# Supplementary material for: Comparative functional analyses of PHR1, PHL1, and PHL4 transcription factors in regulating Arabidopsis responses to phosphate starvation
Source: Front Plant Sci. 2024 Apr 19;15:1379562. doi: 10.3389/fpls.2024.1379562 (PMC11066281; doi:10.3389/fpls.2024.1379562)
Supplement: Supplementary Table 1 — Primer sequences used in this study. [file Table_1.xlsx]

## Sheet: Supplementary Table 1
Supplementary Table 1. Primer sequences used in this study
Primers used for genotyping
PHR1-LP	5'-GAGAGACCTCACACGCACTTC-3'
PHR1-RP	5'-CTTTCTGGCGAACCTGTAGTG-3'
PHL1-LP	5'-GTGGAGACGTTTCTGCACTTC-3'
PHL1-RP	5'-TCCCACAATCCAAATTCAGAG-3'
PHL4-crispr-F	5'-ATTGGCGTTAGGTTTGGTGAT-3'
PHL4-crispr-R	5'-TTGCATACTTGGTTGCTGGAC-3'
LBb1.3	5'-ATTTTGCCGATTTCGGAAC-3'
Primers used for physical interaction
PHR1-nLUC-F-KpnI	5'-GAGAACACGGGGGACGAGCTCGGTACCATGGAGGCTCGTCCAGTTCAT-3'
PHR1-nLUC-R-SalI	5'-GACGCGTACGAGATCTGGTCGACATTATCGATTTTGGGACGCTTTG-3'
PHL1-cLUC-F-KpnI	5'-CTCGTACGCGTCCCGGGGCGGTACCATGACTCTGGCTAATGATTTCG-3'
PHL1-cLUC-R-SalI	5'-CGAACGAAAGCTCTGCAGGTCGACTTAATCTTCTCTGACACGTTTCCT-3'
PHL4-nLUC-F-KpnI	5'-GAGAACACGGGGGACGAGCTCGGTACCATGATCCCGAATGATGATGATG-3'
PHL4-nLUC-R-SalI	5'-GACGCGTACGAGATCTGGTCGACTTCTTCATTTCTCGGACGCTT-3'
PHL4-cLUC-F-KpnI	5'-CTCGTACGCGTCCCGGGGCGGTACCATGATCCCGAATGATGATGATG-3'
PHL4-cLUC-R-SalI	5'-CGAACGAAAGCTCTGCAGGTCGACTCATTCTTCATTTCTCGGACGC-3'
PHR1-cYFP-F-KpnI	5'-TCTCGTACGCGTCCCGGGGCGGTACCATGGAGGCTCGTCCAGTTCATA-3'
PHR1-cYFP-R-SalI	5'-CAACATATCCAGTCACTATGGTCGACTCAATTATCGATTTTGGGACGC-3'
PHL1-cYFP--F-KpnI	5'-TCTCGTACGCGTCCCGGGGCGGTACCATGACTCTGGCTAATGATTTCG-3'
PHL1-cYFP-R-SalI	5'-CAACATATCCAGTCACTATGGTCGACTTAATCTTCTCTGACACGTTTC-3'
PHL4-nYFP-F-KpnI	5'-AGAACACGGGGGACGAGCTCGGTACCATGATCCCGAATGATGATGATG-3'
PHL4-nYFP-R-ApaI	5'-GTCGAGTGAGGAGAAGAGCCGGGCCCCTTCTTCATTTCTCGGACGCTT-3'
pGBKT7-PHR1-(208-362)-EcoRI-F	5'-CATATGGCCATGGAGGCCGAATTCGAATTGCGACCTGTTAGCACAAC-3'
pGBKT7-PHR1-(208-362)-BamHI-R	5'-GTTATGCGGCCGCTGCAGGTCGACGGATCCCCCTTTGGTAAGACCAGAGTTTTG-3'
pGBKT7-PHL1-(61-413)-EcoRI-F	5'-CATATGGCCATGGAGGCCGAATTC TATTTGTTTCCTTCTTCCTCTGG-3'
pGBKT7-PHL1-(61-413)-BamHI-R	5'-GTTATGCGGCCGCTGCAGGTCGACGGATCCTTAATCTTCTCTGACACGTTTCC-3'
pGADT7-PHL4-EcoRI-F	5'-TATGGCCATGGAGGCCAGTGAATTCATGATCCCGAATGATGATGATGA-3'
pGADT7-PHL4-BamHI-R	5'-TCATCTGCAGCTCGAGCTCGATGGATCCTCATTCTTCATTTCTCGGACGCT-3'
Primers used to perform qRT-PCR analysis
ACT2-F	5'-GACCTTGCTGGACGTGACCTTAC-3'
ACT2-R	5'-GTAGTCAACAGCAACAAAGGAGAGC-3'
IPS1-F	5'-AGACTGCAGAAGGCTGATTCAGA-3'
IPS1-R	5'-TTGCCCAATTTCTAGAGGGAGA-3'
miR399D-F	5'-AATACTCCTATGGCAGATCGCATTGG-3'
miR399D-R	5'-TCCTTTGGCAGAGAAGCATTTTACTTG-3'
Pht1;1-F	5'-TGATGATCTTGTGCTCTGTCG-3'
Pht1;1-R	5'-ATGACACCCTTGGCTTCGT-3'
Pht1;4-F	5'-CGAAGCTCCTCGGTCGTAT-3'
Pht1;4-R	5'-GGAGAGTCCCAGGCTTTTGT-3'
RNS1-F	5'-TTGTTATCCAAATTCAGGCAAA-3'
RNS1-R	5'-AGTTAGGCCAAAGACCATGAAT-3'
ACP5-F	5'-CTTAAGTCCTATTGCAGGCTAGGT-3'
ACP5-R	5'-TTGCTAAAAATGATAGGGATGCT-3'
