# Supplementary material for: Comparative functional analyses of PHR1, PHL1, and PHL4 transcription factors in regulating Arabidopsis responses to phosphate starvation
Source: Front Plant Sci. 2024 Apr 19;15:1379562. doi: 10.3389/fpls.2024.1379562 (PMC11066281; doi:10.3389/fpls.2024.1379562)
Supplement: Supplementary Table 2 — Classification of PSR genes. [file Table_2.xlsx]

## Sheet: Supplementary Table 2
Supplementary Table 2. Classification of PSR (Pi starvation-responsive) genes. WT_-Pi_TPM and WT_+Pi_TPM refer to the TPM value of the PSR genes in Pi-deficient and -sufficient WT. Log2FC refers to the fold change between WT_-Pi_TPM and WT_+Pi_TPM in a Log2 manner. FDR (False Discovery Rate) refers to the possibility of making a mistake in predicting the differentially expressed genes between Pi-…
AGI	Gene Model Description	Primary Gene Symbol	Category	Log2FC	FDR	WT_-Pi_TPM	WT_+Pi_TPM
AT2G45135	RING/U-box superfamily protein;(source:Araport11)		PSI-High	13.3253	2.7e-28	131.273	0
AT4G15210	cytosolic beta-amylase expressed in rosette leaves and inducible by sugar. RAM1 mutants have reduced beta amylase in leaves and stems.	BETA-AMYLASE 5 (BAM5)	PSI-High	11.5625	2.35e-28	62.7589	0.0213894
AT3G54700	Encodes Pht1;7, a member of the Pht1 family of phosphate transporters which include: Pht1;1/At5g43350, Pht1;2/At5g43370, Pht1;3/At5g43360, Pht1;4/At2g38940, Pht1;5/At2g32830, Pht1;6/At5g43340, Pht1;7/At3g54700, Pht1;8/At1g20860, Pht1;9/At1g76430 (Plant Journal 2002, 31:341).	PHOSPHATE TRANSPORTER 1;7 (PHT1;7)	PSI-High	11.4658	4.79e-21	21.3771	0
AT2G34210	Transcription elongation factor Spt5;(source:Araport11)	(SPT5-1)	PSI-High	11.2881	4.39e-27	46.1664	0.0191221
AT2G46880	purple acid phosphatase 14;(source:Araport11)	PURPLE ACID PHOSPHATASE 14 (PAP14)	PSI-High	11.0561	1.89e-19	19.4007	0
AT1G17710	Encodes a phosphoethanolamine/phosphocholine phosphatase. It is likely to be involved in the liberation of inorganic phosphate from intracellular sources. Expression is upregulated in the shoot of cax1/cax3 mutant.	PHOSPHOETHANOLAMINE/PHOSPHOCHOLINE PHOSPHATASE 1 (PEPC1)	PSI-High	10.6325	0	1140.3	0.741991
AT3G25240	sulfate/thiosulfate import ATP-binding protein, putative (DUF506);(source:Araport11)		PSI-High	10.258	2.3e-65	179.358	0.151721
AT4G13700	purple acid phosphatase 23;(source:Araport11)	PURPLE ACID PHOSPHATASE 23 (PAP23)	PSI-High	10.2176	7.62e-17	24.0418	0.0193693
AT2G18530	Protein kinase superfamily protein;(source:Araport11)		PSI-High	9.93329	9.22e-16	23.0364	0
AT2G34202	Encodes a phosphate starvation-responsive microRNA that targets PHO2, an E2-UBC that negatively affects shoot phosphate content. miR399 can be negatively regulated by members of the non-coding gene families IPS1 and At4. MicroRNAs are regulatory RNAs with a mature length of ~21-nucleotides that are processed from hairpin precursors by Dicer-like enzymes. MicroRNAs can negatively regulate gene exp…	MICRORNA399D (MIR399D)	PSI-High	9.93043	1.1e-15	147.501	0
AT5G09570	Twin CX9C domain protein. Induced by low phosphate or iron, drought and heat stress. Loss of both At12cys-1 and At12cys-2 lead to enhanced tolerance to drought and light stress and increased anti-oxidant capacity.	(AT12CYS-2)	PSI-High	9.70823	6.27e-49	126.448	0.156084
AT2G45130	Expression is upregulated in the shoot of cax1/cax3 mutant.	SPX DOMAIN GENE 3 (SPX3)	PSI-High	9.61591	8.66e-260	657.585	0.866819
AT5G62162	Encodes a phosphate starvation-responsive microRNA that targets PHO2, an E2-UBC that negatively affects shoot phosphate content. miR399 can be negatively regulated by members of the non-coding gene families IPS1 and At4. MicroRNAs are regulatory RNAs with a mature length of ~21-nucleotides that are processed from hairpin precursors by Dicer-like enzymes. MicroRNAs can negatively regulate gene exp…	MICRORNA399C (MIR399C)	PSI-High	9.60375	1.06e-14	103.312	0
AT2G18130	purple acid phosphatase 11;(source:Araport11)	PURPLE ACID PHOSPHATASE 11 (PAP11)	PSI-High	9.29692	9.61e-14	7.17593	0
AT2G36970	UDP-Glycosyltransferase superfamily protein;(source:Araport11)		PSI-High	9.23942	8.07e-14	10.3971	0.0164947
AT5G35050	NA	NA	PSI-High	9.20911	2.24e-13	10.9482	0
AT1G08947	None;(source:Araport11)		PSI-High	9.11646	3.48e-13	26.9313	0
AT1G21529	DRIR is a 755 nt long non coding RNA. Over-expression results in plants with increased salt and drought tolerance and ABA sensitivity. DRIR probably regulates the accumulation of genes involved in drought stress response. DRIR likely acts as a regulator of drought stress responsive gene expression.	DROUGHT INDUCED LNCRNA (DRIR)	PSI-High	8.85712	1.08e-16	33.6805	0.0752222
AT1G75830	Predicted to encode a PR (pathogenesis-related) protein. Belongs to the plant defensin (PDF) family with the following members: At1g75830/PDF1.1, At5g44420/PDF1.2a, At2g26020/PDF1.2b, At5g44430/PDF1.2c, At2g26010/PDF1.3, At1g19610/PDF1.4, At1g55010/PDF1.5, At2g02120/PDF2.1, At2g02100/PDF2.2, At2g02130/PDF2.3, At1g61070/PDF2.4, At5g63660/PDF2.5, At2g02140/PDF2.6, At5g38330/PDF3.1 and At4g30070/PDF…	LOW-MOLECULAR-WEIGHT CYSTEINE-RICH 67 (LCR67)	PSI-High	8.45044	3.49e-11	12.1769	0
AT5G43360	Encodes Pht1;3, a member of the Pht1 family of phosphate transporters which include: Pht1;1/At5g43350, Pht1;2/At5g43370, Pht1;3/At5g43360, Pht1;4/At2g38940, Pht1;5/At2g32830, Pht1;6/At5g43340, Pht1;7/At3g54700, Pht1;8/At1g20860, Pht1;9/At1g76430 (Plant Journal 2002, 31:341).	PHOSPHATE TRANSPORTER 1;3 (PHT1;3)	PSI-High	8.43576	4.27e-11	3.34969	0
AT3G09922	Encodes a gene product whose expression is responsive to both phosphate (Pi) and phosphite (Phi) in both roots and shoots.	INDUCED BY PHOSPHATE STARVATION1 (IPS1)	PSI-High	8.26587	7.36e-152	1182.66	3.96854
AT1G68050	Encodes FKF1, a flavin-binding kelch repeat F box protein, is clock-controlled, regulates transition to flowering. Forms a complex with GI on the CO promoter to regulate CO expression.	FLAVIN-BINDING, KELCH REPEAT, F BOX 1 (FKF1)	PSI-High	8.14634	1.83e-73	39.4201	0.143895
AT1G09240	Encodes a nicotianamine synthase.	NICOTIANAMINE SYNTHASE 3 (NAS3)	PSI-High	8.07565	4.23e-10	2.9073	0
AT1G52940	purple acid phosphatase 5;(source:Araport11)	PURPLE ACID PHOSPHATASE 5 (PAP5)	PSI-High	8.03453	1.29e-09	3.12318	0
AT5G62160	member of Fe(II) transporter isolog family	ZINC TRANSPORTER 12 PRECURSOR (ZIP12)	PSI-High	7.94732	1.99e-13	8.10532	0.034028
AT4G05905	None;(source:Araport11)		PSI-High	7.87485	1.47e-09	17.8469	0
AT3G44860	Encodes a farnesoic acid carboxyl-O-methyltransferase. The mRNA is cell-to-cell mobile.	FARNESOIC ACID CARBOXYL-O-METHYLTRANSFERASE (FAMT)	PSI-High	7.83623	2.19e-61	37.7577	0.171405
AT1G08170	Histone superfamily protein;(source:Araport11)	(HTB8)	PSI-High	7.83316	2.17e-09	3.67346	0
AT5G05340	Encodes a protein with sequence similarity to peroxidases that is involved in lignin biosynthesis. Loss of function mutations show abnormal development of xylem fibers and reduced levels of lignin biosynthetic enxymes.	PEROXIDASE 52 (PRX52)	PSI-High	7.82937	9.47e-170	138.635	0.629498
AT5G43370	Encodes a phosphate transporter Pht1;2. Members of the Pht1 family of phosphate transporters include: Pht1;1/At5g43350, Pht1;2/At5g43370, Pht1;3/At5g43360, Pht1;4/At2g38940, Pht1;5/At2g32830, Pht1;6/At5g43340, Pht1;7/At3g54700, Pht1;8/At1g20860, Pht1;9/At1g76430 (Plant Journal 2002, 31:341) The mRNA is cell-to-cell mobile.	PHOSPHATE TRANSPORTER 2 (PHT1;2)	PSI-High	7.74173	0	458.099	2.21284
AT2G25095	Encodes a microRNA that targets several SPL family members, including SPL3,4, and 5. By regulating the expression of SPL3 (and probably also SPL4 and SPL5), this microRNA regulates vegetative phase change. MicroRNAs are regulatory RNAs with a mature length of ~21-nucleotides that are processed from hairpin precursors by Dicer-like enzymes. MicroRNAs can negatively regulate gene expression by atte…	to 10673957; mature miRNA and miRNA* are located on exon 2.	PSI-High	7.71083	4.4e-09	25.7926	0
AT5G06870	Encodes a polygalacturonase inhibiting protein involved in plant defense response. PGIPs inhibit the activity of pectin degrading enzymes such as those produced by fungal pathogens. PGIP2 is induced by fungal infection and methyl jasmonate.Suppressed in the proton sensitive stop1-mutant, but the transcription level was recovered by transformation of STOP2. Knockout mutant showed severe damage in …	POLYGALACTURONASE INHIBITING PROTEIN 2 (PGIP2)	PSI-High	7.55297	4.02e-23	17.6232	0.0972479
AT1G20735	F-box and associated interaction domains-containing protein;(source:Araport11)		PSI-High	7.48224	2.22e-08	2.26821	0
AT1G58330	transcription factor-like protein;(source:Araport11)	(ZW2)	PSI-High	7.47096	2.03e-08	2.82196	0
AT2G43920	S-adenosyl-L-methionine-dependent methyltransferases superfamily protein;(source:Araport11)	HARMLESS TO OZONE LAYER 2 (HOL2)	PSI-High	7.36942	3.83e-220	291.23	1.81909
AT3G25760	encodes allene oxide cyclase. One of four genes in Arabidopsis that encode this enzyme, which catalyzes an essential step in jasmonic acid biosynthesis. Gene expression is induced during senescence, a process that involves jasmonic acid signalling pathway. The mRNA is cell-to-cell mobile.	ALLENE OXIDE CYCLASE 1 (AOC1)	PSI-High	7.33123	4.72e-47	33.3455	0.214471
AT2G11810	MGD3 is the major enzyme for galactolipid metabolism during phosphate starvation. Does not contribute to galactolipid synthesis under P1-sufficient conditions.	MONOGALACTOSYLDIACYLGLYCEROL SYNTHASE TYPE C (MGDC)	PSI-High	7.01231	0	266.423	2.13248
AT3G05540	Encodes TCTP2, a homolog of Translationally Controlled Tumor Protein. Enhances in vitro plant regeneration.	TRANSLATIONALLY CONTROLLED TUMOR PROTEIN 2 (TCTP2)	PSI-High	6.97645	3.68e-07	3.75406	0
AT1G10588	Encodes a Gibberellin-regulated GASA/GAST/Snakin family protein		PSI-High	6.95064	4.86e-07	2.86075	0
AT5G37420	Note that previous reports (Plant Cell 2003,15:1538; PNAS 2003, 100:13407) have incorrectly named AT5G37420 as AGL105. AT5G37415 has now been named as AGL105 based on Plant Cell 2003, 15:1538 where the GenBank accession number given for AGL105 is AY141227 (Supplemental Table 3), which corresponds to AT5G37415.		PSI-High	6.93209	1.41e-07	2.06529	0.0164008
AT4G36350	purple acid phosphatase 25;(source:Araport11)	PURPLE ACID PHOSPHATASE 25 (PAP25)	PSI-High	6.8845	7.76e-23	11.5474	0.101042
AT3G09400	Similar to POLTERGEIST (POL) protein phosphatase 2C. No phenotype observed in plants homozygous for a null allele. Ubiquitously expressed.	POL-LIKE 3 (PLL3)	PSI-High	6.8115	9.92e-97	29.0688	0.267064
AT1G73010	Encodes PPsPase1, a pyrophosphate-specific phosphatase catalyzing the specific cleavage of pyrophosphate (Km 38.8 uM) with an alkaline catalytic pH optimum. Expression is upregulated in the shoot of cax1/cax3 mutant.	PHOSPHATE STARVATION-INDUCED GENE 2 (PS2)	PSI-High	6.78458	0	1485.68	13.9299
AT3G60120	beta glucosidase 27;(source:Araport11)	BETA GLUCOSIDASE 27 (BGLU27)	PSI-High	6.77074	1.58e-09	2.95278	0.0278516
AT2G32830	Encodes Pht1;5, a member of the Pht1 family of phosphate transporters which include: Pht1;1/At5g43350, Pht1;2/At5g43370, Pht1;3/At5g43360, Pht1;4/At2g38940, Pht1;5/At2g32830, Pht1;6/At5g43340, Pht1;7/At3g54700, Pht1;8/At1g20860, Pht1;9/At1g76430 (Plant Journal 2002, 31:341).	PHOSPHATE TRANSPORTER 1;5 (PHT1;5)	PSI-High	6.76381	1.24e-48	17.4087	0.165671
AT5G09470	Encodes one of the mitochondrial dicarboxylate carriers (DIC): DIC1 (AT2G22500), DIC2 (AT4G24570), DIC3 (AT5G09470).	DICARBOXYLATE CARRIER 3 (DIC3)	PSI-High	6.71392	4.21e-22	11.0225	0.109122
AT5G61890	encodes a member of the ERF (ethylene response factor) subfamily B-4 of ERF/AP2 transcription factor family. The protein contains one AP2 domain. There are 7 members in this subfamily.	(ERF114)	PSI-High	6.69264	2.22e-17	9.0002	0.0896322
AT1G08165	hypothetical protein;(source:Araport11)		PSI-High	6.66958	2.04e-86	75.509	0.767244
AT5G52670	Member of plant specific copper transport protein family.		PSI-High	6.6488	5.5e-07	4.10276	0.0395802
AT1G15600	transmembrane protein;(source:Araport11)		PSI-High	6.60901	8.31e-07	2.31238	0.0226804
AT1G70130	Concanavalin A-like lectin protein kinase family protein;(source:Araport11)	L-TYPE LECTIN RECEPTOR KINASE V.2 (LECRK-V.2)	PSI-High	6.5916	3.85e-13	3.70452	0.0397422
AT2G24850	Encodes a tyrosine aminotransferase that is responsive to treatment with jasmonic acid.	TYROSINE AMINOTRANSFERASE 3 (TAT3)	PSI-High	6.58175	3.67e-67	159.826	1.72799
AT3G03260	Encodes a homeobox-leucine zipper family protein belonging to the HD-ZIP IV family.	HOMEODOMAIN GLABROUS 8 (HDG8)	PSI-High	6.53105	1.08e-32	8.01477	0.0896813
AT5G20790	transmembrane protein;(source:Araport11)		PSI-High	6.45385	6.59e-156	714.638	8.43948
AT2G02010	glutamate decarboxylase 4;(source:Araport11)	GLUTAMATE DECARBOXYLASE 4 (GAD4)	PSI-High	6.43823	8.92e-68	19.0214	0.226585
AT4G13800	magnesium transporter NIPA (DUF803);(source:Araport11)	(ENOR3L3)	PSI-High	6.41143	2.85e-12	2.98573	0.0361071
AT2G08825	None;(source:Araport11)		PSI-High	6.40142	9.07e-06	3.95421	0
AT2G18660	Encodes PNP-A (Plant Natriuretic Peptide A). PNPs are a class of systemically mobile molecules distantly related to expansins; their biological role has remained elusive. PNP-A contains a signal peptide domain and is secreted into the extracellular space. Co-expression analyses using microarray data suggest that PNP-A may function as a component of plant defence response and SAR in particular, an…	PLANT NATRIURETIC PEPTIDE A (PNP-A)	PSI-High	6.39975	3.39e-12	3.29455	0.040252
AT5G08030	Encodes a member of the glycerophosphodiester phosphodiesterase (GDPD) family.	GLYCEROPHOSPHODIESTER PHOSPHODIESTERASE 6 (GDPD6)	PSI-High	6.37325	3.9e-12	5.26288	0.0661096
AT2G19890	hypothetical protein;(source:Araport11)		PSI-High	6.28667	1.25e-22	6.38668	0.0843092
AT5G56368	Encodes a defensin-like (DEFL) family protein.		PSI-High	6.26709	1.68e-05	4.13406	0
AT1G69920	Encodes glutathione transferase belonging to the tau class of GSTs. Naming convention according to Wagner et al. (2002).	GLUTATHIONE S-TRANSFERASE TAU 12 (GSTU12)	PSI-High	6.20093	2.81e-32	18.1074	0.254386
AT2G24000	serine carboxypeptidase-like 22;(source:Araport11)	SERINE CARBOXYPEPTIDASE-LIKE 22 (scpl22)	PSI-High	6.18749	3.14e-31	12.4189	0.176287
AT1G56600	GolS2 is a galactinol synthase that catalyzes the formation of galactinol from UDP-galactose and myo-inositol. GolS2 transcript levels rise in response to methyl viologen, an oxidative damage-inducing agent. Plants over-expressing GolS2 have increased tolerance to salt, chilling, and high-light stress.	GALACTINOL SYNTHASE 2 (GolS2)	PSI-High	6.12329	1.1e-239	98.5406	1.46107
AT1G22150	sulfate transporter Sultr1;3	SULFATE TRANSPORTER 1;3 (SULTR1;3)	PSI-High	6.11927	6.22e-133	62.8559	0.934557
AT4G12290	Copper amine oxidase. Induced by ABA and involved in stomatal closure.	COPPER AMINE OXIDASE (CUAO)	PSI-High	6.09975	3.37e-57	10.5717	0.159314
AT1G21320	nucleic acid/nucleotide binding protein;(source:Araport11)	(NSRB)	PSI-High	6.03288	4.19e-30	5.9395	0.0936696
AT1G64160	Encodes a dirigent protein involved in the synthesis of (-)pinoresinol. Dirigent proteins impart stereoselectivity on the phenoxy radical coupling reaction yielding optically active lignans from two molecules of coniferyl alcohol.	DIRIGENT PROTEIN 5 (DIR5)	PSI-High	6.02413	1.24e-36	21.8935	0.346853
AT5G64910	Serine/Threonine-kinase;(source:Araport11)		PSI-High	6.00365	2.14e-07	2.03094	0.0326653
AT2G34208	Encodes a phosphate starvation-responsive microRNA that targets PHO2, an E2-UBC that negatively affects shoot phosphate content. Also modulates plant responses to salt, ABA, and drought. miR399 can be negatively regulated by members of the non-coding gene families IPS1 and At4. MicroRNAs are regulatory RNAs with a mature length of ~21-nucleotides that are processed from hairpin precursors by Dice…	MICRORNA399F (MIR399F)	PSI-High	5.98001	7.03e-05	8.09322	0
AT2G26380	Leucine-rich repeat (LRR) family protein;(source:Araport11)		PSI-High	5.9633	5.18e-32	10.4587	0.172721
AT1G67860	transmembrane protein;(source:Araport11)		PSI-High	5.95308	1.85e-05	3.01633	0.0470913
AT4G15100	serine carboxypeptidase-like 30;(source:Araport11)	SERINE CARBOXYPEPTIDASE-LIKE 30 (scpl30)	PSI-High	5.86826	3.03e-34	11.136	0.197309
AT2G08100	None;(source:Araport11)		PSI-High	5.84861	5.75e-07	6.50491	0.116517
AT5G53048	Natural antisense transcript overlaps with AT5G53050;(source:Araport11)		PSI-High	5.8484	5.84e-19	7.37614	0.132706
AT3G48850	Encodes a mitochondrial phosphate transporter. Modulates plant responses to salt stress.	PHOSPHATE TRANSPORTER 3;2 (PHT3;2)	PSI-High	5.76877	5.07e-50	17.2433	0.326663
AT1G52120	Mannose-binding lectin superfamily protein;(source:Araport11)		PSI-High	5.64366	5.91e-34	9.87423	0.204429
AT3G20810	JMJD5 encodes a protein which contains a jumonji-C (jmjC) domain. jmjd5 mutant plants have a short-period circadian phenotype. JMJD5 has histone demethylase activity and interacts with EFM to repress FT.	JUMONJI DOMAIN CONTAINING 5 (JMJD5)	PSI-High	5.63377	5.69e-229	60.8692	1.26814
AT1G20860	Encodes Pht1;8, a member of the Pht1 family of phosphate transporters which include: Pht1;1/At5g43350, Pht1;2/At5g43370, Pht1;3/At5g43360, Pht1;4/At2g38940, Pht1;5/At2g32830, Pht1;6/At5g43340, Pht1;7/At3g54700, Pht1;8/At1g20860, Pht1;9/At1g76430 (Plant Journal 2002, 31:341).	PHOSPHATE TRANSPORTER 1;8 (PHT1;8)	PSI-High	5.63184	8.13e-112	30.2295	0.629327
AT5G04785	None;(source:Araport11)		PSI-High	5.63058	7.85e-05	4.94543	0.095796
AT5G05265	None;(source:Araport11)		PSI-High	5.62509	3.03e-06	8.55851	0.179157
AT1G52470	alpha/beta-Hydrolases superfamily protein;(source:Araport11)		PSI-High	5.60673	2.8e-06	2.41021	0.0510566
AT1G63005	Encodes a phosphate starvation-responsive microRNA that targets PHO2, an E2-UBC that negatively affects shoot phosphate content. miR399 can be negatively regulated by members of the non-coding gene families IPS1 and At4. MicroRNAs are regulatory RNAs with a mature length of ~21-nucleotides that are processed from hairpin precursors by Dicer-like enzymes. MicroRNAs can negatively regulate gene exp…	MICRORNA399B (MIR399B)	PSI-High	5.59648	6.03e-09	29.4888	0.627931
AT1G73220	Encodes Organic Cation Transporter 1 (OCT1), likely to be involved in polyamine transport.	ORGANIC CATION/CARNITINE TRANSPORTER1 (OCT1)	PSI-High	5.58712	0	463.21	9.96211
AT1G69930	Encodes glutathione transferase belonging to the tau class of GSTs. Naming convention according to Wagner et al. (2002).	GLUTATHIONE S-TRANSFERASE TAU 11 (GSTU11)	PSI-High	5.53615	4.9e-14	5.85494	0.130241
AT1G76430	Encodes Pht1;9, a member of the Pht1 family of phosphate transporters which include: Pht1;1/At5g43350, Pht1;2/At5g43370, Pht1;3/At5g43360, Pht1;4/At2g38940, Pht1;5/At2g32830, Pht1;6/At5g43340, Pht1;7/At3g54700, Pht1;8/At1g20860, Pht1;9/At1g76430 (Plant Journal 2002, 31:341).	PHOSPHATE TRANSPORTER 1;9 (PHT1;9)	PSI-High	5.51584	8.24e-153	38.9085	0.879034
AT3G03530	PHOSPHOESTERASE FAMILY PROTEIN, NPC4 is significantly induced upon phosphate starvation and plays an important role in the supply of inorganic phosphate and diacylglycerol from membrane-phospholipids during phosphate deprivation.	NON-SPECIFIC PHOSPHOLIPASE C4 (NPC4)	PSI-High	5.46261	0	328.303	7.6948
AT3G47480	Calcium-binding EF-hand family protein;(source:Araport11)	Y CALMODULIN-LIKE 47 (CML47)	PSI-High	5.43705	6e-15	6.58514	0.157501
AT1G23110	fold protein;(source:Araport11)		PSI-High	5.43113	1.87e-113	35.3118	0.846977
AT3G30725	Encodes a member of the GDU (glutamine dumper) family proteins involved in amino acid export: At4g31730 (GDU1), At4g25760 (GDU2), At5g57685 (GDU3), At2g24762 (GDU4), At5g24920 (GDU5), At3g30725 (GDU6) and At5g38770 (GDU7).	GLUTAMINE DUMPER 6 (GDU6)	PSI-High	5.41229	6.2e-74	62.3246	1.5134
AT1G56360	purple acid phosphatase 6;(source:Araport11)	PURPLE ACID PHOSPHATASE 6 (PAP6)	PSI-High	5.41172	2.45e-08	2.50024	0.0605073
AT4G10120	Encodes a protein with putative sucrose-phosphate synthase activity.	SUCROSE PHOSPHATE SYNTHASE 4F (SPS4F)	PSI-High	5.40444	0	55.9923	1.36649
AT3G52310	ABC transporter G family member 27;(source:Araport11)	ATP-BINDING CASSETTE G27 (ABCG27)	PSI-High	5.38767	7.94e-25	4.70232	0.116466
AT3G05630	Encodes a member of the PXPH-PLD subfamily of phospholipase D proteins. Regulates vesicle trafficking. Required for auxin transport and distribution and hence auxin responses. This subfamily is novel structurally different from the majority of plant PLDs by having phox homology (PX) and pleckstrin homology (PH) domains. Involved regulating root development in response to nutrient limitation. Play…	PHOSPHOLIPASE D P2 (PLDP2)	PSI-High	5.37928	0	116.697	2.89825
AT1G32970	Subtilisin-like serine endopeptidase family protein;(source:Araport11)		PSI-High	5.37586	1.32e-70	14.5089	0.361149
AT5G20230	Encodes a Al-stress-induced gene. Along with TCF, it promotes lignin biosynthesis in response to cold stress. The mRNA is cell-to-cell mobile.	BLUE-COPPER-BINDING PROTEIN (BCB)	PSI-High	5.23501	4.47e-86	36.3629	0.998467
AT2G08820	None;(source:Araport11)		PSI-High	5.20715	4.57e-12	19.1636	0.536242
AT5G59310	Encodes a member of the lipid transfer protein family. Proteins of this family are generally small (~9 kD), basic, expressed abundantly and contain eight Cys residues. The proteins can bind fatty acids and acylCoA esters and can transfer several different phospholipids. They are localized to the cell wall. The mRNA is present in flowers and siliques, and is strongly up-regulated by abscisic acid.…	LIPID TRANSFER PROTEIN 4 (LTP4)	PSI-High	5.08978	5.37e-05	2.24673	0.0687646
AT4G34210	one of 20 SKP1 homologs in Arabidopsis. Protein is most similar to ASK12 and RNAi lines show defects in stamen development.	SKP1-LIKE 11 (SK11)	PSI-High	5.07496	2.33e-17	14.0606	0.430293
AT3G28580	P-loop containing nucleoside triphosphate hydrolases superfamily protein;(source:Araport11)		PSI-High	5.06977	3.98e-42	10.2519	0.316054
AT1G30560	Encodes a member of the phosphate starvation-induced glycerol-3-phosphate permease gene family: AT3G47420(G3Pp1), AT4G25220(G3Pp2), AT1G30560(G3Pp3), AT4G17550(G3Pp4) and AT2G13100(G3Pp5).	GLYCEROL-3-PHOSPHATE PERMEASE 3 (G3Pp3)	PSI-High	5.0615	1.34e-66	16.5615	0.513215
AT5G19890	Peroxidase superfamily protein;(source:Araport11)		PSI-High	5.03683	4.16e-97	34.108	1.07261
AT5G42900	Acts with COR28 as a key regulator in the COP1-HY5 regulatory hub by regulating HY5 activity to ensure proper skotomorphogenic growth in the dark and photomorphogenic development in the light.	COLD REGULATED GENE 27 (COR27)	PSI-Medium	4.98748	1.43e-44	13.502	0.439511
AT1G63055	transmembrane protein;(source:Araport11)		PSI-Medium	4.95948	7.39e-05	2.72262	0.0904413
AT2G05510	Glycine-rich protein family;(source:Araport11)		PSI-Medium	4.95484	9.72e-65	2691.15	89.7178
AT1G56250	Encodes an F-box protein that can functionally replace VirF, regulating levels of the VirE2 and VIP1 proteins via a VBF-containing SCF complex. It is thought to be involved in DNA integration and T-DNA degradation.	PHLOEM PROTEIN 2-B14 (PP2-B14)	PSI-Medium	4.93581	2.54e-20	6.57698	0.221893
AT1G03170	A member of the FAF family proteins encoded by the FANTASTIC FOUR (FAF) genes: AT4G02810 (FAF1), AT1G03170 (FAF2), AT5G19260 (FAF3) and AT3G06020 (FAF4). FAFs have the potential to regulate shoot meristem size in Arabidopsis thaliana. FAFs can repress WUS, which ultimately leads to an arrest of meristem activity in FAF overexpressing lines.	FANTASTIC FOUR 2 (FAF2)	PSI-Medium	4.93125	7.96e-26	4.70784	0.159212
AT5G20150	Expression is upregulated in the shoot of cax1/cax3 mutant. Additionally, its expression is responsive to both phosphate (Pi) and phosphite (Phi) in both roots and shoots. The mRNA is cell-to-cell mobile.	SPX DOMAIN GENE 1 (SPX1)	PSI-Medium	4.91499	9.64e-34	1677.57	57.3603
AT2G43620	Chitinase family protein;(source:Araport11)		PSI-Medium	4.90462	2.16e-102	42.4929	1.46741
AT5G40000	P-loop containing nucleoside triphosphate hydrolases superfamily protein;(source:Araport11)		PSI-Medium	4.86747	4.48e-12	2.83924	0.100759
AT3G49110	Class III peroxidase Perx33. Expressed in roots. Located in the cell wall. Involved in cell elongation. Expression activated by light. May play a role in generating H2O2 during defense response. The mRNA is cell-to-cell mobile.	PEROXIDASE CA (PRXCA)	PSI-Medium	4.86324	6.67e-10	2.54679	0.090636
AT3G28290	Encodes a protein with sequence similarity to integrins. Localized to the cytoplasm and plasma membrane. Expressed in all tissues assayed.	(AT14A)	PSI-Medium	4.84857	2.7e-08	1.8881	0.067934
AT2G37880	MIZU-KUSSEI-like protein (Protein of unknown function, DUF617);(source:Araport11)		PSI-Medium	4.82359	2.07e-06	2.24427	0.0818643
AT1G49900	C2H2 type zinc finger transcription factor family;(source:Araport11)		PSI-Medium	4.79713	7.14e-42	5.9345	0.220674
AT4G01470	Encodes AtTIP1;3, functions as water and urea channels in pollen.	TONOPLAST INTRINSIC PROTEIN 1;3 (TIP1;3)	PSI-Medium	4.79534	1.26e-29	11.0759	0.412041
AT4G36570	RAD-like 3;(source:Araport11)	RAD-LIKE 3 (RL3)	PSI-Medium	4.79046	1.7e-29	14.8774	0.555793
AT1G55525	other_RNA;(source:Araport11)		PSI-Medium	4.7726	0.00239606	2.50882	0.0880368
AT3G52720	Encodes an alpha carbonic anhydrase (CAH1) located in the chloroplast stroma. Most chloroplast proteins are encoded by the nuclear genome and imported with the help of sorting signals that are intrinsic parts of the polypeptides. CAH1 takes an alternative route through the secretory pathway, and becomes N-glycosylated before entering the chloroplast. Glycosylation and intra-molecular disulfide br…	ALPHA CARBONIC ANHYDRASE 1 (ACA1)	PSI-Medium	4.76676	8.65e-100	15.225	0.578396
AT1G44130	Eukaryotic aspartyl protease family protein;(source:Araport11)		PSI-Medium	4.74996	3.48e-09	2.75497	0.105961
AT5G13220	Plants overexpressing At5g13220.3, but not At5g13220.1 showed enhanced insensitivity to MeJa.	JASMONATE-ZIM-DOMAIN PROTEIN 10 (JAZ10)	PSI-Medium	4.73409	2.31e-155	32.613	1.26739
AT5G43300	Encodes a member of the glycerophosphodiester phosphodiesterase (GDPD) family.	GLYCEROPHOSPHODIESTER PHOSPHODIESTERASE 3 (GDPD3)	PSI-Medium	4.71713	1.87e-75	18.2253	0.716397
AT1G19200	cyclin-dependent kinase, putative (DUF581);(source:Araport11)		PSI-Medium	4.70209	1.47e-147	62.191	2.46869
AT2G24010	serine carboxypeptidase-like 23;(source:Araport11)	SERINE CARBOXYPEPTIDASE-LIKE 23 (scpl23)	PSI-Medium	4.7014	7.96e-35	7.91814	0.314713
AT5G01220	Encodes a UDP-sulfoquinovose:DAG sulfoquinovosyltransferase that is involved in sulfolipid biosynthesis and whose expression is responsive to both phosphate (Pi) and phosphite (Phi) in both roots and shoots.	SULFOQUINOVOSYLDIACYLGLYCEROL 2 (SQD2)	PSI-Medium	4.68909	0	960.683	38.5165
AT3G59884	Encodes a microRNA that targets several SPX C3HC4 RING zinc finger family members. MicroRNAs are regulatory RNAs with a mature length of ~21-nucleotides that are processed from hairpin precursors by Dicer-like enzymes. MicroRNAs can negatively regulate gene expression by attenuating translation or by directing mRNA cleavage. Mature sequence: UUAGAUGACCAUCAACAAACU	MICRORNA827A (MIR827A)	PSI-Medium	4.6667	1.76e-31	74.7482	3.04912
AT4G24890	purple acid phosphatase 24;(source:Araport11)	PURPLE ACID PHOSPHATASE 24 (PAP24)	PSI-Medium	4.64677	1.55e-138	32.2946	1.33338
AT4G36850	PQ-loop repeat family protein / transmembrane family protein;(source:Araport11)		PSI-Medium	4.62609	0	101.824	4.26417
AT5G36925	hypothetical protein;(source:Araport11)	ARACIN1 (ARACIN1)	PSI-Medium	4.60226	1e-05	2.27236	0.0970763
AT2G02990	Encodes a member of the ribonuclease T2 family that responds to inorganic phosphate starvation, and inhibits production of anthocyanin. Also involved in wound-induced signaling independent of jasmonic acid. Its expression is responsive to both phosphate (Pi) and phosphite (Phi) in roots.	RIBONUCLEASE 1 (RNS1)	PSI-Medium	4.58101	3.61e-46	67.2812	2.91113
AT4G23000	Calcineurin-like metallo-phosphoesterase superfamily protein;(source:Araport11)		PSI-Medium	4.5761	0	53.9518	2.3381
AT3G17790	Expression is upregulated in the shoot of cax1/cax3 mutant and is responsive to phosphate (Pi) and not phosphite (Phi) in roots and shoots.	PURPLE ACID PHOSPHATASE 17 (PAP17)	PSI-Medium	4.5732	1.1e-235	596.078	25.8889
AT1G66980	Encodes SNC4 (suppressor of npr1-1, constitutive 4), an atypical receptor-like kinase with two predicted extracellular glycerophosphoryl diester phosphodiesterase domains.	SUPPRESSOR OF NPR1-1 CONSTITUTIVE 4 (SNC4)	PSI-Medium	4.5381	1.32e-29	2.97404	0.132504
AT1G11210	cotton fiber protein, putative (DUF761);(source:Araport11)		PSI-Medium	4.53738	2.23e-72	25.0155	1.11499
AT5G20410	Encodes a type B monogalactosyldiacylglycerol (MGDG) synthase. Strongly induced by phosphate deprivation, and in non-photosynthetic tissues. Does not contribute to galactolipid synthesis under Pi-sufficient conditions but does under Pi starvation.	MONOGALACTOSYLDIACYLGLYCEROL SYNTHASE 2 (MGD2)	PSI-Medium	4.53388	0	103.661	4.62694
AT5G24600	TRP-like ion channel protein (Protein of unknown function, DUF599);(source:Araport11)		PSI-Medium	4.53018	1.02e-60	21.7986	0.975359
AT5G07310	encodes a member of the ERF (ethylene response factor) subfamily B-4 of ERF/AP2 transcription factor family. The protein contains one AP2 domain. There are 7 members in this subfamily. Cytokinin production induced by jasmonate represses adventitious rooting.	ETHYLENE RESPONSE FACTOR 115 (ERF115)	PSI-Medium	4.51364	1.81e-08	2.84046	0.128968
AT3G44870	Encodes a protein with 93% identity to a farnesoic acid methyl transferase. SABATH family methyltransferase.	FARNESOIC ACID METHYL TRANSFERASE-LIKE (FAMT-L)	PSI-Medium	4.49711	2.85e-97	36.7114	1.68098
AT2G38940	Encodes Pht1;4, a member of the Pht1 family of phosphate transporters which include: Pht1;1/At5g43350, Pht1;2/At5g43370, Pht1;3/At5g43360, Pht1;4/At2g38940, Pht1;5/At2g32830, Pht1;6/At5g43340, Pht1;7/At3g54700, Pht1;8/At1g20860, Pht1;9/At1g76430 (Plant Journal 2002, 31:341). Expression is upregulated in the shoot of cax1/cax3 mutant and is responsive to phosphate (Pi) and not phosphite (Phi) in r…	PHOSPHATE TRANSPORTER 1;4 (PHT1;4)	PSI-Medium	4.46619	0	820.319	38.3763
AT4G19810	ChiC encodes a Class V chitinase that is a part of glycoside hydrolase family 18 based on CAZy groupings. It appears to primarily act as an exochitinase in vitro where it predominantly cleaves a chitobiose (GlcNAc)2 residue from the non-reducing end of a chitin oligosaccharide. However, it shows some minor endochitinase activity in vitro, as well. A putative 24 amino-acid signal peptide may direc…	CLASS V CHITINASE (ChiC)	PSI-Medium	4.43661	0	234.796	11.2139
AT1G49720	Identified as a protein that binds to abscisic acid response elements. May mediate transcriptional regulation of ABA responses.	ABSCISIC ACID RESPONSIVE ELEMENT-BINDING FACTOR 1 (ABF1)	PSI-Medium	4.43159	1.2e-235	61.5851	2.94989
AT3G28600	P-loop containing nucleoside triphosphate hydrolases superfamily protein;(source:Araport11)		PSI-Medium	4.42859	9e-18	4.42032	0.212182
AT4G10220	NEP-interacting protein, putative (DUF239);(source:Araport11)		PSI-Medium	4.42469	2.11e-06	1.95569	0.0939572
AT1G63750	Disease resistance protein (TIR-NBS-LRR class) family;(source:Araport11)		PSI-Medium	4.40822	4.67e-43	3.93433	0.191643
AT5G60350	hypothetical protein;(source:Araport11)		PSI-Medium	4.37243	3.45e-29	9.1212	0.455081
AT5G17860	calcium exchanger 7;(source:Araport11)	CALCIUM EXCHANGER 7 (CAX7)	PSI-Medium	4.32585	5.05e-38	7.45093	0.384406
AT2G30750	putative cytochrome P450	CYTOCHROME P450, FAMILY 71, SUBFAMILY A, POLYPEPTIDE 12 (CYP71A12)	PSI-Medium	4.29796	5.51e-23	6.5089	0.34158
AT3G52820	purple acid phosphatase 22;(source:Araport11)	PURPLE ACID PHOSPHATASE 22 (PAP22)	PSI-Medium	4.27271	6.61e-279	79.4613	4.24809
AT3G02040	Encodes a member of the glycerophosphodiester phosphodiesterase (GDPD) family. Has glycerophosphodiester phosphodiesterase activity. Functions in maintaining cellular phosphate homeostasis under phosphate starvation. The mRNA is cell-to-cell mobile.	SENESCENCE-RELATED GENE 3 (SRG3)	PSI-Medium	4.26487	8.73e-85	699.119	37.5566
AT5G47590	Heat shock protein HSP20/alpha crystallin family;(source:Araport11)		PSI-Medium	4.22247	2.53e-09	2.78483	0.154345
AT4G11650	osmotin-like protein	OSMOTIN 34 (OSM34)	PSI-Medium	4.19647	0	647.31	36.5002
AT1G67000	Protein kinase superfamily protein;(source:Araport11)		PSI-Medium	4.15749	4.6e-18	2.35346	0.136078
AT1G08310	alpha/beta-Hydrolases superfamily protein;(source:Araport11)		PSI-Medium	4.14592	0	176.716	10.319
AT3G43110	transmembrane protein;(source:Araport11)		PSI-Medium	4.13801	0	216.138	12.6963
AT1G61800	glucose6-Phosphate/phosphate transporter 2. Expression is upregulated in the shoot of cax1/cax3 mutant. The mRNA is cell-to-cell mobile.	GLUCOSE-6-PHOSPHATE/PHOSPHATE TRANSLOCATOR 2 (GPT2)	PSI-Medium	4.13074	9.28e-10	2.33856	0.138746
AT1G49570	Peroxidase superfamily protein;(source:Araport11)		PSI-Medium	4.11628	3.59e-139	45.0592	2.68694
AT3G29670	Encodes a malonyltransferase that may play a role in phenolic xenobiotic detoxification. The mRNA is cell-to-cell mobile.	PHENOLIC GLUCOSIDE MALONYLTRANSFERASE 2 (PMAT2)	PSI-Medium	4.10808	6.98e-106	34.3574	2.05844
AT4G22710	member of CYP706A	CYTOCHROME P450, FAMILY 706, SUBFAMILY A, POLYPEPTIDE 2 (CYP706A2)	PSI-Medium	4.10534	6.65e-47	10.6928	0.642654
AT4G31380	encodes a small protein with unknown function and is similar to flower promoting factor 1. This gene is not expressed in apical meristem after floral induction but is expressed in roots, flowers, and in low abundance, leaves.	FPF1-LIKE PROTEIN 1 (FLP1)	PSI-Medium	4.04743	2.54e-06	6.02919	0.376751
AT5G67080	member of MEKK subfamily	MITOGEN-ACTIVATED PROTEIN KINASE KINASE KINASE 19 (MAPKKK19)	PSI-Medium	4.02125	1.26e-69	23.3138	1.48476
AT5G02200	Encodes a small plant-specific protein with both nuclear localization and nuclear export signals that is specifically required, together with FHY1, for the light-regulated nuclear accumulation of phyA.	FAR-RED-ELONGATED HYPOCOTYL1-LIKE (FHL)	PSI-Medium	4.01245	6.93e-141	42.277	2.71019
AT5G39720	avirulence induced protein 2 like protein;(source:Araport11)	AVIRULENCE INDUCED GENE 2 LIKE PROTEIN (AIG2L)	PSI-Medium	4.0122	1.37e-86	47.0795	3.01902
AT3G48840	RNA-binding (RRM/RBD/RNP motifs) family protein;(source:Araport11)		PSI-Medium	4.00197	1.24e-11	5.43436	0.351017
AT3G12500	encodes a basic chitinase involved in ethylene/jasmonic acid mediated signalling pathway during systemic acquired resistance based on expression analyses.	BASIC CHITINASE (HCHIB)	PSI-Medium	3.93193	1.43e-146	388.323	26.3289
AT4G13395	ROTUNDIFOLIA like 12;(source:Araport11)	ROTUNDIFOLIA LIKE 12 (RTFL12)	PSI-Medium	3.92949	5.7e-06	2.85049	0.19364
AT1G07587	Natural antisense transcript overlaps with AT1G49720;(source:Araport11)		PSI-Medium	3.92896	0.000607142	2.01987	0.136734
AT5G44565	transmembrane protein;(source:Araport11)		PSI-Medium	3.89509	0.000103298	2.04819	0.142358
AT1G73810	Core-2/I-branching beta-1,6-N-acetylglucosaminyltransferase family protein;(source:Araport11)		PSI-Medium	3.89247	2.75e-64	19.4085	1.35312
AT2G24600	Ankyrin repeat family protein;(source:Araport11)		PSI-Medium	3.88141	3.36e-54	9.50733	0.666484
AT1G54760	AGAMOUS-like 85;(source:Araport11)	AGAMOUS-LIKE 85 (AGL85)	PSI-Medium	3.879	8.04e-05	3.31528	0.233135
AT5G24470	Encodes a pseudo-response regulator whose mutation affects various circadian-associated biological events such as flowering time in the long-day photoperiod conditions, red light sensitivity of seedlings during early photomorphogenesis, and the period of free-running rhythms of certain clock-controlled genes including CCA1 and APRR1/TOC1 in constant white light. Acts as transcriptional repressor …	PSEUDO-RESPONSE REGULATOR 5 (PRR5)	PSI-Medium	3.86999	7.29e-106	28.4365	2.01064
AT4G37710	VQ motif-containing protein;(source:Araport11)	VQ MOTIF-CONTAINING PROTEIN 29 (VQ29)	PSI-Medium	3.85911	1.38e-06	3.64974	0.259675
AT2G44460	beta glucosidase 28;(source:Araport11)	BETA GLUCOSIDASE 28 (BGLU28)	PSI-Medium	3.82333	6.09e-19	3.54784	0.258787
AT1G67600	Acid phosphatase/vanadium-dependent haloperoxidase-related protein;(source:Araport11)		PSI-Medium	3.81752	1.2e-90	31.835	2.33467
AT3G47340	encodes a glutamine-dependent asparagine synthetase, the predicted ASN1 peptide contains a purF-type glutamine-binding domain, and is expressed predominantly in shoot tissues, where light has a negative effect on its mRNA accumulation. Expression is induced within 3 hours of dark treatment, in senescing leaves and treatment with exogenous photosynthesis inhibitor. Induction of gene expression was…	GLUTAMINE-DEPENDENT ASPARAGINE SYNTHASE 1 (ASN1)	PSI-Medium	3.78921	2.43e-124	131.137	9.81357
AT4G33980	Acts with COR27 as a key regulator in the COP1-HY5 regulatory hub by regulating HY5 activity to ensure proper skotomorphogenic growth in the dark and photomorphogenic development in the light.	COLD-REGULATED GENE 28 (COR28)	PSI-Medium	3.76623	1.3e-57	14.6521	1.11322
AT1G56300	Chaperone DnaJ-domain superfamily protein;(source:Araport11)	(DJC53)	PSI-Medium	3.76045	6.17e-138	33.2872	2.53857
AT5G63130	Octicosapeptide/Phox/Bem1p family protein;(source:Araport11)		PSI-Medium	3.75329	2.75e-159	42.5905	3.26436
AT4G34950	Major facilitator superfamily protein;(source:Araport11)	MAJOR FACILITATOR SUPERFAMILY 1 (MFS1)	PSI-Medium	3.75021	7.05e-226	51.0812	3.92343
AT1G63057	transmembrane protein;(source:Araport11)		PSI-Medium	3.74155	1.12e-10	5.28681	0.408478
AT2G40080	Encodes a novel nuclear 111 amino-acid phytochrome-regulated component of a negative feedback loop involving the circadian clock central oscillator components CCA1 and LHY. ELF4 is necessary for light-induced expression of both CCA1 and LHY, and conversely, CCA1 and LHY act negatively on light-induced ELF4 expression. ELF4 promotes clock accuracy and is required for sustained rhythms in the absen…	EARLY FLOWERING 4 (ELF4)	PSI-Medium	3.69627	4.03e-304	231.526	18.4653
AT2G43510	Member of the defensin-like (DEFL) family. Encodes putative trypsin inhibitor protein which may function in defense against herbivory.	TRYPSIN INHIBITOR PROTEIN 1 (TI1)	PSI-Medium	3.695	2.3e-45	29.3938	2.34407
AT4G31240	protein kinase C-like zinc finger protein;(source:Araport11)	NUCLEOREDOXIN 2 (NRX2)	PSI-Medium	3.68707	0	97.8046	7.84904
AT3G55970	One of 4 paralogs encoding a 2-oxoglutarate/Fe(II)-dependent oxygenases that hydroxylates JA to 12-OH-JA.	JASMONATE-REGULATED GENE 21 (JRG21)	PSI-Medium	3.67625	1.63e-22	4.83681	0.390928
AT5G06720	Encodes a peroxidase with diverse roles in the wound response, flower development, and syncytium formation.	PEROXIDASE 2 (PA2)	PSI-Medium	3.64155	9.91e-60	20.9068	1.73082
AT3G23250	Member of the R2R3 factor gene family.	MYB DOMAIN PROTEIN 15 (MYB15)	PSI-Medium	3.6262	4e-21	5.83944	0.488588
AT1G02930	Encodes glutathione transferase belonging to the phi class of GSTs. Naming convention according to Wagner et al. (2002).	GLUTATHIONE S-TRANSFERASE 6 (GSTF6)	PSI-Medium	3.61107	0	201.405	17.0478
AT5G39580	Class III peroxidase cell wall-targeted protein localized to the micropylar endosperm facing the radicle. Involved in seed germination.	(PRX62)	PSI-Medium	3.60953	7.11e-113	46.8157	3.96556
AT3G56040	UDP-glucose pyrophosphorylase 3;(source:Araport11)	UDP-GLUCOSE PYROPHOSPHORYLASE 3 (UGP3)	PSI-Medium	3.593	0	114.676	9.82507
AT3G50310	Encodes a member of MEKK subfamily. Target promoter of the male germline-specific transcription factor DUO1. Involved in osmotic stress response via regulation of MPK6 activity. It also plays an important role in regulating cell division and cell elongation in the primary root meristematic and elongation areas. Mutants show defects in root microtubule organization.It phosphorylates MPK18 and MKK3…	MITOGEN-ACTIVATED PROTEIN KINASE KINASE KINASE 20 (MAPKKK20)	PSI-Medium	3.56259	6.81e-11	2.91215	0.255028
AT3G17690	member of Cyclic nucleotide gated channel family	CYCLIC NUCLEOTIDE GATED CHANNEL 19 (CNGC19)	PSI-Medium	3.55927	4.42e-66	10.6281	0.932288
AT2G18050	encodes a structurally divergent linker histone whose gene expression is induced by dehydration and ABA. The mRNA is cell-to-cell mobile.	HISTONE H1-3 (HIS1-3)	PSI-Medium	3.54948	0	303.7	26.8087
AT4G21840	methionine sulfoxide reductase B8;(source:Araport11)	METHIONINE SULFOXIDE REDUCTASE B8 (MSRB8)	PSI-Medium	3.54605	5.9e-56	29.2137	2.58399
AT1G75360	transmembrane protein;(source:Araport11)		PSI-Medium	3.5459	7.07e-15	3.7968	0.335874
AT4G22690	member of CYP706A The mRNA is cell-to-cell mobile.	CYTOCHROME P450, FAMILY 706, SUBFAMILY A, POLYPEPTIDE 1 (CYP706A1)	PSI-Medium	3.53796	3.76e-57	10.524	0.936995
AT1G24575	DEAD-box ATP-dependent RNA helicase-like protein;(source:Araport11)		PSI-Medium	3.53058	3.45e-124	86.5729	7.74672
AT2G37870	Bifunctional inhibitor/lipid-transfer protein/seed storage 2S albumin superfamily protein;(source:Araport11)		PSI-Medium	3.51548	4.85e-162	142.341	12.8675
AT4G21680	Encodes a nitrate transporter (NRT1.8). Functions in nitrate removal from the xylem sap. Mediates cadmium tolerance.	NRT1/ PTR FAMILY 7.2 (NPF7.2)	PSI-Medium	3.51089	2.48e-61	14.013	1.27042
AT5G26920	Encodes a calmodulin-binding protein CBP60g (calmodulin binding protein 60-like.g). The calmodulin-binding domain is located near the N-terminus; calmodulin binding is dependent on Ca(2+). Inducible by both bacterial pathogen and MAMP (microbe-associated molecular pattern) treatments. Bacterial growth is enhanced in cbp60g mutants. cbp60g mutants also show defects in salicylic acid (SA) accumulat…	CAM-BINDING PROTEIN 60-LIKE G (CBP60G)	PSI-Medium	3.48612	1.29e-15	2.92649	0.270072
AT3G26310	putative cytochrome P450	CYTOCHROME P450, FAMILY 71, SUBFAMILY B, POLYPEPTIDE 35 (CYP71B35)	PSI-Medium	3.48072	1.72e-20	5.16185	0.477646
AT1G54160	Encodes a member of the CCAAT-binding transcription factor (CBF-B/NF-YA) family. Expression is upregulated in response to ABA and drought. This regulation appears to be mediated by MIR169A which is downregulated in response to drought. NFYA5 is a target of MIR169A. Loss of function mutations are hypersensitive to drought.	NUCLEAR FACTOR Y, SUBUNIT A5 (NF-YA5)	PSI-Medium	3.46823	2.01e-12	3.52858	0.32916
AT2G29470	Encodes glutathione transferase belonging to the tau class of GSTs. Naming convention according to Wagner et al. (2002).	GLUTATHIONE S-TRANSFERASE TAU 3 (GSTU3)	PSI-Medium	3.46785	1.92e-06	2.26373	0.211392
AT3G47420	Encodes a Pi starvation-responsive protein AtPS3. A member of the phosphate starvation-induced glycerol-3-phosphate permease gene family: AT3G47420(G3Pp1), AT4G25220(G3Pp2), AT1G30560(G3Pp3), AT4G17550(G3Pp4) and AT2G13100(G3Pp5). Its expression is responsive to phosphate (Pi) and not phosphite (Phi) in roots and shoots.	GLYCEROL-3-PHOSPHATE PERMEASE 1 (G3Pp1)	PSI-Medium	3.45453	0	427.934	40.3626
AT4G28850	xyloglucan endotransglucosylase/hydrolase 26;(source:Araport11)	XYLOGLUCAN ENDOTRANSGLUCOSYLASE/HYDROLASE 26 (XTH26)	PSI-Medium	3.44564	1.82e-128	53.4072	5.06755
AT3G25795	Encodes a trans-acting siRNA that is phosphate starvation-upregulated and activated by PAP1 (MYB75). Has been identified as a translated small open reading frame by ribosome profiling.	TRANS ACTING SIRNA 4 (TAS4)	PSI-Medium	3.43161	6.19e-42	16.6377	1.59435
AT1G28600	GDSL-motif esterase/acyltransferase/lipase. Enzyme group with broad substrate specificity that may catalyze acyltransfer or hydrolase reactions with lipid and non-lipid substrates.		PSI-Medium	3.42747	2.62e-67	18.519	1.78021
AT2G29460	Encodes glutathione transferase belonging to the tau class of GSTs. Naming convention according to Wagner et al. (2002). Role in the degradation of H2O2 to water using glutathione as electron donor	GLUTATHIONE S-TRANSFERASE TAU 4 (GSTU4)	PSI-Medium	3.40669	6.67e-85	35.5589	3.46738
AT3G48343	hypothetical protein;(source:Araport11)		PSI-Medium	3.40057	2.24e-09	6.98438	0.683731
AT1G16410	member of CYP79F The mRNA is cell-to-cell mobile.	CYTOCHROME P450 79F1 (CYP79F1)	PSI-Medium	3.3826	3.42e-22	3.31451	0.328764
AT4G15680	Encodes a member of the CC-type glutaredoxin (ROXY) family.	(GRXS4)	PSI-Medium	3.37796	2.23e-06	3.65893	0.364387
AT4G25160	Encodes a U-box domain-containing E3 ubiquitin ligase with central Ser/Thr protein kinase domain whose expression is responsive to both phosphate (Pi) and phosphite (Phi) in both roots and shoots.	(PUB35)	PSI-Medium	3.3689	0	60.9326	6.09763
AT1G17540	kinase with adenine nucleotide alpha hydrolases-like domain-containing protein;(source:Araport11)		PSI-Medium	3.35543	7.1e-14	1.99159	0.201175
AT1G69880	thioredoxin H-type 8;(source:Araport11)	THIOREDOXIN H-TYPE 8 (TH8)	PSI-Medium	3.34988	4.19e-22	11.9176	1.21003
AT5G49850	Mannose-binding lectin superfamily protein;(source:Araport11)		PSI-Medium	3.33213	1.5e-67	13.7306	1.41088
AT2G41100	encodes a calmodulin-like protein, with six potential calcium binding domains. Calcium binding shown by Ca(2+)-specific shift in electrophoretic mobility. Expression induced by touch and darkness. Expression may also be developmentally controlled. Expression in growing regions of roots, vascular tissue, root/shoot junctions, trichomes, branch points of the shoot, and regions of siliques and flowe…	TOUCH 3 (TCH3)	PSI-Medium	3.32894	3.08e-80	15.2545	1.56887
AT5G19110	Eukaryotic aspartyl protease family protein;(source:Araport11)		PSI-Medium	3.30819	0	261.873	27.3456
AT1G72920	Toll-Interleukin-Resistance (TIR) domain family protein;(source:Araport11)		PSI-Medium	3.3043	5.28e-07	2.22478	0.233114
AT3G57157	Has been identified as a translated small open reading frame by ribosome profiling.	SHORT OPEN READING FRAME 5 (SORF5)	PSI-Medium	3.30338	6.14e-193	450.967	47.2586
AT3G54150	Encodes a DNA methyltransferase required for pollen exine formation and male fertility via the regulation of callose wall and primexine formation.	EXINE FORMATION DEFECTIVE (EFD)	PSI-Medium	3.27743	7.4e-31	9.8416	1.04851
AT3G03660	Encodes a WUSCHEL-related homeobox gene family member with 65 amino acids in its homeodomain. Proteins in this family contain a sequence of eight residues (TLPLFPMH) downstream of the homeodomain called the WUS box.	WUSCHEL RELATED HOMEOBOX 11 (WOX11)	PSI-Medium	3.2751	5.07e-42	9.60055	1.02559
AT4G18170	Member of WRKY Transcription Factor; Group II-c. Involved in the activation of salicylic acid biosynthesis genes ICS1 and PBS3. In the ovule, it is expressed in hypodermal somatic cells and appears to play a role in supression of megasporocyte cell fate. In the leaf if is upstream of FHY3 and regulates light-mediated leaf senescence.	WRKY DNA-BINDING PROTEIN 28 (WRKY28)	PSI-Medium	3.26791	3.59e-12	3.80853	0.408972
AT5G03545	Expressed in roots in response to phosphate starvation, this response is enhanced by the presence of IAA. Additionally, its expression is responsive to both phosphate (Pi) and phosphite (Phi) in shoots. The mRNA is cell-to-cell mobile.		PSI-Medium	3.2664	0	3333.43	358.199
AT3G22830	member of Heat Stress Transcription Factor (Hsf) family	HEAT SHOCK TRANSCRIPTION FACTOR A6B (HSFA6B)	PSI-Medium	3.26287	7.76e-20	5.33954	0.575163
AT1G65860	belongs to the flavin-monooxygenase (FMO) family, encodes a glucosinolate S-oxygenase that catalyzes the conversion of methylthioalkyl glucosinolates to methylsulfinylalkyl glucosinolates	FLAVIN-MONOOXYGENASE GLUCOSINOLATE S-OXYGENASE 1 (FMO GS-OX1)	PSI-Medium	3.23244	4.74e-23	6.67658	0.735572
AT4G33030	involved in sulfolipid biosynthesis The mRNA is cell-to-cell mobile.	SULFOQUINOVOSYLDIACYLGLYCEROL 1 (SQD1)	PSI-Medium	3.22838	0	269.527	29.7392
AT2G30540	Encodes a member of the CC-type glutaredoxin (ROXY) family that has been shown to interact with the transcription factor TGA2.	(ROXY7)	PSI-Medium	3.19843	3.27e-41	20.1063	2.26326
AT1G21520	hypothetical protein;(source:Araport11)		PSI-Medium	3.15838	3.15e-09	4.30656	0.497995
AT3G04070	NAC domain containing protein 47;(source:Araport11)	NAC DOMAIN CONTAINING PROTEIN 47 (NAC047)	PSI-Medium	3.15239	3.33e-95	37.6931	4.38235
AT1G33030	O-methyltransferase family protein;(source:Araport11)		PSI-Medium	3.14793	5.18e-13	4.06481	0.473687
AT1G57830	Toll-Interleukin-Resistance (TIR) domain family protein;(source:Araport11)		PSI-Medium	3.1443	0.000113095	3.0274	0.354223
AT5G26340	Encodes a protein with high affinity, hexose-specific/H+ symporter activity. The activity of the transporter appears to be negatively regulated by phosphorylation. Importantly, microarray analysis, as well as the study of the expression of this gene in mutants involved in programmed cell death (PCD) demonstrated a tight correlation between this gene's expression and PCD.	(MSS1)	PSI-Medium	3.1402	1.12e-185	50.119	5.87865
AT3G48346	This gene encodes a small protein and has either evidence of transcription or purifying selection.		PSI-Medium	3.13926	3.25e-10	7.56846	0.889713
AT4G16146	cAMP-regulated phosphoprotein 19-related protein;(source:Araport11)		PSI-Medium	3.12332	7.84e-32	15.1685	1.79998
AT1G78490	member of CYP708A family. The mRNA is cell-to-cell mobile.	CYTOCHROME P450, FAMILY 708, SUBFAMILY A, POLYPEPTIDE 3 (CYP708A3)	PSI-Medium	3.12267	1.62e-18	2.81492	0.333749
AT1G23140	Expression is upregulated in the shoot of cax1/cax3 mutant.	C2-DOMAIN ABA-RELATED8 (CAR8)	PSI-Medium	3.12254	6.1e-179	131.152	15.5724
AT5G08380	alpha-galactosidase 1;(source:Araport11)	ALPHA-GALACTOSIDASE 1 (AGAL1)	PSI-Medium	3.11144	1.77e-199	65.49	7.83478
AT1G72900	Toll-Interleukin-Resistance (TIR) domain-containing protein;(source:Araport11)		PSI-Medium	3.1069	2.37e-82	29.2713	3.51404
AT5G06730	Peroxidase superfamily protein;(source:Araport11)		PSI-Medium	3.09626	6.4e-107	43.6744	5.28317
AT5G65500	U-box domain-containing protein kinase family protein;(source:Araport11)		PSI-Medium	3.09361	1.12e-39	7.32413	0.887664
AT4G22214	Encodes a defensin-like (DEFL) family protein.		PSI-Medium	3.08113	0	257.728	31.4961
AT5G48070	putative xyloglucan endotransglycosylase/hydrolase, expressed primarily in the stele of mature non-elongating regions of both the main and the lateral root. Is expressed in lateral root primordia but expression ceases after lateral root begins to grow. Involved in cell proliferation in incised inflorescence stems.	XYLOGLUCAN ENDOTRANSGLUCOSYLASE/HYDROLASE 20 (XTH20)	PSI-Medium	3.08098	5.6e-218	103.975	12.7023
AT5G18350	Disease resistance protein (TIR-NBS-LRR class) family;(source:Araport11)		PSI-Medium	3.07429	1.98e-17	2.19575	0.269276
AT2G47950	myelin transcription factor-like protein;(source:Araport11)		PSI-Medium	3.06832	1.91e-09	5.10307	0.63098
AT3G22235	cysteine-rich TM module stress tolerance protein;(source:Araport11)	CYSTEINE-RICH TRANSMEMBRANE MODULE 8 (ATHCYSTM8)	PSI-Medium	3.06404	1.71e-05	3.33912	0.414166
AT5G22300	encodes a nitrilase isomer. The purified enzyme shows a strong substrate specificity for beta-cyano-L-alanine, a intermediate product of the cyanide detoxification pathway. The mRNA is cell-to-cell mobile.	NITRILASE 4 (NIT4)	PSI-Medium	3.05438	4.52e-10	1.86257	0.231617
AT5G54710	Ankyrin repeat family protein;(source:Araport11)		PSI-Medium	3.03879	7.05e-11	2.31199	0.291264
AT5G10180	Encodes a low-affinity sulfate transporter expressed in the root cap and central cylinder, where it is induced by sulfur starvation. Expression in the shoot vascular system is not induced by sulfur starvation.	SULFATE TRANSPORTER 2;1 (SULTR2;1)	PSI-Medium	3.03273	0	118.585	14.9846
AT4G13000	AGC (cAMP-dependent, cGMP-dependent and protein kinase C) kinase family protein;(source:Araport11)		PSI-Medium	3.02913	1.43e-38	14.5563	1.84394
AT3G05690	Encodes a subunit of CCAAT-binding complex, binds to CCAAT box motif present in some plant promoter sequences. One of three members of this class (HAP2A, HAP2B, HAP2C), it is expressed in vegetative and reproductive tissues.	NUCLEAR FACTOR Y, SUBUNIT A2 (NF-YA2)	PSI-Medium	3.01947	4.75e-301	99.2045	12.6504
AT1G77380	Amino acid permease which transports basic amino acids.	AMINO ACID PERMEASE 3 (AAP3)	PSI-Medium	3.01544	1.83e-44	57.5118	7.34712
AT1G73000	Encodes a member of the PYR (pyrabactin resistance )/PYL(PYR1-like)/RCAR (regulatory components of ABA receptor) family proteins with 14 members. PYR/PYL/RCAR family proteins function as abscisic acid sensors. Mediate ABA-dependent regulation of protein phosphatase 2Cs ABI1 and ABI2.	PYR1-LIKE 3 (PYL3)	PSI-Medium	3.01028	9.28e-08	3.36614	0.431596
AT4G15150	glycine-rich protein;(source:Araport11)		PSI-Medium	3.00734	2.48e-59	65.8623	8.46992
AT3G48344	This gene encodes a small protein and has either evidence of transcription or purifying selection.		PSI-Medium	3.00705	5.58e-15	8.70186	1.11947
AT3G07650	This gene belongs to the CO (CONSTANS) gene family. This gene family is divided in three subgroups: groups III, to which COL9 belongs, is characterised by one B-box (supposed to regulate protein-protein interactions) and a second diverged zinc finger. COL9 downregulates expression of CO (CONSTANS) as well as FT and SOC1 which are known regulatory targets of CO. The mRNA is cell-to-cell mobile.	CONSTANS-LIKE 9 (COL9)	PSI-Medium	3.00679	4.31e-103	30.7429	3.95375
AT1G67810	Encodes a protein capable of stimulating the cysteine desulfurase activity of CpNifS (AT1G08490) in vitro. SufE2:GFP localizes to the chloroplasts where it is likely to play a role in iron-sulfur cluster assembly. Transcript levels for this gene are high in the pollen relative to other organs based on RT-PCR analysis. The mRNA is cell-to-cell mobile.	SULFUR E2 (SUFE2)	PSI-Medium	3.00506	4.76e-164	83.5507	10.7538
AT4G00130	DNA-binding storekeeper protein-related transcriptional regulator;(source:Araport11)		PSI-Medium	3.00206	2.68e-07	3.47063	0.447641
AT4G36430	Peroxidase superfamily protein;(source:Araport11)		PSI-Medium	3.00048	0	199.005	25.715
AT3G14700	SART-1 family;(source:Araport11)		PSI-Medium	2.99634	1.63e-06	2.68158	0.347792
AT5G39120	RmlC-like cupins superfamily protein;(source:Araport11)		PSI-Medium	2.99109	0.000231959	2.10269	0.272692
AT1G17830	hypothetical protein (DUF789);(source:Araport11)		PSI-Medium	2.97266	3.48e-90	30.2229	3.97877
AT4G14860	ovate family protein 11;(source:Araport11)	OVATE FAMILY PROTEIN 11 (OFP11)	PSI-Medium	2.96862	4.04e-13	7.92916	1.0465
AT3G59710	NAD(P)-binding Rossmann-fold superfamily protein;(source:Araport11)		PSI-Medium	2.968	1.84e-188	83.5785	11.0494
AT4G06065	None;(source:Araport11)		PSI-Medium	2.96616	5.01e-08	9.29137	1.22982
AT3G19710	a	BRANCHED-CHAIN AMINOTRANSFERASE4 (BCAT4)	PSI-Medium	2.95225	0	596.97	79.7819
AT4G14580	CBL-interacting protein kinase	CBL-INTERACTING PROTEIN KINASE 4 (CIPK4)	PSI-Medium	2.94145	1.69e-302	131.084	17.6418
AT1G52400	encodes a member of glycosyl hydrolase family 1, located in inducible ER bodies which were formed after wounding, required in inducible ER body formation The mRNA is cell-to-cell mobile.	BETA GLUCOSIDASE 18 (BGLU18)	PSI-Medium	2.91315	4.72e-23	4.86782	0.667855
AT2G40340	Encodes a member of the DREB subfamily A-2 of ERF/AP2 transcription factor family. The protein contains one AP2 domain. There are eight members in this subfamily including DREB2A AND DREB2B that are involved in response to drought.	(DREB2C)	PSI-Medium	2.91145	4.29e-14	2.8288	0.388932
AT2G23030	encodes a member of SNF1-related protein kinases (SnRK2)	SNF1-RELATED PROTEIN KINASE 2.9 (SNRK2.9)	PSI-Medium	2.9081	2.13e-95	39.2911	5.41174
AT1G60470	Predicted to encode a galactinol synthase.	GALACTINOL SYNTHASE 4 (GolS4)	PSI-Medium	2.90447	3.51e-113	53.5282	7.39733
AT2G32960	Encodes an atypical dual-speci&#64257;city phosphatase.	PLANT AND FUNGI ATYPICAL DUAL-SPECI&#64257;CITY PHOSPHATASE 2 (PFA-DSP2)	PSI-Medium	2.89638	3.93e-232	138.992	19.3114
AT5G23010	Encodes a methylthioalkylmalate synthase, catalyzes the condensation reactions of the first two rounds of methionine chain elongation in the biosynthesis of methionine-derived glucosinolates. The mRNA is cell-to-cell mobile.	METHYLTHIOALKYLMALATE SYNTHASE 1 (MAM1)	PSI-Medium	2.8939	0	342.947	47.6942
AT2G04080	MATE efflux family protein;(source:Araport11)		PSI-Medium	2.89087	1.06e-12	3.08617	0.430365
AT1G03020	Encodes a member of the CC-type glutaredoxin (ROXY) family that has been shown to interact with the transcription factor TGA2.	(GRXS1)	PSI-Medium	2.87271	0.00105683	2.09362	0.294754
AT3G06490	Encodes a MYB transcription factor involved in regulating anther dehiscence as well as regulating cell death, and cuticle-related Botrytis immunity.	MYB DOMAIN PROTEIN 108 (MYB108)	PSI-Medium	2.86965	6.07e-09	2.2571	0.319343
AT3G24310	snapdragon myb protein 305 homolog (myb)	MYB DOMAIN PROTEIN 305 (MYB305)	PSI-Medium	2.86878	1.57e-15	6.21709	0.881017
AT5G57220	member of CYP81F, involved in glucosinolate metabolism. Mutants had impaired resistance to fungi. The mRNA is cell-to-cell mobile.	CYTOCHROME P450, FAMILY 81, SUBFAMILY F, POLYPEPTIDE 2 (CYP81F2)	PSI-Medium	2.84401	1.26e-41	12.5909	1.81222
AT3G16390	Encodes a nitrile-specifier protein NSP3. NSP3 is one out of five (At3g16400/NSP1, At2g33070/NSP2, At3g16390/NSP3, At3g16410/NSP4 and At5g48180/NSP5) A. thaliana epithiospecifier protein (ESP) homologues that promote simple nitrile, but not epithionitrile or thiocyanate formation. The mRNA is cell-to-cell mobile.	NITRILE SPECIFIER PROTEIN 3 (NSP3)	PSI-Medium	2.84019	7.33e-267	179.648	25.943
AT5G47220	Encodes a member of the ERF (ethylene response factor) subfamily B-3 of ERF/AP2 transcription factor family (ATERF-2). The protein contains one AP2 domain. Functions as activator of GCC box?dependent transcription. Positive regulator of JA-responsive defense genes and resistance to F. oxysporum and enhances JA inhibition of root elongation.	ETHYLENE RESPONSIVE ELEMENT BINDING FACTOR 2 (ERF2)	PSI-Medium	2.83631	2.18e-23	9.39303	1.35995
AT1G33090	MATE efflux family protein;(source:Araport11)		PSI-Medium	2.83249	4.71e-55	19.6986	2.86037
AT3G54820	plasma membrane intrinsic protein 2;(source:Araport11)	PLASMA MEMBRANE INTRINSIC PROTEIN 2;5 (PIP2;5)	PSI-Medium	2.83219	9.28e-60	21.9262	3.18585
AT3G18080	B-S glucosidase 44;(source:Araport11)	B-S GLUCOSIDASE 44 (BGLU44)	PSI-Medium	2.80877	8.42e-234	203.097	29.9592
AT1G49700	Plant protein 1589 of unknown function;(source:Araport11)		PSI-Medium	2.8044	2.27e-05	2.00207	0.295879
AT1G72890	Disease resistance protein (TIR-NBS class);(source:Araport11)		PSI-Medium	2.79986	1.93e-115	40.5789	6.02471
AT1G13750	Encodes a purple acid phosphatase whose expression is responsive to both phosphate (Pi) and phosphite (Phi) in roots.	PURPLE ACID PHOSPHATASE 1 (PAP1)	PSI-Medium	2.79947	1.27e-274	93.0727	13.8265
AT1G47130	hypothetical protein;(source:Araport11)		PSI-Medium	2.79515	0.00862481	5.41584	0.807299
AT3G59740	Concanavalin A-like lectin protein kinase family protein;(source:Araport11)	L-TYPE LECTIN RECEPTOR KINASE V.7 (LECRK-V.7)	PSI-Medium	2.79333	6e-12	3.03275	0.451547
AT3G22740	homocysteine S-methyltransferase (HMT3)	HOMOCYSTEINE S-METHYLTRANSFERASE 3 (HMT3)	PSI-Medium	2.78068	1.68e-109	43.6493	6.5718
AT4G03960	Encodes an atypical dual-speci&#64257;city phosphatase involved in the negative regulation of defense response to a bacterial pathogen, P. syringae pv. tomato.	PLANT AND FUNGI ATYPICAL DUAL-SPECI&#64257;CITY PHOSPHATASE 4 (PFA-DSP4)	PSI-Medium	2.78042	3.11e-146	96.941	14.5867
AT2G42690	alpha/beta-Hydrolases superfamily protein;(source:Araport11)		PSI-Medium	2.77135	2.16e-154	68.4615	10.3711
AT1G65500	Secreted peptide which functions in plant growth and pathogen defense.	(STMP6)	PSI-Medium	2.76254	1.3e-05	3.2051	0.48814
AT1G20030	Pathogenesis-related thaumatin superfamily protein;(source:Araport11)		PSI-Medium	2.75675	2.5e-80	27.155	4.15398
AT5G02030	Mutant has additional lateral organs and phyllotaxy defect. Encodes a homeodomain transcription factor. Has sequence similarity to the Arabidopsis ovule development regulator Bell1. Binds directly to the AGAMOUS cis-regulatory element. Its localization to the nucleus is dependent on the coexpression of either STM or BP.	REPLUMLESS (RPL)	PSI-Medium	2.7516	2.65e-12	3.06318	0.470241
AT4G19975	nucleotide-diphospho-sugar transferase family protein;(source:Araport11)		PSI-Medium	2.75149	2.86e-58	27.5682	4.2332
AT5G36907	transmembrane protein;(source:Araport11)		PSI-Medium	2.73382	1.64e-07	5.71348	0.887343
AT4G15540	nodulin MtN21-like transporter family protein The mRNA is cell-to-cell mobile.	USUALLY MULTIPLE ACIDS MOVE IN AND OUT TRANSPORTERS 38 (UMAMIT38)	PSI-Medium	2.73017	5.51e-222	96.9779	15.1167
AT1G32510	NAC domain containing protein 11;(source:Araport11)	NAC DOMAIN CONTAINING PROTEIN 11 (NAC011)	PSI-Medium	2.72835	8.07e-06	2.34694	0.365801
AT3G56620	nodulin MtN21-like transporter family protein	USUALLY MULTIPLE ACIDS MOVE IN AND OUT TRANSPORTERS 10 (UMAMIT10)	PSI-Medium	2.72603	1.35e-67	28.6124	4.47079
AT2G46530	auxin response factor 11;(source:Araport11)	AUXIN RESPONSE FACTOR 11 (ARF11)	PSI-Medium	2.72574	1.98e-91	19.5895	3.06326
AT4G27170	seed storage albumin 4;(source:Araport11)	SEED STORAGE ALBUMIN 4 (SESA4)	PSI-Medium	2.72523	0.000274568	2.63619	0.413167
AT5G21120	ethylene-insensitive3-like2 (EIL2)	ETHYLENE-INSENSITIVE3-LIKE 2 (EIL2)	PSI-Medium	2.72279	2.11e-17	5.24791	0.821182
AT5G43175	basic helix-loop-helix (bHLH) DNA-binding superfamily protein;(source:Araport11)		PSI-Medium	2.71772	1.21e-08	4.88806	0.76802
AT3G43190	Encodes a protein with sucrose synthase activity (SUS4).	SUCROSE SYNTHASE 4 (SUS4)	PSI-Medium	2.71064	8.46e-32	47.7058	7.54377
AT1G49230	RING/U-box superfamily protein;(source:Araport11)	ARABIDOPSIS TOXICOS EN LEVADURA 78 (ATL78)	PSI-Medium	2.70699	2.16e-20	11.6505	1.84501
AT4G29610	Cytidine/deoxycytidylate deaminase family protein;(source:Araport11)		PSI-Medium	2.70567	2.06e-24	11.2658	1.78564
AT2G43535	Encodes a defensin-like (DEFL) family protein.		PSI-Medium	2.70407	0	3533.35	560.393
AT1G78830	Curculin-like (mannose-binding) lectin family protein;(source:Araport11)		PSI-Medium	2.67453	4.44e-90	519.166	84.0325
AT1G48370	Arabidopsis thaliana metal-nicotianamine transporter YSL4	YELLOW STRIPE LIKE 8 (YSL8)	PSI-Medium	2.66898	1.2e-177	46.9943	7.64144
AT4G37220	Cold acclimation protein WCOR413 family;(source:Araport11)		PSI-Medium	2.66303	3.14e-111	84.2482	13.7469
AT3G02020	encodes a monofunctional aspartate kinase	ASPARTATE KINASE 3 (AK3)	PSI-Medium	2.66102	5.27e-295	121.709	19.9078
AT5G05365	Heavy metal transport/detoxification superfamily protein;(source:Araport11)	HEAVY METAL ASSOCIATED PROTEIN 44 (ATHMP44)	PSI-Medium	2.65781	0.00149085	3.0327	0.496695
AT1G17380	jasmonate-zim-domain protein 5;(source:Araport11)	JASMONATE-ZIM-DOMAIN PROTEIN 5 (JAZ5)	PSI-Medium	2.65673	6.05e-21	4.87078	0.798195
AT2G44840	encodes a member of the ERF (ethylene response factor) subfamily B-3 of ERF/AP2 transcription factor family. The protein contains one AP2 domain. There are 18 members in this subfamily including ATERF-1, ATERF-2, AND ATERF-5. The mRNA is cell-to-cell mobile.	ETHYLENE-RESPONSIVE ELEMENT BINDING FACTOR 13 (ERF13)	PSI-Medium	2.65159	3.08e-09	4.34059	0.713393
AT5G06510	nuclear factor Y, subunit A10;(source:Araport11)	NUCLEAR FACTOR Y, SUBUNIT A10 (NF-YA10)	PSI-Medium	2.65039	1.11e-87	24.0529	3.96178
AT4G24450	phosphoglucan, water dikinase;(source:Araport11)	PHOSPHOGLUCAN, WATER DIKINASE (PWD)	PSI-Medium	2.647	1.43e-82	10.8323	1.78916
AT5G60100	Encodes pseudo-response regulator 3 (APRR3/PRR3). PRR3 transcript levels vary in a circadian pattern with peak expression at dusk under long and short day conditions. PRR3 affects the period of the circadian clock and seedlings with reduced levels of PRR3 have shorter periods, based on transcriptional assays of clock-regulated genes. PRR3 is expressed in the vasculature of cotyledons and leaves w…	PSEUDO-RESPONSE REGULATOR 3 (PRR3)	PSI-Medium	2.63812	1.03e-54	11.0183	1.82929
AT4G14630	germin-like protein with N-terminal signal sequence that may target it to the vacuole, plasma membrane and/or outside the cell. The mRNA is cell-to-cell mobile.	GERMIN-LIKE PROTEIN 9 (GLP9)	PSI-Medium	2.62687	5.9e-111	106.804	17.8698
AT2G34930	disease resistance family protein / LRR family protein;(source:Araport11)		PSI-Medium	2.62408	1.08e-177	42.5551	7.13837
AT3G46640	Encodes a myb family transcription factor with a single Myb DNA-binding domain (type SHAQKYF) that is unique to plants and is essential for circadian rhythms, specifically for transcriptional regulation within the circadian clock. LUX is required for normal rhythmic expression of multiple clock outputs in both constant light and darkness. It is coregulated with TOC1 and seems to be repressed by C…	PHYTOCLOCK 1 (PCL1)	PSI-Medium	2.61942	1.65e-164	33.952	5.71047
AT5G48400	member of Putative ligand-gated ion channel subunit family	(ATGLR1.2)	PSI-Medium	2.61603	2.54e-23	4.34744	0.733004
AT2G21400	A member of SHI gene family. Arabidopsis thaliana has ten members that encode proteins with a RING finger-like zinc finger motif. Despite being highly divergent in sequence, many of the SHI-related genes are partially redundant in function and synergistically promote gynoecium, stamen and leaf development in Arabidopsis.	SHI-RELATED SEQUENCE3 (SRS3)	PSI-Medium	2.6145	6.49e-11	6.3874	1.07885
AT1G71695	Peroxidase superfamily protein;(source:Araport11)		PSI-Medium	2.60253	1.96e-149	76.1541	12.9685
AT5G61550	U-box domain-containing protein kinase family protein;(source:Araport11)		PSI-Medium	2.5974	3.55e-197	47.4305	8.10123
AT2G18150	Peroxidase superfamily protein;(source:Araport11)		PSI-Medium	2.59662	4.59e-89	58.1963	9.95395
AT1G12200	Putative flavin monooxygenase.	FLAVIN MONOOXYGENASE (FMO)	PSI-Medium	2.58752	0	126.618	21.7843
AT5G48190	glycosyltransferase family protein (DUF23);(source:Araport11)		PSI-Medium	2.57437	2e-08	3.47227	0.602308
AT3G07350	sulfate/thiosulfate import ATP-binding protein, putative (DUF506);(source:Araport11)		PSI-Medium	2.56975	1.66e-137	103.285	17.9731
AT3G16330	Avr9/Cf-9 rapidly elicited protein;(source:Araport11)		PSI-Medium	2.56483	1.64e-73	42.664	7.45306
AT3G21520	Encodes a protein is directly or indirectly involved in membrane fission during breakdown of the ER and the tonoplast during leaf senescence and in membrane fusion during vacuole biogenesis in roots. The mRNA is cell-to-cell mobile.	DUF679 DOMAIN MEMBRANE PROTEIN 1 (DMP1)	PSI-Medium	2.56441	2.25e-07	4.46987	0.780709
AT3G03790	ankyrin repeat family protein / regulator of chromosome condensation (RCC1) family protein;(source:Araport11)		PSI-Medium	2.5624	0	135.092	23.6545
AT5G53820	Late embryogenesis abundant protein (LEA) family protein;(source:Araport11)		PSI-Medium	2.55772	3.72e-17	17.7229	3.11457
AT3G15500	Encodes an ATAF-like NAC-domain transcription factor that doesn't contain C-terminal sequences shared by CUC1, CUC2 and NAM. Note: this protein (AtNAC3) is not to be confused with the protein encoded by locus AT3G29035, which, on occasion, has also been referred to as AtNAC3. The mRNA is cell-to-cell mobile.	NAC DOMAIN CONTAINING PROTEIN 3 (NAC3)	PSI-Medium	2.55338	3.65e-13	6.37574	1.1206
AT5G49620	Member of the R2R3 factor gene family.	MYB DOMAIN PROTEIN 78 (MYB78)	PSI-Medium	2.55201	6.21e-33	14.1338	2.49268
AT4G15690	Encodes a member of the CC-type glutaredoxin (ROXY) family that has been shown to interact with the transcription factor TGA2 and suppress ORA59 promoter activity.	(GRXS5)	PSI-Medium	2.5371	3.25e-06	4.54711	0.808672
AT1G05300	member of Fe(II) transporter isolog family	ZINC TRANSPORTER 5 PRECURSOR (ZIP5)	PSI-Medium	2.5351	5.36e-199	63.842	11.3897
AT1G22220	F-box family protein;(source:Araport11)	AUXIN UP-REGULATED F-BOX PROTEIN 2 (AUF2)	PSI-Medium	2.53183	1.39e-163	84.2578	15.0642
AT4G04760	Major facilitator superfamily protein;(source:Araport11)		PSI-Medium	2.52993	6.18e-15	5.62346	1.00814
AT3G11580	SOD7 encodes nuclear localized B3 DNA binding domain and a transcriptional repression motif. Belongs to the RAV gene family. Functions in regulation of seed size and binds to and represses KLU. Transcription repressor involved in regulation of inflorescence architecture.	NGATHA-LIKE PROTEIN2 (NGAL2)	PSI-Medium	2.52813	4.48e-38	8.6224	1.54478
AT3G15370	member of Alpha-Expansin Gene Family. Naming convention from the Expansin Working Group (Kende et al, 2004. Plant Mol Bio)	EXPANSIN 12 (EXPA12)	PSI-Medium	2.51441	1.43e-24	13.773	2.49648
AT5G48250	B-box type zinc finger protein with CCT domain-containing protein;(source:Araport11)	B-BOX DOMAIN PROTEIN 8 (BBX8)	PSI-Medium	2.51435	2.82e-65	23.1331	4.18802
AT1G28190	PADRE protein up-regulated after infection by S. sclerotiorum.		PSI-Medium	2.51215	1.22e-40	19.2284	3.48258
AT5G17350	PADRE protein up-regulated after infection by S. sclerotiorum.		PSI-Medium	2.50687	1.52e-21	11.2155	2.04179
AT3G26830	Mutations in pad3 are defective in biosynthesis of the indole derived phytoalexin camalexin. Encodes a cytochrome P450 enzyme that catalyzes the conversion of dihydrocamalexic acid to camalexin. The mRNA is cell-to-cell mobile.	PHYTOALEXIN DEFICIENT 3 (PAD3)	PSI-Medium	2.5046	1.81e-64	25.2336	4.59814
AT3G53600	Nuclear C2H2 zinc finger protein.Expression is induced by cold, osmotic, salt, and drought stress. Over expression confers some drought tolerance whereas mutants display some drought sensitivity.	(ZAT18)	PSI-Medium	2.50297	1.28e-07	4.64635	0.847354
AT4G25010	Encodes a member of the SWEET sucrose efflux transporter family proteins. Together with SWEET13, it is likely involved in modulating the GA response and is required for proper development of anthers, seeds and seedlings.	(SWEET14)	PSI-Medium	2.50072	1.17e-30	14.4151	2.63438
AT1G14455	hypothetical protein;(source:Araport11)		PSI-Medium	2.49954	0.013242	1.87397	0.341787
AT3G46970	Encodes a cytosolic alpha-glucan phosphorylase. In vitro, the enzyme has a preference for branched polysaccharides, such as glycogen.	ALPHA-GLUCAN PHOSPHORYLASE 2 (PHS2)	PSI-Medium	2.49875	5.53e-178	54.5308	9.97437
AT3G08860	Encodes a protein that is predicted to have beta-alanine aminotransferase activity.	PYRIMIDINE 4 (PYD4)	PSI-Medium	2.49758	1.93e-57	17.1445	3.14106
AT1G80840	Pathogen-induced transcription factor. Binds W-box sequences in vitro. Forms protein complexes with itself and with WRKY40 and WRKY60. Coexpression with WRKY18 or WRKY60 made plants more susceptible to both P. syringae and B. cinerea. WRKY18, WRKY40, and WRKY60 have partially redundant roles in response to the hemibiotrophic bacterial pathogen Pseudomonas syringae and the necrotrophic fungal path…	WRKY DNA-BINDING PROTEIN 40 (WRKY40)	PSI-Medium	2.47978	5.8e-28	13.1663	2.43903
AT2G44578	RING/U-box superfamily protein;(source:Araport11)	ARABIDOPSIS T??XICOS EN LEVADURA 89 (ATL89)	PSI-Medium	2.478	1.27e-05	3.96018	0.734913
AT2G20142	Toll-Interleukin-Resistance (TIR) domain family protein;(source:Araport11)		PSI-Medium	2.46482	4.14e-21	11.8759	2.22494
AT1G34060	Pyridoxal phosphate (PLP)-dependent transferases superfamily protein;(source:Araport11)	TRYPTOPHAN AMINOTRANSFERASE RELATED 4 (TAR4)	PSI-Medium	2.46177	9.23e-27	8.93717	1.67801
AT3G53620	Encodes a soluble protein with inorganic pyrophosphatase activity that is highly specific for Mg-inorganic pyrophosphate. The mRNA is cell-to-cell mobile.	PYROPHOSPHORYLASE 4 (PPa4)	PSI-Medium	2.46158	0	358.444	67.285
AT5G64810	member of WRKY Transcription Factor; Group II-c. Involved in jasmonic acid inducible defense responses.	WRKY DNA-BINDING PROTEIN 51 (WRKY51)	PSI-Medium	2.45991	8.91e-06	3.03114	0.569899
AT4G01830	P-glycoprotein 5;(source:Araport11)	ATP-BINDING CASSETTE B5 (ABCB5)	PSI-Medium	2.45915	1.14e-60	10.336	1.94247
AT2G46860	Encodes a protein that might have inorganic pyrophosphatase activity.	PYROPHOSPHORYLASE 3 (PPa3)	PSI-Medium	2.44018	4.45e-124	83.3028	15.8702
AT1G76470	NAD(P)-binding Rossmann-fold superfamily protein;(source:Araport11)		PSI-Medium	2.43865	5.45e-22	8.79329	1.67612
AT1G76640	Calcium-binding EF-hand family protein;(source:Araport11)	CALMODULIN LIKE 39 (CML39)	PSI-Medium	2.43818	1.04e-15	14.7968	2.82149
AT4G12530	Encodes a member of the AZI family of lipid transfer proteins.	(AZI7)	PSI-Medium	2.43439	7.33e-10	7.29998	1.39735
AT1G08230	Codes for a H+-driven, high affinity gamma-aminobutyric acid (GABA) transporter. Localized at the plasma membrane. In planta, AtGAT1 expression was highest in flowers and under conditions of elevated GABA concentrations such as wounding or senescence.		PSI-Medium	2.42413	4.14e-79	17.2078	3.31578
AT3G46110	DUF966 domain containing protein, expressed during embryogenesis.	SOSEKI4 (SOK4)	PSI-Medium	2.41932	9.88e-07	2.57585	0.498686
AT1G34510	Peroxidase superfamily protein;(source:Araport11)		PSI-Medium	2.41801	7.86e-219	137.402	26.5805
AT1G34540	member of CYP94D	CYTOCHROME P450, FAMILY 94, SUBFAMILY D, POLYPEPTIDE 1 (CYP94D1)	PSI-Medium	2.40981	7.41e-29	10.5851	2.05935
AT1G62262	Predicted to encode a protein with similarity to the SLAC1 protein involved in ion homeostasis in guard cells.	SLAC1 HOMOLOGUE 4 (SLAH4)	PSI-Medium	2.40381	2.57e-11	4.38779	0.856963
AT3G45060	member of High affinity nitrate transporter family	HIGH AFFINITY NITRATE TRANSPORTER 2.6 (NRT2.6)	PSI-Medium	2.4001	9.37e-08	3.46892	0.682023
AT1G70800	Encodes a novel NPH3/phototropin binding factor with a calcium binding domain that negatively affects hypocotyl bending under blue light conditions in Arabidopsis thaliana and may regulate phototropism.	ENHANCED BENDING 1 (EHB1)	PSI-Medium	2.39727	2.09e-27	16.9405	3.32921
AT3G07935	None;(source:Araport11)		PSI-Medium	2.39609	0.000934967	6.14781	1.20742
AT2G36630	Sulfite exporter TauE/SafE family protein;(source:Araport11)		PSI-Medium	2.39458	1.16e-19	5.8077	1.14238
AT4G22070	member of WRKY Transcription Factor; Group II-b	WRKY DNA-BINDING PROTEIN 31 (WRKY31)	PSI-Medium	2.39428	4.65e-70	21.3315	4.19588
AT2G38465	hypothetical protein;(source:Araport11)		PSI-Medium	2.38815	8.73e-10	9.42876	1.86205
AT1G21130	O-methyltransferase family protein;(source:Araport11)	INDOLE GLUCOSINOLATE O-METHYLTRANSFERASE 4 (IGMT4)	PSI-Medium	2.37985	1.14e-35	14.6578	2.90823
AT4G04450	member of WRKY Transcription Factor; Group II-b	(WRKY42)	PSI-Medium	2.37888	2.15e-08	1.95541	0.388654
AT2G33240	member of Myosin-like proteins	MYOSIN XI D (XID)	PSI-Medium	2.37788	2.99e-84	8.83501	1.75775
AT4G14070	Plastidic acyl activating enzyme involved in the elongation of exogenous medium-chain fatty acids to 16- and 18-carbon fatty acids.	ACYL-ACTIVATING ENZYME 15 (AAE15)	PSI-Medium	2.36928	2.35e-152	57.9212	11.5971
AT3G25770	Encodes allene oxide cyclase. One of four genes in Arabidopsis that encode this enzyme, which catalyzes an essential step in jasmonic acid biosynthesis. Gene expression is induced during senescence, a process that involves jasmonic acid signalling pathway. Note: Nomenclature for Arabidopsis allene oxide cyclase 2 (AOC2, AT3G25770) gene is based on Stenzel et al. 2003 Plant Molecular Biology 51:89…	ALLENE OXIDE CYCLASE 2 (AOC2)	PSI-Medium	2.35869	5.83e-10	4.21707	0.850529
AT3G06020	A member of the FAF family proteins encoded by the FANTASTIC FOUR (FAF) genes: AT4G02810 (FAF1), AT1G03170 (FAF2), AT5G19260 (FAF3) and AT3G06020 (FAF4). FAFs have the potential to regulate shoot meristem size in Arabidopsis thaliana. FAFs can repress WUS, which ultimately leads to an arrest of meristem activity in FAF overexpressing lines.	FANTASTIC FOUR 4 (FAF4)	PSI-Medium	2.35562	1.24e-21	11.1117	2.24496
AT4G14103	F-box/RNI-like superfamily protein;(source:Araport11)		PSI-Medium	2.35071	4.53e-21	7.18009	1.45514
AT3G58550	Bifunctional inhibitor/lipid-transfer protein/seed storage 2S albumin superfamily protein;(source:Araport11)	GLYCOSYLPHOSPHATIDYLINOSITOL-ANCHORED LIPID PROTEIN TRANSFER 22 (LTPG22)	PSI-Medium	2.34456	5.47e-231	482.921	98.283
AT2G17280	Phosphoglycerate mutase family protein;(source:Araport11)		PSI-Medium	2.33902	1.64e-179	137.909	28.195
AT3G52190	Encodes a plant specific protein structurally related to the SEC12 proteins of the early secretory pathway. Mutation of PHF1 impairs Pi transport. Expression was detected in all tissues, and was induced by Pi starvation. Localized in endoplasmic reticulum (ER), and mutation of PHF1 resulted in ER retention and reduced accumulation of the plasma membrane PHT1;1 transporter. Its expression is respo…	PHOSPHATE TRANSPORTER TRAFFIC FACILITATOR1 (PHF1)	PSI-Medium	2.33869	0	184.998	37.809
AT2G22860	Phytosulfokine 2 precursor, coding for a unique plant peptide growth factor. The mRNA is cell-to-cell mobile.	PHYTOSULFOKINE 2 PRECURSOR (PSK2)	PSI-Medium	2.3359	1.59e-50	52.2999	10.7031
AT3G04420	NAC domain containing protein 48;(source:Araport11)	NAC DOMAIN CONTAINING PROTEIN 48 (NAC048)	PSI-Medium	2.33304	4.41e-43	19.6079	4.0263
AT2G15220	Plant basic secretory protein (BSP) family protein;(source:Araport11)		PSI-Medium	2.3328	1.08e-72	46.0787	9.45332
AT2G36390	Encodes a starch branching enzyme (EC.2.4.1.18) similar to SBE2 from maize and rice. Expressed throughout plant tissues. The mRNA is cell-to-cell mobile.	STARCH BRANCHING ENZYME 2.1 (SBE2.1)	PSI-Medium	2.33255	2.09e-221	113.189	23.2441
AT1G64590	NAD(P)-binding Rossmann-fold superfamily protein;(source:Araport11)		PSI-Medium	2.31222	6.02e-193	551.129	114.645
AT5G24640	hypothetical protein;(source:Araport11)		PSI-Medium	2.30726	0.00222934	2.74576	0.572936
AT3G22910	ATPase E1-E2 type family protein / haloacid dehalogenase-like hydrolase family protein;(source:Araport11)	AUTO-INHIBITED CA2+ ATPASE 13 (ACA13)	PSI-Medium	2.30535	6.36e-14	2.75152	0.575817
AT3G01900	member of CYP94B	CYTOCHROME P450, FAMILY 94, SUBFAMILY B, POLYPEPTIDE 2 (CYP94B2)	PSI-Medium	2.30289	4.29e-39	14.6724	3.075
AT2G02120	Predicted to encode a PR (pathogenesis-related) protein. Belongs to the plant defensin (PDF) family with the following members: At1g75830/PDF1.1, At5g44420/PDF1.2a, At2g26020/PDF1.2b, At5g44430/PDF1.2c, At2g26010/PDF1.3, At1g19610/PDF1.4, At1g55010/PDF1.5, At2g02120/PDF2.1, At2g02100/PDF2.2, At2g02130/PDF2.3, At1g61070/PDF2.4, At5g63660/PDF2.5, At2g02140/PDF2.6, At5g38330/PDF3.1 and At4g30070/PDF…	(PDF2.1)	PSI-Medium	2.30234	2.91e-48	68.2879	14.3276
AT3G02870	Encodes a L-galactose-1-phosphate phosphatase, involved in ascorbate biosynthesis.	(VTC4)	PSI-Medium	2.29902	5.82e-232	206.831	43.456
AT1G68500	hypothetical protein;(source:Araport11)		PSI-Medium	2.29782	0.000335389	2.39708	0.506039
AT5G65158	Lipase/lipooxygenase, PLAT/LH2 family protein;(source:Araport11)	PLAT DOMAIN PROTEIN 3 (PLAT3)	PSI-Medium	2.29474	2.51e-17	13.7284	2.89003
AT5G57510	cotton fiber protein;(source:Araport11)		PSI-Medium	2.29452	0.000254383	2.87224	0.604643
AT5G08391	transmembrane protein, putative (DUF 3339);(source:Araport11)		PSI-Medium	2.29136	2.42e-05	4.69902	0.992824
AT2G26560	Encodes a lipid acyl hydrolase with wide substrate specificity that accumulates upon infection by fungal and bacterial pathogens. Protein is localized in the cytoplasm in healthy leaves, and in membranes in infected cells. Plays a role in cell death and differentially affects the accumulation of oxylipins. Contributes to resistance to virus.	PHOSPHOLIPASE A 2A (PLA2A)	PSI-Medium	2.27736	3.76e-18	7.77154	1.65518
AT2G43000	Encodes a NAC transcription factor induced by hydrogen peroxide (H2O2). Involved in senescence. Over expression of the gene strongly delays senescence and enhances tolerance to various abiotic stresses.	NAC DOMAIN CONTAINING PROTEIN 42 (NAC042)	PSI-Medium	2.27123	4.61e-08	3.56748	0.764053
AT5G39760	Functions together with TZP in co-regulation of the expression of blue-light dependent transcriptional regulators. Coassociates with and regulates the expression of light-regulated loci as well as transcriptional regulators to shape plant development in response to environmental stimuli with targets in RNA processing factors as well as proteins involved in salt stress and ABA signaling, in additi…	HOMEOBOX PROTEIN 23 (HB23)	PSI-Medium	2.2674	8.85e-62	27.4315	5.89014
AT3G51450	Calcium-dependent phosphotriesterase superfamily protein;(source:Araport11)		PSI-Medium	2.26484	1.83e-92	52.7354	11.3418
AT1G35140	EXL1 is involved in the C-starvation response. Phenotypic changes of an exl1 loss of function mutant became evident only under corresponding experimental conditions. For example, the mutant showed diminished biomass production in a short-day/low light growth regime, impaired survival during extended night, and impaired survival of anoxia stress.	PHOSPHATE-INDUCED 1 (PHI-1)	PSI-Medium	2.26262	5.39e-08	3.88147	0.837308
AT1G60970	SNARE-like superfamily protein;(source:Araport11)		PSI-Medium	2.25785	0.00191937	1.93442	0.417755
AT1G04620	Encodes a 7-hydroxymethyl chlorophyll a reductase, an enzyme of the chlorophyll cycle that converts 7-hydroxymethyl chlorophyll a to chlorophyll a.	7-HYDROXYMETHYL CHLOROPHYLL A (HMCHL) REDUCTASE (HCAR)	PSI-Medium	2.25558	1.29e-15	4.53528	0.982495
AT1G71130	encodes a member of the ERF (ethylene response factor) subfamily B-5 of ERF/AP2 transcription factor family. The protein contains one AP2 domain. There are 7 members in this subfamily.	CYTOKININ RESPONSE FACTOR 8 (CRF8)	PSI-Medium	2.23495	1.67e-96	67.3718	14.7989
AT5G51050	Encodes an APC isoform in Arabidopsis, a calcium-dependent mitochondrial ATP-Mg/Pi transporter.	ATP/PHOSPHATE CARRIER 2 (APC2)	PSI-Medium	2.23106	2.68e-138	49.4506	10.8931
AT5G20280	Encodes a protein with putative sucrose-phosphate synthase activity. When the gene was expressed in transgenic tobacco plants, a clear trend for increased SPS activity was noted.	SUCROSE PHOSPHATE SYNTHASE 1F (SPS1F)	PSI-Medium	2.23081	0	183.076	40.3346
AT1G27730	Related to Cys2/His2-type zinc-finger proteins found in higher plants. Compensated for a subset of calcineurin deficiency in yeast. Salt tolerance produced by ZAT10 appeared to be partially dependent on ENA1/PMR2, a P-type ATPase required for Li+ and Na+ efflux in yeast. The protein is localized to the nucleus, acts as a transcriptional repressor and is responsive to chitin oligomers. Also involv…	SALT TOLERANCE ZINC FINGER (STZ)	PSI-Medium	2.22802	1.91e-21	11.742	2.58759
AT2G26370	MD-2-related lipid recognition domain-containing protein;(source:Araport11)		PSI-Medium	2.22562	1.26e-88	90.7352	20.0515
AT1G06460	ACD32.1 encodes an alpha-crystallin domain containing protein with homology to small heat shock proteins.	ALPHA-CRYSTALLIN DOMAIN 32.1 (ACD32.1)	PSI-Medium	2.22216	1.31e-12	5.71323	1.26631
AT5G26070	Encodes a protein with 23.5% proline residues and proline-rich extensin domains, INTERPRO:IPR002965; similar to root nodule extensin (Pisum sativum) gi:15021750/gb:AAK77902; Common family members: At5g19800, At5g57070, At1g72790 (Arabidopsis thaliana)		PSI-Medium	2.21964	0.00465418	3.14931	0.697275
AT1G37130	Identified as a mutant resistant to chlorate. Encodes nitrate reductase structural gene. Involved in nitrate assimilation. Has nitrate reductase activity. Up-regulated by the fungus P. indica. Binds transcription factor At2g35940. The mRNA is cell-to-cell mobile.	NITRATE REDUCTASE 2 (NIA2)	PSI-Medium	2.21876	6.36e-183	237.931	52.8785
AT1G79320	Encodes a putative metacaspase. Arabidopsis contains three type I MCP genes (MCP1a-c) and six type II MCP genes (MCP2a?f): AtMCP1a/At5g64240, AtMCP1b/At1g02170, AtMCP1c/At4g25110, AtMCP2a/At1g79310, AtMCP2b/At1g79330, AtMCP2c/At1g79320, AtMCP2d/At1g79340, AtMCP2e/At1g16420, AtMCP2f/At5g04200.	METACASPASE 6 (MC6)	PSI-Medium	2.21839	3.32e-51	33.107	7.3537
AT2G24980	Proline-rich extensin-like family protein;(source:Araport11)	EXTENSIN 6 (EXT6)	PSI-Medium	2.21737	2.12e-297	196.529	43.7025
AT1G09530	Transcription factor interacting with photoreceptors phyA and phyB. Forms a ternary complex in vitro with G-box element of the promoters of LHY, CCA1. Acts as a negative regulator of phyB signalling. It degrades rapidly after irradiation of dark grown seedlings in a process controlled by phytochromes. Does not play a significant role in controlling light input and function of the circadian clockw…	PHYTOCHROME INTERACTING FACTOR 3 (PIF3)	PSI-Medium	2.21556	9.6e-43	11.6164	2.5871
AT4G14060	Polyketide cyclase/dehydrase and lipid transport superfamily protein;(source:Araport11)		PSI-Medium	2.21189	5.15e-99	113.713	25.3691
AT2G29000	Leucine-rich repeat protein kinase family protein;(source:Araport11)		PSI-Medium	2.20942	3.66e-11	2.55523	0.570828
AT2G21130	Cyclophilin-like peptidyl-prolyl cis-trans isomerase family protein;(source:Araport11)		PSI-Medium	2.20596	1.37e-38	23.5707	5.28172
AT5G13330	encodes a member of the ERF (ethylene response factor) subfamily B-4 of ERF/AP2 transcription factor family. The protein contains one AP2 domain. There are 7 members in this subfamily.	RELATED TO AP2 6L (Rap2.6L)	PSI-Medium	2.20578	1.41e-88	48.3599	10.8422
AT3G51570	Disease resistance protein (TIR-NBS-LRR class) family;(source:Araport11)		PSI-Medium	2.20542	8.11e-14	2.36343	0.529379
AT1G54970	encodes a proline-rich protein that is specifically expressed in the root. The mRNA is cell-to-cell mobile.	PROLINE-RICH PROTEIN 1 (PRP1)	PSI-Medium	2.20521	5.43e-137	145.003	32.5042
AT4G34510	Encodes KCS17, a member of the 3-ketoacyl-CoA synthase family involved in the biosynthesis of VLCFA (very long chain fatty acids).	3-KETOACYL-COA SYNTHASE 17 (KCS17)	PSI-Medium	2.2039	7.63e-16	5.06737	1.13615
AT5G55010	hypothetical protein;(source:Araport11)		PSI-Medium	2.20261	0.0122705	2.23721	0.501733
AT3G50350	membrane insertase, putative (DUF1685);(source:Araport11)		PSI-Medium	2.202	6.31e-142	148.979	33.4743
AT1G08847	None;(source:Araport11)		PSI-Medium	2.19938	1.52e-25	67.684	15.231
AT2G07042	other_RNA;(source:Araport11)		PSI-Medium	2.19203	2.46e-10	8.08771	1.82874
AT2G37640	member of Alpha-Expansin Gene Family. Naming convention from the Expansin Working Group (Kende et al, 2004. Plant Mol Bio). Involved in the formation of nematode-induced syncytia in roots of Arabidopsis thaliana.	(EXP3)	PSI-Medium	2.17017	6.64e-31	14.1991	3.26273
AT3G19970	alpha/beta-Hydrolases superfamily protein;(source:Araport11)		PSI-Medium	2.16515	3.46e-102	30.3062	6.98524
AT1G32900	UDP-Glycosyltransferase superfamily protein;(source:Araport11)	GRANULE BOUND STARCH SYNTHASE 1 (GBSS1)	PSI-Medium	2.16228	1.53e-14	6.633	1.53548
AT1G14220	Ribonuclease T2 family protein;(source:Araport11)		PSI-Medium	2.16023	7.61e-191	192.927	44.6249
AT3G50930	Encodes a protein that is present in a homo-multimeric protein complex on the outer mitochondrial membrane and plays a role in cell death and amplifying salicylic acid signalling. The mRNA is cell-to-cell mobile.	CYTOCHROME BC1 SYNTHESIS (BCS1)	PSI-Medium	2.15986	3.01e-57	22.4993	5.20734
AT1G05610	Encodes the small subunit of ADP-glucose pyrophosphorylase. The small subunit is the catalytic isoform responsible for ADP-glucose pyrophosphorylase activity. The presence of the small subunit is required for large subunit stability. Two isoforms of the small subunit (ApS1 and ApS2) have been described. ApS2 is a minor small subunit isoform present in all plant tissues tested.	ADP-GLUCOSE PYROPHOSPHORYLASE SMALL SUBUNIT 2 (APS2)	PSI-Medium	2.15867	1.44e-16	6.69946	1.55117
AT5G24655	response to low sulfur 4;(source:Araport11)	RESPONSE TO LOW SULFUR 4 (LSU4)	PSI-Medium	2.15415	1.52e-25	25.2155	5.86468
AT3G01970	member of WRKY Transcription Factor; Group I	WRKY DNA-BINDING PROTEIN 45 (WRKY45)	PSI-Medium	2.15285	1.29e-42	27.5714	6.40634
AT2G27190	Encodes a root-secreted purple acid phosphatase involved in extracellular phosphate-scavenging.	PURPLE ACID PHOSPHATASE 12 (PAP12)	PSI-Medium	2.151	0	380.629	88.6162
AT5G26250	Sugar transporter expressed strongly in pollen and pollen tubes.	SUGAR TRANSPORT PROTEIN 8 (STP8)	PSI-Medium	2.1507	1.41e-08	3.40804	0.793906
AT2G18370	Predicted to encode a PR (pathogenesis-related) protein. Belongs to the lipid transfer protein (PR-14) family with the following members: At2g38540/LTP1, At2g38530/LTP2, At5g59320/LTP3, At5g59310/LTP4, At3g51600/LTP5, At3g08770/LTP6, At2g15050/LTP7, At2g18370/LTP8, At2g15325/LTP9, At5g01870/LTP10, At4g33355/LTP11, At3g51590/LTP12, At5g44265/LTP13, At5g62065/LTP14, At4g08530/LTP15.		PSI-Medium	2.15002	5.36e-187	438.254	102.084
AT1G28610	GDSL-motif esterase/acyltransferase/lipase. Enzyme group with broad substrate specificity that may catalyze acyltransfer or hydrolase reactions with lipid and non-lipid substrates.		PSI-Medium	2.14935	3.46e-08	2.74733	0.639562
AT1G07135	glycine-rich protein;(source:Araport11)		PSI-Medium	2.14813	1.29e-06	4.55585	1.06027
AT2G17660	RPM1-interacting protein 4 (RIN4) family protein;(source:Araport11)		PSI-Medium	2.147	0.00369473	2.78074	0.650677
AT3G46340	Leucine-rich repeat protein kinase family protein;(source:Araport11)		PSI-Medium	2.14539	2.31e-12	2.84963	0.66572
AT1G55700	Cysteine/Histidine-rich C1 domain family protein;(source:Araport11)		PSI-Medium	2.14017	9.43e-13	3.95196	0.926272
AT1G21460	Nodulin MtN3 family protein;(source:Araport11)	(SWEET1)	PSI-Medium	2.1398	0.000382031	1.84192	0.433128
AT5G13820	Encodes a protein that specifically binds plant telomeric DNA repeats. It has a single Myb telomeric DNA-binding (SANT) domain in C-terminus that prefers the sequence TTTAGGG. Single Myb Histone (SMH) gene family member.	TELOMERIC DNA BINDING PROTEIN 1 (TBP1)	PSI-Medium	2.13767	2.77e-167	72.8313	17.1071
AT4G14365	hypothetical protein;(source:Araport11)	XB3 ORTHOLOG 4 IN ARABIDOPSIS THALIANA (XBAT34)	PSI-Medium	2.13541	3.68e-11	4.08919	0.962568
AT5G09735	None;(source:Araport11)		PSI-Medium	2.1325	7.06e-11	29.1643	6.88762
AT2G47550	Plant invertase/pectin methylesterase inhibitor superfamily;(source:Araport11)		PSI-Medium	2.13228	2.39e-63	49.4296	11.6598
AT5G57560	Encodes a cell wall-modifying enzyme, rapidly upregulated in response to environmental stimuli.	TOUCH 4 (TCH4)	PSI-Medium	2.12966	4.43e-32	15.7741	3.72601
AT5G41280	Receptor-like protein kinase-related family protein;(source:Araport11)		PSI-Medium	2.12831	1.09e-05	2.81882	0.66535
AT3G49120	Class III peroxidase Perx34. Expressed in roots, leaves and stems. Located in the cell wall. Involved in cell elongation. Expression activated by light. May play a role in generating H2O2 during defense response. The mRNA is cell-to-cell mobile.	PEROXIDASE CB (PRXCB)	PSI-Medium	2.12666	1.22e-282	708.195	167.647
AT4G39830	role in the degradation of ascorbate to (mono)dehydroascorbate	CUPREDOXIN SUPERFAMILY PROTEIN (AO)	PSI-Medium	2.12595	1.27e-18	6.40827	1.51819
AT5G09675	None;(source:Araport11)		PSI-Medium	2.12203	0.0457926	1.97965	0.471814
AT1G68450	VQ motif-containing protein;(source:Araport11)	PIGMENT DEFECTIVE 337 (PDE337)	PSI-Medium	2.11412	4.12e-25	23.1244	5.52397
AT1G28480	Encodes GRX480, a member of the glutaredoxin family that regulates protein redox state. GRX480 interacts with TGA factors and suppresses JA-responsive PDF1.2 transcription. GRX480 transcription is SA-inducible and requires NPR1. Maybe involved in SA/JA cross-talk. It has also been shown to interact with the transcription factor TGA2 and suppress ORA59 promoter activity.	(GRX480)	PSI-Medium	2.113	7.14e-11	9.08713	2.1726
AT1G73040	Mannose-binding lectin superfamily protein;(source:Araport11)		PSI-Medium	2.10851	1.01e-10	8.69451	2.08614
AT3G49630	2-oxoglutarate (2OG) and Fe(II)-dependent oxygenase superfamily protein;(source:Araport11)		PSI-Medium	2.10572	8.25e-07	2.55524	0.612352
AT1G52800	2-oxoglutarate (2OG) and Fe(II)-dependent oxygenase superfamily protein;(source:Araport11)		PSI-Medium	2.10183	3.98e-07	3.90066	0.941266
AT2G26660	SPX domain-containing protein 2 (SPX2);(source:Araport11)	SPX DOMAIN GENE 2 (SPX2)	PSI-Medium	2.10065	7.18e-168	169.026	40.7312
AT5G64750	Encodes a putative transcription factor containing an AP2 domain. Is a member of the ERF (ethylene response factor) subfamily B-4 of ERF/AP2 transcription factor family. Expressed in response to ABA, osmotic stress, sugar stress and drought. Mutants are hypersensitive to these stresses. May be involved in regulation of ABA mediated stress response. The mRNA is cell-to-cell mobile.	ABA REPRESSOR1 (ABR1)	PSI-Medium	2.09822	6.95e-06	2.44365	0.588427
AT1G72520	PLAT/LH2 domain-containing lipoxygenase family protein;(source:Araport11)	LIPOXYGENASE 4 (LOX4)	PSI-Medium	2.0907	8.79e-10	2.14468	0.52088
AT3G18000	Encodes a N-methyltransferase-like protein. Double mutants of NMT1 and NMT3 are defective in leaf, root, flower, seed, and pollen development.	XIPOTL 1 (XPL1)	PSI-Medium	2.08199	0	441.027	107.714
AT2G21660	Encodes a small glycine-rich RNA binding protein that is part of a negative-feedback loop through which AtGRP7 regulates the circadian oscillations of its own transcript. Gene expression is induced by cold. GRP7 appears to promote stomatal opening and reduce tolerance under salt and dehydration stress conditions, but, promotes stomatal closing and thereby increases stress tolerance under conditio…	COLD, CIRCADIAN RHYTHM, AND RNA BINDING 2 (CCR2)	PSI-Medium	2.08032	0	2897.82	708.516
AT2G25130	ARM repeat superfamily protein;(source:Araport11)		PSI-Medium	2.07956	7.91e-24	10.1973	2.496
AT1G35910	Haloacid dehalogenase-like hydrolase (HAD) superfamily protein;(source:Araport11)	TREHALOSE-6-PHOSPHATE PHOSPHATASE D (TPPD)	PSI-Medium	2.07489	1.43e-30	16.2685	3.99604
AT2G29670	Tetratricopeptide repeat (TPR)-like superfamily protein;(source:Araport11)		PSI-Medium	2.07434	2.6e-52	21.6892	5.32757
AT5G48175	transmembrane protein;(source:Araport11)		PSI-Medium	2.07249	6.85e-12	6.88094	1.69229
AT5G17167	nucleic acid-binding, OB-fold-like protein;(source:Araport11)		PSI-Medium	2.06805	0.00821529	2.57281	0.635874
AT2G30040	Member of MEKK subfamily. Induced by jasmonic acid and wounding in involved in insectivory response signaling. Iinteracts with At5g40440, and activates At1g59580.	MITOGEN-ACTIVATED PROTEIN KINASE KINASE KINASE 14 (MAPKKK14)	PSI-Medium	2.06115	4.67e-44	20.8657	5.16951
AT5G11060	A member of Class II KN1-like homeodomain transcription factors (together with KNAT3 and KNAT5), with greatest homology to the maize knox1 homeobox protein. Expression regulated by light. Detected in all tissues examined, but most prominent in leaves and young siliques. Transient expression of GFP translational fusion protein suggests bipartite localization in nucleus and cytoplasm. KNAT4 promote…	KNOTTED1-LIKE HOMEOBOX GENE 4 (KNAT4)	PSI-Medium	2.06083	3.34e-12	3.20855	0.794897
AT1G35720	Encodes a member of the annexin gene family, a diverse, multigene family of calcium-dependent, membrane-binding proteins. The protein was determined to have peroxidase activity. This activity is thought to be dependent on the presence of post-translational modifications (most likely phosphorylation). The protein was shown to be present as a mixture of monomer and homodimer. The homodimerization s…	ANNEXIN 1 (ANNAT1)	PSI-Medium	2.0577	0	5362.57	1331.63
AT3G09560	The PAH1 gene encodes a phosphatidate phosphohydrolase. Mutant analysis revealed its involvement in galactolipid synthesis pathway, and the membrane lipid remodeling. The pah1pah2 double-mutant showed enhanced Al-susceptibility under low-P conditions, but there was no significant differences in Al tolerance between pah1pah2 and wild type when they were grown in a solution containing 35 &#956;M Pi.	PHOSPHATIDIC ACID PHOSPHOHYDROLASE 1 (PAH1)	PSI-Medium	2.05715	5.35e-228	81.7577	20.3144
AT5G43590	Acyl transferase/acyl hydrolase/lysophospholipase superfamily protein;(source:Araport11)		PSI-Medium	2.056	1.7e-21	8.99477	2.23675
AT1G34520	MBOAT (membrane bound O-acyl transferase) family protein;(source:Araport11)		PSI-Medium	2.04725	6.31e-20	15.5087	3.87913
AT2G27550	encodes a protein similar to TFL1. overexpression leads to similar phenotype as TFL1 overexpression. expressed specifically in the hypocotyl and null mutation does not result in phenotypes exhibited by TFL1 null mutations. It acts non-cell autonomously to inhibit floral initiation.	CENTRORADIALIS (ATC)	PSI-Medium	2.04679	1.04e-85	155.725	38.9997
AT1G54575	hypothetical protein;(source:Araport11)		PSI-Medium	2.04374	2.21e-15	80.5962	20.2396
AT1G09932	Phosphoglycerate mutase family protein;(source:Araport11)		PSI-Medium	2.04296	1.93e-31	19.5579	4.91303
AT5G60270	Concanavalin A-like lectin protein kinase family protein;(source:Araport11)	L-TYPE LECTIN RECEPTOR KINASE I.7 (LECRK-I.7)	PSI-Medium	2.0419	1.84e-78	29.0332	7.29003
AT2G01880	purple acid phosphatase 7;(source:Araport11)	PURPLE ACID PHOSPHATASE 7 (PAP7)	PSI-Medium	2.04092	3.48e-197	222.865	55.9881
AT2G21510	DNAJ heat shock N-terminal domain-containing protein;(source:Araport11)		PSI-Medium	2.03953	7.43e-14	6.15537	1.54787
AT5G35735	Auxin-responsive family protein;(source:Araport11)		PSI-Medium	2.03945	5.84e-114	63.4675	15.966
AT1G35210	hypothetical protein;(source:Araport11)		PSI-Medium	2.03705	0.00101463	1.84847	0.466464
AT3G23240	encodes a member of the ERF (ethylene response factor) subfamily B-3 of ERF/AP2 transcription factor family (ERF1). The protein contains one AP2 domain. There are 18 members in this subfamily including ATERF-1, ATERF-2, AND ATERF-5. EREBP like protein that binds GCC box of ethylene regulated promoters such as basic chitinases. Constitutive expression of ERF1 phenocopies ethylene over production. …	ETHYLENE RESPONSE FACTOR 1 (ERF1)	PSI-Medium	2.03532	1.26e-05	4.09408	1.03332
AT3G23870	magnesium transporter NIPA (DUF803);(source:Araport11)	(ENOR3L2)	PSI-Medium	2.03209	7.14e-78	28.8301	7.28791
AT4G13770	Encodes a cytochrome p450 enzyme that catalyzes the initial conversion of aldoximes to thiohydroximates in the synthesis of glucosinolates not derived from tryptophan. Also has a role in auxin homeostasis.	CYTOCHROME P450, FAMILY 83, SUBFAMILY A, POLYPEPTIDE 1 (CYP83A1)	PSI-Medium	2.03043	6.53e-298	437.797	110.829
AT2G34350	Nodulin-like / Major Facilitator Superfamily protein;(source:Araport11)		PSI-Medium	2.0252	7.28e-46	20.3805	5.17483
AT3G26840	Encodes a protein with phytyl ester synthesis and diacylglycerol acyltransferase activities that is involved in the deposition of free phytol and free fatty acids in the form of phytyl esters in chloroplasts, a process involved in maintaining the integrity of the photosynthetic membrane during abiotic stress and senescence.	PHYTYL ESTER SYNTHASE 2 (PES2)	PSI-Medium	2.02133	1.36e-30	10.7142	2.73057
AT1G12950	root hair specific 2;(source:Araport11)	ROOT HAIR SPECIFIC 2 (RHS2)	PSI-Medium	2.01985	2.04e-138	70.5564	17.9896
AT5G36150	putative pentacyclic triterpene synthase 3;(source:Araport11)	PUTATIVE PENTACYCLIC TRITERPENE SYNTHASE 3 (PEN3)	PSI-Medium	2.01939	5.05e-23	7.98248	2.03434
AT1G05250	Encodes a cationic cell-wall-bound peroxidase homolog that is involved in the lignification of cell walls. Regulated by COG1, involved in seed longevity.	PEROXIDASE 2 (PRX2)	PSI-Medium	2.01043	3.74e-06	2.89272	0.74034
AT2G36270	Encodes a member of the basic leucine zipper transcription factor family, involved in ABA signalling during seed maturation and germination. The Arabidopsis abscisic acid (ABA)-insensitive abi5 mutants have pleiotropic defects in ABA response, including decreased sensitivity to ABA inhibition of germination and altered expression of some ABA-regulated genes. Comparison of seed and ABA-inducible v…	ABA INSENSITIVE 5 (ABI5)	PSI-Medium	2.0061	1.06e-07	2.51073	0.645791
AT1G17665	NA	NA	PSI-Medium	2.00575	1.7e-18	9.80228	2.52345
AT4G25760	Encodes a member of the GDU (glutamine dumper) family proteins involved in amino acid export: At4g31730 (GDU1), At4g25760 (GDU2), At5g57685 (GDU3), At2g24762 (GDU4), At5g24920 (GDU5), At3g30725 (GDU6) and At5g38770 (GDU7).	GLUTAMINE DUMPER 2 (GDU2)	PSI-Medium	2.00565	1.5e-44	48.8798	12.5868
AT1G02920	Encodes glutathione transferase belonging to the phi class of GSTs. Naming convention according to Wagner et al. (2002).	GLUTATHIONE S-TRANSFERASE 7 (GSTF7)	PSI-Medium	2.00472	1.26e-88	117.526	30.2694
AT1G28590	GDSL-motif esterase/acyltransferase/lipase. Enzyme group with broad substrate specificity that may catalyze acyltransfer or hydrolase reactions with lipid and non-lipid substrates.		PSI-Medium	2.00437	2.76e-05	2.29426	0.591325
AT5G50260	Encodes a papain-like cysteine protease involved in tapetal programmed cell death and pollen development.CEP1 is expressed specifically in the tapetum from stages 5 to 11 of anther development. The CEP1 protein first appears as a proenzyme in precursor protease vesicles, and is then transported to the vacuole and transformed into the mature enzyme before rupture of the vacuole. CEP1 was also rele…	CYSTEINE ENDOPEPTIDASE 1 (CEP1)	PSI-Medium	2.00266	2.94e-23	12.3959	3.1948
AT1G04037	None;(source:Araport11)		PSI-Medium	2.00169	0.0389759	4.45088	1.15309
AT4G08770	Encodes a putative apoplastic peroxidase Prx37. Primarily expressed in the vascular bundles. Overexpression renders a dwarf phenotype with smaller plants and delayed development. Plants overexpressing Prx37 also shows an increase in the amount of esterified phenolic material associated with their walls.	PEROXIDASE 37 (Prx37)	PSI-Medium	2.00149	8.77e-268	278.253	71.8393
AT4G20210	Terpenoid cyclases/Protein prenyltransferases superfamily protein;(source:Araport11)	TERPENE SYNTHASE 8 (TPS08)	PSI-Low	1.99784	7.34e-74	32.7315	8.47324
AT5G38710	Methylenetetrahydrofolate reductase family protein;(source:Araport11)	(PDH2)	PSI-Low	1.99451	3.16e-11	31.2308	8.09407
AT1G71520	encodes a member of the DREB subfamily A-5 of ERF/AP2 transcription factor family. The protein contains one AP2 domain. There are 16 members in this subfamily including RAP2.1, RAP2.9 and RAP2.10.		PSI-Low	1.99403	2.66e-06	4.61032	1.19752
AT3G21720	Encodes a glyoxylate cycle enzyme isocitrate lyase (ICL) involved in salt tolerance.	ISOCITRATE LYASE (ICL)	PSI-Low	1.9926	7.78e-05	17.1407	4.45779
AT4G24340	Phosphorylase superfamily protein;(source:Araport11)		PSI-Low	1.99051	3.72e-183	185.11	48.153
AT2G42440	Lateral organ boundaries (LOB) domain family protein;(source:Araport11)	ASYMMETRIC LEAVES 2-LIKE 15 (ASL15)	PSI-Low	1.98928	1.16e-07	5.51198	1.43306
AT5G43870	FORKED-LIKE family member, part of Group 1 (FKD1, FL1-FL3; Group 2 consists of FL4 and FL8 and Group 3 consists of FL5- FL7). May coordinate leaf size with vein density, where Group 1 members and Group 3 members have opposing functions.	FORKED-LIKE1 (FL1)	PSI-Low	1.98096	3.03e-19	5.62202	1.47438
AT4G27560	UDP-Glycosyltransferase superfamily protein;(source:Araport11)	(UGT79B2)	PSI-Low	1.97649	4.92e-92	48.7444	12.8073
AT2G04038	basic leucine-zipper 48;(source:Araport11)	BASIC LEUCINE-ZIPPER 48 (bZIP48)	PSI-Low	1.97457	0.00952917	2.78958	0.734344
AT3G04360	Calcium-dependent lipid-binding (CaLB domain) family protein;(source:Araport11)		PSI-Low	1.97415	3.02e-25	12.9536	3.40922
AT3G09940	Encodes a member of the monodehydroascorbate reductase gene family. Critical for a mutualistic symbiosis between the host Arabidopsis and the root colonizing fungus Piriformospora indica.	MONODEHYDROASCORBATE REDUCTASE 3 (MDAR3)	PSI-Low	1.97352	0	475.483	125.157
AT2G21140	Proline-rich protein expressed in expanding leaves, stems, flowers, and siliques.	PROLINE-RICH PROTEIN 2 (PRP2)	PSI-Low	1.97293	0.000308866	3.05951	0.809256
AT5G43380	encodes a type I serine/threonine protein phosphatase expressed in expressed in roots, rosettes and flowers.	TYPE ONE SERINE/THREONINE PROTEIN PHOSPHATASE 6 (TOPP6)	PSI-Low	1.97077	2.31e-37	17.5391	4.62839
AT4G15975	RING/U-box superfamily protein;(source:Araport11)	ARABIDOPSIS T??XICOS EN LEVADURA 17 (ATL17)	PSI-Low	1.97044	7.46e-06	2.74515	0.723637
AT3G04720	Encodes a protein similar to the antifungal chitin-binding protein hevein from rubber tree latex. mRNA levels increase in response to ethylene and turnip crinkle virus infection. The mRNA is cell-to-cell mobile.	PATHOGENESIS-RELATED 4 (PR4)	PSI-Low	1.96831	1.48e-182	883.933	233.482
AT1G08830	Encodes a cytosolic copper/zinc superoxide dismutase CSD1 that can detoxify superoxide radicals. Its expression is affected by miR398-directed mRNA cleavage. Regulated by biotic and abiotic stress. Activation of CSD1 in the cytoplasm involves both a CCS-dependent and -independent pathway.	COPPER/ZINC SUPEROXIDE DISMUTASE 1 (CSD1)	PSI-Low	1.96786	8.18e-215	472.491	124.906
AT1G16400	Encodes cytochrome P450 CYP79F2.	CYTOCHROME P450, FAMILY 79, SUBFAMILY F, POLYPEPTIDE 2 (CYP79F2)	PSI-Low	1.96612	1.05e-123	225.933	59.8367
AT2G32190	cysteine-rich/transmembrane domain A-like protein;(source:Araport11)	CYSTEINE-RICH TRANSMEMBRANE MODULE 4 (ATHCYSTM4)	PSI-Low	1.96599	7.37e-14	10.9939	2.90978
AT4G12500	Bifunctional inhibitor/lipid-transfer protein/seed storage 2S albumin superfamily protein;(source:Araport11)		PSI-Low	1.96499	2.78e-11	9.63491	2.55623
AT4G02330	Encodes a pectin methylesterase that is sensitive to chilling stress and brassinosteroid regulation.	(ATPMEPCRB)	PSI-Low	1.96131	3.2e-35	15.9222	4.22881
AT3G04050	Pyruvate kinase family protein;(source:Araport11)		PSI-Low	1.95499	7.43e-09	4.15692	1.1091
AT5G23020	methylthioalkymalate synthase-like. Also known as 2-isopropylmalate synthase (IMS2). encodes a methylthioalkylmalate synthase involved in the biosynthesis of aliphatic glucosinolates which accepts all the omega-methylthio-2-oxoalkanoic acids needed to form the known C3 to C8 glucosinolates in Arabidopsis. The mRNA is cell-to-cell mobile.	2-ISOPROPYLMALATE SYNTHASE 2 (IMS2)	PSI-Low	1.95373	4.7e-196	834.658	222.731
AT1G08430	Encodes a Al-activated malate efflux transporter. It is essential for aluminum tolerance but does not represent the major Al tolerance QTL. Staurosporine and calyculin A both block all changes in AtALMT1 gene expression (as a result malate release is totally inhibited). AtALMT1 transcription was clearly induced by indole-3-acetic acid, abscisic acid, low pH, hydrogen peroxide and flg22. STOP1 and…	ALUMINUM-ACTIVATED MALATE TRANSPORTER 1 (ALMT1)	PSI-Low	1.95296	2.6e-79	50.0151	13.364
AT2G20520	fasciclin-like arabinogalactan-protein 6 (Fla6). Possibly involved in embryogenesis and seed development.	FASCICLIN-LIKE ARABINOGALACTAN 6 (FLA6)	PSI-Low	1.94631	3.4e-79	74.4739	19.9755
AT5G14340	Member of the R2R3 factor gene family.	MYB DOMAIN PROTEIN 40 (MYB40)	PSI-Low	1.94497	3.12e-40	21.2123	5.69783
AT1G30320	Remorin family protein;(source:Araport11)		PSI-Low	1.94329	3.6e-98	47.7127	12.827
AT3G01990	Member of a small family of ACT domain containing proteins in Arabidopsis. ACT domains are involved in amino acid binding.	ACT DOMAIN REPEAT 6 (ACR6)	PSI-Low	1.94142	1e-14	4.29259	1.15552
AT1G18100	Encodes a member of the FT and TFL1 family of phosphatidylethanolamine-binding proteins. It is expressed in seeds and up-regulated in response to ABA. Loss of function mutants show decreased rate of germination in the presence of ABA. ABA dependent regulation is mediated by both ABI3 and ABI5. ABI5 promotes MFT expression, primarily in the radicle-hypocotyl transition zone and ABI3 suppresses it …	(E12A11)	PSI-Low	1.94046	2.73e-14	8.7865	2.36706
AT2G02100	Predicted to encode a PR (pathogenesis-related) protein. Belongs to the plant defensin (PDF) family with the following members: At1g75830/PDF1.1, At5g44420/PDF1.2a, At2g26020/PDF1.2b, At5g44430/PDF1.2c, At2g26010/PDF1.3, At1g19610/PDF1.4, At1g55010/PDF1.5, At2g02120/PDF2.1, At2g02100/PDF2.2, At2g02130/PDF2.3, At1g61070/PDF2.4, At5g63660/PDF2.5, At2g02140/PDF2.6, At5g38330/PDF3.1 and At4g30070/PDF…	LOW-MOLECULAR-WEIGHT CYSTEINE-RICH 69 (LCR69)	PSI-Low	1.93926	8.97e-136	542.693	146.264
AT1G30500	nuclear factor Y, subunit A7;(source:Araport11)	NUCLEAR FACTOR Y, SUBUNIT A7 (NF-YA7)	PSI-Low	1.93839	1.96e-60	49.0843	13.2401
AT5G54960	pyruvate decarboxylase-2	PYRUVATE DECARBOXYLASE-2 (PDC2)	PSI-Low	1.93749	5.45e-90	42.8666	11.5727
AT3G55700	UDP-Glycosyltransferase superfamily protein;(source:Araport11)	UDP-GLYCOSYLTRANSFERASE 76F1 (UGT76F1)	PSI-Low	1.9346	7.09e-09	3.8759	1.04908
AT1G17345	SAUR-like auxin-responsive protein family;(source:Araport11)	SMALL AUXIN UPREGULATED RNA 77 (SAUR77)	PSI-Low	1.93446	8.29e-06	3.14163	0.849768
AT1G08650	Encodes a phosphoenolpyruvate carboxylase kinase that is expressed at highest levels in leaves. Expression is induced by light. The mRNA is cell-to-cell mobile.	PHOSPHOENOLPYRUVATE CARBOXYLASE KINASE 1 (PPCK1)	PSI-Low	1.93224	1.5e-165	277.248	75.0767
AT1G68740	Encodes PHO1;H1, a member of the PHO1 family. Involved in inorganic phosphate (Pi) transport and homeostasis. Complements pho1 mutation. Its expression is responsive to both phosphate (Pi) and phosphite (Phi) in shoots.	(PHO1;H1)	PSI-Low	1.9299	5.24e-279	140.945	38.2502
AT5G06630	proline-rich extensin-like family protein;(source:Araport11)	EXTENSIN 9 (EXT9)	PSI-Low	1.92955	4.62e-103	115.575	31.3565
AT4G22080	root hair specific 14;(source:Araport11)	ROOT HAIR SPECIFIC 14 (RHS14)	PSI-Low	1.92368	1.62e-68	42.2506	11.5156
AT3G49960	Its expression is enriched in root hair cells (compared to non-root hair cells) and this enrichment is associated with increase in the transcription-associated mark trimethylation of H3 lysine 4 (H3K4me3) and decrease in the Polycomb silencing-associated mark trimethylation of H3 lysine 27 (H3K27me3) in root hair cells relative to non-root hair cells.		PSI-Low	1.91854	5.34e-130	190.101	51.9815
AT3G14940	Encodes a cytosolic phosphoenolpyruvate carboxylase (PEPC) that has activity when expressed in E.coli. Its mRNA is most abundantly expressed in roots and siliques. PPC3 belongs to the plant-type PEPC family. It can form an enzymatically active complex with a castor bean ortholog of PPC4, which encodes a bacterial-type PEPC. The mRNA is cell-to-cell mobile.	PHOSPHOENOLPYRUVATE CARBOXYLASE 3 (PPC3)	PSI-Low	1.91453	9.65e-171	631.119	173.049
AT4G23700	member of Putative Na+/H+ antiporter family	CATION/H+ EXCHANGER 17 (CHX17)	PSI-Low	1.91439	1.51e-67	44.0127	12.0628
AT3G44260	Encodes one of the homologs of the yeast CCR4-associated factor 1: AT3G44260 (CAF1a), AT5G22250 (CAF1b). Has mRNA deadenylation activity. Also plays a role in plant defense responses.	CCR4- ASSOCIATED FACTOR 1A (CAF1a)	PSI-Low	1.91399	6.54e-09	4.9368	1.35544
AT4G00550	encodes a UDP-galactose-dependent digalactosyldiacylglycerol(DGDG) synthase. Located in chloroplast outer membrane.	DIGALACTOSYL DIACYLGLYCEROL DEFICIENT 2 (DGD2)	PSI-Low	1.91099	2.06e-149	79.538	21.8645
AT1G14520	Encodes MIOX1. Belongs to myo-inositol oxygenase gene family.	MYO-INOSITOL OXYGENASE 1 (MIOX1)	PSI-Low	1.90529	2.78e-06	3.20817	0.886625
AT2G40100	Lhcb4:3 protein (Lhcb4.3, light harvesting complex of photosystem II The mRNA is cell-to-cell mobile.	LIGHT HARVESTING COMPLEX PHOTOSYSTEM II (LHCB4.3)	PSI-Low	1.90525	6.55e-11	5.67566	1.56679
AT4G15396	cytochrome P450, family 702, subfamily A, polypeptide 6;(source:Araport11)	CYTOCHROME P450, FAMILY 702, SUBFAMILY A, POLYPEPTIDE 6 (CYP702A6)	PSI-Low	1.90497	6.98e-35	19.6257	5.4204
AT4G33720	CAP (Cysteine-rich secretory proteins, Antigen 5, and Pathogenesis-related 1 protein) superfamily protein;(source:Araport11)	(ATCAPE3)	PSI-Low	1.9015	0.000456085	24.0327	6.64809
AT3G62410	CP12-2 encodes a small peptide found in the chloroplast stroma. It belongs to the CP12 gene family thought to be involved in the formation of a supramolecular complex with glyceraldehyde-3-phosphate dehydrogenase (GAPDH) and phosphoribulokinase (PRK) embedded in the Calvin cycle. CP12-2 is coordinately regulated by light with the photosynthetic GAPDH and PRK. The annotation of this gene is based …	CP12 DOMAIN-CONTAINING PROTEIN 2 (CP12-2)	PSI-Low	1.89783	7.16e-07	8.65235	2.40378
AT2G10930	transmembrane protein;(source:Araport11)		PSI-Low	1.89666	6.15e-07	8.10044	2.2452
AT2G30140	Encodes a putative glycosyltransferase. Regulates flowering time via FLOWERING LOCUS C.	UDP-GLUCOSYL TRANSFERASE 87A2 (UGT87A2)	PSI-Low	1.89583	9.17e-44	21.11	5.86531
AT1G01380	ETC1 is involved in trichome and root hair patterning in Arabidopsis.	ENHANCER OF TRY AND CPC 1 (ETC1)	PSI-Low	1.89378	4.93e-15	13.7129	3.81666
AT1G02850	beta glucosidase 11;(source:Araport11)	BETA GLUCOSIDASE 11 (BGLU11)	PSI-Low	1.8937	2.35e-81	42.9613	11.952
AT5G49690	UDP-Glycosyltransferase superfamily protein;(source:Araport11)		PSI-Low	1.89179	9.9e-13	5.11131	1.42499
AT1G77760	Encodes the cytosolic minor isoform of nitrate reductase (NR). Involved in the first step of nitrate assimilation, it contributes about 15% of the nitrate reductase activity in shoots. Similar to molybdopterin oxidoreductases at the N-terminus, and to FAD/NAD-binding cytochrome reductases at the C-terminus. Cofactors: FAD, heme iron (cytochrome B-557), and molybdenum-pterin.	NITRATE REDUCTASE 1 (NIA1)	PSI-Low	1.89015	4.91e-59	37.5404	10.4822
AT4G14040	selenium-binding protein 2;(source:Araport11)	SELENIUM-BINDING PROTEIN 2 (SBP2)	PSI-Low	1.89008	1.78e-97	57.8464	16.1328
AT4G16008	hypothetical protein;(source:Araport11)		PSI-Low	1.88634	2.18e-17	9.71936	2.71805
AT3G25790	Encodes a nuclear localized member of the GARP family of transcription factors. Along with AtNIGT1/HRS1 it is involved in nitrate and phosphate signaling in the root.	HRS1 HOMOLOGUE 1 (HHO1)	PSI-Low	1.88425	7.77e-95	69.5969	19.4944
AT2G26440	Plant invertase/pectin methylesterase inhibitor superfamily;(source:Araport11)	PECTIN METHYLESTERASE 12 (PME12)	PSI-Low	1.88385	3.68e-11	4.28411	1.2005
AT3G44510	alpha/beta-Hydrolases superfamily protein;(source:Araport11)		PSI-Low	1.88267	8.26e-89	40.0661	11.2341
AT4G38420	SKU5 similar 9;(source:Araport11)	SKU5 SIMILAR 9 (sks9)	PSI-Low	1.88004	5.96e-09	3.56307	1.00194
AT3G06360	Encodes an arabinogalactan-protein (AGP27).	ARABINOGALACTAN PROTEIN 27 (AGP27)	PSI-Low	1.87934	5.19e-08	7.15988	2.01357
AT1G74010	Calcium-dependent phosphotriesterase superfamily protein;(source:Araport11)		PSI-Low	1.87547	7.15e-34	20.0587	5.65377
AT2G37890	Mitochondrial substrate carrier family protein;(source:Araport11)		PSI-Low	1.87377	1.7e-51	29.4234	8.30413
AT2G15490	UDP-glycosyltransferase 73B4;(source:Araport11)	UDP-GLYCOSYLTRANSFERASE 73B4 (UGT73B4)	PSI-Low	1.87281	9.47e-71	64.0016	18.0795
AT5G06320	encodes a protein whose sequence is similar to tobacco hairpin-induced gene (HIN1) and Arabidopsis non-race specific disease resistance gene (NDR1). Expression of this gene is induced by cucumber mosaic virus, spermine and Pseudomonas syringae pv. tomato DC3000. The gene product is localized to the plasma membrane.	NDR1/HIN1-LIKE 3 (NHL3)	PSI-Low	1.87207	1.13e-11	9.33931	2.63502
AT5G19430	Encodes a C3HC4-type RING finger E3 ubiquitin ligase of the RING/U-box superfamily whose expression is responsive to both phosphate (Pi) and phosphite (Phi) in both roots and shoots.	(C3HC4)	PSI-Low	1.87189	2.3e-85	48.1512	13.5997
AT1G23730	beta carbonic anhydrase 3;(source:Araport11)	BETA CARBONIC ANHYDRASE 3 (BCA3)	PSI-Low	1.87183	1.13e-06	2.86238	0.80846
AT3G60140	Encodes a protein similar to beta-glucosidase and is a member of glycoside hydrolase family 1. Expression is induced after 24 hours of dark treatment, in senescing leaves and treatment with exogenous photosynthesis inhibitor. Induction of gene expression was suppressed in excised leaves supplied with sugar. The authors suggest that the gene's expression pattern is responding to the level of sugar…	DARK INDUCIBLE 2 (DIN2)	PSI-Low	1.87051	0.00300163	8.18746	2.31631
AT1G09180	A member of ARF-like GTPase family. A thaliana has 21 members, in two subfamilies, ARF and ARF-like (ARL) GTPases.	SECRETION-ASSOCIATED RAS SUPER FAMILY 1 (SARA1A)	PSI-Low	1.8682	0.0019783	2.71901	0.769488
AT4G34310	alpha/beta-Hydrolases superfamily protein;(source:Araport11)		PSI-Low	1.86436	4.65e-155	47.0219	13.3559
AT5G61420	Encodes a nuclear localized member of the MYB transcription factor family. Involved in positive regulation of aliphatic glucosinolate biosynthesis.Expression is induced by touch, wounding and glucose.	MYB DOMAIN PROTEIN 28 (MYB28)	PSI-Low	1.86358	5.49e-108	87.131	24.7604
AT4G01480	Encodes a protein that might have inorganic pyrophosphatase activity.	PYROPHOSPHORYLASE 5 (PPa5)	PSI-Low	1.86199	0	836.727	237.983
AT1G66700	A member of the Arabidopsis SABATH methyltransferase gene family. Encodes PXMT1, a methyltransferase that methylates 1,7-paraxanthine.	(PXMT1)	PSI-Low	1.85771	2.51e-06	3.43794	0.979779
AT5G35940	Mannose-binding lectin superfamily protein;(source:Araport11)		PSI-Low	1.85428	4.19e-227	462.645	132.299
AT1G19250	FMO1 is required for full expression of TIR-NB-LRR conditioned resistance to avirulent pathogens and for basal resistance to invasive virulent pathogens. Functions in an EDS1-regulated but SA-independent mechanism that promotes resistance and cell death at pathogen infection sites. FMO1 functions as a pipecolate N-hydroxylase and catalyzes the biochemical conversion of pipecolic acid to N-hydroxy…	FLAVIN-DEPENDENT MONOOXYGENASE 1 (FMO1)	PSI-Low	1.85166	1.8e-12	5.06547	1.45077
AT5G44820	Nucleotide-diphospho-sugar transferase family protein;(source:Araport11)		PSI-Low	1.84897	5.77e-42	39.6231	11.3838
AT2G43870	Pectin lyase-like superfamily protein;(source:Araport11)		PSI-Low	1.84494	1.48e-36	29.6285	8.53742
AT5G61380	Pseudo response regulator involved in the generation of circadian rhythms. TOC1 appears to shorten the period of circumnutation speed. TOC1 contributes to the plant fitness (carbon fixation, biomass) by influencing the circadian clock period. PRR3 may increase the stability of TOC1 by preventing interactions between TOC1 and the F-box protein ZTL. Expression of TOC1 is correlated with rhythmic ch…	TIMING OF CAB EXPRESSION 1 (TOC1)	PSI-Low	1.84472	1.41e-159	89.5955	25.7855
AT1G64170	member of Putative Na+/H+ antiporter family	CATION/H+ EXCHANGER 16 (CHX16)	PSI-Low	1.84366	9.7e-53	18.1204	5.22037
AT4G12090	Cornichon family protein;(source:Araport11)		PSI-Low	1.84284	5.72e-57	72.9572	21.0281
AT4G24110	NADP-specific glutamate dehydrogenase;(source:Araport11)		PSI-Low	1.83941	7.63e-06	5.64431	1.63211
AT3G57160	cysteine-rich TM module stress tolerance protein;(source:Araport11)		PSI-Low	1.83552	4.27e-23	45.4284	13.1583
AT3G61410	U-box kinase family protein;(source:Araport11)		PSI-Low	1.83493	4.73e-79	53.6209	15.5395
AT2G23960	Class I glutamine amidotransferase-like superfamily protein;(source:Araport11)		PSI-Low	1.83452	1.65e-36	29.9556	8.6865
AT3G45960	member of EXPANSIN-LIKE. Naming convention from the Expansin Working Group (Kende et al, 2004. Plant Mol Bio)	EXPANSIN-LIKE A3 (EXLA3)	PSI-Low	1.83336	3.78e-05	2.85782	0.828101
AT2G43500	Plant regulator RWP-RK family protein;(source:Araport11)	NIN-LIKE PROTEIN 8 (NLP8)	PSI-Low	1.83179	1.07e-19	5.09602	1.4795
AT1G18970	Encodes a germin-like protein with possible oxalate oxidase activity (based on GenBank record).	GERMIN-LIKE PROTEIN 4 (GLP4)	PSI-Low	1.83131	7.3e-36	39.5624	11.4926
AT5G24140	Encodes a protein with similarity to squalene monoxygenases.	SQUALENE MONOOXYGENASE 2 (SQP2)	PSI-Low	1.83002	2.52e-128	146.494	42.6102
AT5G63680	Pyruvate kinase family protein;(source:Araport11)		PSI-Low	1.82631	7.69e-267	249.27	72.6668
AT1G27720	TBP-associated factor 4B;(source:Araport11)	TBP-ASSOCIATED FACTOR 4B (TAF4b)	PSI-Low	1.82517	2.33e-17	4.00811	1.16849
AT1G48000	Encodes a putative transcription factor (MYB112).	MYB DOMAIN PROTEIN 112 (MYB112)	PSI-Low	1.82507	8.87e-06	4.99837	1.4594
AT1G52343	transmembrane protein;(source:Araport11)		PSI-Low	1.82185	0.000450391	2.72216	0.795337
AT2G36255	Encodes a defensin-like (DEFL) family protein.		PSI-Low	1.82061	2.79e-05	7.804	2.28841
AT4G37400	member of CYP81F	CYTOCHROME P450, FAMILY 81, SUBFAMILY F, POLYPEPTIDE 3 (CYP81F3)	PSI-Low	1.81601	3.67e-85	99.4277	29.21
AT5G67480	BTB and TAZ domain protein. Located in cytoplasm and expressed in fruit, flower and leaves.	BTB AND TAZ DOMAIN PROTEIN 4 (BT4)	PSI-Low	1.81499	1.04e-65	28.2427	8.29545
AT1G51620	Protein kinase superfamily protein;(source:Araport11)		PSI-Low	1.8144	2.6e-05	2.59907	0.764049
AT2G18670	RING/U-box superfamily protein;(source:Araport11)	ARABIDOPSIS T??XICOS EN LEVADURA 56 (ATL56)	PSI-Low	1.8131	3.36e-27	22.065	6.49373
AT1G05000	Encodes an atypical dual-speci&#64257;city phosphatase.	PLANT AND FUNGI ATYPICAL DUAL-SPECI&#64257;CITY PHOSPHATASE 1 (PFA-DSP1)	PSI-Low	1.81171	4.61e-164	89.6976	26.4209
AT5G54930	AT hook motif-containing protein;(source:Araport11)	METABOLIC NETWORK MODULATOR 1 (MNM1)	PSI-Low	1.81015	2.73e-21	15.9939	4.71883
AT4G08040	encodes an aminotransferase that belongs to ACC synthase gene family structurally	1-AMINOCYCLOPROPANE-1-CARBOXYLATE SYNTHASE 11 (ACS11)	PSI-Low	1.81006	3.91e-08	3.86485	1.13821
AT1G22710	Encodes for a high-affinity transporter essential for phloem loading and long-distance transport. A major sucrose transporter, AtSUC2 can also transport a wide range of physiological and synthetic glucose conjugates with both &#945;- or &#946;-linkage.	SUCROSE-PROTON SYMPORTER 2 (SUC2)	PSI-Low	1.8076	9.51e-98	106.911	31.5565
AT5G22410	root hair specific 18;(source:Araport11)	ROOT HAIR SPECIFIC 18 (RHS18)	PSI-Low	1.80517	6.93e-105	116.968	34.5904
AT1G29395	Integral membrane protein in the inner envelope of chloroplasts. Provide freezing tolerance. Expression is induced by short-term cold-treatment, water deprivation, and abscisic acid treatment. involved in response to salt tolerance	COLD REGULATED 314 INNER MEMBRANE 1 (COR413IM1)	PSI-Low	1.80456	0.00169242	2.15519	0.63848
AT3G59880	hypothetical protein;(source:Araport11)		PSI-Low	1.79543	9.22e-07	5.35978	1.59616
AT1G19180	JAZ1 is a nuclear-localized protein involved in jasmonate signaling. JAZ1 transcript levels rise in response to a jasmonate stimulus. JAZ1 can interact with the COI1 F-box subunit of an SCF E3 ubiquitin ligase in a yeast-two-hybrid assay only in the presence of jasmonate-isoleucine (JA-ILE) or coronatine. Application of jasmonate methyl ester to Arabidopsis roots reduces the levels of a JAZ1:GUS …	JASMONATE-ZIM-DOMAIN PROTEIN 1 (JAZ1)	PSI-Low	1.79255	1.32e-97	106.914	31.9242
AT5G13370	IBA - specific acyl acid amido synthetase which conjugates glutamine to IBA. It is involved in generating inactive and/or storage forms of IBA in the seedling, root, and silique. May play a role in auxin homeostasis by modulating the levels of IBA for peroxisomal conversion to IAA.	GRETCHEN HAGEN 3.15 (GH3.15)	PSI-Low	1.79017	6.37e-16	6.02614	1.8006
AT4G19395	Encodes a microRNA that targets AGO1. MicroRNAs are regulatory RNAs with a mature length of ~21-nucleotides that are processed from hairpin precursors by Dicer-like enzymes. MicroRNAs can negatively regulate gene expression by attenuating translation or by directing mRNA cleavage. Mature sequence: UCGCUUGGUGCAGGUCGGGAA. MIR168a is highly expressed and predominantly produces a 21-nt miR168 species…	MICRORNA168A (MIR168A)	PSI-Low	1.78615	0.0255458	9.61799	2.87278
AT4G37370	member of CYP81D	CYTOCHROME P450, FAMILY 81, SUBFAMILY D, POLYPEPTIDE 8 (CYP81D8)	PSI-Low	1.78605	1.08e-12	7.4499	2.23303
AT2G34655	hypothetical protein;(source:Araport11)		PSI-Low	1.78425	0.000115854	3.37395	1.01338
AT4G32480	sugar phosphate exchanger, putative (DUF506);(source:Araport11)		PSI-Low	1.78331	7.55e-08	296.166	88.7932
AT5G06640	Proline-rich extensin-like family protein;(source:Araport11)	EXTENSIN 10 (EXT10)	PSI-Low	1.77941	1.98e-89	52.3299	15.768
AT3G54600	Class I glutamine amidotransferase-like superfamily protein;(source:Araport11)	(DJ1F)	PSI-Low	1.77261	1.83e-137	135.361	40.96
AT5G66640	DA1-related protein 3;(source:Araport11)	DA1-RELATED PROTEIN 3 (DAR3)	PSI-Low	1.77248	3.8e-07	2.56549	0.776374
AT4G01700	Chitinase family protein;(source:Araport11)		PSI-Low	1.77091	3.5e-43	45.7328	13.8528
AT1G62560	belongs to the flavin-monooxygenase (FMO) family, encodes a glucosinolate S-oxygenase that catalyzes the conversion of methylthioalkyl glucosinolates to methylsulfinylalkyl glucosinolates The mRNA is cell-to-cell mobile.	FLAVIN-MONOOXYGENASE GLUCOSINOLATE S-OXYGENASE 3 (FMO GS-OX3)	PSI-Low	1.77058	2.93e-17	8.59143	2.6058
AT2G43100	Small subunit, which together with IPMI SSU2, IPMI SSU3 and IPMI LSU1, is a member of heterodimeric isopropylmalate isomerase (IPMI). Together with IPMI SSU3 participates in the Met chain elongation pathway.	ISOPROPYLMALATE ISOMERASE 2 (IPMI2)	PSI-Low	1.76599	1.6e-96	206.217	62.7374
AT3G08510	Phosphoinositide-specific phospholipase C (PI-PLC), catalyzes hydrolysis of phosphatidylinositol 4,5-bisphosphate into inositol 1,4,5-trisphosphate and diacylglycerol. It is involved in auxin biosynthesis and signaling, modulating development of both male and female gametophytes. It also regulates MAMP-triggered immunity by modulating ROS production.	PHOSPHOLIPASE C 2 (PLC2)	PSI-Low	1.76532	1.18e-241	287.582	87.4579
AT3G61820	Eukaryotic aspartyl protease family protein;(source:Araport11)		PSI-Low	1.76249	7.58e-151	121.744	37.1091
AT3G44290	Represses sugar-induced ABI5 transcription.	NAC DOMAIN CONTAINING PROTEIN 60 (NAC060)	PSI-Low	1.7619	1e-07	4.29509	1.3087
AT3G47790	ABC2 homolog 7;(source:Araport11)	ATP-BINDING CASSETTE A8 (ABCA8)	PSI-Low	1.7601	3.15e-39	19.4492	5.93597
AT1G58280	Phosphoglycerate mutase family protein;(source:Araport11)		PSI-Low	1.75992	2.9e-106	91.7277	28.0135
AT3G04220	Target of miR825/825. Mutants have decreased resistance to fungal pathogens.		PSI-Low	1.75699	1.34e-12	3.466	1.06115
AT3G03150	hypothetical protein;(source:Araport11)		PSI-Low	1.75675	4.52e-197	419.502	128.34
AT3G60330	H[+]-ATPase 7;(source:Araport11)	H(+)-ATPASE 7 (HA7)	PSI-Low	1.75342	4.86e-179	103.321	31.6758
AT3G56770	basic helix-loop-helix (bHLH) DNA-binding superfamily protein;(source:Araport11)		PSI-Low	1.75191	6.9e-06	4.30655	1.32549
AT3G12220	serine carboxypeptidase-like 16;(source:Araport11)	SERINE CARBOXYPEPTIDASE-LIKE 16 (scpl16)	PSI-Low	1.75155	1.34e-18	8.9315	2.74195
AT5G36220	member of CYP81D family of cytochrome p450s. This gene was originally called CYP91A1, but was later renamed to CYP81D1.	CYTOCHROME P450, FAMILY 81, SUBFAMILY D, POLYPEPTIDE 1 (CYP81D1)	PSI-Low	1.75118	3.28e-23	9.00047	2.76591
AT5G14730	Unknown protein, expression induced by IDL7 and stress.		PSI-Low	1.74988	4.05e-32	19.464	5.97848
AT3G50030	ARM-repeat/Tetratricopeptide repeat (TPR)-like protein;(source:Araport11)		PSI-Low	1.74797	8.09e-06	2.66437	0.819285
AT4G24040	Encodes a trehalase, member of Glycoside Hydrolase Family 37.	TREHALASE 1 (TRE1)	PSI-Low	1.74644	1.53e-07	2.73063	0.842821
AT4G00500	alpha/beta-Hydrolases superfamily protein;(source:Araport11)		PSI-Low	1.74408	6.39e-94	51.5429	15.9084
AT2G32210	cysteine-rich/transmembrane domain A-like protein;(source:Araport11)	CYSTEINE-RICH TRANSMEMBRANE MODULE 6 (ATHCYSTM6)	PSI-Low	1.74128	1.45e-09	10.4249	3.2243
AT4G33770	Inositol pyrophosphate kinase. Catalyzes the phosphorylation of phytic acid (InsP6) to the symmetric InsP7 isomer 5-InsP7.	INOSITOL 1,3,4-TRISPHOSPHATE 5/6 KINASE 2 (ITPK2)	PSI-Low	1.73958	4.2e-12	53.0124	16.3919
AT3G21560	Encodes a protein with sinapic acid:UDP-glucose glucosyltransferase activity. Mutants defective in this gene are hyper-fluorescent (which accumulate in their trichomes a compound that is likely to be 3',5'-dimethoxynaringenin chalcone or sinapoyltriacetic acid lactone, potential products of the concerted action of 4-coumarate CoA ligase and chalcone synthase on sinapic acid). Also shown to be req…	UDP-GLUCOSYL TRANSFERASE 84A2 (UGT84A2)	PSI-Low	1.73839	0.00015698	50.4277	15.6675
AT5G64550	loricrin-like protein;(source:Araport11)		PSI-Low	1.73825	6.78e-33	12.1668	3.77164
AT4G19390	Uncharacterized protein family (UPF0114);(source:Araport11)		PSI-Low	1.73823	2.72e-18	12.0368	3.7268
AT1G15125	S-adenosyl-L-methionine-dependent methyltransferases superfamily protein;(source:Araport11)		PSI-Low	1.73603	6.77e-11	6.23061	1.93485
AT5G49870	Mannose-binding lectin superfamily protein;(source:Araport11)		PSI-Low	1.73205	3.31e-30	18.9803	5.90296
AT5G16486	RNA-directed DNA polymerase (reverse transcriptase)-related family protein;(source:Araport11)		PSI-Low	1.73171	0.0215668	2.44894	0.765588
AT3G10986	LURP-one-like protein (DUF567);(source:Araport11)		PSI-Low	1.72409	0.000119063	4.42879	1.38287
AT3G47770	ABC2 homolog 5;(source:Araport11)	ATP-BINDING CASSETTE A6 (ABCA6)	PSI-Low	1.72209	2.05e-18	5.65671	1.77333
AT5G24280	Encodes GMI1, a structural-maintenance-of-chromosomes-hinge domain-containing protein. Involved in somatic homologous recombination.	GAMMA-IRRADIATION AND MITOMYCIN C INDUCED 1 (GMI1)	PSI-Low	1.72179	1.25e-21	4.79508	1.50312
AT3G47380	Pectin methylesterase inhibitor that is involved in resistance to Botrytis cinerea. Affects PME activity during infection to prevent disease.	(ATPMEI11)	PSI-Low	1.71875	3.89e-16	18.9438	5.95106
AT1G05100	member of MEKK subfamily	MITOGEN-ACTIVATED PROTEIN KINASE KINASE KINASE 18 (MAPKKK18)	PSI-Low	1.71701	3.52e-10	6.59254	2.07238
AT1G28050	B-box type zinc finger protein with CCT domain-containing protein;(source:Araport11)	B-BOX DOMAIN PROTEIN 13 (BBX13)	PSI-Low	1.71642	1.44e-79	45.2002	14.221
AT1G63530	hypothetical protein;(source:Araport11)		PSI-Low	1.71616	2.08e-28	14.364	4.52033
AT5G67430	Acyl-CoA N-acyltransferases (NAT) superfamily protein;(source:Araport11)		PSI-Low	1.71607	1.41e-72	46.8329	14.7388
AT4G36010	Pathogenesis-related thaumatin superfamily protein;(source:Araport11)		PSI-Low	1.71432	2.08e-29	17.9997	5.67064
AT2G05520	Encodes a glycine-rich protein that is expressed mainly in stems and leaves. AtGRP3 functions in root size determination during development and in Al stress. mRNA levels are upregulated in response to ABA, salicylic acid and ethylene but downregulated in response to desiccation. The mRNA is cell-to-cell mobile.	GLYCINE-RICH PROTEIN 3 (GRP-3)	PSI-Low	1.71114	3.89e-26	29.7387	9.39404
AT3G01730	Mutants exhibit shorter root hairs under phosphate-deficient conditions.		PSI-Low	1.70928	9.68e-11	16.9819	5.36669
AT5G22270	hypothetical protein;(source:Araport11)	SALT-INDUCED AND EIN3/EIL1-DEPENDENT 1 (SIED1)	PSI-Low	1.70885	0.00614219	2.12935	0.673935
AT2G38740	HAD-type phosphosugar phosphatase.	BROAD-RANGE SUGAR PHOSPHATE PHOSPHATASE (SGPP)	PSI-Low	1.70731	5.06e-146	203.604	64.4818
AT4G24570	Encodes one of the mitochondrial dicarboxylate carriers (DIC): DIC1 (AT2G22500), DIC2 (AT4G24570), DIC3 (AT5G09470). The mRNA is cell-to-cell mobile.	DICARBOXYLATE CARRIER 2 (DIC2)	PSI-Low	1.7072	5.55e-10	9.91264	3.13736
AT1G69480	EXS (ERD1/XPR1/SYG1) family protein;(source:Araport11)		PSI-Low	1.70506	1.87e-11	3.62698	1.15064
AT5G65690	Encodes a putative phosphoenolpyruvate carboxykinase (ATP-dependent). The mRNA is cell-to-cell mobile.	PHOSPHOENOLPYRUVATE CARBOXYKINASE 2 (PCK2)	PSI-Low	1.70467	1.53e-99	93.2683	29.5856
AT2G48150	Encodes glutathione peroxidase.	GLUTATHIONE PEROXIDASE 4 (GPX4)	PSI-Low	1.70384	1.38e-05	4.63324	1.47206
AT1G74200	receptor like protein 16;(source:Araport11)	RECEPTOR LIKE PROTEIN 16 (RLP16)	PSI-Low	1.70325	2.2e-17	6.6694	2.11661
AT4G30650	Low temperature and salt responsive protein family;(source:Araport11)		PSI-Low	1.70014	7.15e-59	94.9471	30.2245
AT4G15280	UDP-glucosyl transferase 71B5;(source:Araport11)	UDP-GLUCOSYL TRANSFERASE 71B5 (UGT71B5)	PSI-Low	1.69683	1.11e-10	5.45099	1.73998
AT5G12330	A member of SHI gene family. Arabidopsis thaliana has ten members that encode proteins with a RING finger-like zinc finger motif. Despite being highly divergent in sequence, many of the SHI-related genes are partially redundant in function and synergistically promote gynoecium, stamen and leaf development in Arabidopsis. Expressed in lateral root primordia and induced by auxin. SWP1 is involved i…	LATERAL ROOT PRIMORDIUM 1 (LRP1)	PSI-Low	1.69519	9.94e-57	26.0847	8.3293
AT1G02570	transmembrane protein;(source:Araport11)		PSI-Low	1.69511	2.24e-17	16.6976	5.33547
AT3G62680	Proline-rich protein The mRNA is cell-to-cell mobile.	PROLINE-RICH PROTEIN 3 (PRP3)	PSI-Low	1.69411	1.27e-217	459.216	146.732
AT1G70440	Encodes a protein with similarity to RCD1 but without the WWE domain. The protein does have a PARP signature upstream of the C-terminal protein interaction domain. The PARP signature may bind NAD+ and attach the ADP-ribose-moiety from NAD+ to the target molecule. Its presence suggests a role for the protein in ADP ribosylation.	SIMILAR TO RCD ONE 3 (SRO3)	PSI-Low	1.69067	7.44e-07	4.60181	1.47486
AT5G39050	Encodes a malonyltransferase that may play a role in phenolic xenobiotic detoxification.	PHENOLIC GLUCOSIDE MALONYLTRANSFERASE 1 (PMAT1)	PSI-Low	1.69049	8.01e-09	3.60654	1.1551
AT3G21230	The gene encodes a 4-coumarate coenzyme A ligase being able to use sinapate as substrate. The catalytic efficiency was in the following (descending) order: p-coumaric acid, caffeic acid, 5-OH-ferulic acid, ferulic acid and sinapic acid. At4CL5 was unable to use cinnamic acid as substrate. Knockout of At4CL5 (4cl5) revealed no effect on syringyl lignin content indicating that the activity observed…	4-COUMARATE:COA LIGASE 5 (4CL5)	PSI-Low	1.69042	2.18e-121	78.3157	25.0935
AT1G61080	Hydroxyproline-rich glycoprotein family protein;(source:Araport11)		PSI-Low	1.68676	3.17e-19	5.65527	1.81453
AT2G18193	P-loop containing nucleoside triphosphate hydrolases superfamily protein;(source:Araport11)		PSI-Low	1.68249	6.21e-82	53.175	17.1289
AT1G75000	ELO family protein.	ELO HOMOLOG 3 (ELO3)	PSI-Low	1.68068	3.8e-18	12.8712	4.14982
AT2G39800	encodes a delta1-pyrroline-5-carboxylate synthase that catalyzes the rate-limiting enzyme in the biosynthesis of proline. Gene is expressed in reproductive organs and tissues under non-stress conditions but in the whole plant under water-limiting condition. Expression is also induced by abscisic acid and salt stress in a light-dependent manner. encodes a delta1-pyrroline-5-carboxylate synthase th…	DELTA1-PYRROLINE-5-CARBOXYLATE SYNTHASE 1 (P5CS1)	PSI-Low	1.67987	7.81e-125	153.472	49.5552
AT4G21470	Bifunctional enzyme that catalyzes hydrolysis of FMN to riboflavin, and phosphorylation of riboflavin to FMN. The mRNA is cell-to-cell mobile.	RIBOFLAVIN KINASE/FMN HYDROLASE (FMN/FHY)	PSI-Low	1.67604	2.62e-113	116.085	37.574
AT3G59080	Eukaryotic aspartyl protease family protein;(source:Araport11)		PSI-Low	1.675	1.12e-17	7.98278	2.58518
AT3G54590	Encodes a hydroxyproline-rich glycoprotein. The mRNA is cell-to-cell mobile.	HYDROXYPROLINE-RICH GLYCOPROTEIN (HRGP1)	PSI-Low	1.67486	6.47e-200	416.792	135.019
AT5G17780	alpha/beta-Hydrolases superfamily protein;(source:Araport11)		PSI-Low	1.6711	4.01e-08	4.61402	1.49678
AT2G26530	Pheromone receptor-like protein involved in the early elicitor signaling events which occur within minutes and include ion fluxes across the plasma membrane, activation of MPKs and the formation of ROS related to PGPS1 and WRKY33.	(AR781)	PSI-Low	1.67063	2.24e-23	17.7841	5.77176
AT2G18690	transmembrane protein;(source:Araport11)		PSI-Low	1.67047	5.66e-68	46.0104	14.9357
AT3G51410	hypothetical protein (DUF241);(source:Araport11)		PSI-Low	1.66886	9.92e-06	2.54465	0.828228
AT5G14200	The AtIMD1 is one out of 3 genes encoding the enzyme 3-isopropylmalate dehydrogenase involved in leucine biosynthesis in Arabidopsis. Its subcellular location has been targeted to plastids. Encodes methylthioalkylmalate dehydrogenase. Involved in glucosinolate biosynthesis, in methionine chain elongation. The mRNA is cell-to-cell mobile.	ISOPROPYLMALATE DEHYDROGENASE 1 (IMD1)	PSI-Low	1.66842	1.21e-204	652.636	212.34
AT2G37280	Encodes an ATP-binding cassette (ABC) transporter. Expressed in the vascular tissue of primary stem.	ATP-BINDING CASSETTE G33 (ABCG33)	PSI-Low	1.66817	7.12e-87	31.6386	10.2904
AT4G25810	xyloglucan endotransglycosylase-related protein (XTR6)	XYLOGLUCAN ENDOTRANSGLYCOSYLASE 6 (XTR6)	PSI-Low	1.66713	2.67e-37	38.0337	12.3855
AT5G04120	Encodes a cofactor-dependent phosphoglycerate mutase (dPGM) - like protein with phosphoserine phosphatase activity that may be responsible for serine anabolism.		PSI-Low	1.66538	1.26e-70	196.618	64.1299
AT3G53160	UDP-glucosyl transferase 73C7;(source:Araport11)	UDP-GLUCOSYL TRANSFERASE 73C7 (UGT73C7)	PSI-Low	1.6633	0.00017662	2.58574	0.844583
AT3G56380	response regulator 17	RESPONSE REGULATOR 17 (RR17)	PSI-Low	1.66304	6.82e-05	6.45491	2.10875
AT1G78370	Encodes glutathione transferase belonging to the tau class of GSTs. Naming convention according to Wagner et al. (2002).	GLUTATHIONE S-TRANSFERASE TAU 20 (GSTU20)	PSI-Low	1.66207	2.55e-112	212.18	69.3507
AT5G08790	induced by wounding, belongs to a large family of putative transcriptional activators with NAC domain.	(ATAF2)	PSI-Low	1.66099	3.09e-61	109.019	35.631
AT4G17030	Encodes EXLB1 (expansin-like B1), a member of the expansin family.	EXPANSIN-LIKE B1 (EXLB1)	PSI-Low	1.66073	1.42e-57	103.356	33.7884
AT1G22340	UDP-glucosyl transferase 85A7;(source:Araport11)	UDP-GLUCOSYL TRANSFERASE 85A7 (UGT85A7)	PSI-Low	1.6572	0.000192808	2.33872	0.768607
AT5G62520	Encodes a protein with similarity to RCD1 but without the WWE domain. The protein does have a PARP signature upstream of the C-terminal protein interaction domain. The PARP signature may bind NAD+ and attach the ADP-ribose-moiety from NAD+ to the target molecule. Its presence suggests a role for the protein in ADP ribosylation. Up-regulated by NaCl. SRO5 and P5CDH (an overlapping gene in the anti…	SIMILAR TO RCD ONE 5 (SRO5)	PSI-Low	1.65546	1.81e-06	3.14618	1.03249
AT4G17680	SBP (S-ribonuclease binding protein) family protein;(source:Araport11)		PSI-Low	1.65407	1.72e-07	4.39644	1.44554
AT3G04530	Encodes a second Arabidopsis phosphoenolpyruvate carboxylase kinase gene product with a different expression pattern from PPCK1. Expression of the gene is upregulated by exposure of the plant to light and is responsive to both phosphate (Pi) and phosphite (Phi) in shoots.	PHOSPHOENOLPYRUVATE CARBOXYLASE KINASE 2 (PPCK2)	PSI-Low	1.65326	8.97e-10	72.613	23.8484
AT4G35190	Putative lysine decarboxylase family protein;(source:Araport11)	LONELY GUY 5 (LOG5)	PSI-Low	1.65068	5.93e-06	3.36007	1.10567
AT2G22750	basic helix-loop-helix (bHLH) DNA-binding superfamily protein;(source:Araport11)		PSI-Low	1.65043	1.9e-05	3.12509	1.02924
AT1G09070	SRC2 specifically binds the peptide PIEPPPHH, and moves from ER to a vacuole fraction where it gets internalized. Involved in Protein Storage Vacuole targeting. The mRNA is cell-to-cell mobile.	SOYBEAN GENE REGULATED BY COLD-2 (SRC2)	PSI-Low	1.65037	7.06e-161	197.381	65.0044
AT3G58990	Small subunit, which together with IPMI SSU1, IPMISSU2 and IPMI LSU1, is a member of heterodimeric isopropylmalate isomerase (IPMI). Together with IPMI SSU3 participates in the Met chain elongation pathway.	ISOPROPYLMALATE ISOMERASE 1 (IPMI1)	PSI-Low	1.64756	8.47e-120	227.286	75.0458
AT5G67400	root hair specific 19;(source:Araport11)	ROOT HAIR SPECIFIC 19 (RHS19)	PSI-Low	1.6475	2.62e-176	300.702	99.2128
AT5G52390	PAR1 protein;(source:Araport11)		PSI-Low	1.64702	0.00138876	2.93808	0.96712
AT1G66783	Encodes a microRNA that targets several SPL family members, including SPL3,4, and 5. By regulating the expression of SPL3 (and probably also SPL4 and SPL5), this microRNA regulates vegetative phase change. MicroRNAs are regulatory RNAs with a mature length of ~21-nucleotides that are processed from hairpin precursors by Dicer-like enzymes. MicroRNAs can negatively regulate gene expression by atte…	MICRORNA157A (MIR157A)	PSI-Low	1.64174	0.0343602	13.1281	4.34238
AT3G09950	hypothetical protein;(source:Araport11)		PSI-Low	1.64118	5.75e-06	9.633	3.19282
AT4G13230	Late embryogenesis abundant protein (LEA) family protein;(source:Araport11)		PSI-Low	1.64047	7.72e-05	5.38748	1.78753
AT3G15990	Vascular cambium-localized sulfate transporter, mediates xylem-to-phloem transfer of phosphorus. 2 for its preferential distribution	SULFATE TRANSPORTER 3;4 (SULTR3;4)	PSI-Low	1.63842	1.59e-82	58.8868	19.5551
AT1G22770	Together with CONSTANTS (CO) and FLOWERING LOCUS T (FT), GIGANTEA promotes flowering under long days in a circadian clock-controlled flowering pathway. GI acts earlier than CO and FT in the pathway by increasing CO and FT mRNA abundance. Located in the nucleus. Regulates several developmental processes, including photoperiod-mediated flowering, phytochrome B signaling, circadian clock, carbohydra…	GIGANTEA (GI)	PSI-Low	1.6383	4.3e-131	66.6794	22.1556
AT3G60280	Encodes blue copper-binding protein III.	UCLACYANIN 3 (UCC3)	PSI-Low	1.63825	1.29e-35	39.0421	12.9661
AT1G22290	14-3-3 family protein;(source:Araport11)		PSI-Low	1.63694	3.59e-06	6.46529	2.15138
AT5G06330	Late embryogenesis abundant (LEA) hydroxyproline-rich glycoprotein family;(source:Araport11)		PSI-Low	1.63677	3.04e-44	26.0108	8.64621
AT3G25730	ethylene response DNA binding factor 3;(source:Araport11)	ETHYLENE RESPONSE DNA BINDING FACTOR 3 (EDF3)	PSI-Low	1.63562	3.14e-09	51.2869	17.0682
AT5G14650	Encodes a cell wall localized endo-polygalacturonase.	(PGLR)	PSI-Low	1.63412	2.52e-16	10.2297	3.40857
AT2G44450	beta glucosidase 15;(source:Araport11)	BETA GLUCOSIDASE 15 (BGLU15)	PSI-Low	1.63306	6.98e-138	107.766	35.9263
AT4G09500	UDP-Glycosyltransferase superfamily protein;(source:Araport11)		PSI-Low	1.63198	1.14e-13	8.01876	2.67503
AT5G53420	Member of ASML2 family of CCT domain proteins.There is a preferential accumulation of RNA isoforms CCT101.1 and CCT101.2 in response to N-treatment, each isoform has different targets.	CONSTANS, CO-LIKE AND TOC1 MOTIF; (CCT101)	PSI-Low	1.63058	7.24e-41	30.4824	10.1836
AT1G28370	encodes a member of the ERF (ethylene response factor) subfamily B-1 of ERF/AP2 transcription factor family. The protein contains one AP2 domain. There are 15 members in this subfamily including ATERF-3, ATERF-4, ATERF-7, and leafy petiole.	ERF DOMAIN PROTEIN 11 (ERF11)	PSI-Low	1.62971	3.72e-05	3.65571	1.22089
AT5G28510	beta glucosidase 24;(source:Araport11)	BETA GLUCOSIDASE 24 (BGLU24)	PSI-Low	1.62962	6.52e-09	4.41899	1.47788
AT5G40800	ABA&#8208;induced transcription repressor that acts as feedback regulator in ABA signalling.	(AITR4)	PSI-Low	1.62791	0.000702956	2.18144	0.729142
AT2G44910	Encodes a homeodomain protein whose expression displays a dependence on phyB for both red and far-red light response. Also involved in the shade avoidance syndrome.	HOMEOBOX-LEUCINE ZIPPER PROTEIN 4 (HB4)	PSI-Low	1.62772	0.000214096	2.67051	0.895313
AT2G32140	transmembrane receptor;(source:Araport11)		PSI-Low	1.62644	2.2e-05	3.93182	1.31467
AT4G11910	Acts antagonistically with SGR1 to balance chlorophyll catabolism in chloroplasts with the dismantling and remobilizing of other cellular components in senescing leaf cells.	NONYELLOWING 2 (NYE2)	PSI-Low	1.62524	5.37e-05	3.49686	1.17085
AT3G49580	response to low sulfur 1;(source:Araport11)	RESPONSE TO LOW SULFUR 1 (LSU1)	PSI-Low	1.62509	9.58e-27	32.3458	10.8485
AT3G50770	calmodulin-like 41;(source:Araport11)	CALMODULIN-LIKE 41 (CML41)	PSI-Low	1.6235	5.55e-08	10.8342	3.6374
AT5G46050	Encodes a di- and tri-peptide transporter involved in responses to wounding, virulent bacterial pathogens, and high NaCl concentrations. The protein is predicted to have 12 transmembrane helicies.	NRT1/ PTR FAMILY 5.2 (NPF5.2)	PSI-Low	1.62346	7.65e-21	9.86016	3.30654
AT1G12040	encodes a a chimeric leucine-rich repeat/extensin protein that regulates root hair morphogenesis and elongation. Null mutants develop root hairs that frequently abort, swell, or branch. Gene is expressed in root hair cells and protein is specifically localized in the wall of the hair proper. The mRNA is cell-to-cell mobile.	LEUCINE-RICH REPEAT/EXTENSIN 1 (LRX1)	PSI-Low	1.62231	1.55e-143	98.8112	33.1857
AT2G16365	PCH1 binds and stabilizes the active (Pfr) form of phytochrome B and is involved in the formation of photobodies in the nucleus. PCH1 is expressed in evenings and is associated to the evening complex through binding to phyB, and represses hypocotyl elongation and growth. Using mass spec, the existence of the At2g16365.2 isoform has been verified, however here is no evidence that any of the other …	PHOTOPERIODIC CONTROL OF HYPOCOTYL 1 (PCH1)	PSI-Low	1.62216	5.3e-43	14.2368	4.78304
AT4G01060	Encodes a Myb-related protein similar to CPC. Involved in epidermal cell differentiation. Mutants have reduced numbers of root hairs and increased trichome branching. Involved in endoreduplication. Loss of function mutants are hypertrophic and early flowering.	CAPRICE-LIKE MYB3 (CPL3)	PSI-Low	1.62194	2.22e-07	11.6515	3.90919
AT1G69240	Encodes a protein predicted to act as a carboxylesterase. It has similarity to the SABP2 methyl salicylate esterase from tobacco but no enzymatic activity has been identified for this protein.	METHYL ESTERASE 15 (MES15)	PSI-Low	1.61952	1.92e-57	41.3248	13.9058
AT4G35900	bZIP protein required for positive regulation of flowering. Mutants are late flowering. FD interacts with FT to promote flowering.Expressed in the shoot apex in floral anlagen, then declines in floral primordia.	(FD)	PSI-Low	1.61846	8.6e-13	6.98669	2.35437
AT4G26200	Member of a family of proteins in Arabidopsis that encode 1-Amino-cyclopropane-1-carboxylate synthase, an enzyme involved in ethylene biosynthesis. Not expressed in response to IAA.	1-AMINO-CYCLOPROPANE-1-CARBOXYLATE SYNTHASE 7 (ACS7)	PSI-Low	1.61519	6.15e-07	4.06008	1.37227
AT1G53310	Encodes one of four Arabidopsis phosphoenolpyruvate carboxylase proteins.Plays an important role in carbon and nitrogen metabolism.	PHOSPHOENOLPYRUVATE CARBOXYLASE 1 (PPC1)	PSI-Low	1.61496	0	649.678	219.294
AT5G64870	Belongs to the group of plant flotillins, which are plasma membrane proteins. Flot3 is found in membrane nanodomains.	FLOTILLIN3 (FLOT3)	PSI-Low	1.61261	0.000220245	1.89317	0.640181
AT1G21680	DPP6 N-terminal domain-like protein;(source:Araport11)		PSI-Low	1.61181	2.15e-51	49.6412	16.7864
AT2G41690	member of Heat Stress Transcription Factor (Hsf) family	HEAT SHOCK TRANSCRIPTION FACTOR B3 (HSFB3)	PSI-Low	1.61067	4.62e-06	5.23991	1.77715
AT5G11930	Encodes a member of the CC-type glutaredoxin (ROXY) family that has been shown to interact with the transcription factor TGA2.	(ROXY20)	PSI-Low	1.61057	0.00114879	4.66941	1.58372
AT1G22570	Major facilitator superfamily protein;(source:Araport11)		PSI-Low	1.60854	5.41e-19	8.66183	2.93768
AT4G19230	Encodes a protein with ABA 8'-hydroxylase activity, involved in ABA catabolism. Member of the CYP707A gene family. CYP707A1 appears to play an important role in determining the ABA levels in dry seeds. Gene involved in postgermination growth. Overexpression of CYP707A1 leads to a decrease in ABA levels and a reduction in after-ripening period to break dormancy.	CYTOCHROME P450, FAMILY 707, SUBFAMILY A, POLYPEPTIDE 1 (CYP707A1)	PSI-Low	1.60767	7.3e-61	37.0966	12.5892
AT4G30370	RING/U-box superfamily protein;(source:Araport11)	IRT1 DEGRADATION FACTOR 1 (IDF1)	PSI-Low	1.60669	2.01e-15	15.7592	5.34778
AT4G11600	Encodes glutathione peroxidase.	GLUTATHIONE PEROXIDASE 6 (GPX6)	PSI-Low	1.6	2.15e-112	663.454	226.418
AT1G74210	Encodes a member of the glycerophosphodiester phosphodiesterase (GDPD) family.	GLYCEROPHOSPHODIESTER PHOSPHODIESTERASE 5 (GDPD5)	PSI-Low	1.59923	7.43e-166	283.37	96.7021
AT1G28260	Telomerase activating protein Est1;(source:Araport11)		PSI-Low	1.5985	3.14e-34	15.7345	5.36748
AT4G37320	member of CYP81D	CYTOCHROME P450, FAMILY 81, SUBFAMILY D, POLYPEPTIDE 5 (CYP81D5)	PSI-Low	1.59754	9.45e-42	25.0734	8.57241
AT5G18550	Zinc finger C-x8-C-x5-C-x3-H type family protein;(source:Araport11)		PSI-Low	1.59745	8.5e-51	32.9932	11.2808
AT4G19960	Encodes a potassium ion transmembrane transporter. Also mediates cesium uptake when expressed in E. coli. The mRNA is cell-to-cell mobile.	K+ UPTAKE PERMEASE 9 (KUP9)	PSI-Low	1.59671	9.25e-38	13.3075	4.55004
AT5G59570	Encodes BOA (BROTHER OF LUX ARRHYTHMO), a component of the circadian clock. The mRNA is cell-to-cell mobile.	BROTHER OF LUX ARRHYTHMO (BOA)	PSI-Low	1.59477	2.33e-20	6.54305	2.24157
AT3G10930	Encodes a small secreted signaling peptide that processed both N- and C-terminally after translation and is rapidly induced in response to ROS and flg22-induced stress and may act as a negative modulator of stress-induced ROS signalling.	IDA-LIKE7 (IDL7)	PSI-Low	1.58273	9.08e-08	8.5748	2.96163
AT5G53830	VQ motif-containing protein;(source:Araport11)	MPK3/6-TARGETED VQP 3 (MVQ3)	PSI-Low	1.58057	3.21e-24	22.2973	7.70881
AT3G03020	hypothetical protein;(source:Araport11)		PSI-Low	1.5796	3.18e-13	19.5386	6.76704
AT1G62420	DUF506 family protein (DUF506);(source:Araport11)		PSI-Low	1.57952	0.00652037	1.9049	0.658823
AT5G17720	alpha/beta-Hydrolases superfamily protein;(source:Araport11)		PSI-Low	1.57881	3.01e-07	5.48071	1.89649
AT2G46510	Encodes a nuclear localized BLH domain containing transcriptional activator involved in response to ABA. Overexpression confers enhanced ABA responsiveness while loss of function mutants are ABA sensitive.bHLH17 interacts with JAZ proteins, and functions redundantly with bHLH3, bHLH13 and bHLH14 to negatively regulate jasmonate responses.	ABA-INDUCIBLE BHLH-TYPE TRANSCRIPTION FACTOR (AIB)	PSI-Low	1.57692	1.85e-22	11.3143	3.92183
AT5G41750	Disease resistance protein (TIR-NBS-LRR class) family;(source:Araport11)		PSI-Low	1.57667	1.43e-15	3.25701	1.12844
AT5G09480	hydroxyproline-rich glycoprotein family protein;(source:Araport11)		PSI-Low	1.57392	7.7e-103	395.774	137.437
AT1G76650	calmodulin-like 38;(source:Araport11)	CALMODULIN-LIKE 38 (CML38)	PSI-Low	1.57291	0.000280798	3.61454	1.25491
AT5G52310	cold regulated gene, the 5' region of cor78 has cis-acting regulatory elements that can impart cold-regulated gene expression The mRNA is cell-to-cell mobile.	LOW-TEMPERATURE-INDUCED 78 (LTI78)	PSI-Low	1.56845	6.8e-59	61.492	21.4507
AT1G55110	indeterminate(ID)-domain 7;(source:Araport11)	INDETERMINATE(ID)-DOMAIN 7 (IDD7)	PSI-Low	1.56715	1.01e-29	16.0987	5.61979
AT1G02220	NAC domain transcription factor which functions as a negative regulator of the TDIF-PXY module and fine-tunes TDIF signaling in vascular development. Controls the balance of xylem formation and cambial cell divisions.	NAC DOMAIN CONTAINING PROTEIN 3 (NAC003)	PSI-Low	1.56591	4.92e-49	44.7746	15.6408
AT1G72280	Encodes an oxidoreductin required for oxidative protein folding in the ER and exists in two distinct oxidized isoforms (Ox1 and Ox2), which are determined by the formation or breakage of the putative regulatory disulfide. AtERO1 is mainly present in the Ox1 redox state.	ENDOPLASMIC RETICULUM OXIDOREDUCTINS 1 (ERO1)	PSI-Low	1.56453	5.82e-29	18.0061	6.29564
AT2G01170	Encodes a bidirectional amino acid transporter that can transport ala, arg, glu and lys, GABA but not pro with both export and import activity. Its expression is localized in the vascular tissues suggesting a function in amino acids export from the phloem into sink tissue.	BIDIRECTIONAL AMINO ACID TRANSPORTER 1 (BAT1)	PSI-Low	1.56117	7.24e-66	45.3985	15.9084
AT5G54700	Ankyrin repeat family protein;(source:Araport11)		PSI-Low	1.56105	9.79e-05	1.96329	0.688047
AT1G69870	Encodes a low affinity nitrate transporter NRT1.7. Expressed in phloem. Responsible for source-to-sink remobilization of nitrate. The mRNA is cell-to-cell mobile.	NRT1/ PTR FAMILY 2.13 (NPF2.13)	PSI-Low	1.56029	1.42e-18	10.5267	3.69342
AT2G46650	member of Cytochromes b5 The mRNA is cell-to-cell mobile.	CYTOCHROME B5 ISOFORM C (CB5-C)	PSI-Low	1.56014	2.11e-108	215.037	75.4244
AT1G05990	EF hand calcium-binding protein family;(source:Araport11)	ROOT HAIR SPECIFIC 2 (RHS2)	PSI-Low	1.55998	8.21e-13	16.3152	5.71939
AT4G26890	Member of MEKK subfamily. Involved in wound response signaling. Interacts with At5g40440, and activates At1g59580.	MITOGEN-ACTIVATED PROTEIN KINASE KINASE KINASE 16 (MAPKKK16)	PSI-Low	1.55666	3.62e-22	16.8652	5.9217
AT1G55120	Encodes a protein with fructan exohydrolase (FEH) activity acting on levan-type fructans (6-FEH, levanase). The enzyme does not have invertase activity.	BETA-FRUCTOFURANOSIDASE 5 (FRUCT5)	PSI-Low	1.55527	4.56e-36	16.9596	5.96775
AT4G15740	Calcium-dependent lipid-binding (CaLB domain) family protein;(source:Araport11)		PSI-Low	1.55389	2.41e-32	22.2914	7.84819
AT5G02190	encodes an aspartic protease, has an important role in determining cell fate during embryonic development and in reproduction processes. The loss-of-function mutation of PCS1 causes degeneration of both male and female gametophytes and excessive cell death of developing embryos during torpedo stage.	PROMOTION OF CELL SURVIVAL 1 (PCS1)	PSI-Low	1.55026	2.51e-10	5.59381	1.97597
AT4G25790	CAP (Cysteine-rich secretory proteins, Antigen 5, and Pathogenesis-related 1 protein) superfamily protein;(source:Araport11)	(ATCAPE4)	PSI-Low	1.55007	6.82e-54	75.3998	26.6141
AT2G40200	basic helix-loop-helix (bHLH) DNA-binding superfamily protein;(source:Araport11)		PSI-Low	1.54996	0.000105743	4.07858	1.43848
AT4G39795	hypothetical protein (DUF581);(source:Araport11)		PSI-Low	1.54556	9.19e-20	35.9619	12.7294
AT4G14280	ARM repeat superfamily protein;(source:Araport11)		PSI-Low	1.54541	1.08e-13	5.50303	1.94927
AT3G29320	Encodes a plastidic alpha-glucan phosphorylase. In vitro, the enzyme has a preference for maltooligosaccharides, such as maltoheptaose. The mRNA is cell-to-cell mobile.	ALPHA-GLUCAN PHOSPHORYLASE 1 (PHS1)	PSI-Low	1.54342	1.71e-109	53.457	18.9641
AT1G05240	Peroxidase superfamily protein;(source:Araport11)	PATHOGENESIS RELATED 9 (PR9)	PSI-Low	1.54242	0.000125564	1.83735	0.652238
AT5G26080	proline-rich family protein;(source:Araport11)		PSI-Low	1.53925	1.93e-07	12.9968	4.62498
AT3G10420	P-loop containing nucleoside triphosphate hydrolases superfamily protein;(source:Araport11)	SEEDLING PLASTID DEVELOPMENT 1 (SPD1)	PSI-Low	1.53648	2.09e-82	43.5846	15.538
AT3G04030	Homeodomain-like superfamily protein;(source:Araport11)	(MYR2)	PSI-Low	1.53634	3.52e-24	15.4399	5.50259
AT5G17760	P-loop containing nucleoside triphosphate hydrolases superfamily protein;(source:Araport11)		PSI-Low	1.53325	1.4e-61	42.8393	15.309
AT5G56840	myb-like transcription factor family protein;(source:Araport11)		PSI-Low	1.53239	8.68e-07	5.70828	2.03969
AT5G57610	kinase superfamily with octicosapeptide/Phox/Bem1p domain-containing protein;(source:Araport11)		PSI-Low	1.53219	2.32e-119	47.7501	17.0705
AT1G67970	member of Heat Stress Transcription Factor (Hsf) family	HEAT SHOCK TRANSCRIPTION FACTOR A8 (HSFA8)	PSI-Low	1.53146	1.07e-09	5.71662	2.04437
AT1G19380	sugar, putative (DUF1195);(source:Araport11)		PSI-Low	1.52844	2.3e-09	11.2204	4.02598
AT1G70900	hypothetical protein;(source:Araport11)		PSI-Low	1.52771	2.65e-82	108.546	38.9217
AT2G46940	fold protein;(source:Araport11)		PSI-Low	1.52607	9.81e-24	29.055	10.4265
AT2G48090	hypothetical protein;(source:Araport11)		PSI-Low	1.5258	5.62e-25	25.8817	9.29076
AT3G56060	Glucose-methanol-choline (GMC) oxidoreductase family protein;(source:Araport11)		PSI-Low	1.52553	4.14e-22	10.8652	3.90368
AT4G39090	Similar to cysteine proteinases, induced by desiccation but not abscisic acid. Required for RRS1-R mediated resistance against Ralstonia solanacearum. Interacts with the R. solanacearum type III effector PopP2. RD19 associates with PopP2 to form a nuclear complex that is required for activation of the RRS1-R?mediated resistance response.	RESPONSIVE TO DEHYDRATION 19 (RD19)	PSI-Low	1.52483	1.2e-177	1482.98	532.671
AT3G08720	Encodes a ribosomal-protein S6 kinase. Gene expression is induced by cold and salt (NaCl). Activation of AtS6k is regulated by 1-naphthylacetic acid and kinetin, at least in part, via a lipid kinase-dependent pathway. Phosphorylates specifically mammalian and plant S6 at 25 degrees C but not at 37 degrees C. Involved in translational up-regulation of ribosomal proteins.	SERINE/THREONINE PROTEIN KINASE 2 (S6K2)	PSI-Low	1.52415	1.56e-88	70.0731	25.1962
AT2G19880	Encodes Glucosylceramide synthase (GCS) which catalyzes the final step in glucosylceramide (GlcCer) synthesis by transferring a glucosyl residue from UDP-Glc to the ceramide backbone.	GLCCER SYNTHASE (GCS)	PSI-Low	1.52269	1.9e-128	112.717	40.5711
AT5G53990	UDP-Glycosyltransferase superfamily protein;(source:Araport11)		PSI-Low	1.52147	4.12e-25	20.4864	7.38288
AT5G45350	proline-rich family protein;(source:Araport11)	GLYCINE AND PROLINE RICH PROTEIN 2 (GPRP2)	PSI-Low	1.51829	7.31e-81	67.3026	24.2899
AT5G02390	Target promoter of the male germline-specific transcription factor DUO1.	DUO1-ACTIVATED UNKNOWN 1 (DAU1)	PSI-Low	1.51693	1.42e-07	2.51062	0.906945
AT3G52870	IQ calmodulin-binding motif family protein;(source:Araport11)		PSI-Low	1.51574	2.41e-74	66.479	24.0441
AT4G01010	member of Cyclic nucleotide gated channel family	CYCLIC NUCLEOTIDE-GATED CHANNEL 13 (CNGC13)	PSI-Low	1.51352	6.23e-10	4.24379	1.53759
AT1G14920	Similar to a putative transcription factor and transcriptional coactivators. Repressor of GA responses and involved in gibberellic acid mediated signaling. Member of the DELLA proteins that restrain the cell proliferation and expansion that drives plant growth. The protein undergoes degradation in response to GA via the 26S proteasome. GAI may be involved in reducing ROS accumulation in response …	GIBBERELLIC ACID INSENSITIVE (GAI)	PSI-Low	1.51342	5.94e-63	48.9682	17.7319
AT5G02180	Transmembrane amino acid transporter family protein;(source:Araport11)		PSI-Low	1.51238	6.81e-22	12.2942	4.45733
AT1G30760	Encodes a BBE-like enzyme that acts in monolignol metabolism by catalyzing the oxidation of aromatic allylic alcohols, such as coumaryl-, sinapyl-, and coniferyl alcohol, to the corresponding aldehydes. The mRNA is cell-to-cell mobile.	BERBERINE BRIDGE ENZYME-LIKE 13 (ATBBE-LIKE 13)	PSI-Low	1.51224	1.44e-49	61.6686	22.3528
AT3G06962	other_RNA;(source:Araport11)		PSI-Low	1.51215	0.0181543	8.91033	3.23869
AT1G66270	BGLU21 encodes a beta-glucosidase that has a high level of activity against the naturally occuring secondary metabolite scopolin. Recombinant BGLU21 produced in insect cells shows lower levels of activity using the structurally similar substrates esculin (33%) and 4-MU-glucoside (9%). BGLU21 is glycosylated in planta and has a C-terminal ER retention signal. Transcript analysis as well as protein…	(BGLU21)	PSI-Low	1.51013	5.33e-235	2813.04	1021.25
AT5G23810	Encodes nonfunctional amino acid transporter. AAP7 is the most distantly related member of the AAP family, a group of well characterized amino acid transporters within the ATF1 superfamily. Expression of this gene has not been detected with RNA gel blots or promoter GUS studies.	AMINO ACID PERMEASE 7 (AAP7)	PSI-Low	1.50901	7.69e-18	10.7813	3.91679
AT3G29000	Calcium-binding EF-hand family protein;(source:Araport11)		PSI-Low	1.5047	0.000283065	4.26005	1.55233
AT5G19800	hydroxyproline-rich glycoprotein family protein;(source:Araport11)	HYDROXYPROLINE-RICH GLYCOPROTEIN 2 (HRGP2)	PSI-Low	1.50465	1.53e-32	69.0753	25.1595
AT5G42930	alpha/beta-Hydrolases superfamily protein;(source:Araport11)		PSI-Low	1.50447	3.56e-31	20.0848	7.31886
AT1G35625	RING/U-box superfamily protein;(source:Araport11)		PSI-Low	1.50387	2.97e-12	12.0614	4.3951
AT3G51860	cation exchanger 3;(source:Araport11)	CATION EXCHANGER 3 (CAX3)	PSI-Low	1.50306	9.78e-114	147.426	53.7856
AT3G47740	member of ATH subfamily	ATP-BINDING CASSETTE A3 (ABCA3)	PSI-Low	1.50304	4.37e-17	6.30977	2.30238
AT5G63560	HXXXD-type acyl-transferase family protein;(source:Araport11)	FATTY ALCOHOL:CAFFEOYL-COA CAFFEOYL TRANSFERASE (FACT)	PSI-Low	1.50188	1.16e-82	150.858	55.0722
AT5G01600	Encodes a ferretin protein that is targeted to the chloroplast. Member of a Ferritin gene family. Gene expression is induced in response to iron overload and by nitric oxide. Expression of the gene is downregulated in the presence of paraquat, an inducer of photoxidative stress.	FERRETIN 1 (FER1)	PSI-Low	1.49719	1.14e-116	563.721	206.498
AT2G25790	Leucine-rich receptor-like protein kinase family protein;(source:Araport11)	STERILITY-REGULATING KINASE MEMBER 1 (SKM1)	PSI-Low	1.49577	1.11e-87	72.8141	26.6895
AT5G39410	Saccharopine dehydrogenase;(source:Araport11)		PSI-Low	1.49537	3.75e-73	50.0327	18.3485
AT3G61280	O-glucosyltransferase rumi-like protein (DUF821);(source:Araport11)		PSI-Low	1.4943	0.000274559	1.9692	0.723321
AT1G22490	basic helix-loop-helix (bHLH) DNA-binding superfamily protein;(source:Araport11)	(BHLH094)	PSI-Low	1.49365	0.000220525	1.96208	0.720593
AT5G07460	ubiquitous enzyme that repairs oxidatively damaged proteins. Methionine sulfoxide reductase activity. Mutant lacking reductase activity showed increased protein oxidation, nitration and glycation of specific amino acid residues during darkness.	PEPTIDEMETHIONINE SULFOXIDE REDUCTASE 2 (PMSR2)	PSI-Low	1.49191	1.83e-89	188.908	69.4143
AT5G23575	Transmembrane CLPTM1 family protein;(source:Araport11)		PSI-Low	1.48866	4.53e-156	181.649	66.9218
AT4G07960	encodes a XyG glucan synthase; gene similar to cellulose synthase	CELLULOSE-SYNTHASE-LIKE C12 (CSLC12)	PSI-Low	1.48541	1.36e-33	25.2412	9.31479
AT1G52700	alpha/beta-Hydrolases superfamily protein;(source:Araport11)		PSI-Low	1.4847	0.0022418	1.81875	0.672903
AT1G01453	late embryogenesis abundant hydroxyproline-rich glycoprotein family protein;(source:Araport11)		PSI-Low	1.48469	1.05e-13	10.6917	3.95179
AT5G54400	S-adenosyl-L-methionine-dependent methyltransferases superfamily protein;(source:Araport11)		PSI-Low	1.48417	4.21e-05	3.92735	1.44998
AT2G22540	Encodes a nuclear protein that acts as a floral repressor and that functions within the thermosensory pathway. SVP represses FT expression via direct binding to the vCArG III motif in the FT promoter.	SHORT VEGETATIVE PHASE (SVP)	PSI-Low	1.4836	1.21e-16	13.7757	5.09253
AT2G41480	Encodes a cationic cell-wall-bound peroxidase homolog that is involved in the lignification of cell walls. Regulated by COG1, involved in seed longevity.	PEROXIDASE 25 (PRX25)	PSI-Low	1.48302	2.5e-38	45.4724	16.8248
AT4G33700	CBS domain protein (DUF21);(source:Araport11)		PSI-Low	1.48222	1.61e-88	61.5029	22.757
AT4G37680	heptahelical transmembrane protein HHP4	HEPTAHELICAL PROTEIN 4 (HHP4)	PSI-Low	1.48189	3.95e-95	102.621	38.0037
AT4G34380	Transducin/WD40 repeat-like superfamily protein;(source:Araport11)		PSI-Low	1.48094	2e-08	4.47915	1.65654
AT5G06585	None;(source:Araport11)		PSI-Low	1.47838	7.23e-05	23.3212	8.64244
AT4G39700	Heavy metal transport/detoxification superfamily protein;(source:Araport11)	HEAVY METAL ASSOCIATED PROTEIN 41 (ATHMP41)	PSI-Low	1.47726	1.65e-06	7.66728	2.84865
AT5G51920	Pyridoxal phosphate (PLP)-dependent transferases superfamily protein;(source:Araport11)		PSI-Low	1.4763	2.9e-12	7.40303	2.75292
AT1G03230	Eukaryotic aspartyl protease family protein;(source:Araport11)	SECRETED ASPARTIC PROTEASE 1 (SAP1)	PSI-Low	1.47508	8.03e-130	212.715	79.1139
AT3G10720	Plant invertase/pectin methylesterase inhibitor superfamily;(source:Araport11)		PSI-Low	1.47156	1.29e-130	86.3999	32.2162
AT3G05400	Major facilitator superfamily protein;(source:Araport11)		PSI-Low	1.47087	2.28e-07	4.23044	1.57969
AT2G42600	Encodes one of four Arabidopsis phosphoenolpyruvate carboxylase proteins.PPC1 and PPC2 are crucial for balancing carbon and nitrogen metabolism.	PHOSPHOENOLPYRUVATE CARBOXYLASE 2 (PPC2)	PSI-Low	1.47085	4.57e-176	139.099	51.887
AT4G29690	Alkaline-phosphatase-like family protein;(source:Araport11)		PSI-Low	1.47022	8.35e-115	297.351	111.005
AT2G26870	Non-specific phospholipase C2 involved in gametophyte development.	NON-SPECIFIC PHOSPHOLIPASE C2 (NPC2)	PSI-Low	1.47018	2.04e-06	3.70609	1.38476
AT1G33590	Leucine-rich repeat (LRR) family protein;(source:Araport11)		PSI-Low	1.46965	5.17e-84	64.9937	24.2609
AT1G60630	Leucine-rich repeat protein kinase family protein;(source:Araport11)		PSI-Low	1.46934	2.54e-08	3.63498	1.35697
AT1G54000	GDSL-motif esterase/acyltransferase/lipase. Enzyme group with broad substrate specificity that may catalyze acyltransfer or hydrolase reactions with lipid and non-lipid substrates.	GDSL LIPASE-LIKE PROTEIN 22 (GLL22)	PSI-Low	1.46915	3.88e-259	1670.58	623.889
AT2G18350	homeobox protein 24;(source:Araport11)	HOMEOBOX PROTEIN 24 (HB24)	PSI-Low	1.46686	7.39e-13	11.5964	4.33579
AT1G74590	Encodes glutathione transferase belonging to the tau class of GSTs. Naming convention according to Wagner et al. (2002).	GLUTATHIONE S-TRANSFERASE TAU 10 (GSTU10)	PSI-Low	1.46677	1.25e-31	39.1057	14.6265
AT3G28930	avrRpt2-induced gene that exhibits RPS2- and avrRpt2-dependent induction early after infection with Pseudomonas syringae pv maculicola strain ES4326 carrying avrRpt2	AVRRPT2-INDUCED GENE 2 (AIG2)	PSI-Low	1.46261	8.16e-20	24.5801	9.22639
AT1G05200	Encodes a putative glutamate receptor GLR3 with dual localization in plastid and plasma membrane.	GLUTAMATE RECEPTOR 3.4 (GLR3.4)	PSI-Low	1.46118	1.58e-28	10.3781	3.89826
AT2G37580	RING/U-box superfamily protein;(source:Araport11)	ARABIDOPSIS T??XICOS EN LEVADURA 33 (ATL33)	PSI-Low	1.45654	2.71e-11	12.547	4.73319
AT1G79310	Encodes a putative metacaspase. Arabidopsis contains three type I MCP genes (MCP1a-c) and six type II MCP genes (MCP2a?f): AtMCP1a/At5g64240, AtMCP1b/At1g02170, AtMCP1c/At4g25110, AtMCP2a/At1g79310, AtMCP2b/At1g79330, AtMCP2c/At1g79320, AtMCP2d/At1g79340, AtMCP2e/At1g16420, AtMCP2f/At5g04200.	METACASPASE 7 (MC7)	PSI-Low	1.45362	2.44e-49	43.7152	16.5059
AT1G75160	DUF620 family protein (DUF620);(source:Araport11)	BOUNDARY OF ROP DOMAIN9 (BDR9)	PSI-Low	1.45255	5.99e-07	4.69781	1.77586
AT5G21080	Uncharacterized protein;(source:Araport11)		PSI-Low	1.45173	6.18e-23	8.06162	3.04686
AT3G55310	NAD(P)-binding Rossmann-fold superfamily protein;(source:Araport11)		PSI-Low	1.45113	0.000656381	3.40052	1.28585
AT2G22450	riboflavin biosynthesis protein;(source:Araport11)	HOMOLOG OF RIBA 2 (RIBA2)	PSI-Low	1.44997	5.75e-41	26.9321	10.1885
AT2G16430	Encodes an acid phosphatase involved plant acclimation to Pi deprivation.	PURPLE ACID PHOSPHATASE 10 (PAP10)	PSI-Low	1.44976	5.1e-80	78.8989	29.8718
AT1G79250	AGC kinase 1.7;(source:Araport11)	AGC KINASE 1.7 (AGC1.7)	PSI-Low	1.44882	9.96e-09	4.19659	1.58891
AT1G50745	plant mobile domain protein;(source:Araport11)		PSI-Low	1.44878	0.0030858	1.85798	0.705501
AT5G07200	encodes a gibberellin 20-oxidase.	GIBBERELLIN 20-OXIDASE 3 (GA20OX3)	PSI-Low	1.44646	2.39e-05	3.39145	1.2873
AT2G16380	Sec14p-like phosphatidylinositol transfer family protein;(source:Araport11)		PSI-Low	1.44598	1.2e-16	7.95532	3.019
AT5G28650	member of WRKY Transcription Factor; Group II-d	WRKY DNA-BINDING PROTEIN 74 (WRKY74)	PSI-Low	1.44433	5.44e-06	4.34745	1.65172
AT1G22070	Encodes a transcription factor. Like other TGAla-related factors, TGA3 has a highly conserved bZIP region and exhibits similar DNA-binding properties.	TGA1A-RELATED GENE 3 (TGA3)	PSI-Low	1.44013	2.87e-54	82.4125	31.3784
AT3G53980	Bifunctional inhibitor/lipid-transfer protein/seed storage 2S albumin superfamily protein;(source:Araport11)		PSI-Low	1.4377	3.03e-119	1135.51	433.475
AT4G22610	Bifunctional inhibitor/lipid-transfer protein/seed storage 2S albumin superfamily protein;(source:Araport11)		PSI-Low	1.43702	4.12e-29	42.1609	16.1092
AT1G62710	Encodes a vacuolar processing enzyme belonging to a novel group of cysteine proteases that is expressed specifically in seeds and is essential for the proper processing of storage proteins.	BETA VACUOLAR PROCESSING ENZYME (BETA-VPE)	PSI-Low	1.43637	4.24e-41	32.837	12.5466
AT3G61880	Encodes a cytochrome p450 monooxygenase. Overexpression of this gene allows fruit growth independently of fertilization. The gene is normally expressed only in floral organs(during the Arabidopsis stage 14 flower) and in the funiculus at anthesis.	CYTOCHROME P450 78A9 (CYP78A9)	PSI-Low	1.43432	3.43e-06	3.39987	1.29922
AT3G03910	GDH3 encodes a member of the glutamate dehydrogenease family. Its expression is upregulated in response to cytokinin and it may play a role in the control of nitrogen metabolism in leaf development.	GLUTAMATE DEHYDROGENASE 3 (GDH3)	PSI-Low	1.43351	2.9e-07	4.98327	1.90849
AT2G45910	U-box domain-containing protein kinase family protein;(source:Araport11)		PSI-Low	1.43114	4.46e-128	88.8992	34.086
AT1G72660	P-loop containing nucleoside triphosphate hydrolases superfamily protein;(source:Araport11)	(DRG1-3)	PSI-Low	1.43035	0.00043189	2.09966	0.805845
AT3G58980	F-box family protein;(source:Araport11)		PSI-Low	1.43003	1.62e-07	5.04184	1.93664
AT1G17745	encodes a 3-Phosphoglycerate dehydrogenase The mRNA is cell-to-cell mobile.	3-PHOSPHOGLYCERATE DEHYDROGENASE (PGDH)	PSI-Low	1.42782	1.48e-134	149.144	57.3241
AT3G13980	SKI/DACH domain protein;(source:Araport11)	BIG GRAIN 4 (BG4)	PSI-Low	1.42628	1.31e-15	16.9702	6.53189
AT5G43690	P-loop containing nucleoside triphosphate hydrolases superfamily protein;(source:Araport11)		PSI-Low	1.42515	3.29e-14	13.8818	5.34733
AT4G36220	encodes ferulate 5-hydroxylase (F5H). Involved in lignin biosynthesis.	FERULIC ACID 5-HYDROXYLASE 1 (FAH1)	PSI-Low	1.42456	1.66e-51	74.2561	28.5821
AT1G12420	ACT domain repeat 8;(source:Araport11)	ACT DOMAIN REPEAT 8 (ACR8)	PSI-Low	1.42279	8.11e-44	40.2038	15.5104
AT3G13110	Encodes a mitochondrial serine O-acetyltransferase involved in sulfur assimilation and cysteine biosynthesis. Expressed in the vascular system.	SERINE ACETYLTRANSFERASE 2;2 (SERAT2;2)	PSI-Low	1.42271	5.43e-85	215.558	83.0982
AT2G31790	UDP-Glycosyltransferase superfamily protein;(source:Araport11)		PSI-Low	1.42226	9.46e-73	79.4127	30.6453
AT1G72830	Encodes a subunit of CCAAT-binding complex, binds to CCAAT box motif present in some plant promoter sequences. One of three members of this class (HAP2A, HAP2B, HAP2C), it is expressed in vegetative and reproductive tissues. Expression is upregulated in the shoot of cax1/cax3 mutant.	NUCLEAR FACTOR Y, SUBUNIT A3 (NF-YA3)	PSI-Low	1.42159	1.53e-50	29.3092	11.3111
AT4G04610	Encodes a protein disulfide isomerase-like (PDIL) protein, a member of a multigene family within the thioredoxin (TRX) superfamily. This protein also belongs to the adenosine 5'-phosphosulfate reductase-like (APRL) group. The mRNA is cell-to-cell mobile.	APS REDUCTASE 1 (APR1)	PSI-Low	1.41925	2.94e-94	346.134	133.859
AT3G50610	DNA-directed RNA polymerase II subunit RPB1-like protein;(source:Araport11)	C-TERMINALLY ENCODED PEPTIDE 9 (CEP9)	PSI-Low	1.41889	0.0323191	2.19818	0.852069
AT5G65640	bHLH093/NFL encodes a bHLH transcription factor involved in GA mediated control of flowering time. Mutants are non-flowering in short days and phenotype can be reversed with GA application. Based on the expression of GA biosynthetic genes in the mutant, it likely acts through regulation of GA metabolism. Its expression shows developmental stage and tissue specificity. In short days it is expresse…	BETA HLH PROTEIN 93 (bHLH093)	PSI-Low	1.41868	6.46e-68	111.132	43.0064
AT5G57123	hypothetical protein;(source:Araport11)		PSI-Low	1.41833	0.00231395	4.13695	1.59979
AT3G44765	other_RNA;(source:Araport11)		PSI-Low	1.41698	0.0028741	3.60255	1.39236
AT1G64110	Target promoter of the male germline-specific transcription factor DUO1.	DUO1-ACTIVATED ATPASE 1 (DAA1)	PSI-Low	1.41652	1.94e-19	10.3212	4.00076
AT4G14020	Rapid alkalinization factor (RALF) family protein;(source:Araport11)		PSI-Low	1.41568	4.51e-31	75.9006	29.4421
AT3G02980	Encodes MEIOTIC CONTROL OF CROSSOVERS1 (MCC1), a GCN5-related histone N-acetyltransferase. MCC1 appeared to be required in meiosis for normal chiasma number and distribution and for chromosome segregation. Activation tagging line has increased level of histone H3 acetylation.	MEIOTIC CONTROL OF CROSSOVERS1 (MCC1)	PSI-Low	1.4149	3.18e-14	11.1352	4.31808
AT4G33450	Member of the R2R3 factor gene family.	MYB DOMAIN PROTEIN 69 (MYB69)	PSI-Low	1.41256	5.61e-06	5.99741	2.32801
AT5G54790	CTD small phosphatase-like protein;(source:Araport11)	VASCULAR-RELATED UNKNOWN PROTEIN 4 (VUP4)	PSI-Low	1.41115	1.1e-10	12.8401	4.98872
AT3G14020	nuclear factor Y, subunit A6;(source:Araport11)	NUCLEAR FACTOR Y, SUBUNIT A6 (NF-YA6)	PSI-Low	1.41006	3.59e-14	9.10281	3.54479
AT5G26260	TRAF-like family protein;(source:Araport11)		PSI-Low	1.40954	4.2e-210	3257.53	1267.7
AT1G29290	B-cell lymphoma 6 protein;(source:Araport11)		PSI-Low	1.40847	1.28e-05	4.09597	1.59447
AT1G34260	Encodes a protein that is predicted to act as a phosphatidylinositol-3P 5-kinase, but, because it lacks a FYVE domain, it is unlikely to be efficiently targeted to membranes containing the porposed phosphatidylinositol-3P substrate. Therefore, its molecular function remains unknown. The mRNA is cell-to-cell mobile.	FORMS APLOID AND BINUCLEATE CELLS 1A (FAB1D)	PSI-Low	1.40656	1.47e-62	19.8976	7.76209
AT5G09800	ARM repeat superfamily protein;(source:Araport11)		PSI-Low	1.40549	3.63e-15	12.119	4.72914
AT1G18410	P-loop containing nucleoside triphosphate hydrolases superfamily protein;(source:Araport11)		PSI-Low	1.40445	1.19e-09	3.26848	1.27587
AT2G42660	Homeodomain-like superfamily protein;(source:Araport11)		PSI-Low	1.40287	2.94e-15	24.3867	9.53204
AT3G54580	Proline-rich extensin-like family protein;(source:Araport11)	EXTENSIN 17 (EXT17)	PSI-Low	1.39871	2.97e-146	618.817	242.723
AT3G48520	CYP94B3 is a jasmonoyl-isoleucine-12-hydroxylase that catalyzes the formation of 12-OH-JA-Ile from JA-Ile. By reducing the levels of this the biologically active phytohormone, CYP94B3 attenuates the jasmonic acid signaling cascade. CYP94B3 transcript levels rise in response to wounding.	CYTOCHROME P450, FAMILY 94, SUBFAMILY B, POLYPEPTIDE 3 (CYP94B3)	PSI-Low	1.39805	2.39e-13	9.78089	3.83579
AT5G22500	Encodes a member of the eight-member gene family encoding alcohol-forming fatty acyl-CoA reductases (FARs) identified in Arabidopsis thaliana. Three of the FARs, FAR1 (At5g22500), FAR4 (At3g44540) and FAR5 (At3g44550), are shown to generate the fatty alcohols found in root, seed coat, and wound-induced leaf tissue.	FATTY ACID REDUCTASE 1 (FAR1)	PSI-Low	1.3974	7.83e-34	26.6206	10.4535
AT5G09980	elicitor peptide 4 precursor;(source:Araport11)	ELICITOR PEPTIDE 4 PRECURSOR (PROPEP4)	PSI-Low	1.39656	8.17e-35	85.1235	33.4374
AT4G25820	Encodes a xyloglucan endotransglycosylase with a clear preference for non-fucosylated xyloglucan polymer. The mRNA is cell-to-cell mobile.	XYLOGLUCAN ENDOTRANSGLUCOSYLASE/HYDROLASE 14 (XTH14)	PSI-Low	1.39574	8.44e-110	361.889	142.175
AT5G42380	calmodulin like 37;(source:Araport11)	CALMODULIN LIKE 37 (CML37)	PSI-Low	1.39501	0.00398058	2.04751	0.804911
AT1G25530	Transmembrane amino acid transporter family protein;(source:Araport11)		PSI-Low	1.39362	2.03e-76	80.861	31.8184
AT4G40090	arabinogalactan protein 3;(source:Araport11)	ARABINOGALACTAN PROTEIN 3 (AGP3)	PSI-Low	1.39278	1.69e-100	387.833	152.696
AT2G16660	Major facilitator superfamily protein;(source:Araport11)		PSI-Low	1.39145	1.35e-53	51.1199	20.1516
AT1G76080	Encodes a thioredoxin localized in chloroplast stroma. Known as CDSP32 (CHLOROPLASTIC DROUGHT-INDUCED STRESS PROTEIN OF 32 KD).	CHLOROPLASTIC DROUGHT-INDUCED STRESS PROTEIN OF 32 KD (CDSP32)	PSI-Low	1.39098	1.58e-16	19.9689	7.8661
AT2G41730	Expression in rosette leaves is activated by high concentration of boron.		PSI-Low	1.38948	9.82e-05	5.21872	2.05645
AT2G23790	calcium uniporter (DUF607);(source:Araport11)		PSI-Low	1.3888	1.24e-112	227.651	89.8711
AT4G12030	Required for the biosynthesis of methionine-derived glucosinolates. Involved in the transport of 2-keto acids between chloroplasts and the cytosol.	BILE ACID TRANSPORTER 5 (BAT5)	PSI-Low	1.3883	1.44e-71	83.8126	33.1215
AT5G46590	NAC domain containing protein 96;(source:Araport11)	NAC DOMAIN CONTAINING PROTEIN 96 (NAC096)	PSI-Low	1.38722	3.38e-08	6.29006	2.48352
AT3G47220	Encodes a plasma membrane-localized phosphoinositide-specific phospholipase C with a role in thermotolerance.	PHOSPHATIDYLINOSITOL-SPECIFIC PHOSPHOLIPASE C9 (PLC9)	PSI-Low	1.38666	1.76e-58	42.4739	16.797
AT4G09020	Encodes an isoamylase-like protein. Mutant studies show that the gene is strongly involved in starch breakdown. A GUS-protein fusion product was shown to localize to the surface of chloroplastic structures reminiscent of starch granules. In the mutants, the chloroplastic &#945;-amylase AMY3 is upregulated. The mRNA is cell-to-cell mobile.	ISOAMYLASE 3 (ISA3)	PSI-Low	1.38661	3.88e-68	41.5462	16.4247
AT1G10385	Vps51/Vps67 family (components of vesicular transport) protein;(source:Araport11)		PSI-Low	1.38634	2.41e-06	2.92776	1.15932
AT2G30550	Encodes a lipase that hydrolyzes phosphatidylcholine, glycolipids as well as triacylglycerols.	DAD1-LIKE LIPASE 3 (DALL3)	PSI-Low	1.38575	4e-48	29.4432	11.6507
AT2G29440	Encodes glutathione transferase belonging to the tau class of GSTs. Naming convention according to Wagner et al. (2002).	GLUTATHIONE S-TRANSFERASE TAU 6 (GSTU6)	PSI-Low	1.38438	4.9e-47	84.0282	33.3046
AT5G28646	Encodes a novel protein. The wvd2 gain-of-function mutant has impaired cell expansion and root waving, and changed root skewing.	WAVE-DAMPENED 2 (WVD2)	PSI-Low	1.38368	9.39e-07	4.62384	1.83093
AT1G69530	Member of Alpha-Expansin Gene Family. Naming convention from the Expansin Working Group (Kende et al, Plant Mol Bio). Involved in the formation of nematode-induced syncytia in roots of Arabidopsis thaliana.	EXPANSIN A1 (EXPA1)	PSI-Low	1.38259	1.81e-79	99.6794	39.5273
AT4G02270	root hair specific 13;(source:Araport11)	ROOT HAIR SPECIFIC 13 (RHS13)	PSI-Low	1.37974	5.36e-81	423.142	168.025
AT2G25240	Serine protease inhibitor (SERPIN) family protein;(source:Araport11)	CONSERVED IN CILIATED SPECIES AND IN THE LAND PLANTS 3 (CCP3)	PSI-Low	1.37845	7.97e-32	27.422	10.9037
AT2G26310	Encodes a plastid stroma localized fatty acid binding protein.	FATTY-ACID-BINDING PROTEIN 2 (FAP2)	PSI-Low	1.37823	6.24e-24	17.1463	6.81935
AT1G21440	Phosphoenolpyruvate carboxylase family protein;(source:Araport11)		PSI-Low	1.37814	3.88e-132	230.021	91.5082
AT5G38900	Thioredoxin superfamily protein;(source:Araport11)	PROTEIN DISULFIDE ISOMERASE (PDI)	PSI-Low	1.37751	0.000136417	3.62791	1.44336
AT1G63600	Receptor-like protein kinase-related family protein;(source:Araport11)		PSI-Low	1.37575	1.23e-13	16.6182	6.61554
AT1G45249	Leucine zipper transcription factor that binds to the abscisic acid (ABA)?responsive element (ABRE) motif in the promoter region of ABA-inducible genes. Enhances drought tolerance in vegetative tissues. Required for normal glucose response. Localized in the nucleus. Expressed constitutively in roots, leaf vascular tissues, and hydathodes or in all tissues under stress conditions. It's phosphoryla…	ABSCISIC ACID RESPONSIVE ELEMENTS-BINDING FACTOR 2 (ABF2)	PSI-Low	1.3744	5.52e-78	54.4313	21.7062
AT1G20510	OPC-8:0 CoA ligase1;(source:Araport11)	OPC-8:0 COA LIGASE1 (OPCL1)	PSI-Low	1.37419	2.09e-56	49.2513	19.6553
AT2G35990	Putative lysine decarboxylase family protein;(source:Araport11)	LONELY GUY 2 (LOG2)	PSI-Low	1.37356	5.48e-06	3.91713	1.56182
AT3G20460	Major facilitator superfamily protein;(source:Araport11)		PSI-Low	1.37256	4.23e-21	19.6179	7.83472
AT1G22170	Phosphoglycerate mutase family protein;(source:Araport11)		PSI-Low	1.3711	5.54e-43	54.5776	21.8127
AT2G01340	Encodes a protein whose expression is responsive to nematode infection; PADRE protein up-regulated after infection by S. sclerotiorun.	(At17.1)	PSI-Low	1.36786	5.12e-10	12.7054	5.09076
AT5G22090	EAR1 is a negative regulator of ABA signaling that enhances the activity of all six clade A PP2Cs (ABI1, ABI2, HAB1, HAB2, AHG1, AHG3) by interacting with and releasing the N-terminal autoinhibition of these proteins. EAR1 indirectly affects OST1 activity through enhancing ABI1 activity. The EAR1 141-287 fragment is sufficient for the functioning of EAR1 in ABA responses; the 131-248 region harbo…	ENHANCER OF ABA CO-RECEPTOR 1 (EAR1)	PSI-Low	1.36775	6e-138	182.004	72.92
AT1G66280	Glycosyl hydrolase superfamily protein;(source:Araport11)	(BGLU22)	PSI-Low	1.36736	9.8e-202	1638.83	656.815
AT1G77120	Catalyzes the reduction of acetaldehyde using NADH as reductant. Requires zinc for activity. Dimer. Anaerobic response polypeptide (ANP). Fermentation. The protein undergoes thiolation following treatment with the oxidant tert-butylhydroperoxide. The mRNA is cell-to-cell mobile.	ALCOHOL DEHYDROGENASE 1 (ADH1)	PSI-Low	1.36564	1.61e-09	7.65942	3.07563
AT3G55515	ROTUNDIFOLIA like 7;(source:Araport11)	ROTUNDIFOLIA LIKE 7 (RTFL7)	PSI-Low	1.36453	0.0076431	2.60719	1.04494
AT3G29810	During the course of seed coat epidermal cell differentiation, COBRA-LIKE 2 plays a role in cellulose deposition into mucilage secretory cells of Arabidopsis seeds. COBRA-LIKE 2 affects mucilage solubility and cellulosic ray formation.	COBRA-LIKE PROTEIN 2 PRECURSOR (COBL2)	PSI-Low	1.36419	4.03e-26	26.0425	10.4517
AT4G17615	Member of AtCBL (Calcineurin B-like Calcium Sensor Proteins) family. Protein level is increased upon high salt, mannitol, and cold stresses. CBL1 interacts with CIPK23 and recruits the kinase to the plasma membrane where the substrate(s) of CIPK23 may reside. CBL1 localization is regulated by protein modification including myristolation and acylation.	CALCINEURIN B-LIKE PROTEIN 1 (CBL1)	PSI-Low	1.36373	2.41e-51	40.6572	16.3389
AT2G25690	DUF581 family protein, putative (DUF581);(source:Araport11)		PSI-Low	1.36253	3.67e-33	23.037	9.26505
AT5G47740	Adenine nucleotide alpha hydrolases-like superfamily protein;(source:Araport11)		PSI-Low	1.36217	6.4e-32	81.0013	32.5518
AT1G66470	ROOT HAIR DEFECTIVE6;(source:Araport11)	ROOT HAIR DEFECTIVE6 (RHD6)	PSI-Low	1.36201	2.85e-39	52.7081	21.2118
AT5G55580	Encodes a mitochondrial transcription termination factor (mTERF) family protein. The gene product is targeted to the chloroplast nucleoid and mutants are affected in plastid gene expression and chloroplast development. Mutants, named as twirt1 (twr-1), display altered root meristem function resulting in short roots. Mutation also affects shoot meristem function.	(MTERF9)	PSI-Low	1.36184	1.48e-13	8.43447	3.39396
AT1G07150	Member of MEKK subfamily. Involved in wound induced signaling where it interacts with At5g40440, and activates At1g59580.	MITOGEN-ACTIVATED PROTEIN KINASE KINASE KINASE 13 (MAPKKK13)	PSI-Low	1.36123	2.32e-12	8.53391	3.43302
AT1G18590	encodes a desulfoglucosinolate sulfotransferase, involved in the final step of glucosinolate core structure biosynthesis. Has a broad-substrate specificity with preference with methionine-derived desulfoglucosinolates.	SULFOTRANSFERASE 17 (SOT17)	PSI-Low	1.36065	2.46e-67	98.7007	39.7581
AT1G61340	Encodes a F-box protein induced by various biotic or abiotic stress.	F-BOX STRESS INDUCED 1 (FBS1)	PSI-Low	1.35952	3.29e-08	8.8674	3.57431
AT1G26730	EXS (ERD1/XPR1/SYG1) family protein;(source:Araport11)		PSI-Low	1.35926	2.16e-14	7.3503	2.95948
AT3G21240	encodes an isoform of 4-coumarate:CoA ligase (4CL), which is involved in the last step of the general phenylpropanoid pathway. The catalytic efficiency was in the following (descending) order: p-coumaric acid, caffeic acid, ferulic acid, 5-OH-ferulic acid and cinnamic acid. At4CL2 was unable to use sinapic acid as substrate.	4-COUMARATE:COA LIGASE 2 (4CL2)	PSI-Low	1.35891	2.07e-133	203.537	82.0649
AT5G44005	hypothetical protein;(source:Araport11)		PSI-Low	1.35807	1.79e-13	21.3111	8.58731
AT5G24770	Has acid phosphatase activity dependent on the presence of divalent cations (Mg2+, Co2+, Zn2+, Mn2+) and anti-insect activity. Insects fed with the protein show a retarded development. Induced in response to abscisic acid, jasmonic acid, salt, water deficiency and wounding.	VEGETATIVE STORAGE PROTEIN 2 (VSP2)	PSI-Low	1.35781	6.88e-20	19.2888	7.77658
AT1G47960	Plant cell wall (CWI) and vacuolar invertases (VI) play important roles in carbohydrate metabolism, stress responses and sugar signaling. This protein may inhibit their activity.	CELL WALL / VACUOLAR INHIBITOR OF FRUCTOSIDASE 1 (C/VIF1)	PSI-Low	1.35697	9.67e-22	20.4384	8.25109
AT5G20140	Encodes a haem-binding protein, HBP5. HBP5 binds haem and interacts with the haem oxygenase, HY1. Disrupting the binding of HBP5 to HY1 leads to oxidative stress.	HAEM-BINDING PROTEIN 5 (HBP5)	PSI-Low	1.35574	1.88e-15	14.611	5.90818
AT2G34810	FAD-binding Berberine family protein;(source:Araport11)	(ATBBE16)	PSI-Low	1.35567	1.84e-26	18.7561	7.5775
AT2G43610	Chitinase family protein;(source:Araport11)		PSI-Low	1.35416	1.08e-206	801.83	324.3
AT4G23515	Toll-Interleukin-Resistance (TIR) domain family protein;(source:Araport11)		PSI-Low	1.35378	0.000356145	3.68724	1.49067
AT4G21200	Encodes a protein with gibberellin 2-oxidase activity which acts specifically on C-20 gibberellins.	GIBBERELLIN 2-OXIDASE 8 (GA2OX8)	PSI-Low	1.35291	0.000187208	3.10848	1.25937
AT5G15960	cold and ABA inducible protein kin1, possibly functions as an anti-freeze protein. Transcript level of this gene is induced by cold, ABA, dehydration and osmoticum (mannitol). However, protein activity of GUS fused to the promoter of this gene is inhibited by cold treatment, suggesting an inhibition of the protein by increased transcript level.	(KIN1)	PSI-Low	1.35288	3.66e-28	95.7933	38.8185
AT5G42510	Disease resistance-responsive (dirigent-like protein) family protein;(source:Araport11)		PSI-Low	1.35208	5.25e-51	87.3892	35.3888
AT1G43910	P-loop containing nucleoside triphosphate hydrolases superfamily protein;(source:Araport11)		PSI-Low	1.35057	1.61e-34	30.1749	12.2359
AT5G18910	Protein kinase superfamily protein;(source:Araport11)		PSI-Low	1.35022	5.31e-09	5.56467	2.25387
AT5G40210	nodulin MtN21-like transporter family protein	USUALLY MULTIPLE ACIDS MOVE IN AND OUT TRANSPORTERS 42 (UMAMIT42)	PSI-Low	1.35015	5.27e-09	8.1609	3.31134
AT3G18670	Ankyrin repeat family protein;(source:Araport11)		PSI-Low	1.34898	1.48e-06	3.33121	1.3518
AT5G57540	Encodes a xyloglucan endotransglucosylase/hydrolase with only only the endotransglucosylase (XET; EC 2.4.1.207) activity towards xyloglucan and non-detectable endohydrolytic (XEH; EC 3.2.1.151) activity.	XYLOGLUCAN ENDOTRANSGLUCOSYLASE/HYDROLASE 13 (XTH13)	PSI-Low	1.34884	9.03e-30	48.3577	19.6256
AT3G21420	LATERAL BRANCHING OXIDOREDUCTASE (LBO), encodes an oxidoreductase-like enzyme of the 2-oxoglutarate and Fe(II)-dependent dioxygenase superfamily. It is involved in the biosynthesis of strigolactones.	LATERAL BRANCHING OXIDOREDUCTASE 1 (LBO1)	PSI-Low	1.34753	1.81e-35	42.1015	17.1095
AT4G33550	Bifunctional inhibitor/lipid-transfer protein/seed storage 2S albumin superfamily protein;(source:Araport11)		PSI-Low	1.34455	5.86e-63	173.225	70.5437
AT2G06925	Encodes a secretory phospholipase A2 enzyme, which specifically hydrolyzes the sn-2 position of phospholipids. The enzyme has a preference towards linoleoyl acyl chain over palmitoyl acyl chain. It also has a slight preference for phosphatidylcholine over phosphatidylethanolamine.	(PLA2-ALPHA)	PSI-Low	1.34098	2.69e-12	14.9764	6.11481
AT4G17790	SNARE associated Golgi protein family;(source:Araport11)		PSI-Low	1.33921	2.5e-86	132.702	54.2232
AT5G25880	The malic enzyme (EC 1.1.1.40) encoded by the ATNADP-ME3 is presumably cytosolic and restricted in its expression by both developmental and cell-specific signals.	NADP-MALIC ENZYME 3 (NADP-ME3)	PSI-Low	1.33869	9.25e-16	8.94644	3.65631
AT1G51340	Encodes a root citrate transporter which together with the root malate transporter ALMT1 are the primary mechanism of aluminum tolerance.	MULTI-DRUG AND TOXIC COMPOUND EXTRUSION (MATE)	PSI-Low	1.33722	9.59e-11	7.20282	2.95003
AT4G21830	methionine sulfoxide reductase B7;(source:Araport11)	METHIONINE SULFOXIDE REDUCTASE B7 (MSRB7)	PSI-Low	1.33536	3.67e-98	446.613	182.926
AT3G13610	Encodes a Fe(II)- and 2-oxoglutarate-dependent dioxygenase family gene F6'H1. Mutations in this gene compromise iron uptake and the production of fluorescent phenolics involved in Fe uptake. The mRNA is cell-to-cell mobile.	(F6'H1)	PSI-Low	1.33483	1.39e-55	187.323	76.7471
AT4G32200	meiotic asynaptic mutant 2, homologue of ASY1	(ASY2)	PSI-Low	1.33421	1.71e-29	10.4142	4.26927
AT1G64890	Major facilitator superfamily protein;(source:Araport11)		PSI-Low	1.33379	2.86e-24	20.2888	8.32488
AT3G25780	Encodes allene oxide cyclase, one of the enzymes involved in jasmonic acid biosynthesis. One of four genes in Arabidopsis that encode this enzyme. mRNA expression is upregulated in senescing leaves. Note: Nomenclature for Arabidopsis allene oxide cyclase 3 (AOC3, AT3G25780) gene is based on Stenzel et al. 2003 Plant Molecular Biology 51:895-911. AOC3 (AT3G25780) is also referred to as AOC2 in He …	ALLENE OXIDE CYCLASE 3 (AOC3)	PSI-Low	1.33301	3.93e-64	96.5412	39.6328
AT4G00340	Encodes a receptor-like protein kinase that is expressed in roots.	RECEPTOR-LIKE PROTEIN KINASE 4 (RLK4)	PSI-Low	1.33281	9e-71	42.6497	17.5078
AT5G04885	Encodes a beta-glucosidase involved in xyloglucan metabolism.	(BGLC3)	PSI-Low	1.33186	3.2e-35	20.2314	8.3129
AT2G39510	Encodes a plasma membrane-localized amino acid transporter likely involved in amino acid export in the developing seed.	USUALLY MULTIPLE ACIDS MOVE IN AND OUT TRANSPORTERS 14 (UMAMIT14)	PSI-Low	1.33115	6.89e-38	75.8516	31.1671
AT1G17180	Encodes glutathione transferase belonging to the tau class of GSTs. Naming convention according to Wagner et al. (2002). Detoxification of the environmental pollutant 2,4,6-trinitrotoluene. Arabidopsis plant over-expressing At1g17180 were more resistant to TNT, removed more TNT from sterile and soil-based media, and had reduced levels of glutathione when grown in the presence of TNT.	GLUTATHIONE S-TRANSFERASE TAU 25 (GSTU25)	PSI-Low	1.33048	2.07e-70	232.198	95.4993
AT3G59850	Pectin lyase-like superfamily protein;(source:Araport11)		PSI-Low	1.33037	1.59e-30	31.4644	12.9414
AT4G17695	Homeodomain-like superfamily protein;(source:Araport11)	KANADI 3 (KAN3)	PSI-Low	1.32843	0.00468506	2.26362	0.930734
AT5G40860	transmembrane protein;(source:Araport11)		PSI-Low	1.32796	2.82e-20	24.3252	10.0146
AT4G25150	HAD superfamily, subfamily IIIB acid phosphatase;(source:Araport11)		PSI-Low	1.32758	2.32e-15	16.8379	6.93845
AT1G05065	Member of a large family of putative ligands homologous to the Clavata3 gene. Consists of a single exon.	CLAVATA3/ESR-RELATED 20 (CLE20)	PSI-Low	1.3258	0.0187019	3.1574	1.30367
AT1G01470	Encodes late-embryogenesis abundant protein whose mRNA levels are induced in response to wounding and light stress. Might be involved in protection against desiccation.	LATE EMBRYOGENESIS ABUNDANT 14 (LEA14)	PSI-Low	1.32455	2.23e-77	198.827	82.1241
AT4G13345	Serinc-domain containing serine and sphingolipid biosynthesis protein;(source:Araport11)	MATERNAL EFFECT EMBRYO ARREST 55 (MEE55)	PSI-Low	1.32259	1.75e-07	3.44122	1.42483
AT3G01750	Ankyrin repeat family protein;(source:Araport11)		PSI-Low	1.3199	2.45e-15	8.41585	3.48708
AT3G47950	mutant has Slight reduction in root and shoot growth; Exaggerated defects in salt stress; Plasma Membrane H+ ATPase	H(+)-ATPASE 4 (HA4)	PSI-Low	1.31909	3.59e-34	15.4527	6.40225
AT5G63990	Inositol monophosphatase family protein;(source:Araport11)		PSI-Low	1.31831	8.43e-58	64.8293	26.8817
AT1G19370	membrane protein;(source:Araport11)		PSI-Low	1.31728	2.04e-45	35.6412	14.7837
AT2G18210	hypothetical protein;(source:Araport11)		PSI-Low	1.31683	1.68e-20	31.7114	13.1613
AT1G79910	Regulator of Vps4 activity in the MVB pathway protein;(source:Araport11)	IST1-LIKE 8 (ISTL8)	PSI-Low	1.31621	5.22e-09	6.2628	2.5988
AT1G66760	MATE efflux family protein;(source:Araport11)		PSI-Low	1.31615	1.7e-48	46.5584	19.3346
AT1G68570	NPF3.1 is a membrane localized GA transporter that is expressed in the root endodermis.	NRT1/ PTR FAMILY 3.1 (NPF3.1)	PSI-Low	1.31511	4.65e-06	4.19101	1.74399
AT3G63380	ATPase E1-E2 type family protein / haloacid dehalogenase-like hydrolase family protein;(source:Araport11)	AUTO-INHIBITED CA2+ ATPASE 12 (ACA12)	PSI-Low	1.31232	2.73e-29	11.2955	4.70269
AT5G07440	Encodes the beta-subunit of the glutamate dehydrogenase. The enzyme is almost exclusively found in the mitochondria of stem and leaf companion cells.	GLUTAMATE DEHYDROGENASE 2 (GDH2)	PSI-Low	1.31211	8.16e-14	1230.2	511.775
AT1G61410	DNA double-strand break repair and VJ recombination XRCC4;(source:Araport11)		PSI-Low	1.31195	9.24e-05	6.05179	2.51858
AT2G25737	Sulfite exporter TauE/SafE family protein;(source:Araport11)		PSI-Low	1.31174	2.06e-23	16.4644	6.86132
AT5G01820	Encodes a CBL-interacting serine/threonine protein kinase.	SERINE/THREONINE PROTEIN KINASE 1 (SR1)	PSI-Low	1.31139	2.1e-95	145.56	60.6354
AT1G62440	encodes a paralog of LRX1 (LEUCINE-RICH REPEAT/EXTENSIN 1) which acts synergistically with LRX1 in root hair cell morphogenesis.	LEUCINE-RICH REPEAT/EXTENSIN 2 (LRX2)	PSI-Low	1.30985	1.3e-49	41.2197	17.1978
AT1G01660	RING/U-box superfamily protein;(source:Araport11)		PSI-Low	1.30931	3.19e-14	10.2276	4.269
AT5G48010	Encodes an oxidosqualene cyclase involved in the biosynthesis of thalianol, a tricyclic triterpenoid of unknown function. Overexpression of THAS leads to dwarfing in the aerial tissues of Arabidopsis plants, but increases their root length. THAS is part of a small operon-like cluster of genes (with At5g48000 (THAH) and At5g47990 (THAD)) involved in thalianol metabolism.	THALIANOL SYNTHASE 1 (THAS1)	PSI-Low	1.30734	9.05e-98	463.026	193.444
AT1G79440	Encodes a mitochondrial succinic semialdehyde dehydrogenase (SSADH). Nomenclature according to Kirch, et al (2004).	ALDEHYDE DEHYDROGENASE 5F1 (ALDH5F1)	PSI-Low	1.3072	7.4e-115	133.18	55.6487
AT1G05020	ENTH/ANTH/VHS superfamily protein;(source:Araport11)	ANTH PROTEIN 180 (AP180)	PSI-Low	1.30637	6.84e-06	3.23065	1.34797
AT5G55090	member of MEKK subfamily	MITOGEN-ACTIVATED PROTEIN KINASE KINASE KINASE 15 (MAPKKK15)	PSI-Low	1.30535	2.67e-13	12.9661	5.42323
AT2G18450	Nuclear encoded mitochondrial flavoprotein subunit of succinate dehydrogenase complex .	SUCCINATE DEHYDROGENASE 1-2 (SDH1-2)	PSI-Low	1.30479	1.03e-29	22.9294	9.59285
AT1G17750	Encodes PEPR2, a plasma membrane leucine-rich repeat receptor kinase functioning as a receptor for the Pep1 and Pep2 peptides. Pep1 and Pep2 are amino acids that induce the transcription of defense-related genes.	PEP1 RECEPTOR 2 (PEPR2)	PSI-Low	1.30314	9.57e-20	8.62662	3.61337
AT1G10760	Encodes an &#945;-glucan, water dikinase required for starch degradation. Involved in cold-induced freezing tolerance. Mutations that eliminate the GWD protein or affect the dikinase domain of the enzyme dramatically reduce both the amount of phosphate in the amylopectin and the rate of starch degradation. Mature leaves of these mutants accumulate amounts of starch up to seven times greater than …	STARCH EXCESS 1 (SEX1)	PSI-Low	1.30063	5.1e-85	38.1173	16.0026
AT5G52450	MATE efflux family protein;(source:Araport11)		PSI-Low	1.29994	5.57e-22	17.7293	7.44574
AT1G35240	auxin response factor 20;(source:Araport11)	AUXIN RESPONSE FACTOR 20 (ARF20)	PSI-Low	1.29927	0.00155897	2.02782	0.851781
AT2G25460	EEIG1/EHBP1 protein amino-terminal domain protein;(source:Araport11)		PSI-Low	1.29873	1.53e-13	7.63101	3.20523
AT1G76520	Auxin efflux carrier family protein;(source:Araport11)	PIN-LIKES 3 (PILS3)	PSI-Low	1.29868	1.25e-20	14.9594	6.28629
AT5G41730	Protein kinase family protein;(source:Araport11)		PSI-Low	1.29632	2.66e-09	4.22933	1.77984
AT5G43350	Encodes an inorganic phosphate transporter Pht1;1. Mutants display enhanced arsenic accumulation. Members of the Pht1 family of phosphate transporters include: Pht1;1/At5g43350, Pht1;2/At5g43370, Pht1;3/At5g43360, Pht1;4/At2g38940, Pht1;5/At2g32830, Pht1;6/At5g43340, Pht1;7/At3g54700, Pht1;8/At1g20860, Pht1;9/At1g76430 (Plant Journal 2002, 31:341).	PHOSPHATE TRANSPORTER 1;1 (PHT1;1)	PSI-Low	1.29613	1.49e-189	915.513	385.432
AT3G13100	member of MRP subfamily	ATP-BINDING CASSETTE C7 (ABCC7)	PSI-Low	1.29551	1.6e-38	12.6254	5.31783
AT2G04170	TRAF-like family protein;(source:Araport11)		PSI-Low	1.29465	3.97e-81	168.94	71.2193
AT1G60010	PADRE protein down-regulated after infection by S. sclerotiorun.		PSI-Low	1.2937	5.42e-25	60.3092	25.419
AT3G20660	organic cation/carnitine transporter4;(source:Araport11)	ORGANIC CATION/CARNITINE TRANSPORTER4 (OCT4)	PSI-Low	1.29288	5.4e-30	37.255	15.7127
AT5G21130	Late embryogenesis abundant (LEA) hydroxyproline-rich glycoprotein family;(source:Araport11)		PSI-Low	1.2921	9.31e-05	6.11213	2.58008
AT2G32280	Encodes a member of a plant-specific gene family that is required for embryo provasculature development. The gene product regulates vascular network complexity and connectivity in cotyledons.	VASCULATURE COMPLEXITY AND CONNECTIVITY (VCC)	PSI-Low	1.29109	2.37e-21	18.9112	7.98891
AT4G02280	Encodes a protein with sucrose synthase activity (SUS3). It appears to be important for sucrose metabolism in developing seeds, especially during the late maturation phase, about 18 days after flowering.	SUCROSE SYNTHASE 3 (SUS3)	PSI-Low	1.29105	1.3e-18	9.30694	3.93397
AT4G33330	Encodes a glucuronyltransferase responsible for the addition of GlcA residues onto xylan and for secondary wall deposition.	PLANT GLYCOGENIN-LIKE STARCH INITIATION PROTEIN 3 (PGSIP3)	PSI-Low	1.2907	1.87e-34	25.5639	10.8045
AT3G50290	HXXXD-type acyl-transferase family protein;(source:Araport11)		PSI-Low	1.28964	3.88e-06	4.69735	1.98581
AT3G04640	glycine-rich protein;(source:Araport11)		PSI-Low	1.28673	8.53e-08	18.087	7.64944
AT3G27300	glucose-6-phosphate dehydrogenase 5;(source:Araport11)	GLUCOSE-6-PHOSPHATE DEHYDROGENASE 5 (G6PD5)	PSI-Low	1.28591	1.08e-106	140.58	59.6039
AT2G18360	alpha/beta-Hydrolases superfamily protein;(source:Araport11)		PSI-Low	1.28315	2.09e-33	53.1616	22.5924
AT3G09390	metallothionein, binds to and detoxifies excess copper and other metals, limiting oxidative damage	METALLOTHIONEIN 2A (MT2A)	PSI-Low	1.28148	2.06e-28	66.9666	28.4948
AT5G57190	Encodes the minor form of the two non-mitochondrail phosphatidylserine decarboxylase. The gene expression level is very low. Located at the tonoplast.	PHOSPHATIDYLSERINE DECARBOXYLASE 2 (PSD2)	PSI-Low	1.28116	1.57e-13	9.43063	4.01473
AT1G45545	WEAK CHLOROPLAST MOVEMENT UNDER BLUE LIGHT-like protein (DUF827);(source:Araport11)		PSI-Low	1.28058	5.54e-12	7.6832	3.27117
AT2G26420	Encodes a phosphatidylinositol-4-phosphate 5-kinase. Exclusively expressed in roots. Essential for root hair growth.	1-PHOSPHATIDYLINOSITOL-4-PHOSPHATE 5-KINASE 3 (PIP5K3)	PSI-Low	1.27966	1.99e-32	17.2943	7.3642
AT3G47780	member of ATH subfamily The mRNA is cell-to-cell mobile.	ATP-BINDING CASSETTE A7 (ABCA7)	PSI-Low	1.2794	7.98e-36	28.8677	12.2964
AT1G25240	ENTH/VHS/GAT family protein;(source:Araport11)	(PICALM9A)	PSI-Low	1.27754	0.00244301	2.6873	1.14649
AT3G10815	RING/U-box superfamily protein;(source:Araport11)	BCA2A ZINC FINGER ATL 3 (BTL03)	PSI-Low	1.27741	1.75e-09	13.2022	5.63407
AT3G04320	Kunitz family trypsin and protease inhibitor protein;(source:Araport11)		PSI-Low	1.27674	6.29e-51	89.5078	38.1964
AT4G01390	TRAF-like family protein;(source:Araport11)		PSI-Low	1.27622	1.91e-57	129.657	55.3458
AT3G10410	SERINE CARBOXYPEPTIDASE-LIKE 49;(source:Araport11)	SERINE CARBOXYPEPTIDASE-LIKE 49 (scpl49)	PSI-Low	1.27616	3.23e-118	221.857	94.7096
AT3G03290	Adenine nucleotide alpha hydrolases-like superfamily protein;(source:Araport11)		PSI-Low	1.27189	0.000119978	5.92722	2.53888
AT5G17650	glycine/proline-rich protein;(source:Araport11)	GLYCINE AND PROLINE RICH PROTEIN 4 (GPRP4)	PSI-Low	1.26904	1.28e-23	36.6201	15.7206
AT5G41460	transferring glycosyl group transferase (DUF604);(source:Araport11)		PSI-Low	1.26874	1.02e-11	7.91972	3.40051
AT1G21670	DPP6 amino-terminal domain protein;(source:Araport11)		PSI-Low	1.26873	2.72e-21	13.3399	5.7241
AT5G06300	Putative lysine decarboxylase family protein;(source:Araport11)	LONELY GUY 7 (LOG7)	PSI-Low	1.26806	1.04e-62	142.792	61.289
AT1G62310	Encodes a probable H3K9me2 demethylase. Functions in trichome morphogenesis via regulation of GL3.	(JMJ29)	PSI-Low	1.26746	2.47e-43	17.4044	7.47486
AT5G66690	UGT72E2 is an UDPG:coniferyl alcohol glucosyltransferase which glucosylates sinapyl- and coniferyl aldehydes as well as sinapyl- and coniferyl alcohol. The enzyme is thought to be involved in lignin metabolism. A knockdown mutant line (72E2KD) was obtained using RNAi silencing. A twofold reduction in coniferyl alcohol 4-<i>O</i>-glucoside and sinapyl alcohol 4-<i>O</i>-glucoside was detected in t…	(UGT72E2)	PSI-Low	1.26744	1.53e-97	461.922	198.483
AT5G61560	U-box domain-containing protein kinase family protein;(source:Araport11)		PSI-Low	1.26731	2.29e-09	4.03541	1.73362
AT5G51500	Plant invertase/pectin methylesterase inhibitor superfamily;(source:Araport11)		PSI-Low	1.26619	5.71e-18	18.6744	8.02614
AT2G03980	GDSL-motif esterase/acyltransferase/lipase. Enzyme group with broad substrate specificity that may catalyze acyltransfer or hydrolase reactions with lipid and non-lipid substrates.		PSI-Low	1.26468	1.35e-09	8.03034	3.45735
AT4G39580	Galactose oxidase/kelch repeat superfamily protein;(source:Araport11)		PSI-Low	1.26434	0.000950412	4.09368	1.76026
AT2G06050	Encodes a 12-oxophytodienoate reductase that is required for jasmonate biosynthesis. Mutants are male sterile and defective in pollen dehiscence. Shows activity towards 2,4,6-trinitrotoluene. CFA-Ile, CFA-Leu, CFA-Val, CFA-Met and CFA-Ala can restore the fertility of opr3 plants by inducing filament elongation and anther dehiscence.	OXOPHYTODIENOATE-REDUCTASE 3 (OPR3)	PSI-Low	1.26327	4.5e-67	87.6304	37.7575
AT3G50150	transmembrane protein, putative (DUF247);(source:Araport11)		PSI-Low	1.26072	1.36e-08	6.99206	3.01909
AT4G04040	Encodes a pyrophosphate-dependent phosphofructokinase B subunit (PFPbeta2).	MATERNAL EFFECT EMBRYO ARREST 51 (MEE51)	PSI-Low	1.25989	1.41e-45	97.4236	42.0404
AT4G31250	Leucine-rich repeat protein kinase family protein;(source:Araport11)	(PRK7)	PSI-Low	1.2595	6.75e-08	5.32717	2.29871
AT3G05858	hypothetical protein;(source:Araport11)		PSI-Low	1.2579	0.000192846	9.27758	4.00937
AT3G46170	NAD(P)-binding Rossmann-fold superfamily protein;(source:Araport11)		PSI-Low	1.25674	3.73e-06	6.82143	2.94658
AT3G07390	isolated from differential screening of a cDNA library from auxin-treated root culture. sequence does not show homology to any known proteins and is predicted to be extracellular. The mRNA is cell-to-cell mobile.	AUXIN-INDUCED IN ROOT CULTURES 12 (AIR12)	PSI-Low	1.25658	4.5e-51	83.8781	36.2952
AT1G31750	proline-rich family protein;(source:Araport11)	GLYCINE AND PROLINE RICH PROTEIN 1 (GPRP1)	PSI-Low	1.25549	0.00172141	4.98182	2.15709
AT1G75390	basic leucine-zipper 44;(source:Araport11)	BASIC LEUCINE-ZIPPER 44 (bZIP44)	PSI-Low	1.25405	2.99e-50	122.722	53.2318
AT1G53130	Encodes GRIM REAPER (GRI), involved in the regulation of cell death induced by extracellular ROS (reactive oxygen species). Secreted into the extracellular space.	GRIM REAPER (GRI)	PSI-Low	1.2518	0.000902285	7.05478	3.07137
AT3G52180	Encodes a plant-specific glucan phosphatase that contains a noncatalytic carbohydrate-binding module as well as a dual specificity protein phosphatase domain. SEX4 can dephosphorylate C6- and C3-glucosyl residues on native starch grains and related maltodextrin compounds in vitro. This protein interacts with the plant SnRK AKIN11, binds starch, and is localized in the chloroplast. sex4 mutants ha…	STARCH-EXCESS 4 (SEX4)	PSI-Low	1.25044	1.48e-16	16.6736	7.24475
AT2G34650	Encodes a protein serine/threonine kinase that may act as a positive regulator of cellular auxin efflux, as a a binary switch for PIN polarity, and as a negative regulator of auxin signaling. Recessive mutants exhibit similar phenotypes as pin-formed mutants in flowers and inflorescence but distinct phenotypes in cotyledons and leaves. Expressed in the vascular tissue proximal to root and shoot m…	PINOID (PID)	PSI-Low	1.24768	6.03e-11	7.85371	3.41827
AT3G18830	This gene encodes a plasma membrane-localized polyol/cyclitol/monosaccharide-H+-symporter. The symporter is able to catalyze the energy-dependent membrane passage of a wide range of linear polyols (three to six carbon backbone), of cyclic polyols (<i>myo</i>-inositol), and of numerous monosaccharides, including pyranose ring-forming and furanose ring-forming hexoses and pentoses. This gene belong…	POLYOL/MONOSACCHARIDE TRANSPORTER 5 (PMT5)	PSI-Low	1.24683	3.01e-76	117.485	51.172
AT1G23200	ProPME pectin methyl esterase involved in embryo development.	HIGHLY METHYL ESTERIFIED SEEDS (HMS)	PSI-Low	1.24682	0.00503954	1.85482	0.810781
AT5G02170	Transmembrane amino acid transporter family protein;(source:Araport11)		PSI-Low	1.24346	9.71e-48	49.1906	21.4786
AT2G31360	Encodes a protein homologous to delta 9 acyl-lipid desaturases of cyanobacteria and acyl-CoA desaturases of yeast and mammals. expression up-regulated by cold temperature. It is involved in the synthesis of the 24:1n-9 and 26:1n-9 components of seed lipids, sphingolipids and the membrane phospholipids phosphatidylserine (PS), and phosphatidylethanolamine (PE).	16:0DELTA9 DESATURASE 2 (ADS2)	PSI-Low	1.24342	3.64e-111	201.214	87.8799
AT5G45280	Pectin acetylesterase involved in pectin remodelling.	PECTIN ACETYLESTERASE 11 (PAE11)	PSI-Low	1.24196	1.95e-106	203.844	89.1193
AT1G20696	Encodes a protein belonging to the subgroup of HMGB (high mobility group B) proteins that have a distinctive DNA-binding motif, the HMG-box domain. The motif confers non-sequence specific interaction with linear DNA and structure-specific binding to distorted DNA sites. The HMGB proteins are involved in the assembly of nucleoprotein complexes. Can be phosphorylated by CK2alpha. The mRNA is cell-t…	HIGH MOBILITY GROUP B3 (HMGB3)	PSI-Low	1.24014	9.01e-146	316.773	138.651
AT1G65840	encodes a peroxisomal polyamine oxidase, involved in the back-conversion polyamine degradation pathway. Among the five polyamine oxidases in the Arabidopsis genome, PAO4 is the major isoform in root peroxisomes. The mRNA is cell-to-cell mobile.	POLYAMINE OXIDASE 4 (PAO4)	PSI-Low	1.23878	2.31e-83	434.79	190.587
AT2G43530	Encodes a defensin-like (DEFL) family protein. The mRNA is cell-to-cell mobile.		PSI-Low	1.23735	8.92e-06	29.2426	12.8232
AT5G04310	Pectin lyase-like superfamily protein;(source:Araport11)		PSI-Low	1.23659	1.81e-13	7.76122	3.40368
AT4G25220	Encodes a member of the phosphate starvation-induced glycerol-3-phosphate permease gene family: AT3G47420(G3Pp1), AT4G25220(G3Pp2), AT1G30560(G3Pp3), AT4G17550(G3Pp4) and AT2G13100(G3Pp5).	GLYCEROL-3-PHOSPHATE PERMEASE 2 (G3Pp2)	PSI-Low	1.23627	5.15e-29	27.4403	12.0418
AT3G09330	Transmembrane amino acid transporter family protein;(source:Araport11)		PSI-Low	1.23621	7.09e-11	9.71932	4.2636
AT1G53610	transmembrane protein;(source:Araport11)		PSI-Low	1.23619	1.14e-07	41.7235	18.2976
AT5G14920	Encodes a GASA domain containing protein that regulates increases in plant growth through GA-induced and DELLA-dependent signal transduction and that can increase abiotic stress resistance by reducing ROS accumulation.	A-STIMULATED IN ARABIDOPSIS 14 (GASA14)	PSI-Low	1.23322	1.45e-20	16.0492	7.0592
AT1G11190	Encodes a bifunctional nuclease that acts on both RNA and DNA involved in nucleic acid degradation to facilitate nucleotide and phosphate recovery during senescence. It has mismatch-specific endonuclease activity with wide recognition of single base mismatches as well as the ability to cleave indel types of mismatches (heteroduplexes with loops).	BIFUNCTIONAL NUCLEASE I (BFN1)	PSI-Low	1.23279	1.23e-22	42.6416	18.7418
AT3G05880	Induced by low temperatures, dehydration and salt stress and ABA. Encodes a small (54 amino acids), highly hydrophobic protein that bears two potential transmembrane domains.	RARE-COLD-INDUCIBLE 2A (RCI2A)	PSI-Low	1.23078	5.81e-75	467.229	205.744
AT1G44180	Peptidase M20/M25/M40 family protein;(source:Araport11)		PSI-Low	1.22926	2.83e-08	7.21829	3.18346
AT3G07400	lipase class 3 family protein;(source:Araport11)		PSI-Low	1.22918	7.27e-61	34.7945	15.3452
AT5G58600	Belongs to a large family of plant-specific genes of unknown function. Involved in resistance to the powdery mildew species Erysiphe cichoracearum and Erysiphe orontii, but not to the unrelated pathogens Pseudomonas syringae or Peronospora parasitica. A member of the TBL (TRICHOME BIREFRINGENCE-LIKE) gene family containing a plant-specific DUF231 (domain of unknown function) domain. TBL gene fami…	POWDERY MILDEW RESISTANT 5 (PMR5)	PSI-Low	1.22576	1.13e-16	15.9487	7.05297
AT3G17860	JAZs are direct targets of the SCFCOI1 E3 ubiquitin-ligase and JA treatment induces their proteasome-mediated degradation. Furthermore, JAI3 negatively regulates the key transcriptional activator of JA responses, AtMYC2. The C-terminal portion of JAZ3, including the Jas domain, appears to be important for JAZ3-COI1 binding in the presence of coronatine.	JASMONATE-ZIM-DOMAIN PROTEIN 3 (JAZ3)	PSI-Low	1.2256	7.12e-50	45.26	20.0139
AT1G05680	Encodes a UDP-glucosyltransferase, UGT74E2, that acts on IBA (indole-3-butyric acid) and affects auxin homeostasis. The transcript and protein levels of this enzyme are strongly induced by H2O2 and may allow integration of ROS (reactive oxygen species) and auxin signaling. This enzyme can also transfer glycosyl groups to several compounds related to the explosive TNT when this synthetic compound …	URIDINE DIPHOSPHATE GLYCOSYLTRANSFERASE 74E2 (UGT74E2)	PSI-Low	1.22536	1e-14	15.1305	6.68489
AT1G49960	Xanthine/uracil permease family protein;(source:Araport11)		PSI-Low	1.22502	1.76e-40	49.2522	21.7836
AT5G19440	similar to Eucalyptus gunnii alcohol dehydrogenase of unknown physiological function (GI:1143445), apple tree, PIR:T16995; NOT a cinnamyl-alcohol dehydrogenase		PSI-Low	1.22439	4.38e-92	313.861	138.9
AT4G30670	Putative membrane lipoprotein;(source:Araport11)		PSI-Low	1.22392	3.41e-55	285.126	126.155
AT2G35200	DUF740 family protein;(source:Araport11)		PSI-Low	1.2236	0.0030001	4.84683	2.14363
AT1G20930	Cyclin-dependent kinase, expressed in flowers and suspension cell culture, expression peaks during M phase in synchronized cultures. Required for proper organization of the shoot apical meristem and for hormone signaling. Expressed in the shoot apical meristem. Involved in regulation of the G2/M transition of the mitotic cell cycle.	CYCLIN-DEPENDENT KINASE B2;2 (CDKB2;2)	PSI-Low	1.22321	2.06e-33	47.9047	21.2261
AT1G53340	Cysteine/Histidine-rich C1 domain family protein;(source:Araport11)		PSI-Low	1.22165	2.17e-18	15.6553	6.94356
AT1G12845	transmembrane protein;(source:Araport11)		PSI-Low	1.22146	0.00214006	5.60792	2.48596
AT5G05500	Encodes Proline-rich protein-like PRPL1, controls elongation of root hairs.	(MOP10)	PSI-Low	1.22096	1.6e-81	222.577	98.7141
AT1G74950	Key regulator in alternative splicing in the jasmonate signaling pathway, alone and in collaboration with other regulators.	(TIFY10B)	PSI-Low	1.22075	2.83e-42	73.7864	32.7412
AT4G14230	CBS domain protein with a domain protein (DUF21);(source:Araport11)		PSI-Low	1.2207	6.55e-36	36.8502	16.3415
AT1G71040	Encodes LPR2. Function together with LPR1 (AT1G23010) and a P5-type ATPase (At5g23630/PDR2) in a common pathway that adjusts root meristem activity to Pi (inorganic phosphate) availability.	LOW PHOSPHATE ROOT2 (LPR2)	PSI-Low	1.22046	7.88e-36	25.8106	11.4509
AT1G58360	Encodes AAP1 (amino acid permease 1), a neutral amino acid transporter expressed in seeds. Functions in amino acid uptake into embryos. The transporter also functions in acquisition of glutamate and neutral amino acids by the root.	AMINO ACID PERMEASE 1 (AAP1)	PSI-Low	1.21833	3.61e-43	58.5793	26.0428
AT1G57570	Mannose-binding lectin superfamily protein;(source:Araport11)		PSI-Low	1.21797	2.08e-10	6.9272	3.07922
AT3G32030	Terpene synthase. Expressed in roots and has low enzyme activity in vitro. Products include dolabellane type diterpenes.	TERPENE SYNTHASE 9 (TPS9)	PSI-Low	1.21768	7.88e-37	39.4525	17.5296
AT1G27760	Encodes a protein with similarity to human interferon-related developmental regulator (IFRD)that is involved in salt tolerance. Loss of function mutations are hypersensitive to salt stress and have reduced fertility. SAT32 is found in the cytoplasm but appears to translocate to the nucleus when plants are subject to salt stress.	SALT-TOLERANCE 32 (SAT32)	PSI-Low	1.21629	4.88e-80	145.98	64.9837
AT5G52260	Member of the R2R3 factor gene family.	MYB DOMAIN PROTEIN 19 (MYB19)	PSI-Low	1.21509	8.43e-06	9.60407	4.28454
AT1G50750	aminotransferase-like, mobile domain protein;(source:Araport11)		PSI-Low	1.21368	0.00368117	3.04271	1.35906
AT3G53540	afadin;(source:Araport11)	TON1 RECRUITING MOTIF 19 (TRM19)	PSI-Low	1.21323	8.54e-45	22.7897	10.1656
AT5G57130	Encodes a member of an eight-gene family (SMAX1 and SMAX1-like) that has weak similarity to AtHSP101, a ClpB chaperonin required for thermotolerance.	SMAX1-LIKE 5 (SMXL5)	PSI-Low	1.21313	4.28e-62	37.714	16.8212
AT2G27200	Encodes a cytosolic protein that shares 77.3% identity with AtLSG1-2 at the protein sequence level. The mRNA is cell-to-cell mobile.	YEAST LSG1 ORTHOLOGUE 1 (LSG1-1)	PSI-Low	1.21279	3.43e-27	21.597	9.63056
AT2G04160	isolated from differential screening of a cDNA library from auxin-treated root culture. encodes a protein similar to subtilisin-like serine protease which is believed to be active outside the plant cell.	AUXIN-INDUCED IN ROOT CULTURES 3 (AIR3)	PSI-Low	1.21089	7.46e-102	123.652	55.2356
AT5G20400	encodes a protein whose sequence is similar to flavanone 3 hydroxylase from Malus. The mRNA is cell-to-cell mobile.		PSI-Low	1.20964	4.74e-69	141.519	63.2716
AT5G01790	hypothetical protein;(source:Araport11)		PSI-Low	1.20963	2.18e-07	8.61841	3.85508
AT1G54570	Encodes a protein with phytyl ester synthesis and diacylglycerol acyltransferase activities that is involved in the deposition of free phytol and free fatty acids in the form of phytyl esters in chloroplasts, a process involved in maintaining the integrity of the photosynthetic membrane during abiotic stress and senescence.	PHYTYL ESTER SYNTHASE 1 (PES1)	PSI-Low	1.20947	2.56e-26	19.7984	8.85712
AT3G13090	member of MRP subfamily	ATP-BINDING CASSETTE C6 (ABCC6)	PSI-Low	1.20633	3.3e-11	4.26939	1.91427
AT3G23170	PRP is a proline/serine rich protein of unknown function. It interacts with defense related MAP kinase MPK6 and others. It's expression is induced by PAMP elicitors. May play a role in response to pathogens.	PROLINE/SERINE-RICH PROTEIN (PRP)	PSI-Low	1.20324	1.68e-11	21.648	9.71981
AT2G46140	Late embryogenesis abundant protein;(source:Araport11)	LATE EMBRYOGENESIS ABUNDANT 27 (LEA27)	PSI-Low	1.20273	6.21e-91	318.618	143.141
AT3G19960	member of Myosin-like proteins	MYOSIN 1 (ATM1)	PSI-Low	1.20156	1.08e-81	43.5476	19.5754
AT3G10710	root hair specific 12;(source:Araport11)	ROOT HAIR SPECIFIC 12 (RHS12)	PSI-Low	1.20141	1.22e-58	74.6412	33.5501
AT5G06740	Concanavalin A-like lectin protein kinase family protein;(source:Araport11)	L-TYPE LECTIN RECEPTOR KINASE S.5 (LECRK-S.5)	PSI-Low	1.20107	3.8e-18	13.3966	6.02164
AT5G65300	hypothetical protein;(source:Araport11)		PSI-Low	1.19726	1.96e-06	9.70074	4.3757
AT1G48210	Protein kinase superfamily protein;(source:Araport11)		PSI-Low	1.19697	3.06e-41	29.2658	13.2008
AT3G50260	Encodes a member of the DREB subfamily A-5 of ERF/AP2 transcription factor family. The protein contains one AP2 domain. Involved in defense and freezing stress responses. There are 16 members in this subfamily including RAP2.1, RAP2.9 and RAP2.10. The mRNA is cell-to-cell mobile.	COOPERATIVELY REGULATED BY ETHYLENE AND JASMONATE 1 (CEJ1)	PSI-Low	1.19554	2.93e-15	29.0535	13.1138
AT3G05937	hypothetical protein;(source:Araport11)		PSI-Low	1.19457	3.4e-11	20.198	9.12213
AT4G39260	Encodes a glycine-rich protein with RNA binding domain at the N-terminus. Protein is structurally similar to proteins induced by stress in other plants. Gene expression is induced by cold. Transcript undergoes circadian oscillations that is depressed by overexpression of AtGRP7. A substrate of the type III effector HopU1 (mono-ADP-ribosyltransferase).	RNA-BINDING GLYCINE-RICH PROTEIN A6 (RBGA6)	PSI-Low	1.19371	1.13e-85	1468.87	663.646
AT3G12145	A novel leucine-rich repeat protein. Interacts directly with MADS domain transcription factor.	FLOR1 (FLR1)	PSI-Low	1.19294	4.54e-12	13.0622	5.9108
AT5G23240	DNAJ heat shock N-terminal domain-containing protein;(source:Araport11)	DNA J PROTEIN C76 (DJC76)	PSI-Low	1.19107	4.85e-08	9.06335	4.10322
AT5G62310	Encodes a protein with a serine/threonine kinase domain. There are two other closely related members in Arabidopsis. Knock-out mutation results in incomplete root hair elongation. Expression is found all organs examined but is especially strong in elongating root hairs.	INCOMPLETE ROOT HAIR ELONGATION (IRE)	PSI-Low	1.19048	3.18e-42	20.163	9.1336
AT2G18640	Encodes an endoplasmic reticulum-targeted geranylgeranyl pyrophosphate synthase	GERANYLGERANYL PYROPHOSPHATE SYNTHASE 4 (GGPS4)	PSI-Low	1.1902	2.73e-05	4.89933	2.22001
AT2G38110	bifunctional sn-glycerol-3-phosphate 2-O-acyltransferase/phosphatase. Involved in cutin assembly.	GLYCEROL-3-PHOSPHATE SN-2-ACYLTRANSFERASE 6 (GPAT6)	PSI-Low	1.18888	4.39e-26	34.0704	15.4467
AT4G23920	Encodes a protein with UDP-D-glucose 4-epimerase activity. Involved in growth and cell wall carbohydrate biosynthesis.	UDP-D-GLUCOSE/UDP-D-GALACTOSE 4-EPIMERASE 2 (UGE2)	PSI-Low	1.18763	6.81e-22	24.08	10.9326
AT3G12750	A member of Zrt- and Irt-related protein (ZIP) family. transcript is induced in response to zinc deficiency in the root.	ZINC TRANSPORTER 1 PRECURSOR (ZIP1)	PSI-Low	1.18522	5.06e-26	33.7008	15.322
AT5G41380	CCT motif family protein;(source:Araport11)		PSI-Low	1.18314	1.13e-05	4.30333	1.95947
AT4G28940	Phosphorylase superfamily protein;(source:Araport11)		PSI-Low	1.17932	9.68e-71	141.424	64.5618
AT3G43270	Plant invertase/pectin methylesterase inhibitor superfamily;(source:Araport11)		PSI-Low	1.1791	2.78e-29	25.9844	11.8656
AT1G26945	Encodes a basic helix-loop-helix (bHLH) protein involved in blue/far-red light signaling. Physically interacts with HFR1 and negatively regulates its activity.	KIDARI (KDR)	PSI-Low	1.17794	6.47e-11	21.689	9.90911
AT1G73500	member of MAP Kinase Kinase family. Autophosphorylates and also phosphorylates MPK3 and MPK6. Independently involved in ethylene and calmalexin biosynthesis. Induces transcription of ACS2, ACS6, ERF1, ERF2, ERF5, ERF6, CYP79B2, CYP79B3, CYP71A13 and PAD3.	MAP KINASE KINASE 9 (MKK9)	PSI-Low	1.17788	3.14e-15	18.2563	8.34511
AT2G39980	HXXXD-type acyl-transferase family protein;(source:Araport11)		PSI-Low	1.17735	2.22e-13	13.0738	5.97616
AT4G01950	putative sn-glycerol-3-phosphate 2-O-acyltransferase	GLYCEROL-3-PHOSPHATE SN-2-ACYLTRANSFERASE 3 (GPAT3)	PSI-Low	1.17683	1.14e-25	41.8897	19.1723
AT2G02000	glutamate decarboxylase 3;(source:Araport11)	GLUTAMATE DECARBOXYLASE 3 (GAD3)	PSI-Low	1.17584	8.73e-05	5.1691	2.36817
AT3G49350	Ypt/Rab-GAP domain of gyp1p superfamily protein;(source:Araport11)		PSI-Low	1.17579	6.63e-44	69.3835	31.7388
AT5G67050	alpha/beta-Hydrolases superfamily protein;(source:Araport11)		PSI-Low	1.17553	0.0104564	1.93124	0.884963
AT3G20160	Terpenoid synthases superfamily protein;(source:Araport11)	POLYPRENYL PYROPHOSPHATE SYNTHASE 2 (PPPS2)	PSI-Low	1.17451	4.77e-17	27.2006	12.4659
AT5G53050	alpha/beta-Hydrolases superfamily protein;(source:Araport11)		PSI-Low	1.17331	1.82e-17	15.1888	6.96595
AT3G48440	Zinc finger C-x8-C-x5-C-x3-H type family protein;(source:Araport11)		PSI-Low	1.17239	1.2e-13	11.7894	5.40757
AT2G44280	Major facilitator superfamily protein;(source:Araport11)		PSI-Low	1.17175	1.78e-15	10.2489	4.70472
AT4G14370	Disease resistance protein (TIR-NBS-LRR class) family;(source:Araport11)		PSI-Low	1.1716	5.55e-16	8.27823	3.79864
AT3G23550	MATE efflux family protein;(source:Araport11)	DETOXIFICATION 18 (DTX18)	PSI-Low	1.17147	0.000528327	3.59095	1.64701
AT5G41080	Encodes a member of the glycerophosphodiester phosphodiesterase (GDPD) family.	GLYCEROPHOSPHODIESTER PHOSPHODIESTERASE 2 (GDPD2)	PSI-Low	1.17075	2.5e-10	343.467	157.589
AT2G43590	Chitinase family protein;(source:Araport11)		PSI-Low	1.16942	7.06e-25	64.2477	29.5434
AT2G39710	Encodes a Cysteine-rich peptide (CRP) family protein		PSI-Low	1.16865	7.2e-14	13.8212	6.35876
AT1G68470	Exostosin family protein;(source:Araport11)		PSI-Low	1.16832	1.87e-07	7.70511	3.54486
AT1G60680	NAD(P)-linked oxidoreductase superfamily protein;(source:Araport11)		PSI-Low	1.16824	8.64e-64	128.417	59.0827
AT3G63180	TIC-like protein;(source:Araport11)	TIC-LIKE (TKL)	PSI-Low	1.16693	6.86e-44	30.3034	13.9531
AT3G16720	RING-H2 protein induced after exposure to chitin or inactivated crude cellulase preparations. The mRNA is cell-to-cell mobile.	TOXICOS EN LEVADURA 2 (ATL2)	PSI-Low	1.16594	8.03e-22	28.789	13.2628
AT2G04040	AtDTX1 (At2g04040) has been identified as a detoxifying efflux carrier for plant-derived antibiotics and other toxic compounds, including Cd2+. Expression in rosette leaves is activated by high concentration of boron.Mistakenly referred to as At2g04070 in PMID:11739388.	DETOXIFICATION 1 (DTX1)	PSI-Low	1.16585	0.000519471	3.02889	1.39753
AT1G68670	HHO2 is a HRS1 homolog. Induced in roots by low Pi and is likely involved in maintaining phosphate homeostasis. It is target of PHR1.	(HHO2)	PSI-Low	1.16387	1.17e-67	114.925	53.0182
AT3G27190	One of the homologous genes predicted to encode proteins with UPRT domains (Uracil phosphoribosyltransferase). Five of these genes (At5g40870, At3g27190, At1g55810, At4g26510 and At3g27440) show a high level of identity, and are annotated as also containing a N-terminal uracil kinase (UK) domain. These genes are referred to as UKL1 (UK-like 1), UKL2, UKL3, UKL4 and UKL5, respectively.	URIDINE KINASE-LIKE 2 (UKL2)	PSI-Low	1.16383	6.64e-97	186.256	85.9504
AT2G47130	Encodes a short-chain dehydrogenase/reductase that is not involved in ABA biosynthesis but plays an important role in plant defense response to bacteria.	SHORT-CHAIN DEHYDROGENASE/REDUCTASE 2 (SDR3)	PSI-Low	1.16241	3.94e-51	97.9779	45.2552
AT5G49525	transmembrane protein;(source:Araport11)		PSI-Low	1.16047	0.00945073	5.83666	2.69404
AT3G03310	lecithin:cholesterol acyltransferase 3;(source:Araport11)	LECITHIN:CHOLESTEROL ACYLTRANSFERASE 3 (LCAT3)	PSI-Low	1.16003	8.59e-59	99.8672	46.2115
AT4G20190	hypothetical protein;(source:Araport11)		PSI-Low	1.16	1.11e-05	7.80863	3.61034
AT1G18570	Encodes a member of the R2R3-MYB transcription family. Involved in indole glucosinolate biosynthesis. The mRNA is cell-to-cell mobile.	MYB DOMAIN PROTEIN 51 (MYB51)	PSI-Low	1.15937	1.15e-15	21.8435	10.103
AT3G21620	ERD (early-responsive to dehydration stress) family protein;(source:Araport11)		PSI-Low	1.15934	4.21e-10	6.18287	2.86142
AT3G58720	RING/U-box superfamily protein;(source:Araport11)		PSI-Low	1.1593	1.76e-10	16.146	7.47916
AT1G11350	S-domain-1 13;(source:Araport11)	S-DOMAIN-1 13 (SD1-13)	PSI-Low	1.15805	2.83e-08	4.36631	2.02253
AT3G13080	encodes an ATP-dependent MRP-like ABC transporter able to transport glutathione-conjugates as well as chlorophyll catabolites. The expression of this gene is upregulated by herbicide safeners such as benoxacor and fenclorim.	ATP-BINDING CASSETTE C3 (ABCC3)	PSI-Low	1.15758	1.03e-71	41.7996	19.3761
AT1G24140	Matrixin family protein;(source:Araport11)	(AT3-MMP)	PSI-Low	1.15288	0.00308601	2.49781	1.16181
AT1G61255	hypothetical protein;(source:Araport11)		PSI-Low	1.15008	0.00702317	4.83806	2.25198
AT2G02690	Cysteine/Histidine-rich C1 domain family protein;(source:Araport11)		PSI-Low	1.15005	1.46e-09	7.84911	3.65696
AT2G01990	XRI1-like protein;(source:Araport11)		PSI-Low	1.14862	7.22e-10	20.5688	9.58878
AT1G11130	Encodes an atypical receptor-like kinase protein with a predicted extracellular domain of six leucine-rich repeats and an intracellular serine-threonine kinase domain expressed throughout the developing root but whose kinase activity is not essential for its function in vivo. Regulates expression of GLABRA2, CAPRICE, WEREWOLF, and ENHANCER OF GLABRA3. Required for floral organ shape, the developm…	STRUBBELIG (SUB)	PSI-Low	1.1486	4.97e-47	42.7872	19.9517
AT2G22500	Encodes one of the mitochondrial dicarboxylate carriers (DIC): DIC1 (AT2G22500), DIC2 (AT4G24570), DIC3 (AT5G09470).	UNCOUPLING PROTEIN 5 (UCP5)	PSI-Low	1.14742	1.33e-23	43.6499	20.387
AT2G31865	poly(ADP-ribose) glycohydrolase 2;(source:Araport11)	POLY(ADP-RIBOSE) GLYCOHYDROLASE 2 (PARG2)	PSI-Low	1.14695	3.77e-11	10.2881	4.80584
AT2G22930	UDP-Glycosyltransferase superfamily protein;(source:Araport11)		PSI-Low	1.14663	1.19e-25	46.7608	21.8507
AT1G48640	Transmembrane amino acid transporter family protein;(source:Araport11)		PSI-Low	1.14608	6.27e-09	9.89988	4.61963
AT5G45580	GARP-G2-like transcription factor involved in low temperature regulation of flavonoid biosynthesis.	G2-LIKE FLAVONOID REGULATOR (GFR)	PSI-Low	1.14523	4.3e-13	20.3382	9.5136
AT5G01040	putative laccase, knockout mutant showed early flowering	LACCASE 8 (LAC8)	PSI-Low	1.14497	4.2e-82	140.547	65.7207
AT5G10625	flowering-promoting factor-like protein;(source:Araport11)		PSI-Low	1.14464	3.99e-26	56.875	26.5983
AT4G31800	Pathogen-induced transcription factor. Binds W-box sequences in vitro. Forms protein complexes with itself and with WRKY40 and WRKY60. Constitutive expression of WRKY18 enhanced resistance to P. syringae, but its coexpression with WRKY40 or WRKY60 made plants more susceptible to both P. syringae and B. cinerea. WRKY18, WRKY40, and WRKY60 have partially redundant roles in response to the hemibiotr…	WRKY DNA-BINDING PROTEIN 18 (WRKY18)	PSI-Low	1.14421	1.17e-09	8.64372	4.04361
AT1G22410	Class-II DAHP synthetase family protein;(source:Araport11)		PSI-Low	1.14411	8.68e-123	725.173	339.313
AT4G36870	Encodes a member of the BEL family of homeodomain proteins. Plants doubly mutant for saw1/saw2 (blh2/blh4) have serrated leaves. BP is expressed in the serrated leaves, therefore saw1/saw2 may act redundantly to repress BP in leaves. Regulates together with BLH4 demethylesterification of homogalacturonan in seed mucilage.	BEL1-LIKE HOMEODOMAIN 2 (BLH2)	PSI-Low	1.14375	4.75e-11	5.99418	2.80321
AT1G61560	A member of a large family of seven-transmembrane domain proteins specific to plants, homologs of the barley mildew resistance locus o (MLO) protein. The Arabidopsis genome contains 15 genes encoding MLO proteins, with localization in plasma membrane. Phylogenetic analysis revealed four clades of closely-related AtMLO genes. ATMLO6 belongs to the clade IV, with AtMLO2, AtMLO3 and AtMLO12. The gen…	MILDEW RESISTANCE LOCUS O 6 (MLO6)	PSI-Low	1.14199	7.36e-20	13.7504	6.44383
AT5G66700	Encodes a homeodomain protein. Member of HD-ZIP 1 family, most closely related to HB5. AtHB53 is auxin-inducible and its induction is inhibited by cytokinin, especially in roots therefore may be involved in root development.	HOMEOBOX 53 (HB53)	PSI-Low	1.14127	1.38e-05	9.06599	4.25051
AT3G45080	P-loop containing nucleoside triphosphate hydrolases superfamily protein;(source:Araport11)		PSI-Low	1.14097	1.9e-12	19.5721	9.18023
AT1G59740	Major facilitator superfamily protein;(source:Araport11)	NRT1/ PTR FAMILY 4.3 (NPF4.3)	PSI-Low	1.14035	2.96e-15	14.5609	6.8301
AT4G28330	pyrroline-5-carboxylate reductase;(source:Araport11)		PSI-Low	1.13989	0.000933188	4.88839	2.2925
AT3G58900	F-box/RNI-like superfamily protein;(source:Araport11)		PSI-Low	1.13885	1.57e-26	29.6368	13.9174
AT4G13390	Proline-rich extensin-like family protein;(source:Araport11)	EXTENSIN 12 (EXT12)	PSI-Low	1.13854	4.54e-51	130.151	61.1153
AT4G37390	Encodes an IAA-amido synthase that conjugates Asp and other amino acids to auxin in vitro. Lines carrying insertions in this gene are hypersensitive to auxin. May function as a negative component in auxin signaling by regulating auxin activity.	(BRU6)	PSI-Low	1.13811	1.07e-18	19.3916	9.10601
AT2G38100	Encodes a nitrate transporter that is involved in nitrogen accumulation in embryos.	(NPF5.5)	PSI-Low	1.13783	3.2e-05	4.0257	1.89191
AT1G51420	sucrose-phosphatase 1;(source:Araport11)	SUCROSE-PHOSPHATASE 1 (SPP1)	PSI-Low	1.13651	6.1e-41	56.8518	26.7413
AT3G63260	protein kinase, similar to mammal mixed-lineage kinase and Raf protein kinase	(ATMRK1)	PSI-Low	1.13636	1.15e-57	70.3694	33.0881
AT1G69150	Cysteine/Histidine-rich C1 domain family protein;(source:Araport11)		PSI-Low	1.13571	0.00795843	1.90945	0.900467
AT5G26731	hypothetical protein;(source:Araport11)		PSI-Low	1.13354	4.74e-06	10.5993	4.99141
AT1G74360	NILR1 encodes a serine/threonine kinase involved in defense response to nematodes.	NEMATODE-INDUCED LRR-RLK 1 (NILR1)	PSI-Low	1.13296	1.55e-18	9.63404	4.54188
AT4G02940	ALKBH10B is a functional RNA N6-methyladenosine demethylase. Reduction in ALKBH10B decreases m6A levels, and affects the stability of flowering time genes including FT, SPL3 and SPL9. Mutant plants are early flowering.	ATALKBH10B (ALKBH10B)	PSI-Low	1.12995	1.5e-41	134.995	63.8231
AT4G23980	Encodes auxin response factor 9 (ARF9). The mRNA is cell-to-cell mobile.	AUXIN RESPONSE FACTOR 9 (ARF9)	PSI-Low	1.12828	1.9e-66	65.2576	30.8586
AT1G54890	Late embryogenesis abundant (LEA) protein-like protein;(source:Araport11)		PSI-Low	1.12825	1.19e-32	54.4021	25.7481
AT1G77410	beta-galactosidase 16;(source:Araport11)	BETA-GALACTOSIDASE 16 (BGAL16)	PSI-Low	1.12821	5.3e-09	5.57601	2.63582
AT3G22890	encodes ATP sulfurylase, the first enzyme in the sulfate assimilation pathway of Arabidopsis. It may also participate in selenium metabolism. The mRNA is cell-to-cell mobile.	ATP SULFURYLASE 1 (APS1)	PSI-Low	1.12624	3.26e-86	719.6	340.731
AT5G66440	tRNA-methyltransferase non-catalytic subunit trm6MTase subunit;(source:Araport11)		PSI-Low	1.12597	7.03e-26	39.6305	18.7734
AT3G63010	Encodes a gibberellin (GA) receptor ortholog of the rice GA receptor gene (OsGID1). Has GA-binding activity, showing higher affinity to GA4. Interacts with DELLA proteins in vivo in the presence of GA4. The mRNA is cell-to-cell mobile.	GA INSENSITIVE DWARF1B (GID1B)	PSI-Low	1.12512	9.43e-48	60.1814	28.5334
AT1G11330	S-locus lectin protein kinase family protein;(source:Araport11)	RESISTANT TO DFPM INHIBITION OF ABA SIGNALING 2 (RDA2)	PSI-Low	1.12453	6.54e-12	5.86441	2.78036
AT4G20160	golgin family A protein;(source:Araport11)		PSI-Low	1.12347	1.94e-05	1.98014	0.939001
AT1G62810	Encodes COPPER AMINE OXIDASE1 (CuAO1). Contributes to abscisic acid- and polyamine-induced nitric oxide biosynthesis and abscisic acid signal transduction.	COPPER AMINE OXIDASE1 (CUAO1)	PSI-Low	1.12302	1.32e-72	79.5371	37.7473
AT1G48930	glycosyl hydrolase 9C1;(source:Araport11)	GLYCOSYL HYDROLASE 9C1 (GH9C1)	PSI-Low	1.12136	2.87e-64	110.22	52.3611
AT1G02205	Expression of the CER1 gene associated with production of stem epicuticular wax and pollen fertility. Biochemical studies showed that cer1 mutants are blocked in the conversion of stem wax C30 aldehydes to C29 alkanes, and they also lack the secondary alcohols and ketones. These suggested the CER1 protein is an aldehyde decarbonylase, but the exact molecular function of this protein remains to be…	ECERIFERUM 1 (CER1)	PSI-Low	1.12127	6.36e-06	3.21823	1.53066
AT1G17460	Arabidopsis thaliana myb family transcription factor (At1g17460)	TRF-LIKE 3 (TRFL3)	PSI-Low	1.12104	2.38e-08	6.22291	2.95928
AT3G04370	Encodes a plasmodesmal protein that may be involved in the intercellular movement of molecules through the plasmodesmata. The protein has two DUF26 domains and a single transmembrane domain.	PLASMODESMATA-LOCATED PROTEIN 4 (PDLP4)	PSI-Low	1.12057	5.67e-14	22.9787	10.9279
AT2G17140	Pentatricopeptide repeat (PPR) superfamily protein;(source:Araport11)		PSI-Low	1.11827	1.03e-09	5.52971	2.63298
AT3G59140	member of MRP subfamily	ATP-BINDING CASSETTE C10 (ABCC10)	PSI-Low	1.11816	6.61e-36	17.3662	8.26892
AT5G19790	encodes a member of the ERF (ethylene response factor) subfamily B-6 of ERF/AP2 transcription factor family (RAP2.11). The protein contains one AP2 domain. There are 12 members in this subfamily including RAP2.11.	RELATED TO AP2 11 (RAP2.11)	PSI-Low	1.11735	2.99e-22	54.0128	25.7416
AT5G65090	Encodes a protein involved in root hair morphogenesis and tip growth. Required for restricting both the size of the root-hair initiation site and the width of the root hairs during the transition to tip growth, but, apparently, is not required for normal subsequent tip growth.	BRISTLED 1 (BST1)	PSI-Low	1.11686	2.56e-18	16.359	7.79727
AT3G56090	Encodes FERRITIN 3, AtFER3. Ferritins are a class of 24-mer multi-meric proteins found in all kingdoms of life. Function as the main iron store in mammals. Evidence suggests that Arabidopsis ferritins are essential to protect cells against oxidative damage, but they do not constitute the major iron pool.	FERRITIN 3 (FER3)	PSI-Low	1.11645	1.22e-58	141.909	67.6814
AT3G44300	Encodes an enzyme that catalyzes the hydrolysis of indole-3-acetonitrile (IAN) to indole-3-acetic acid (IAA) (nitrile aminohydrolase, EC 3.5.5.1) and IAN to indole-3-acetamide (IAM) at lower levels. Mutants have reduced sensitivity to IAN and are sensitive to IAA. This enzyme likely participates in other non-auxin-related metabolic pathways. The mRNA is cell-to-cell mobile.	NITRILASE 2 (NIT2)	PSI-Low	1.11574	8.06e-41	88.3517	42.1371
AT2G41070	Transcription factor homologous to ABI5. Regulates AtEm1 expression by binding directly at the AtEm1 promoter. Located in the nucleus and expressed during seed maturation in the cotyledons and later in the whole embryo.	ENHANCED EM LEVEL (EEL)	PSI-Low	1.1147	1.4e-25	33.4013	15.9462
AT5G10336	This gene encodes a small protein and has either evidence of transcription or purifying selection.		PSI-Low	1.11448	0.00467235	18.1071	8.64004
AT4G19500	nucleoside-triphosphatase/transmembrane receptor/nucleotide binding/ATP binding protein;(source:Araport11)		PSI-Low	1.11226	1.74e-46	36.122	17.2756
AT5G25110	salt- and anoxia-induced member of AtCIPK family.	CBL-INTERACTING PROTEIN KINASE 25 (CIPK25)	PSI-Low	1.1109	0.0175226	20.9111	9.99017
AT1G19850	Encodes a transcription factor (IAA24) mediating embryo axis formation and vascular development. Similar to AUXIN RESPONSIVE FACTOR 1 (ARF1) shown to bind to auxin responsive elements (AREs), and to the maize transcriptional activator VIVIPAROUS 1( VP1). In situ hybridization shows expression in provascular tissue of embryos, the emerging shoot primordia, then is restricted to provascular tissue,…	MONOPTEROS (MP)	PSI-Low	1.11055	3.09e-46	33.094	15.8445
AT5G26310	UGT72E3 is an UDPG:coniferyl alcohol glucosyltransferase which glucosylates sinapyl- and coniferyl alcohol as well as sinapic acid. The enzyme is thought to be involved in lignin- and phenylpropanoid metabolism. A knockdown mutant line (72E3KD) was obtained using RNAi silencing. No reduction in coniferyl alcohol 4-<i>O</i>-glucoside and sinapyl alcohol 4-<i>O</i>-glucoside was detected in this li…	(UGT72E3)	PSI-Low	1.10902	1.65e-35	48.8134	23.3964
AT3G54440	glycoside hydrolase family 2 protein;(source:Araport11)		PSI-Low	1.10899	8.37e-75	83.1137	39.8475
AT4G26270	phosphofructokinase 3;(source:Araport11)	PHOSPHOFRUCTOKINASE 3 (PFK3)	PSI-Low	1.10886	1.61e-16	14.2233	6.81646
AT2G34850	NAD(P)-binding Rossmann-fold superfamily protein;(source:Araport11)	MATERNAL EFFECT EMBRYO ARREST 25 (MEE25)	PSI-Low	1.10886	0.00052782	2.63612	1.26285
AT4G28350	Concanavalin A-like lectin protein kinase family protein;(source:Araport11)	L-TYPE LECTIN RECEPTOR KINASE VII.2 (LECRK-VII.2)	PSI-Low	1.10762	1.82e-07	7.42412	3.55908
AT1G22990	Heavy metal transport/detoxification superfamily protein;(source:Araport11)	HEAVY METAL ASSOCIATED ISOPRENYLATED PLANT PROTEIN 22 (HIPP22)	PSI-Low	1.10753	7.08e-11	25.2263	12.1039
AT4G16260	Encodes a putative beta-1,3-endoglucanase that interacts with the 30C02 cyst nematode effector. May play a role in host defense.		PSI-Low	1.10691	2.83e-82	389.721	187.087
AT5G07340	Calreticulin family protein;(source:Araport11)		PSI-Low	1.10466	8.31e-66	94.0883	45.237
AT2G36660	polyadenylate-binding protein, putative / PABP, putative. Member of the class III family of PABP proteins.	POLY(A) BINDING PROTEIN 7 (PAB7)	PSI-Low	1.1039	0.00293991	2.28462	1.10007
AT5G38100	SABATH family methyltransferase.		PSI-Low	1.10325	3.75e-13	18.5054	8.91172
AT5G01280	Encodes a microtubule-associated protein.	BASIC PROLINE-RICH PROTEIN3 (BPP3)	PSI-Low	1.1031	1.6e-08	7.92272	3.81156
AT5G49270	Involved in successfully establishing tip growth in root hairs.	SHAVEN 2 (SHV2)	PSI-Low	1.10268	2.26e-56	65.3815	31.4746
AT1G53100	Core-2/I-branching beta-1,6-N-acetylglucosaminyltransferase family protein;(source:Araport11)		PSI-Low	1.1021	0.00227751	3.45882	1.66617
AT4G13430	Encodes a methylthioalkylmalate isomerase involved in glucosinolate biosynthesis.	ISOPROPYL MALATE ISOMERASE LARGE SUBUNIT 1 (IIL1)	PSI-Low	1.10131	1.18e-105	632.865	305.028
AT1G07937	None;(source:Araport11)		PSI-Low	1.0998	0.0110618	13.5308	6.52176
AT2G43930	Protein kinase superfamily protein;(source:Araport11)		PSI-Low	1.09857	0.011847	3.66354	1.77055
AT5G49630	Is a high affinity amino acid transporter capable of transporting aspartate and tryptophan. May be involved in the amino acid uptake from xylem.	AMINO ACID PERMEASE 6 (AAP6)	PSI-Low	1.09833	1.23e-19	24.9485	12.0545
AT3G44720	Encodes a plastid-localized arogenate dehydratase involved in phenylalanine biosynthesis. Not less than six genes encoding ADT were identi&#64257;ed in the Arabidopsis genome: ADT1 [At1g11790]; ADT2 [At3g07630]; ADT3 [At2g27820]; ADT4 [At3g44720]; ADT5 [At5g22630]; and ADT6 [At1g08250]. The mRNA is cell-to-cell mobile.	AROGENATE DEHYDRATASE 4 (ADT4)	PSI-Low	1.09739	1.18e-41	72.0493	34.8264
AT2G38823	hypothetical protein;(source:Araport11)		PSI-Low	1.096	0.000601587	5.31471	2.56802
AT3G11370	Cysteine/Histidine-rich C1 domain family protein;(source:Araport11)		PSI-Low	1.09412	1.83e-07	7.28448	3.52925
AT5G49700	Putative AT-hook DNA-binding family protein;(source:Araport11)	AT-HOOK MOTIF NUCLEAR LOCALIZED PROTEIN 17 (AHL17)	PSI-Low	1.09371	2.22e-08	9.7006	4.6951
AT1G17310	MADS-box transcription factor family protein;(source:Araport11)	AGAMOUS-LIKE 100 (AGL100)	PSI-Low	1.09286	0.0145299	3.85951	1.87168
AT3G58570	P-loop containing nucleoside triphosphate hydrolases superfamily protein;(source:Araport11)	RNA HELICASE 52 (RH52)	PSI-Low	1.09111	1.85e-49	50.5156	24.5184
AT4G27480	Core-2/I-branching beta-1,6-N-acetylglucosaminyltransferase family protein;(source:Araport11)		PSI-Low	1.09055	8.39e-14	12.7425	6.18947
AT5G59000	RING/FYVE/PHD zinc finger superfamily protein;(source:Araport11)		PSI-Low	1.09028	0.000827264	3.75126	1.8213
AT5G57350	member of Plasma membrane H+-ATPase family	H(+)-ATPASE 3 (HA3)	PSI-Low	1.09008	7.42e-61	65.816	31.962
AT1G25275	Thionin-like gene involved in resistance against the beet cyst nematode (Heterodera schachtii).		PSI-Low	1.08931	3.13e-21	70.5314	34.2639
AT5G11670	The malic enzyme (EC 1.1.1.40) encoded by AtNADP-ME2 is presumably a cytosolic enzyme involved in malate metabolism and possibly assisting the oxidative pentose phosphate pathway. AtNADP-ME2 counts for the major part of NADP-ME activity in mature tissues of Arabidopsis.	NADP-MALIC ENZYME 2 (NADP-ME2)	PSI-Low	1.0877	1.05e-59	610.305	296.787
AT4G18205	Nucleotide-sugar transporter family protein;(source:Araport11)	PURINE PERMEASE 21 (PUP21)	PSI-Low	1.08426	5.34e-05	5.01282	2.44408
AT1G10990	transmembrane protein;(source:Araport11)		PSI-Low	1.0834	6.67e-06	9.98065	4.86883
AT3G09925	Involved in shoot regeneration from root explants.		PSI-Low	1.08284	2.18e-54	202.524	98.8573
AT3G09405	Pectinacetylesterase family protein;(source:Araport11)	PECTIN ACETYESTERASE 4 (PAE4)	PSI-Low	1.08277	1.66e-06	6.79685	3.3224
AT5G42050	Stress responsive asparagine-rich protein. Binds to PevD (Verticillium dahliae ) fungal effector protein. NRP interacts with CRY2, leading to increased cytoplasmic accumulation of CRY2 in a blue light-independent manner (PMID:28633330).NRP also binds FyPP3 and recruits it to endosomes and thus targets it for degradation.	ASPARAGINE-RICH PROTEIN (NRP)	PSI-Low	1.08218	4.69e-88	317.871	155.253
AT2G33710	encodes a member of the ERF (ethylene response factor) subfamily B-4 of ERF/AP2 transcription factor family. The protein contains one AP2 domain. There are 7 members in this subfamily.		PSI-Low	1.08091	8.24e-15	17.1135	8.36555
AT3G12720	Member of the R2R3 factor gene family.	MYB DOMAIN PROTEIN 67 (MYB67)	PSI-Low	1.0808	2.73e-06	9.34145	4.56365
AT4G26770	Phosphatidate cytidylyltransferase family protein;(source:Araport11)		PSI-Low	1.08049	6.21e-15	15.6241	7.63846
AT3G22370	Encodes AOX1a, an isoform of alternative oxidase that is expressed in rosettes, flowers, and root. The alternative oxidase of plant mitochondria transfers electrons from the ubiquinone pool to oxygen without energy conservations. It is regulated through transcriptional control and by pyruvate. Plays a role in shoot acclimation to low temperature. Also is capable of ameliorating reactive oxygen sp…	ALTERNATIVE OXIDASE 1A (AOX1A)	PSI-Low	1.07981	3.67e-51	77.199	37.763
AT1G30040	Encodes a gibberellin 2-oxidase that acts on C-19 gibberellins. AtGA2OX2 expression is responsive to cytokinin and KNOX activities.	GIBBERELLIN 2-OXIDASE (GA2OX2)	PSI-Low	1.07792	4.19e-09	6.92598	3.39282
AT4G38740	Encodes cytosolic cyclophilin ROC1.	ROTAMASE CYP 1 (ROC1)	PSI-Low	1.07787	7.88e-80	1325.25	649.349
AT3G26590	MATE efflux family protein;(source:Araport11)		PSI-Low	1.07736	6.03e-46	65.5657	32.1337
AT3G11230	Yippee family putative zinc-binding protein;(source:Araport11)		PSI-Low	1.07674	2.47e-20	48.7854	23.9231
AT5G01370	Nuclear protein with a lysine-rich domain and a C-terminal serine-rich domain. Interacts with Alcatraz (ALC). ACI1 is mainly expressed in the vascular system. Involved in cell separation during fruit dehiscence.	ALC-INTERACTING PROTEIN 1 (ACI1)	PSI-Low	1.07606	1.5e-11	16.18	7.94228
AT1G21910	encodes a member of the DREB subfamily A-5 of ERF/AP2 transcription factor family. The protein contains one AP2 domain. There are 15 members in this subfamily including RAP2.1, RAP2.9 and RAP2.10.	DEHYDRATION RESPONSE ELEMENT-BINDING PROTEIN 26 (DREB26)	PSI-Low	1.07588	1.35e-06	9.13751	4.47849
AT5G44240	Expression is upregulated in the shoot of cax1/cax3 mutant. The mRNA is cell-to-cell mobile.	AMINOPHOSPHOLIPID ATPASE 2 (ALA2)	PSI-Low	1.07555	1.07e-96	97.8041	47.9834
AT1G28570	SGNH hydrolase-type esterase superfamily protein;(source:Araport11)		PSI-Low	1.07527	7.72e-17	21.6044	10.601
AT4G15270	glucosyltransferase-like protein;(source:Araport11)		PSI-Low	1.0741	7.37e-07	8.99677	4.421
AT3G25250	Arabidopsis protein kinase The mRNA is cell-to-cell mobile.	AGC2 KINASE 1 (AGC2-1)	PSI-Low	1.07396	3.18e-10	15.9579	7.83573
AT5G38700	cotton fiber protein;(source:Araport11)		PSI-Low	1.07375	5.82e-05	7.20646	3.5405
AT2G45920	U-box domain-containing protein;(source:Araport11)		PSI-Low	1.07323	5.32e-45	56.0629	27.5517
AT1G63010	Encodes an SPX domain protein that transports Pi into the vacuole and is essential for phosphate homeostasis.	VACUOLAR PHOSPHATE TRANSPORTER 1 (VPT1)	PSI-Low	1.07278	4.61e-83	92.7952	45.6209
AT3G15630	plant/protein;(source:Araport11)		PSI-Low	1.07256	0.00222331	47.3265	23.2264
AT5G58860	Encodes a member of the CYP86A subfamily of cytochrome p450 genes. Expressed significantly only in root tissue.	CYTOCHROME P450, FAMILY 86, SUBFAMILY A, POLYPEPTIDE 1 (CYP86A1)	PSI-Low	1.07199	8.66e-67	255.173	125.475
AT1G25550	myb-like transcription factor family protein;(source:Araport11)	HRS1 HOMOLOG3 (HHO3)	PSI-Low	1.07175	9.13e-46	155.854	76.6343
AT1G79180	Member of the R2R3 factor gene family.	MYB DOMAIN PROTEIN 63 (MYB63)	PSI-Low	1.07099	1.81e-11	17.3734	8.55866
AT1G52660	P-loop containing nucleoside triphosphate hydrolases superfamily protein;(source:Araport11)		PSI-Low	1.07049	3.17e-16	24.3902	12.0052
AT1G59870	ATP binding cassette transporter. Localized to the plasma membrane in uninfected cells. In infected leaves, the protein concentrated at infection sites. Contributes to nonhost resistance to inappropriate pathogens that enter by direct penetration in a salicylic acid?dependent manner. Required for mlo resistance. Has Cd transporter activity (Cd2+ extrusion pump) and contributes to heavy metal resi…	PENETRATION 3 (PEN3)	PSI-Low	1.0698	8.14e-92	235.243	115.844
AT4G30560	member of Cyclic nucleotide gated channel family	CYCLIC NUCLEOTIDE GATED CHANNEL 9 (CNGC9)	PSI-Low	1.0696	3.89e-33	25.8479	12.7321
AT1G08920	Encodes ESL1, a transporter for monosaccharides.	ERD (EARLY RESPONSE TO DEHYDRATION) SIX-LIKE 1 (ESL1)	PSI-Low	1.0691	1.13e-45	110.14	54.2474
AT3G32040	Terpenoid synthases superfamily protein;(source:Araport11)	GERANYL(GERANYL)DIPHOSPHATE SYNTHASE 1 (ATGGPS10)	PSI-Low	1.06856	7.07e-17	30.0668	14.82
AT1G79110	Encodes one of the BRGs (BOI-related gene) involved in resistance to Botrytis cinerea.	BOI-RELATED GENE 2 (BRG2)	PSI-Low	1.06847	2.96e-16	20.8749	10.2888
AT3G21770	Peroxidase superfamily protein;(source:Araport11)		PSI-Low	1.06734	3.53e-68	478.354	235.969
AT3G54870	Armadillo-repeat containing kinesin-related protein. Plays a role during transition to root-hair tip growth.Mutants have short, branched root hairs and an excess of endoplasmic microtubles. Phenotype suggests ARK1 plays a role in modulating microtubule depolymerization during root hair tip growth.An HKT2.4 (CS76404) - ARK1 variant causes root hair branching.	MORPHOGENESIS OF ROOT HAIR 2 (MRH2)	PSI-Low	1.06723	6.17e-20	12.9361	6.38167
AT5G40230	nodulin MtN21-like transporter family protein	USUALLY MULTIPLE ACIDS MOVE IN AND OUT TRANSPORTERS 37 (UMAMIT37)	PSI-Low	1.06551	5.65e-14	23.4717	11.6043
AT3G17600	Encodes a member of the Aux/IAA family of proteins implicated in auxin signaling. IAA31 shares several residues with the conserved domain II region, believed to act as a degron in many of the rapidly degraded Aux/IAA family members. An IAA31 fusion protein is quite long-lived, but can be degraded more rapidly in the presence of auxin. Unlike many other family members, IAA31 transcript levels do n…	INDOLE-3-ACETIC ACID INDUCIBLE 31 (IAA31)	PSI-Low	1.06501	0.000178013	8.86961	4.38678
AT3G15530	S-adenosyl-L-methionine-dependent methyltransferases superfamily protein;(source:Araport11)		PSI-Low	1.0647	5.21e-25	36.8871	18.2324
AT4G12350	Encodes a transcriptional regulator that directly activates lignin biosynthesis genes and phenylalanine biosynthesis genes during secondary wall formation.	MYB DOMAIN PROTEIN 42 (MYB42)	PSI-Low	1.06346	0.0014571	4.03942	1.99902
AT4G19200	Glycine and proline rich protein.Mutants have increased size.	GLYCINE AND PROLINE RICH PROTEIN 3 (GPRP3)	PSI-Low	1.06301	1.34e-66	224.347	111
AT1G60730	NAD(P)-linked oxidoreductase superfamily protein;(source:Araport11)		PSI-Low	1.06297	3.72e-39	50.0972	24.79
AT1G51680	encodes an isoform of 4-coumarate:CoA ligase (4CL), which is involved in the last step of the general phenylpropanoid pathway. In addition to 4-coumarate, it also converts ferulate. The catalytic efficiency was in the following (descending) order: p-coumaric acid, ferulic acid, caffeic acid and 5-OH-ferulic acid. At4CL1 was unable to use sinapic acid as substrate.	4-COUMARATE:COA LIGASE 1 (4CL1)	PSI-Low	1.0623	1.14e-121	371.969	184.186
AT3G46630	DCL protein (DUF3223);(source:Araport11)		PSI-Low	1.06171	1.34e-08	12.2108	6.05034
AT4G10370	Cysteine/Histidine-rich C1 domain family protein;(source:Araport11)		PSI-Low	1.06148	5.38e-19	17.6907	8.76235
AT2G33460	encodes a member of a novel protein family that contains contain a CRIB (for Cdc42/Rac-interactive binding) motif required for their specific interaction with GTP-bound Rop1 (plant-specific Rho GTPase). Interacts with Rop1 and is involved in pollen tube growth and function. Protein most similar to RIC3(family subgroup III). RIC1 is localized to the apical region of the plasma membrane in pollen t…	ROP-INTERACTIVE CRIB MOTIF-CONTAINING PROTEIN 1 (RIC1)	PSI-Low	1.06142	7.9e-06	6.7517	3.34418
AT1G24100	Encodes a UDP-glucose:thiohydroximate S-glucosyltransferase, involved in glucosinolate biosynthesis	UDP-GLUCOSYL TRANSFERASE 74B1 (UGT74B1)	PSI-Low	1.0608	1.38e-57	177.867	88.1894
AT5G49350	Glycine-rich protein family;(source:Araport11)		PSI-Low	1.06029	1.03e-22	48.001	23.7977
AT1G04160	Encodes a member of the type XI myosin protein family involved in root hair elongation.	MYOSIN XI B (XIB)	PSI-Low	1.06023	6.45e-41	20.8881	10.3545
AT1G08890	Major facilitator superfamily protein;(source:Araport11)		PSI-Low	1.05999	6.82e-29	58.5015	28.997
AT2G27080	Late embryogenesis abundant (LEA) hydroxyproline-rich glycoprotein family;(source:Araport11)	NDR/HIN1-LIKE 13 (NHL13)	PSI-Low	1.05951	1.35e-20	37.8249	18.7615
AT1G79860	Encodes a member of KPP-like gene family, homolog of KPP (kinase partner protein) gene in tomato. Also a member of the RopGEF (guanine nucleotide exchange factor) family, containing the novel PRONE domain (plant-specific Rop nucleotide exchanger), which is exclusively active towards members of the Rop subfamily. Coexpression of AtPRK2a with AtRopGEF12 resulted in isotropic pollen tube growth Grow…	ROP (RHO OF PLANTS) GUANINE NUCLEOTIDE EXCHANGE FACTOR 12 (ROPGEF12)	PSI-Low	1.05921	1.32e-08	9.15406	4.54223
AT4G33880	RSL2 was expressed concurrently with RSL4 and its expression was controlled by RHD6 and RSL1. Required for root-hair growth.	ROOT HAIR DEFECTIVE 6-LIKE 2 (RSL2)	PSI-Low	1.05919	7.3e-28	51.6897	25.6326
AT4G22590	Haloacid dehalogenase-like hydrolase (HAD) superfamily protein;(source:Araport11)	TREHALOSE-6-PHOSPHATE PHOSPHATASE G (TPPG)	PSI-Low	1.05878	1.83e-46	106.558	52.9104
AT3G16410	Encodes a nitrile-specifier protein NSP4. NSP4 is one out of five (At3g16400/NSP1, At2g33070/NSP2, At3g16390/NSP3, At3g16410/NSP4 and At5g48180/NSP5) A. thaliana epithiospecifier protein (ESP) homologues that promote simple nitrile, but not epithionitrile or thiocyanate formation. The mRNA is cell-to-cell mobile.	NITRILE SPECIFIER PROTEIN 4 (NSP4)	PSI-Low	1.05834	2.04e-68	244.884	121.624
AT1G14660	member of putative Na+/H+ antiporter (AtNHX) family. Functions as a plasma membrane Li+/H+ antiporter. Involved in Li+ efflux and detoxification.	NA+/H+ EXCHANGER 8 (NHX8)	PSI-Low	1.05553	3.44e-14	10.6408	5.29513
AT3G11670	Responsible for the final assembly of galactolipids in photosynthetic membranes. Provides stability to the PS I core complex (e.g. subunits PsaD, PsaE).	DIGALACTOSYL DIACYLGLYCEROL DEFICIENT 1 (DGD1)	PSI-Low	1.0551	1.72e-32	32.4972	16.1645
AT4G35630	Encodes a phosphoserine aminotransferase which is involved in serine biosynthesis in the chloroplast which operates via the phosphorylated pathway. The mRNA is cell-to-cell mobile.	PHOSPHOSERINE AMINOTRANSFERASE 1 (PSAT1)	PSI-Low	1.05426	8.95e-54	111.79	55.6678
AT4G33985	membrane insertase, putative (DUF1685);(source:Araport11)		PSI-Low	1.05369	6.53e-06	13.4083	6.68148
AT3G48340	KDEL-tailed cysteine endopeptidase. Mutants generated via RNAi show decreased lateral root growth.	CYSTEINE ENDOPEPTIDASE 2 (CEP2)	PSI-Low	1.05227	1.42e-100	463.66	231.179
AT3G43930	BRCT domain-containing DNA repair protein;(source:Araport11)		PSI-Low	1.05183	0.000119573	4.17633	2.08171
AT3G28550	Proline-rich extensin-like family protein;(source:Araport11)	EXTENSIN 16 (EXT16)	PSI-Low	1.05104	1.78e-69	548.981	274.066
AT3G21750	Encodes a glucosyltransferase that can attach glucose to a number of hydroxylated phenolic compounds as well as quercetins in vitro	UDP-GLUCOSYL TRANSFERASE 71B1 (UGT71B1)	PSI-Low	1.05071	3.76e-13	16.8115	8.38889
AT5G10770	Eukaryotic aspartyl protease family protein;(source:Araport11)		PSI-Low	1.04873	2.24e-70	140.026	69.9997
AT4G20830	Encodes an oligogalacturonide oxidase that inactivates the elicitor-active oligogalacturonides (OGs). It is involved in plant immunity. Overexpressing plants are more resistant to B. cinerea.	(ATBBE19)	PSI-Low	1.04846	1.32e-33	36.6781	18.3354
AT5G56200	Encodes a transcription factor expressed in the female gametophyte.		PSI-Low	1.0474	0.000997871	2.90485	1.45455
AT1G31480	encodes a novel protein that may be part of a gene family represented by bovine phosphatidic acid-preferring phospholipase A1 (PA-PLA1)containing a putative transmembrane domain. SGR2 is involved in the formation and function of the vacuole.	SHOOT GRAVITROPISM 2 (SGR2)	PSI-Low	1.04664	5.11e-37	29.0841	14.5544
AT4G24140	alpha/beta-Hydrolases superfamily protein;(source:Araport11)		PSI-Low	1.04625	3.89e-43	87.9068	44.0141
AT3G07540	Actin-binding FH2 (formin homology 2) family protein;(source:Araport11)	FORMIN 10 (FH10)	PSI-Low	1.04576	4.84e-19	13.6107	6.81506
AT1G74090	encodes a desulfoglucosinolate sulfotransferase, involved in the final step of glucosinolate core structure biosynthesis. Has a broad-substrate specificity with preference with methionine-derived desulfoglucosinolates.	DESULFO-GLUCOSINOLATE SULFOTRANSFERASE 18 (SOT18)	PSI-Low	1.04528	9.43e-48	167.701	84.0643
AT1G33610	Leucine-rich repeat (LRR) family protein;(source:Araport11)		PSI-Low	1.04502	8.57e-08	9.70738	4.86083
AT1G64930	member of CYP89A	CYTOCHROME P450, FAMILY 87, SUBFAMILY A, POLYPEPTIDE 7 (CYP89A7)	PSI-Low	1.0444	5.83e-10	9.531	4.77598
AT1G16850	transmembrane protein;(source:Araport11)		PSI-Low	1.04365	0.000212164	9.46754	4.75871
AT1G67800	Copine (Calcium-dependent phospholipid-binding protein) family;(source:Araport11)	(RGLG5)	PSI-Low	1.04096	8.4e-28	32.0492	16.0996
AT5G36940	Encodes a member of the cationic amino acid transporter (CAT) subfamily of amino acid polyamine choline transporters. Does not mediate efficient uptake of basic amino acids in yeast or Xenopus systems but can transport neutral and acidic amino acid analogs.	CATIONIC AMINO ACID TRANSPORTER 3 (CAT3)	PSI-Low	1.0399	2.89e-47	60.8394	30.6024
AT3G23570	alpha/beta-Hydrolases superfamily protein;(source:Araport11)		PSI-Low	1.03955	4.83e-30	65.8203	33.1019
AT4G39940	adenosine-5'-phosphosulfate-kinase (akn2) mRNA, complete The mRNA is cell-to-cell mobile.	APS-KINASE 2 (AKN2)	PSI-Low	1.03771	1.16e-71	259.259	130.607
AT5G57625	CAP (Cysteine-rich secretory proteins, Antigen 5, and Pathogenesis-related 1 protein) superfamily protein;(source:Araport11)	(ATCAPE5)	PSI-Low	1.03709	6.8e-59	258.432	130.165
AT2G37290	Ypt/Rab-GAP domain of gyp1p superfamily protein;(source:Araport11)		PSI-Low	1.03692	1.23e-14	9.27008	4.67283
AT4G39980	Encodes a 2-deoxy-D-arabino-heptulosonate 7-phosphate (DAHP) synthase, which catalyzes the first committed step in aromatic amino acid biosynthesis. Gene expression is induced by wounding and pathogenic bacteria Pseudomonas syringae. The mRNA is cell-to-cell mobile.	3-DEOXY-D-ARABINO-HEPTULOSONATE 7-PHOSPHATE SYNTHASE 1 (DHS1)	PSI-Low	1.03556	1.07e-91	203.234	102.516
AT1G16905	Curculin-like (mannose-binding) lectin family protein;(source:Araport11)		PSI-Low	1.03553	1.53e-13	21.1988	10.6977
AT5G19420	Regulator of chromosome condensation (RCC1) family with FYVE zinc finger domain-containing protein;(source:Araport11)		PSI-Low	1.03537	1.86e-33	20.5245	10.3507
AT5G54810	A.thaliana tryptophan synthase beta subunit (trpB)	TRYPTOPHAN SYNTHASE BETA-SUBUNIT 1 (TSB1)	PSI-Low	1.03505	1.22e-91	314.661	158.75
AT5G17850	CCX2 is a putative cation/Ca2+ exchange protein. It is located in the endoplasmic reticulum. It plays a role in salt induced calcium signaling. Loss of function results in decreased cytosolic and increased ER Ca2+ concentrations.	CATION/CA2+EXCHANGER2 (CCX2)	PSI-Low	1.03488	4.99e-07	6.4367	3.24552
AT2G12400	plasma membrane fusion protein;(source:Araport11)		PSI-Low	1.03466	5.83e-66	130.357	65.8065
AT2G34090	maternal effect embryo arrest 18;(source:Araport11)	MATERNAL EFFECT EMBRYO ARREST 18 (MEE18)	PSI-Low	1.03439	1.21e-07	8.20726	4.13941
AT1G29300	intracellular protein transporter, putative (DUF641);(source:Araport11)	UNFERTILIZED EMBRYO SAC 1 (UNE1)	PSI-Low	1.0341	3.51e-21	30.974	15.6444
AT1G62980	Alpha-expansin 18. Naming convention from the Expansin Working Group (Kende et al, 2004. Plant Mol Bio)	EXPANSIN A18 (EXPA18)	PSI-Low	1.0324	6.24e-48	127.776	64.5703
AT5G14960	DP-E2F-like 2;(source:Araport11)	DP-E2F-LIKE 2 (DEL2)	PSI-Low	1.03232	0.000108735	5.22058	2.63892
AT4G01600	GRAM domain family protein;(source:Araport11)		PSI-Low	1.03232	6.38e-08	15.0032	7.58029
AT1G06620	encodes a protein whose sequence is similar to a 2-oxoglutarate-dependent dioxygenase The mRNA is cell-to-cell mobile.		PSI-Low	1.03083	9.06e-65	138.769	70.226
AT3G20557	hypothetical protein;(source:Araport11)	VASCULAR-RELATED UNKNOWN PROTEIN 3 (VUP3)	PSI-Low	1.02984	0.0132592	3.85356	1.95064
AT4G04700	member of Calcium Dependent Protein Kinase	CALCIUM-DEPENDENT PROTEIN KINASE 27 (CPK27)	PSI-Low	1.02974	6.41e-11	12.922	6.54222
AT5G65990	Transmembrane amino acid transporter family protein;(source:Araport11)	(ATAVT3)	PSI-Low	1.02924	2.88e-14	22.576	11.4416
AT3G61170	Tetratricopeptide repeat (TPR)-like superfamily protein;(source:Araport11)		PSI-Low	1.0265	0.00138843	2.68495	1.36249
AT5G66880	encodes a member of SNF1-related protein kinases (SnRK2) whose activity is activated by ionic (salt) and non-ionic (mannitol) osmotic stress. Enzyme involved in the ABA signaling during seed germination, dormancy and seedling growth. The mRNA is cell-to-cell mobile.	SUCROSE NONFERMENTING 1(SNF1)-RELATED PROTEIN KINASE 2.3 (SNRK2.3)	PSI-Low	1.02554	2.33e-06	52.0463	26.4047
AT4G00630	Encodes a K(+)/H(+) antiporter that modulates monovalent cation and pH homeostasis in plant chloroplasts or plastids.	K+ EFFLUX ANTIPORTER 2 (KEA2)	PSI-Low	1.02535	5.42e-66	75.8013	38.5097
AT4G02050	STP7 is a monosaccharide/H+ symporter that transports arabinose and xylose.	SUGAR TRANSPORTER PROTEIN 7 (STP7)	PSI-Low	1.02372	3.58e-50	130.558	66.3656
AT2G45120	C2H2-like zinc finger protein;(source:Araport11)	(ZAT4)	PSI-Low	1.02168	0.00236062	3.47967	1.77239
AT2G18950	Encodes homogentisate phytyltransferase involved in tocopherol biosynthesis. Has impact on seed longevity and plays a role in the adaptation to low temperature stress, notably phloem loading.	HOMOGENTISATE PHYTYLTRANSFERASE 1 (HPT1)	PSI-Low	1.02121	9.19e-12	13.3792	6.81221
AT5G62940	HCA2 induces the formation of interfascicular cambium and regulates vascular tissue development in the aerial parts of the plant. Evidence from both gain of function and dominant negative alleles. PEAR protein involved in the formation of a short-range concentration gradient that peaks at protophloem sieve elements, and activates gene expression that promotes radial growth. Locally promotes trans…	HIGH CAMBIAL ACTIVITY2 (HCA2)	PSI-Low	1.01996	4.23e-07	9.10047	4.63685
AT1G08290	WIP domain protein 3;(source:Araport11)	WIP DOMAIN PROTEIN 3 (WIP3)	PSI-Low	1.01962	3.06e-06	7.33966	3.74373
AT4G26640	member of WRKY Transcription Factor; Group I	(WRKY20)	PSI-Low	1.01901	4.49e-39	26.1932	13.3678
AT3G22200	Genetically redundant with POP3;mediates pollen tube guidance. Double mutants are self sterile; gamma-aminobutyrate transaminase subunit precursor; nuclear gene for mitochondrial product. Encodes gamma-aminobutyrate transaminase that uses pyruvate instead of alpha-ketoglutarate as cosubstrate. Mutations in POP2/HER1 render roots resistant to the inhibitory growth effects of the volatile organic c…	POLLEN-PISTIL INCOMPATIBILITY 2 (POP2)	PSI-Low	1.01865	4.44e-92	351.25	179.253
AT1G70460	Encodes a member of the proline-rich extensin-like receptor kinase (PERK) family. This family consists of 15 predicted receptor kinases (PMID: 15653807).	PROLINE-RICH EXTENSIN-LIKE RECEPTOR KINASE 13 (PERK13)	PSI-Low	1.01517	8.22e-34	41.1408	21.0332
AT1G71380	cellulase 3;(source:Araport11)	CELLULASE 3 (CEL3)	PSI-Low	1.01457	1.1e-13	16.0057	8.19342
AT1G13420	Encodes a sulfotransferase. Unlike the related ST4A protein (At2g14920), in vitro experiments show that this enzyme does not act brassinosteroids. ST4B is expressed in the roots and transcript levels rise in response to cytokinin treatment.	SULFOTRANSFERASE 4B (ST4B)	PSI-Low	1.01446	5.13e-50	182.338	93.3436
AT4G28720	Auxin biosynthetic gene regulated by RVE1. Overexpression leads to suppression of bri1 phenotype.	YUCCA 8 (YUC8)	PSI-Low	1.01443	9.96e-09	10.4792	5.36197
AT4G34920	PLC-like phosphodiesterases superfamily protein;(source:Araport11)		PSI-Low	1.0142	1.52e-48	111.041	56.8362
AT3G44770	transmembrane protein, putative (DUF626);(source:Araport11)		PSI-Low	1.01302	0.00197206	2.53363	1.2978
AT3G19390	Granulin repeat cysteine protease family protein;(source:Araport11)		PSI-Low	1.01233	1.58e-76	246.447	126.297
AT5G50800	Encodes a member of the SWEET sucrose efflux transporter family proteins, together with RPG1, it is involved in pollen development. Together with SWEET14, it is likely involved in modulating the GA response and is required for proper development of anthers, seeds and seedlings.	(SWEET13)	PSI-Low	1.01202	0.000109888	9.74485	5.00484
AT2G23950	Encodes an LLR receptor kinase that is expressed in protophloem and is required for CLE peptide sensing in roots. One of a group of LRR-RLKs, designated as CLAVATA3 INSENSITIVE RECEPTOR KINASES (CIKs), that acts as a co-regulator and has essential roles in regulating CLV3-mediated stem cell homeostasis.	CLE-RESISTANT RECEPTOR KINASE (CLERK)	PSI-Low	1.01177	1.98e-39	52.0538	26.702
AT2G36650	CHUP1-like protein;(source:Araport11)		PSI-Low	1.01149	1.71e-10	16.2397	8.33153
AT4G00080	Plant invertase/pectin methylesterase inhibitor superfamily protein;(source:Araport11)	UNFERTILIZED EMBRYO SAC 11 (UNE11)	PSI-Low	1.01141	1.84e-30	90.3503	46.3524
AT4G15350	member of CYP705A	CYTOCHROME P450, FAMILY 705, SUBFAMILY A, POLYPEPTIDE 2 (CYP705A2)	PSI-Low	1.0114	4.69e-05	5.3969	2.76556
AT2G39780	Encodes the main endoribonuclease activity in plant cells and localizes to the endoplasmic reticulum (ER), ER-derived structures, and vacuoles. It is essential for normal ribosomal RNA recycling. The mRNA is cell-to-cell mobile.	RIBONUCLEASE 2 (RNS2)	PSI-Low	1.01134	1.44e-53	262.48	134.631
AT5G54490	Encodes a PINOID (PID)-binding protein containing putative EF-hand calcium-binding motifs. The interaction is dependent on the presence of calcium. mRNA expression is up-regulated by auxin. Not a phosphorylation target of PID, likely acts upstream of PID to regulate the activity of this protein in response to changes in calcium levels.	PINOID-BINDING PROTEIN 1 (PBP1)	PSI-Low	1.00953	3.65e-06	12.437	6.38204
AT5G60800	Heavy metal transport/detoxification superfamily protein;(source:Araport11)	EAVY METAL-ASSOCIATED ISOPRENYLATED PLANT PROTEIN3 (HIPP3)	PSI-Low	1.00881	1.7e-10	16.716	8.58661
AT3G22850	aluminum induced protein with YGL and LRDR motifs;(source:Araport11)		PSI-Low	1.00875	1.51e-77	316.215	162.487
AT1G79420	C-type mannose receptor (DUF620);(source:Araport11)	BOUNDARY OF ROP DOMAIN2 (BDR2)	PSI-Low	1.00872	4.85e-10	14.7198	7.56193
AT1G77510	Encodes a protein disulfide isomerase-like (PDIL) protein, a member of a multigene family within the thioredoxin (TRX) superfamily. Transcript levels for this gene are up-regulated in response to three different chemical inducers of ER stress (dithiothreitol, beta-mercaptoethanol, and tunicamycin). AtIRE1-2 does not appear to be required for this response, but the atbzip60 mutant has a diminished…	PDI-LIKE 1-2 (PDIL1-2)	PSI-Low	1.00829	4.27e-69	194.423	99.9557
AT1G74000	encodes a protein similar to strictosidine synthase, which is involved in the production of monoterpene indole alkaloids. This gene belongs to a family of 13 members in Arabidopsis.	STRICTOSIDINE SYNTHASE 3 (SS3)	PSI-Low	1.0077	6.3e-07	10.7474	5.52563
AT1G24267	bZIP transcription factor, putative (DUF1664);(source:Araport11)		PSI-Low	1.00732	3.49e-45	86.5037	44.5055
AT1G33700	Beta-glucosidase, GBA2 type family protein;(source:Araport11)		PSI-Low	1.00728	6.91e-50	61.1299	31.4297
AT1G04990	Zinc finger C-x8-C-x5-C-x3-H type family protein;(source:Araport11)		PSI-Low	1.00632	1.27e-33	39.829	20.5
AT3G06460	ELO family protein containing a characteristic histidine motif which binds to AtCb5-B, interacts with AtBI-1	ELO HOMOLOG 1 (ELO1)	PSI-Low	1.0058	1.79e-31	78.637	40.4961
AT5G46520	VICTR (VARIATION IN COMPOUND TRIGGERED ROOT growth response) encodes a TIR-NB-LRR (for Toll-Interleukin1 Receptor-nucleotide binding-Leucine-rich repeat) protein. VICTR is necessary for DFPM-induced root growth arrest and inhibition of abscisic acid-induced stomatal closing (DFPM is [5-(3,4-dichlorophenyl)furan-2-yl]-piperidine-1-ylmethanethione)(PMID:21620700). DFPM-mediated root growth arrest i…	VARIATION IN COMPOUND TRIGGERED ROOT GROWTH RESPONSE (VICTR)	PSI-Low	1.00503	1.48e-07	3.61179	1.86099
AT2G29980	Endoplasmic reticulum enzyme responsible for the synthesis of 18:3 fatty acids from phospholipids. Uses cytochrome b5 as electron donor.	FATTY ACID DESATURASE 3 (FAD3)	PSI-Low	1.00436	4.48e-81	282.685	145.695
AT1G80820	Encodes an cinnamoyl CoA reductase isoform. Involved in lignin biosynthesis.	CINNAMOYL COA REDUCTASE (CCR2)	PSI-Low	1.00425	4.59e-18	24.7736	12.7751
AT1G71100	Encodes a ribose 5-phosphate isomerase involved in the formation of uridine used for the synthesis of UDP-sugars. Mutants of this gene are affected in cellulose biosynthesis.	RADIAL SWELLING 10 (RSW10)	PSI-Low	1.00359	9.19e-20	32.7735	16.8998
AT2G26480	UDP-glucosyl transferase 76D1;(source:Araport11)	UDP-GLUCOSYL TRANSFERASE 76D1 (UGT76D1)	PSI-Low	1.00243	2.72e-09	16.8247	8.68608
AT1G11570	NTF2-like protein;(source:Araport11)	NTF2-LIKE (NTL)	PSI-Low	1.00212	0.0169934	3.78574	1.95194
AT1G30550	S-adenosyl-L-methionine-dependent methyltransferase superfamily protein;(source:Araport11)		PSI-Low	1.00127	3.56e-16	34.4042	17.7758
AT5G48410	member of Putative ligand-gated ion channel subunit family	GLUTAMATE RECEPTOR 1.3 (GLR1.3)	PSI-Low	1.00042	2.29e-05	3.78251	1.95475
AT5G23820	ML3 can be modified by NEDD8 and ubiquitin. ML3 expression is regulated by NAI1. ML3 expression is regulated by MeJA, ethylene and wounding. ml3-3 is more susceptible against infections with Alternaria brassicicola and more resistant against infections with Pseudomonas syringae DC3000.	MD2-RELATED LIPID RECOGNITION 3 (ML3)	PSI-Low	1.00003	5.9e-75	636.658	329.11
AT3G25480	Rhodanese/Cell cycle control phosphatase superfamily protein;(source:Araport11)		PSS	-1.00085	3.5e-06	5.07835	10.504
AT5G66470	GTP-binding protein Era-like protein;(source:Araport11)	(ERA-1)	PSS	-1.00118	6.72e-11	6.56791	13.5863
AT1G65850	Disease resistance protein (TIR-NBS-LRR class) family;(source:Araport11)		PSS	-1.003	0.00116956	0.902703	1.87438
AT1G80650	RNAse THREE-like protein 1;(source:Araport11)	RNASE THREE-LIKE PROTEIN 1 (RTL1)	PSS	-1.00329	6.74e-06	4.78687	9.91397
AT1G58150	phosphoglycerate kinase;(source:Araport11)		PSS	-1.0033	0.000121123	15.273	31.6231
AT4G24415	Encodes a microRNA that targets AGL16. MicroRNAs are regulatory RNAs with a mature length of ~21-nucleotides that are processed from hairpin precursors by Dicer-like enzymes. MicroRNAs can negatively regulate gene expression by attenuating translation or by directing mRNA cleavage. Mature sequence: UAGACCAUUUGUGAGAAGGGA	MICRORNA824A (MIR824A)	PSS	-1.00385	0.00295136	3.84134	7.98439
AT4G38690	PLC-like phosphodiesterases superfamily protein;(source:Araport11)		PSS	-1.00521	0.000254316	2.33859	4.84829
AT5G45380	urea-proton symporter DEGRADATION OF UREA 3 (DUR3);(source:Araport11)	DEGRADATION OF UREA 3 (DUR3)	PSS	-1.00712	2.38e-11	7.28844	15.1363
AT2G37450	nodulin MtN21-like transporter family protein	USUALLY MULTIPLE ACIDS MOVE IN AND OUT TRANSPORTERS 13 (UMAMIT13)	PSS	-1.00762	7.71e-12	5.8562	12.1654
AT1G22050	membrane-anchored ubiquitin-fold protein 6 precursor;(source:Araport11)	MEMBRANE-ANCHORED UBIQUITIN-FOLD PROTEIN 6 PRECURSOR (MUB6)	PSS	-1.00767	2.54e-06	6.60564	13.724
AT1G03660	Ankyrin-repeat containing protein;(source:Araport11)		PSS	-1.00776	0.00171696	2.5465	5.28041
AT4G29740	It encodes a protein whose sequence is similar to cytokinin oxidase/dehydrogenase, which catalyzes the degradation of cytokinins.	CYTOKININ OXIDASE 4 (CKX4)	PSS	-1.00815	8.59e-07	3.97243	8.26314
AT3G11120	Ribosomal protein L41 family;(source:Araport11)		PSS	-1.00949	2.37e-16	66.1271	137.564
AT2G15970	encodes an alpha form of a protein similar to the cold acclimation protein WCOR413 in wheat. Expression is induced by short-term cold-treatment, water deprivation, and abscisic acid treatment. The mRNA is cell-to-cell mobile.	COLD REGULATED 413 PLASMA MEMBRANE 1 (COR413-PM1)	PSS	-1.01439	3.08e-08	274.116	573.088
AT5G62350	Plant invertase/pectin methylesterase inhibitor superfamily protein;(source:Araport11)		PSS	-1.01528	1.34e-49	105.318	220.047
AT3G24300	Encodes a plasma membrane localized ammonium transporter.	AMMONIUM TRANSPORTER 1;3 (AMT1;3)	PSS	-1.01551	6.43e-36	39.9344	83.4881
AT1G30370	Encodes a mitochondria-localized class III phospholipase A1 that plays a role in seed viability.	DAD1-LIKE ACYLHYDROLASE (DLAH)	PSS	-1.0164	3.52e-09	5.27639	11.0254
AT3G01070	early nodulin-like protein 16;(source:Araport11)	EARLY NODULIN-LIKE PROTEIN 16 (ENODL16)	PSS	-1.01674	7.91e-09	8.43054	17.6542
AT4G36040	Chaperone DnaJ-domain superfamily protein;(source:Araport11)	DNAJ11 (J11)	PSS	-1.01685	4.01e-06	44.52	93.0274
AT5G47830	hypothetical protein;(source:Araport11)		PSS	-1.01781	6.57e-11	11.7272	24.5734
AT4G18260	Cytochrome b561/ferric reductase transmembrane protein family;(source:Araport11)		PSS	-1.01861	6.09e-15	20.9429	43.8288
AT3G26900	Encodes a protein with some sequence similarity to shikimate kinases, but a truncated form of this protein (lacking a putative N-terminal chloroplast transit peptide) does not have shikimate kinase activity in vitro. skl1-3 mutants have a variegated phenotype and skl1-8 mutants have an albino phenotype consistent with the observation of chloroplast defects in these mutants.	SHIKIMATE KINASE-LIKE 1 (SKL1)	PSS	-1.01897	1.03e-14	11.5087	24.107
AT5G35926	Protein with RNI-like/FBD-like domain;(source:Araport11)		PSS	-1.01924	0.0190913	0.843597	1.7627
AT5G09240	ssDNA-binding transcriptional regulator;(source:Araport11)		PSS	-1.01931	0.00137304	3.07817	6.44542
AT1G06650	encodes a protein whose sequence is similar to 2-oxoglutarate-dependent dioxygenase The mRNA is cell-to-cell mobile.		PSS	-1.01941	7.22e-07	4.95964	10.4164
AT1G01420	Phosphatidylinositol 4-phosphate 5-kinase (PIP5K) enzyme family member.	UDP-GLUCOSYL TRANSFERASE 72B3 (UGT72B3)	PSS	-1.01958	2.65e-06	3.51671	7.3829
AT1G45015	MD-2-related lipid recognition domain-containing protein;(source:Araport11)		PSS	-1.0202	6.9e-24	50.518	105.897
AT2G21045	Arsenate reductase. Contributes to QTL for arsenate tolerance. Col is resistant and Kas-1 represents sensitive strain.	HIGH ARSENIC CONTENT 1 (HAC1)	PSS	-1.02037	2.22e-42	152.566	319.865
AT4G12330	member of CYP706A	CYTOCHROME P450, FAMILY 706, SUBFAMILY A, POLYPEPTIDE 7 (CYP706A7)	PSS	-1.02108	3.31e-25	17.8556	37.4417
AT1G08520	Encodes the CHLD subunit of the Mg-chelatase enzyme involved in chlorophyll biosynthesis. Lines carrying recessive mutations of this locus are white and seedling lethal.	ALBINA 1 (ALB1)	PSS	-1.02157	8.42e-26	15.5396	32.6054
AT3G13750	beta-galactosidase, glycosyl hydrolase family 35 The mRNA is cell-to-cell mobile.	BETA GALACTOSIDASE 1 (BGAL1)	PSS	-1.02248	3.23e-43	96.7151	203.093
AT2G18470	Proline-rich extensin-like receptor kinase 4. Functions at an early stage of ABA signalling inhibiting primary root cell elongation by perturbing Ca2+ homeostasis.	PROLINE-RICH EXTENSIN-LIKE RECEPTOR KINASE 4 (PERK4)	PSS	-1.02308	0.00297265	0.957794	2.01892
AT2G30890	Cytochrome b561/ferric reductase transmembrane protein family;(source:Araport11)		PSS	-1.02355	0.0191725	1.52349	3.19254
AT4G02380	Encodes AtLEA5 (late embryogenesis abundant like protein). Also known as SENESCENCE-ASSOCIATED GENE 21 (SAG21). Has a role on oxidative stress tolerance. mRNA levels are elevated in response to various stresses.	SENESCENCE-ASSOCIATED GENE 21 (SAG21)	PSS	-1.02378	1.96e-25	31.0313	65.2586
AT5G51545	Encodes LPA2 (low psii accumulation2), an intrinsic thylakoid membrane protein required for efficient assembly of Photosystem II.	LOW PSII ACCUMULATION2 (LPA2)	PSS	-1.02443	0.000148781	4.4575	9.38952
AT5G51850	hypothetical protein;(source:Araport11)	TON1 RECRUITING MOTIF 24 (TRM24)	PSS	-1.02515	0.00784657	0.929086	1.9492
AT3G44716	hypothetical protein;(source:Araport11)		PSS	-1.02546	0.0283562	1.21408	2.5536
AT3G14770	Nodulin MtN3 family protein;(source:Araport11)	(SWEET2)	PSS	-1.02623	5.17e-12	9.32609	19.6139
AT5G64180	tropomyosin;(source:Araport11)		PSS	-1.02758	1.7e-26	29.8372	62.8995
AT4G15380	member of CYP705A	CYTOCHROME P450, FAMILY 705, SUBFAMILY A, POLYPEPTIDE 4 (CYP705A4)	PSS	-1.02851	1.48e-14	8.10583	17.1036
AT3G14595	Ribosomal protein L18ae family;(source:Araport11)		PSS	-1.02924	1.17e-32	58.4956	123.356
AT5G47050	SBP (S-ribonuclease binding protein) family protein;(source:Araport11)		PSS	-1.02936	3.72e-41	42.9038	90.5351
AT4G34730	ribosome-binding factor A family protein;(source:Araport11)	RBFA DOMAIN-CONTAINING PROTEIN 1 (RBF1)	PSS	-1.02947	3.06e-10	5.25867	11.1007
AT2G28800	member of Chloroplast membrane protein ALBINO3 family. Similar to pea PPF1 and may play a role in plant senescence.	ALBINO 3 (ALB3)	PSS	-1.03011	5.04e-40	31.7613	67.0333
AT1G12060	A member of Arabidopsis BAG (Bcl-2-associated athanogene) proteins, plant homologs of mammalian regulators of apoptosis. Plant BAG proteins are multi-functional and remarkably similar to their animal counterparts, as they regulate apoptotic-like processes ranging from pathogen attack, to abiotic stress, to plant development.	BCL-2-ASSOCIATED ATHANOGENE 5 (BAG5)	PSS	-1.03015	5.59e-05	5.39969	11.4014
AT3G05345	Chaperone DnaJ-domain superfamily protein;(source:Araport11)	DNA J PROTEIN C82 (DJC82)	PSS	-1.03061	0.000194734	5.26984	11.127
AT1G20650	Protein kinase superfamily protein;(source:Araport11)	ALTERED SEED GERMINATION 5 (ASG5)	PSS	-1.03121	1.71e-10	6.72208	14.1918
AT5G18130	transmembrane protein;(source:Araport11)		PSS	-1.03175	2.11e-18	25.1614	53.1418
AT5G52810	SAR-DEFICIENT4 (SARD4) alias ORNITHINE CYCLODEAMINASE/m-CRYSTALLIN (ORNCD1) is involved in the biosynthesis of pipecolic acid. The reductase converts dehydropipecolic acid intermediates generated from L-Lysine by AGD2-LIKE DEFENSE RESPONSE PROTEIN1 (ALD1) to pipecolic acid (PMID:28330936).	SAR DEFICIENT 4 (SARD4)	PSS	-1.0323	2.52e-08	7.68367	16.2626
AT2G46750	Encodes a homolog of rat L-gulono-1,4-lactone (L-GulL) oxidase that is involved in the biosynthesis of L-ascorbic acid.	L -GULONO-1,4-LACTONE ( L -GULL) OXIDASE 2 (GULLO2)	PSS	-1.03246	3.28e-32	23.5481	49.7936
AT1G74880	Encodes subunit NDH-O of NAD(P)H:plastoquinone dehydrogenase complex (Ndh complex) present in the thylakoid membrane of chloroplasts. This subunit is thought to be required for Ndh complex assembly.	NADH DEHYDROGENASE-LIKE COMPLEX ) (NdhO)	PSS	-1.03401	0.0304165	1.60369	3.39669
AT1G13100	putative cytochrome P450	CYTOCHROME P450, FAMILY 71, SUBFAMILY B, POLYPEPTIDE 29 (CYP71B29)	PSS	-1.03484	2.28e-09	7.26925	15.4012
AT5G50820	NAC domain containing protein 97;(source:Araport11)	NAC DOMAIN CONTAINING PROTEIN 97 (NAC097)	PSS	-1.03539	3.54e-08	8.42845	17.8471
AT5G24410	Encodes a cytosolic 6-phosphogluconolactonase (PGL) thought to be involved in the oxidative pentose-phosphate pathway (OPPP).	6-PHOSPHOGLUCONOLACTONASE 4 (PGL4)	PSS	-1.03599	1.8e-11	9.68376	20.5126
AT1G03010	Phototropic-responsive NPH3 family protein;(source:Araport11)		PSS	-1.03639	1.96e-09	3.44346	7.30303
AT2G46495	RING/U-box superfamily protein;(source:Araport11)	ARABIDOPSIS T??XICOS EN LEVADURA 21 (ATL21)	PSS	-1.03696	0.00558568	1.43574	3.04513
AT5G23760	Copper transport protein family;(source:Araport11)		PSS	-1.03736	8.37e-09	11.2173	23.799
AT3G61220	CytADR/SDR1 is an aldehyde reductase that catalyzes the reduction of the aldehyde carbonyl groups on alpha,beta-unsaturated aldehydes with more than 5 carbons in vitro. It can also act on menthone and neomenthol in vitro, but these do not represent likely endogenous activities of this enzyme in planta. GFP-tagged CytADR appears to localize to the cytosol where it likely plays a role in detoxifyin…	SHORT-CHAIN DEHYDROGENASE/REDUCTASE 1 (SDR1)	PSS	-1.03854	2.34e-18	16.9414	36.0014
AT2G42750	DNAJ heat shock N-terminal domain-containing protein;(source:Araport11)	DNA J PROTEIN C77 (DJC77)	PSS	-1.03886	7.3e-14	10.2825	21.827
AT3G13677	hypothetical protein;(source:Araport11)		PSS	-1.03921	0.000216776	3.93933	8.38014
AT2G35770	serine carboxypeptidase-like 28;(source:Araport11)	SERINE CARBOXYPEPTIDASE-LIKE 28 (scpl28)	PSS	-1.04143	0.000116226	31.0672	66.2216
AT1G77122	Uncharacterized protein family UPF0090;(source:Araport11)		PSS	-1.04239	0.00491278	2.19002	4.6614
AT5G15330	Encodes a protein with a single SYG1/Pho81/XPR1 (SPX) domain that localizes to both the cytosol and nucleus, acting as a dose-dependent modulator of PHR1-dependent and PHR1-independent phosphate-starvation responses in shoots. SPX4 prevents translocation of PHR1 (AT4G28610) to the nucleus in a dose- and Pi-dependent manner. In contrast to SPX1, SPX4 modulates rather than suppresses phosphate-star…	SPX DOMAIN GENE 4 (SPX4)	PSS	-1.04272	4.28e-13	10.0814	21.4617
AT1G22650	Plant neutral invertase family protein;(source:Araport11)	ALKALINE/NEUTRAL INVERTASE D (A/N-InvD)	PSS	-1.04314	2.65e-05	1.90714	4.05697
AT5G46900	Bifunctional inhibitor/lipid-transfer protein/seed storage 2S albumin superfamily protein;(source:Araport11)		PSS	-1.04442	9.2e-58	156.149	332.934
AT3G51750	hypothetical protein;(source:Araport11)		PSS	-1.04585	0.00257384	4.13854	8.85682
AT5G45810	Encodes a member of the SNF1-related kinase (SnRK) gene family (SnRK3.5), which has also been reported as a member of the CBL-interacting protein kinases (CIPK19).	CBL-INTERACTING PROTEIN KINASE 19 (CIPK19)	PSS	-1.04885	5.03e-05	2.25122	4.82692
AT3G51710	D-mannose binding lectin protein with Apple-like carbohydrate-binding domain-containing protein;(source:Araport11)		PSS	-1.0489	5.23e-12	6.8067	14.556
AT5G12110	elongation factor 1-beta 1;(source:Araport11)		PSS	-1.0506	2.48e-15	8.81699	18.866
AT4G28025	hypothetical protein;(source:Araport11)		PSS	-1.05179	2.56e-16	17.1904	36.8526
AT1G46554	other_RNA;(source:Araport11)		PSS	-1.05191	1.01e-08	8.66	18.5504
AT5G14570	Encodes ATNRT2.7, a nitrate transporter that controls nitrate content in seeds. Expression is detected in reproductive organs and peaks in seeds. Localized to the vacuolar membrane.	HIGH AFFINITY NITRATE TRANSPORTER 2.7 (NRT2.7)	PSS	-1.05364	1.41e-14	9.49404	20.374
AT5G19875	transmembrane protein;(source:Araport11)		PSS	-1.05399	9.77e-13	16.4741	35.3733
AT5G49780	Leucine-rich repeat protein kinase family protein;(source:Araport11)		PSS	-1.05401	6.06e-05	1.54172	3.31454
AT5G22340	NF-kappa-B inhibitor-like protein;(source:Araport11)		PSS	-1.05402	9.15e-12	7.8576	16.8775
AT3G04110	putative glutamate receptor (GLR1.1). Contains a functional cation - permeable pore domain. Involved in cellular cation homeostasis.	GLUTAMATE RECEPTOR 1.1 (GLR1.1)	PSS	-1.05453	8.16e-13	5.11154	10.9769
AT5G52420	transmembrane protein;(source:Araport11)	PSI-INTERACTING ROOT-CELL ENRICHED 3 (PRCE3)	PSS	-1.05462	9.67e-08	7.11691	15.2956
AT1G51790	Leucine-rich repeat protein kinase family protein;(source:Araport11)		PSS	-1.05509	5.75e-21	6.77252	14.5457
AT5G24930	Flowering repressor in long days (LD) and short days (SD) and acts on the expression of FT and FT-like genes as well as on SUPPRESSOR OF OVEREXPRESSION OF CONSTANS 1 (SOC1).	CONSTANS-LIKE 4 (COL4)	PSS	-1.05656	2.47e-31	36.9905	79.5354
AT5G42310	Encodes a member of the Arabidopsis PPR family, expressed in the chloroplast, that acts as a regulator of chloroplast protein synthesis, interacts with the petB-petD intergenic region, and is required for the generation of petB and petD monocistronic RNAs.	CHLOROPLAST RNA PROCESSING 1 (CRP1)	PSS	-1.05734	1.33e-08	3.11715	6.71313
AT3G28910	Encodes a MYB family transcriptional regulator.It is a a positive regulator of the pathogen-induced hypersensitive response and of brassinosteroid and abscisic acid signaling and a negative regulator of photomorphogenesis. Accumulation of MYB30 is light regulated and activity is modulated by SUMOlaytion. MYB30 can for complexes with different bHLH components to regulate expression of different pa…	MYB DOMAIN PROTEIN 30 (MYB30)	PSS	-1.05736	4.4e-08	3.83219	8.25625
AT4G24130	DUF538 family protein (Protein of unknown function, DUF538);(source:Araport11)		PSS	-1.05878	3.54e-24	66.5036	143.403
AT1G18265	zein-binding protein (Protein of unknown function, DUF593);(source:Araport11)		PSS	-1.05929	0.0339414	1.09827	2.36285
AT2G28470	putative beta-galactosidase (BGAL8 gene)	BETA-GALACTOSIDASE 8 (BGAL8)	PSS	-1.0595	1.3e-72	47.8947	103.188
AT1G22500	Gene encodes a putative C3HC4-type RING zinc finger factor. it is induced in response to light and ascorbate stimulus.	ARABIDOPSIS TOXICOS EN LEVADURA 15 (ATL15)	PSS	-1.05958	7.01e-13	13.5564	29.2075
AT1G04420	NAD(P)-linked oxidoreductase superfamily protein;(source:Araport11)		PSS	-1.0597	2.68e-07	5.02048	10.816
AT4G31650	Transcriptional factor B3 family protein;(source:Araport11)		PSS	-1.05973	3.14e-06	2.85399	6.14694
AT3G17640	Leucine-rich repeat (LRR) family protein;(source:Araport11)		PSS	-1.0603	0.000697143	1.65503	3.5649
AT3G08010	Encodes a chloroplast-localized protein ATAB2. ATAB2 is involved in the biogenesis of Photosystem I and II. ATAB2 has A/U-rich RNA-binding activity and presumably functions as an activator of translation with targets at PS I and PS II.	(ATAB2)	PSS	-1.0604	1.13e-06	4.93541	10.6562
AT3G46690	UDP-Glycosyltransferase superfamily protein;(source:Araport11)		PSS	-1.06053	1.23e-15	9.98021	21.5136
AT4G18810	NAD(P)-binding Rossmann-fold superfamily protein;(source:Araport11)		PSS	-1.0611	0.00534509	0.854515	1.84094
AT4G32770	Tocopherol cyclase involved in tocopherol (vitamin E)synthesis. VTE1 over-expressing plants have increased tocopherol indicating VTE1 is a major limiting factor in tocopherol synthesis. Mutants defective in this gene accumulate high amounts of zeaxanthin in conditions of high light or low temperature. Plays a role in the adaptation to low temperature stress, notably phloem loading.	VITAMIN E DEFICIENT 1 (VTE1)	PSS	-1.06152	3.25e-06	3.18488	6.88022
AT5G14070	Encodes a member of the CC-type glutaredoxin (ROXY) family that has been shown to interact with the transcription factor TGA2 and suppress ORA59 promoter activity. ROXY2, together with ROXY1 (AT3G02000), controls anther development. roxy1 roxy2 double mutants are sterile and do not produce pollen.	(ROXY2)	PSS	-1.06247	1.69e-05	6.27919	13.5459
AT1G74850	Present in transcriptionally active plastid chromosomes. Involved in plastid gene expression.	PLASTID TRANSCRIPTIONALLY ACTIVE 2 (PTAC2)	PSS	-1.06303	1.51e-14	4.41822	9.54498
AT1G51860	Leucine-rich repeat protein kinase family protein;(source:Araport11)		PSS	-1.06336	3.47e-41	19.7335	42.6059
AT4G27745	Yippee family putative zinc-binding protein;(source:Araport11)		PSS	-1.06466	4.93e-22	21.0073	45.4173
AT2G39530	Uncharacterized protein family (UPF0497);(source:Araport11)	CASP-LIKE PROTEIN 4D1 (CASPL4D1)	PSS	-1.06479	1.76e-18	22.5412	48.7326
AT3G26085	CAAX amino terminal protease family protein;(source:Araport11)		PSS	-1.06542	6.15e-10	6.71695	14.534
AT3G51870	Mitochondrial substrate carrier family protein;(source:Araport11)		PSS	-1.0686	7.14e-06	2.99093	6.48697
AT1G74458	transmembrane protein;(source:Araport11)		PSS	-1.07225	6.58e-05	4.69254	10.2048
AT1G80970	XH domain-containing protein;(source:Araport11)		PSS	-1.07237	0.00114648	1.59574	3.47516
AT1G76020	Thioredoxin superfamily protein;(source:Araport11)		PSS	-1.07282	1.31e-12	8.04155	17.4748
AT2G26980	encodes a serine-threonine protein kinase whose expression increases in response to abscisic acid, cold, drought, high salt, and wounding conditions. The gene is expressed in developing seeds and seedlings. Lines carrying a T-DNA insertions have reduced germination efficiency and expression of cold, high-salt, and abscisic acid marker genes are altered, but not drought-response markers.	CBL-INTERACTING PROTEIN KINASE 3 (CIPK3)	PSS	-1.07304	1.37e-42	25.8958	56.3624
AT5G54600	Translation protein SH3-like family protein;(source:Araport11)	PLASTID RIBOSOMAL PROTEIN L24 (RPL24)	PSS	-1.07338	2.67e-26	29.7614	64.7717
AT4G04830	methionine sulfoxide reductase B5;(source:Araport11)	METHIONINE SULFOXIDE REDUCTASE B5 (MSRB5)	PSS	-1.07413	2.72e-57	323.602	704.167
AT1G20810	FKBP-like peptidyl-prolyl cis-trans isomerase family protein;(source:Araport11)		PSS	-1.07574	9.42e-07	5.16904	11.2537
AT5G34940	The protein is predicted (WoLF PSORT program) to be membrane-associated.	GLUCURONIDASE 3 (GUS3)	PSS	-1.07672	1.2e-40	19.7452	43.0656
AT4G14380	cotton fiber protein;(source:Araport11)		PSS	-1.0773	0.00027605	2.60148	5.66981
AT4G12870	Gamma interferon responsive lysosomal thiol (GILT) reductase family protein;(source:Araport11)		PSS	-1.0782	0.00589214	2.34901	5.14728
AT3G29410	Terpenoid cyclases/Protein prenyltransferases superfamily protein;(source:Araport11)	TERPENE SYNTHASE 25 (TPS25)	PSS	-1.07851	6.5e-19	8.87718	19.3833
AT3G22620	Bifunctional inhibitor/lipid-transfer protein/seed storage 2S albumin superfamily protein;(source:Araport11)	GLYCOSYLPHOSPHATIDYLINOSITOL-ANCHORED LIPID PROTEIN TRANSFER 20 (LTPG20)	PSS	-1.07885	3.53e-61	228.501	499.04
AT2G19150	Pectin lyase-like superfamily protein;(source:Araport11)		PSS	-1.07983	4.11e-05	2.98569	6.52461
AT3G13450	branched chain alpha-keto acid dehydrogenase E1 beta	DARK INDUCIBLE 4 (DIN4)	PSS	-1.0802	1.17e-21	16.4704	35.9945
AT2G35370	Encodes glycine decarboxylase complex H protein. Involved in photorespiration. The mRNA is cell-to-cell mobile.	GLYCINE DECARBOXYLASE COMPLEX H (GDCH)	PSS	-1.08033	0.0113002	1.82228	3.99487
AT5G48540	receptor-like protein kinase-related family protein;(source:Araport11)		PSS	-1.08112	1.22e-15	18.4852	40.4375
AT5G65340	MIZU-KUSSEI-like protein (Protein of unknown function, DUF617);(source:Araport11)		PSS	-1.08166	0.0194373	1.14546	2.50957
AT3G52150	RNA-binding (RRM/RBD/RNP motifs) family protein;(source:Araport11)	PLASTID-SPECI&#64257;C RIBOSOMAL PROTEIN 2 (PSRP2)	PSS	-1.08213	7.93e-16	13.2027	28.8955
AT4G23880	hypothetical protein;(source:Araport11)		PSS	-1.08338	0.000724253	3.1116	6.80567
AT1G21510	TPRXL;(source:Araport11)		PSS	-1.0846	0.0221178	1.03511	2.2728
AT2G37460	nodulin MtN21-like transporter family protein	USUALLY MULTIPLE ACIDS MOVE IN AND OUT TRANSPORTERS 12 (UMAMIT12)	PSS	-1.0847	5.54e-05	27.733	60.7392
AT2G46660	Encodes a member of CYP78A cytochrome P450 monooxygenase protein family that is required in the sporophytic tissue of the mother plant to promote seed growth.	CYTOCHROME P450, FAMILY 78, SUBFAMILY A, POLYPEPTIDE 6 (CYP78A6)	PSS	-1.08486	7.86e-05	2.025	4.42905
AT1G51830	Leucine-rich repeat protein kinase family protein;(source:Araport11)	STRESS INDUCED FACTOR 1 (SIF1)	PSS	-1.08601	5.85e-39	33.4023	73.3145
AT1G23310	Identified by cloning the gene that corresponded to a purified protein having glyoxylate aminotransferase activity. Localized to the peroxisome and thought to be involved in photorespiration/ metabolic salvage pathway.	GLUTAMATE:GLYOXYLATE AMINOTRANSFERASE (GGT1)	PSS	-1.08691	8.22e-51	29.0337	63.7671
AT5G46270	Disease resistance protein (TIR-NBS-LRR class) family;(source:Araport11)		PSS	-1.08937	5.23e-05	0.932269	2.0553
AT3G58190	This gene contains two auxin-responsive element (AuxRE). Required for triggering cell reprogramming during callus formation.	LATERAL ORGAN BOUNDARIES-DOMAIN 29 (LBD29)	PSS	-1.08987	0.000614018	3.02435	6.67067
AT1G20020	Encodes a leaf-type ferredoxin:NADP(H) oxidoreductase. It is present in both chloroplast stroma and thylakoid membranes but is more abundant in the stroma The mRNA is cell-to-cell mobile.	FERREDOXIN-NADP(+)-OXIDOREDUCTASE 2 (FNR2)	PSS	-1.09161	0.0120939	1.2121	2.67578
AT5G37540	Eukaryotic aspartyl protease family protein;(source:Araport11)		PSS	-1.09264	6.88e-31	20.3985	44.9685
AT5G25280	serine-rich protein-like protein;(source:Araport11)		PSS	-1.09338	3.78e-07	45.1247	99.4466
AT4G22570	Encodes an adenine phosphoribosyltransferase (APT; EC 2.4.2.7), which is a constitutively expressed enzyme involved in the one-step salvage of adenine to AMP. APT3 has higher affinity for zeatin, isopentenyladenine and benzyladenine than APT1 but lower Vmax than APT1.	ADENINE PHOSPHORIBOSYL TRANSFERASE 3 (APT3)	PSS	-1.09438	3.8e-23	19.8135	43.7598
AT2G24060	SUPPRESSOR OF VARIEGATION9 (SVR9),encodes a chloroplast-localized prokaryotic type translation initiation factor 3. Mutant plants shows both chloroplast development defect, and a series of leaf developmental abnormalities including more serrated leaf margin, disorganized mesophyll cells, and altered cotyledon venation patterns.	(ATINFC-2)	PSS	-1.09439	1.47e-11	6.58693	14.5494
AT2G24090	Ribosomal protein L35;(source:Araport11)	PLASTID RIBOSOMAL PROTEIN L35 (PRPL35)	PSS	-1.09739	4.05e-15	15.5518	34.3857
AT4G28030	Acyl-CoA N-acyltransferases (NAT) superfamily protein;(source:Araport11)		PSS	-1.09882	4.36e-10	10.5502	23.3566
AT1G78020	FCS like zinc finger 6 is induced during energy starvation through SnRK1 signaling. Mutants accumulate more SnRK1alpha1 which results in the inhibition of seedling growth under favorable growth conditions. Increased SnRK1 activity in the mutant also results in the downregulation of TOR signaling (DOI:10.1111/tpj.13854).	FCS LIKE ZINC FINGER 6 (FLZ6)	PSS	-1.09942	2.71e-21	26.3189	58.2636
AT1G64780	encodes an ammonium transporter protein believed to act as a high affinity transporter. It is expressed in the root, primarily in endodermal and cortical cells, and contributes to ammonium uptake in the root.	AMMONIUM TRANSPORTER 1;2 (AMT1;2)	PSS	-1.09966	8.2e-11	55.4586	122.975
AT3G10740	Encodes a bifunctional alpha-l-arabinofuranosidase/beta-d-xylosidase that belongs to family 51 of glycoside hydrolases. It may be involved in cell wall modification.	ALPHA-L-ARABINOFURANOSIDASE 1 (ASD1)	PSS	-1.10004	9.46e-43	80.653	178.648
AT1G53940	Encodes a lipase, has in vitro lipase activity with p-nitrophenyl acetate and p-nitrophenyl butyrate, gene expression induced by hormones, negatively regulates auxin signaling, involved in disease resistance	GDSL-MOTIF LIPASE 2 (GLIP2)	PSS	-1.10007	5.49e-14	10.9729	24.2787
AT2G35410	RNA-binding (RRM/RBD/RNP motifs) family protein;(source:Araport11)		PSS	-1.10018	1.69e-10	9.10757	20.1883
AT1G29070	Ribosomal protein L34;(source:Araport11)	PLASTID RIBOSOMAL PROTEINS OF THE 50S SUBUNIT 34 (PRPL34)	PSS	-1.10208	2.97e-13	14.1845	31.4712
AT1G18200	Rab GTPase-like A1I protein;(source:Araport11)	RAB GTPASE HOMOLOG A6B (RABA6b)	PSS	-1.10263	9.03e-06	4.34831	9.64122
AT4G34020	Encodes a homolog of animal DJ-1 superfamily protein. In the A. thaliana genome, three genes encoding close homologs of human DJ-1 were identified AT3G14990 (DJ1A), AT1G53280 (DJ1B) and AT4G34020 (DJ1C). Among the three homologs, DJ1C is essential for chloroplast development and viability.	DJ-1 HOMOLOG C (DJ1C)	PSS	-1.10337	2.2e-13	6.74577	14.9796
AT1G05140	Peptidase M50 family protein;(source:Araport11)		PSS	-1.10348	2.74e-11	6.77661	15.0556
AT3G05160	Major facilitator superfamily protein;(source:Araport11)		PSS	-1.10377	1.65e-12	5.38148	11.9566
AT1G06350	Fatty acid desaturase family protein;(source:Araport11)	DELTA 9 DESATURASE 4 (ADS4)	PSS	-1.10497	0.0156055	1.2018	2.68
AT3G62160	HXXXD-type acyl-transferase family protein;(source:Araport11)		PSS	-1.10531	1.69e-07	3.65979	8.13508
AT2G17036	F-box SKIP23-like protein (DUF295);(source:Araport11)	F-BOX/DUF295 ANCESTRAL 12 (ATFDA12)	PSS	-1.10693	0.0166606	0.990481	2.2009
AT5G09315	vacuolar sorting protein 9 domain protein;(source:Araport11)		PSS	-1.10716	0.0130519	1.21275	2.6956
AT3G16520	UDP-glucosyl transferase 88A1;(source:Araport11)	UDP-GLUCOSYL TRANSFERASE 88A1 (UGT88A1)	PSS	-1.10805	7.95e-07	2.6898	5.98491
AT3G07205	Natural antisense transcript overlaps with AT3G45600;(source:Araport11)		PSS	-1.10876	0.00982778	1.53404	3.4207
AT5G18170	Encodes the 43 kDa alpha-subunit of the glutamate dehydrogenase with a putative mitochondrial transit polypeptide and NAD(H)- and alpha-ketoglutarate-binding domains. Mitochondrial localization confirmed by subcellular fractionation. Combines in several ratios with GDH2 protein (GDH-beta) to form seven isoenzymes. Catalyzes the cleavage of glycine residues. May be involved in ammonia assimilation…	GLUTAMATE DEHYDROGENASE 1 (GDH1)	PSS	-1.10958	5.42e-46	71.9424	160.5
AT3G56020	Ribosomal protein L41 family;(source:Araport11)		PSS	-1.11001	4.68e-22	47.0594	104.953
AT5G62470	Encodes a R2R3 type Myb transcription factor whose expression is strongly induced by abscisic acid. Mediates abscisic acid signaling during drought stress response.	MYB DOMAIN PROTEIN 96 (MYB96)	PSS	-1.11072	0.000886186	1.33313	2.97888
AT2G34510	Protein of unknown function, DUF642. Found in cellulose enriched cell wall fractions.	(ATHB-1)	PSS	-1.11217	0.000115114	1.14996	2.56512
AT3G05550	Hypoxia-responsive family protein;(source:Araport11)	HYPOXIA-INDUCED GENE DOMAIN 3 (ATHIGD3)	PSS	-1.11256	0.025985	1.60331	3.58595
AT1G19050	Encodes a member of the Arabidopsis response regulator (ARR) family, most closely related to ARR15. A two-component response regulator protein containing a phosphate accepting domain in the receiver domain but lacking a DNA binding domain in the output domain. Involved in response to cytokinin and meristem stem cell maintenance. Arr7 protein is stabilized by cytokinin.	RESPONSE REGULATOR 7 (ARR7)	PSS	-1.11297	6.03e-09	12.3703	27.723
AT2G42900	Plant basic secretory protein (BSP) family protein;(source:Araport11)		PSS	-1.11301	0.0157586	2.0515	4.57251
AT4G09650	Encodes the chloroplast ATPase delta-subunit. The mRNA is cell-to-cell mobile.	ATP SYNTHASE DELTA-SUBUNIT GENE (ATPD)	PSS	-1.11316	1.29e-15	12.5826	28.1356
AT4G13670	plastid transcriptionally active 5;(source:Araport11)	PLASTID TRANSCRIPTIONALLY ACTIVE 5 (PTAC5)	PSS	-1.11339	4.46e-10	5.17938	11.5998
AT3G20470	encodes a glycine-rich protein that is expressed more abundantly in immature seed pods than in stems and leaves. Expression is not detected in roots or flowers.	GLYCINE-RICH PROTEIN 5 (GRP5)	PSS	-1.11358	1.17e-20	18.1264	40.5652
AT5G64850	sorbin/SH3 domain protein;(source:Araport11)		PSS	-1.11379	1.72e-09	8.74747	19.5797
AT4G37930	Encodes a protein with mitochondrial serine hydroxymethyltransferase activity, which functions in the photorespiratory pathway, catalyzes the conversion of serine and tetrahydrofolate to glycine and 5,10-methylene tetrahydrofolate. Involved in controlling cell damage caused by abiotic stress, such as high light and salt and the hypersensitive defense response of plants.	SERINE TRANSHYDROXYMETHYLTRANSFERASE 1 (SHM1)	PSS	-1.11406	5.77e-53	33.7064	75.4235
AT2G37925	encodes a member of copper transporter family and functionally complements a high affinity copper transporter mutant in yeast	COPPER TRANSPORTER 4 (COPT4)	PSS	-1.1149	0.00626761	2.46176	5.51716
AT2G34500	Encodes a protein with C22-sterol desaturase activity. The enzyme was shown to catalyze in the presence of NADPH the conversion of &beta;-sitosterol to stigmasterol, but not that of 24-<i>epi</i>-campesterol to brassicasterol (unlike CYP710A2).	CYTOCHROME P450, FAMILY 710, SUBFAMILY A, POLYPEPTIDE 1 (CYP710A1)	PSS	-1.11532	5.33e-33	24.7427	55.3671
AT3G08740	elongation factor P (EF-P) family protein;(source:Araport11)		PSS	-1.116	1.64e-14	14.2755	31.9389
AT3G52380	Encodes a chloroplast RNA-binding protein that stabilizes chloroplast RNAs as evidenced by analyses of transcript accumulation in null mutants. Essential for seedling development (albino, strongly retarded growth even on sucrose-containing medium).	CHLOROPLAST RNA-BINDING PROTEIN 33 (CP33)	PSS	-1.11683	1.1e-16	10.7633	24.1262
AT1G25560	Encodes a member of the RAV transcription factor family that contains AP2 and B3 binding domains. Involved in the regulation of flowering under long days. Loss of function results in early flowering. Overexpression causes late flowering and repression of expression of FT. Novel transcriptional regulator involved in ethylene signaling. Promoter bound by EIN3. EDF1 in turn, binds to promoter elemen…	TEMPRANILLO 1 (TEM1)	PSS	-1.11705	1.55e-22	23.0005	51.5522
AT1G67110	cytochrome P450, family 735, subfamily A, polypeptide 2;(source:Araport11)	CYTOCHROME P450, FAMILY 735, SUBFAMILY A, POLYPEPTIDE 2 (CYP735A2)	PSS	-1.11762	1.18e-13	10.07	22.5643
AT3G12955	SAUR-like auxin-responsive protein family;(source:Araport11)	SMALL AUXIN UPREGULATED RNA 74 (SAUR74)	PSS	-1.11894	0.00646687	2.51516	5.64215
AT3G26395	hypothetical protein;(source:Araport11)		PSS	-1.11921	4.68e-13	33.2878	74.7392
AT2G01610	Plant invertase/pectin methylesterase inhibitor superfamily protein;(source:Araport11)		PSS	-1.12009	6.89e-06	3.96753	8.90573
AT4G23500	Pectin lyase-like superfamily protein;(source:Araport11)		PSS	-1.12026	1.17e-32	20.488	46.0461
AT4G34680	Encodes a member of the GATA factor family of zinc finger transcription factors.	GATA TRANSCRIPTION FACTOR 3 (GATA3)	PSS	-1.12149	1.51e-16	10.7268	24.1383
AT1G22030	Phosphatidylinositol 4-phosphate 5-kinase (PIP5K) enzyme family member.		PSS	-1.1219	3.17e-21	10.56	23.7554
AT2G01760	member of Response Regulator: B- Type	RESPONSE REGULATOR 14 (RR14)	PSS	-1.122	0.0153478	0.861898	1.94463
AT5G65220	Ribosomal L29 family protein;(source:Araport11)	PLASTID RIBOSOMAL PROTEINS OF THE 50S SUBUNIT 29 (PRPL29)	PSS	-1.12337	3.17e-26	37.2975	83.9805
AT1G55980	FAD/NAD(P)-binding oxidoreductase family protein;(source:Araport11)		PSS	-1.12376	0.0017591	1.30808	2.94969
AT5G43580	Predicted to encode a PR (pathogenesis-related) peptide that belongs to the PR-6 proteinase inhibitor family. Functions in resistance to necrotrophic fungi and insect herbivory. Six putative PR-6-type protein encoding genes are found in Arabidopsis: At2g38900, At2g38870, At5g43570, At5g43580, At3g50020 and At3g46860.	UNUSUAL SERINE PROTEASE INHIBITOR (UPI)	PSS	-1.12449	1.56e-48	81.4182	183.458
AT1G23020	Encodes a ferric chelate reductase whose transcription is regulated by FIT1. Expressed in the root, shoot, flower and cotyledon.	FERRIC REDUCTION OXIDASE 3 (FRO3)	PSS	-1.12467	3.97e-46	19.8553	44.7628
AT2G06850	endoxyloglucan transferase (EXGT-A1) gene	XYLOGLUCAN ENDOTRANSGLUCOSYLASE/HYDROLASE 4 (XTH4)	PSS	-1.12651	5.92e-46	51.0509	115.309
AT1G49750	Leucine-rich repeat (LRR) family protein;(source:Araport11)		PSS	-1.12732	0.00509835	0.98704	2.23754
AT1G55260	Bifunctional inhibitor/lipid-transfer protein/seed storage 2S albumin superfamily protein;(source:Araport11)	GLYCOSYLPHOSPHATIDYLINOSITOL-ANCHORED LIPID PROTEIN TRANSFER 6 (LTPG6)	PSS	-1.12858	0.00020904	2.75813	6.23503
AT5G65030	nitric oxide synthase-interacting protein;(source:Araport11)		PSS	-1.12876	0.00458066	2.84361	6.44076
AT4G01050	hydroxyproline-rich glycoprotein family protein, contains a rhodanese homology domain. Required for anchoring the FNR flavoenzyme to the thylakoid membranes and sustaining high efficiency photosynthetic linear electron flow. The mRNA is cell-to-cell mobile.	THYLAKOID RHODANESE-LIKE (TROL)	PSS	-1.13002	6.76e-28	12.657	28.6317
AT5G59360	hypothetical protein;(source:Araport11)	(SMR113)	PSS	-1.13009	0.0003961	2.5128	5.70148
AT1G77145	transmembrane protein, putative (DUF506);(source:Araport11)		PSS	-1.13041	0.00112876	2.71695	6.13169
AT4G04223	other_RNA;(source:Araport11)		PSS	-1.13096	0.00228971	4.24119	9.58039
AT1G19660	Wound-responsive family protein;(source:Araport11)	BIFUNCTIONAL NUCLEASE IN BASAL DEFENSE RESPONSE 2 (BBD2)	PSS	-1.13131	5.87e-41	47.0292	106.496
AT3G51330	Eukaryotic aspartyl protease family protein;(source:Araport11)		PSS	-1.13143	1.22e-49	36.8526	83.4098
AT1G56220	Dormancy/auxin associated family protein;(source:Araport11)		PSS	-1.13392	2.3e-40	92.6409	210.025
AT3G27650	LOB domain-containing protein 25;(source:Araport11)	LOB DOMAIN-CONTAINING PROTEIN 25 (LBD25)	PSS	-1.13847	1.15e-06	4.77125	10.8691
AT2G18550	Encodes a homeodomain leucine zipper class I (HD-Zip I) protein.	HOMEOBOX PROTEIN 21 (HB21)	PSS	-1.13873	0.00897498	1.55787	3.53929
AT2G01520	Encodes a cis-cinnamic acid responsive gene that is a member of the major latex protein-like gene family and plays a role in promoting vegetative growth and delaying &#64258;owering. The mRNA is cell-to-cell mobile.	MLP-LIKE PROTEIN 328 (MLP328)	PSS	-1.13884	1.19e-58	1069.82	2434.35
AT3G62930	Encodes a member of the CC-type glutaredoxin (ROXY) family that has been shown to interact with the transcription factor TGA2 and suppress ORA59 promoter activity.	(GRXS6)	PSS	-1.14093	0.00191637	4.7361	10.7916
AT5G59865	glycine-rich RNA-binding-like protein;(source:Araport11)		PSS	-1.1426	0.0465882	2.39271	5.47477
AT1G02475	Polyketide cyclase/dehydrase and lipid transport superfamily protein;(source:Araport11)		PSS	-1.14312	1.65e-05	3.52337	8.05609
AT3G12930	Lojap-related protein;(source:Araport11)	DELAYED GREENING 238 (DG238)	PSS	-1.14342	9.44e-07	4.16863	9.52215
AT2G18700	Encodes an enzyme putatively involved in trehalose biosynthesis. The protein has a trehalose synthase (TPS)-like domain that may or may not be active as well as a trehalose phosphatase (TPP)-like domain.	TREHALOSE PHOSPHATASE/SYNTHASE 11 (TPS11)	PSS	-1.14361	6.74e-24	17.3235	39.5203
AT1G17960	Threonyl-tRNA synthetase;(source:Araport11)		PSS	-1.14423	1.01e-06	3.15433	7.19344
AT4G09420	Disease resistance protein (TIR-NBS class);(source:Araport11)		PSS	-1.14566	8.77e-07	2.46868	5.64939
AT2G38460	Encodes IRON REGULATED1 (IREG1/FPN1), one of the Arabidopsis orthologs (AT2G38460/IREG1/FPN1 and AT5G03570/IREG2/FPN2) the iron efflux transporter ferroportin (FPN) identified in animals.	IRON REGULATED 1 (IREG1)	PSS	-1.14575	9.17e-08	2.54748	5.82508
AT2G02710	Encodes a putative blue light receptor protein.	PAS/LOV PROTEIN B (PLPB)	PSS	-1.14606	0.000305173	32.0456	73.1938
AT2G36950	Heavy metal transport/detoxification superfamily protein;(source:Araport11)	HEAVY METAL ASSOCIATED PROTEIN 20 (ATHMP20)	PSS	-1.14679	2.23e-47	51.5176	117.867
AT2G22240	** Referred to as MIPS1 in Mitsuhashi et al 2008. Myo-inositol-1-phosphate synthase isoform 2. Expressed in leaf, root and silique. Immunolocalization experiments with an antibody recognizing MIPS1, MIPS2, and MIPS3 showed endosperm localization.	MYO-INOSITOL-1-PHOSPHATE SYNTHASE 2 (MIPS2)	PSS	-1.14714	1.68e-28	12.5748	28.7929
AT5G51790	basic helix-loop-helix (bHLH) DNA-binding superfamily protein;(source:Araport11)		PSS	-1.14909	2.74e-17	6.999	16.042
AT1G19600	pfkB-like carbohydrate kinase family protein;(source:Araport11)		PSS	-1.1493	2.27e-81	65.1522	149.415
AT5G44585	hypothetical protein;(source:Araport11)		PSS	-1.14936	1.77e-09	5.23255	11.9873
AT5G16110	hypothetical protein;(source:Araport11)		PSS	-1.14961	4.99e-46	134.377	308.029
AT5G45070	phloem protein 2-A8;(source:Araport11)	PHLOEM PROTEIN 2-A8 (PP2-A8)	PSS	-1.14998	1.91e-22	19.9565	45.8103
AT5G49120	DUF581 family protein, putative (DUF581);(source:Araport11)		PSS	-1.15089	0.00534566	2.36379	5.41577
AT2G02300	phloem protein 2-B5;(source:Araport11)	PHLOEM PROTEIN 2-B5 (PP2-B5)	PSS	-1.15212	0.011517	1.01482	2.32735
AT1G02400	Encodes a gibberellin 2-oxidase that acts on C19 gibberellins but not C20 gibberellins.	GIBBERELLIN 2-OXIDASE 6 (GA2OX6)	PSS	-1.1527	1.87e-16	12.4203	28.5913
AT2G30520	light inducible root phototropism 2 encoding a signal transducer of the phototropic response in Arabidopsis	ROOT PHOTOTROPISM 2 (RPT2)	PSS	-1.15402	1.03e-12	50.7755	116.937
AT2G46735	death domain associated protein;(source:Araport11)		PSS	-1.15497	8.98e-08	5.93958	13.6959
AT1G31820	Encodes POLYAMINE UPTAKE TRANSPORTER 1, an amino acid permease family protein.	POLYAMINE UPTAKE TRANSPORTER 1 (PUT1)	PSS	-1.15586	0.0124004	0.906988	2.09135
AT1G50900	Encodes GDC1 (Grana Deficient Chloroplast 1), an ankyrin domain containing protein required fro chloroplast thylakoid grana formation. The mRNA is cell-to-cell mobile.	GRANA DEFICIENT CHLOROPLAST 1 (GDC1)	PSS	-1.15649	0.0499206	1.29674	2.96752
AT3G45680	Major facilitator superfamily protein;(source:Araport11)	(NPF2.3)	PSS	-1.15676	2.7e-35	19.9321	45.9556
AT5G66650	Chloroplast localized mitochondrial calcium uniporter.	CHLOROPLAST-LOCALIZED MITOCHONDRIAL CALCIUM UNIPORTER (CMCU)	PSS	-1.1572	2.13e-11	3.28849	7.57557
AT4G05070	Member of the wound-induced polypeptide (WIP) family. Positively regulates plant resistance against Pst DC3000 by enhancing PTI responses.	WOUND-INDUCED POLYPEPTIDE 2 (WIP2)	PSS	-1.15787	2.11e-05	84.1826	193.907
AT5G26820	Mutations in MAR1 confer resistance, while MAR1 overexpression causes hypersensitivity to multiple aminoglycoside antibiotics. Localizes to the chloroplast envelope. MAR1 may act as a plastid transporter involved in cellular iron homeostasis. The mRNA is cell-to-cell mobile.	IRON-REGULATED PROTEIN 3 (IREG3)	PSS	-1.1614	4.41e-25	11.4815	26.5479
AT3G28420	Putative membrane lipoprotein;(source:Araport11)		PSS	-1.16176	0.0443288	0.821632	1.90587
AT2G25080	Encodes glutathione peroxidase. The mRNA is cell-to-cell mobile.	GLUTATHIONE PEROXIDASE 1 (GPX1)	PSS	-1.16218	5.25e-33	28.7413	66.4489
AT1G03090	MCCA is the biotinylated subunit of the dimer MCCase, which is involved in leucine degradation. Both subunits are nuclear coded and the active enzyme is located in the mitochondrion.	(MCCA)	PSS	-1.1632	2.6e-28	25.5595	59.126
AT1G76560	CP12 domain-containing protein 3;(source:Araport11)	CP12 DOMAIN-CONTAINING PROTEIN 3 (CP12-3)	PSS	-1.16549	1.92e-15	23.1016	53.5506
AT3G21390	Encodes a mitochondrial thiamin diphosphate carrier.		PSS	-1.16578	3.53e-13	6.40443	14.8665
AT1G55675	transmembrane protein;(source:Araport11)		PSS	-1.16598	4.55e-05	3.98858	9.24801
AT1G51035	hypothetical protein;(source:Araport11)		PSS	-1.16655	0.047559	1.95391	4.52043
AT1G76180	Encodes a dehydrin protein whose expression is induced early on in response to dehydration stress. This gene's expression to cold occurs in two waves, with early induction occurring within 1 h and secondary induction occurring 5 h after the beginning of cold stress. Expression is also induced in response to ABA but not in response to 2,4-D, BA, and GA3. ERD14 protein is capable of binding Ca2+, e…	EARLY RESPONSE TO DEHYDRATION 14 (ERD14)	PSS	-1.16676	1.54e-86	580.781	1347.92
AT4G01150	Integral thylakoid membrane protein required for proper grana stack curvature.	CURVATURE THYLAKOID 1A (CURT1A)	PSS	-1.16687	1.29e-17	16.3311	37.9344
AT3G06750	hydroxyproline-rich glycoprotein family protein;(source:Araport11)		PSS	-1.1669	1.71e-11	13.0859	30.3527
AT5G58250	Involved in tetrapyrrole biosynthesis. May function as a scaffold protein to stabilize CHL27.	EMBRYO DEFECTIVE 3143 (EMB3143)	PSS	-1.16702	8.15e-12	8.35683	19.3932
AT3G60520	zinc ion-binding protein;(source:Araport11)		PSS	-1.16806	2.76e-10	8.34118	19.383
AT3G02240	Encodes a root meristem growth factor (RGF). Belongs to a family of functionally redundant homologous peptides that are secreted, tyrosine-sulfated, and expressed mainly in the stem cell area and the innermost layer of central columella cells. RGFs are required for maintenance of the root stem cell niche and transit amplifying cell proliferation. Members of this family include: At5g60810 (RGF1), …	ROOT MERISTEM GROWTH FACTOR 7 (RGF7)	PSS	-1.1701	2.95e-06	5.46184	12.6957
AT1G08283	None;(source:Araport11)		PSS	-1.17067	0.00257944	3.34346	7.77746
AT4G25170	Uncharacterized conserved protein (UCP012943);(source:Araport11)		PSS	-1.17165	5.59e-37	27.1498	63.192
AT5G19240	Glycoprotein membrane precursor GPI-anchored;(source:Araport11)		PSS	-1.17329	2.79e-22	18.9289	44.1697
AT1G51440	Encodes a lipase that hydrolyzes phosphatidylcholine, glycolipids as well as triacylglycerols.	DAD1-LIKE LIPASE 2 (DALL2)	PSS	-1.17385	0.00453597	0.806559	1.88478
AT5G01740	Unknown gene, induced by abiotic stress treatments.		PSS	-1.17432	8.63e-05	3.64406	8.51412
AT3G56650	thylakoid lumenal protein (Mog1/PsbP/DUF1795-like photosystem II reaction center PsbP family protein);(source:Araport11)	PSBP-DOMAIN PROTEIN 6 (PPD6)	PSS	-1.17441	0.000137904	2.07119	4.83093
AT5G24800	Encodes bZIP protein BZO2H2.	BASIC LEUCINE ZIPPER 9 (BZIP9)	PSS	-1.17448	1.38e-45	59.7052	139.344
AT5G14120	Major facilitator superfamily protein;(source:Araport11)		PSS	-1.17455	0.000143456	41.6455	97.017
AT5G50120	Transducin/WD40 repeat-like superfamily protein;(source:Araport11)		PSS	-1.17492	1.02e-13	6.8779	16.0707
AT5G58595	snoRNA;(source:Araport11)		PSS	-1.17568	0.0226434	12.4239	29.0304
AT4G24810	similar to ABC1 family protein, contains InterPro domain ABC1 protein (InterPro:IPR004147)		PSS	-1.17609	3.89e-06	1.6698	3.89383
AT1G59860	HSP20-like chaperones superfamily protein;(source:Araport11)	(HSP17.6A)	PSS	-1.17629	0.000292541	2.79278	6.52857
AT2G24190	Encodes an aldehyde reductase that catalyzes the reduction of the aldehyde carbonyl groups on saturated and alpha,beta-unsaturated aldehydes with more than 5 carbons in vitro. In addition, this enzyme can reduce methylglyoxal in vitro. It is believed that this enzyme localizes to the cytosol like the closely related protein encoded by AT3G61220.	SHORT-CHAIN DEHYDROGENASE/REDUCTASE 2 (SDR2)	PSS	-1.17728	3.81e-10	6.02456	14.0926
AT5G60060	F-box SKIP23-like protein (DUF295);(source:Araport11)	F-BOX/DUF295 ANCESTRAL 20 (ATFDA20)	PSS	-1.1784	0.000138138	2.21178	5.1706
AT2G47810	nuclear factor Y, subunit B5;(source:Araport11)	NUCLEAR FACTOR Y, SUBUNIT B5 (NF-YB5)	PSS	-1.17935	0.0048397	1.6728	3.9256
AT4G31310	AIG2-like (avirulence induced gene) family protein;(source:Araport11)		PSS	-1.17936	8.54e-31	28.7613	67.36
AT3G46540	ENTH/VHS family protein;(source:Araport11)		PSS	-1.18034	2.43e-20	10.0492	23.5684
AT2G36355	RAB6-interacting golgin (DUF662);(source:Araport11)		PSS	-1.18079	0.0493449	0.859694	2.02552
AT3G23000	Encodes a serine/threonine protein kinase with similarities to CBL-interacting protein kinases, SNF1 and SOS2. The mRNA is cell-to-cell mobile.	CBL-INTERACTING PROTEIN KINASE 7 (CIPK7)	PSS	-1.18161	5.92e-86	92.0462	215.828
AT4G39330	cinnamyl alcohol dehydrogenase 9;(source:Araport11)	CINNAMYL ALCOHOL DEHYDROGENASE 9 (CAD9)	PSS	-1.18178	2.55e-09	5.68459	13.326
AT3G09580	FAD/NAD(P)-binding oxidoreductase family protein;(source:Araport11)		PSS	-1.18216	0.000966879	0.934033	2.19296
AT3G51340	Eukaryotic aspartyl protease family protein;(source:Araport11)		PSS	-1.18392	5.78e-05	1.59596	3.75068
AT3G17890	hypothetical protein;(source:Araport11)		PSS	-1.18421	4.88e-06	3.17516	7.4539
AT4G18010	Encodes an inositol polyphosphate 5-phosphatase that appears to have Type I activity. It can dephosphorylate IP3(inositol(1,4,5)P3) and IP4 (inositol(1,3,4,5)P4), but it does not appear to be active against phosphatidylinositol 4,5 bisphosphate. Overexpression of this gene renders plants insensitive to ABA in germination and growth assays.	INOSITOL(1,4,5)P3 5-PHOSPHATASE II (IP5PII)	PSS	-1.18468	1.3e-27	16.1053	37.8831
AT1G59840	cofactor assembly of complex C;(source:Araport11)	COFACTOR ASSEMBLY OF COMPLEX C (CCB4)	PSS	-1.18538	0.00165734	0.880362	2.0682
AT1G05577	SOK1 is a DUF966 domain containing protein. It is expressed during embryogenesis in the apical-lateral plasma membrane. SOK1 can form homodimers and it's polar localization of SOK1 depends on N terminal domains within the protein. Misexpression of SOK1 or delocalization alters cell division planes.	SOSEKI1 (SOK1)	PSS	-1.18611	0.00678108	0.943555	2.21871
AT5G64840	member of GCN subfamily	ATP-BINDING CASSETTE F5 (ABCF5)	PSS	-1.18666	9.4e-34	15.9593	37.5713
AT4G37610	BTB and TAZ domain protein. Located in cytoplasm and expressed in fruit, flower and leaves.	BTB AND TAZ DOMAIN PROTEIN 5 (bt5)	PSS	-1.18808	1.37e-21	29.7666	70.056
AT1G68830	STN7 protein kinase; required for state transitions, phosphorylation of the major antenna complex (LHCII) between PSII and PSI, and light adaptation. STN7 is involved in state transitions.	STT7 HOMOLOG STN7 (STN7)	PSS	-1.18808	1.24e-21	7.97519	18.8025
AT3G15250	TPRXL;(source:Araport11)		PSS	-1.18951	1.86e-06	5.39051	12.6912
AT5G26660	myb domain protein 86;(source:Araport11)	MYB DOMAIN PROTEIN 86 (MYB86)	PSS	-1.18953	2.7e-26	12.4413	29.3337
AT3G25920	encodes a plastid ribosomal protein CL15, a constituent of the large subunit of the ribosomal complex	RIBOSOMAL PROTEIN L15 (RPL15)	PSS	-1.19003	4.37e-28	19.9588	47.0794
AT1G06690	NAD(P)-linked oxidoreductase superfamily protein;(source:Araport11)		PSS	-1.19043	3.27e-07	3.81048	8.99875
AT5G19730	Pectin lyase-like superfamily protein;(source:Araport11)		PSS	-1.19116	1.13e-19	7.88881	18.6243
AT3G51325	RING/U-box superfamily protein;(source:Araport11)		PSS	-1.19305	0.00524592	1.0236	2.41732
AT5G67190	encodes a member of the DREB subfamily A-5 of ERF/AP2 transcription factor family. The protein contains one AP2 domain. There are 16 members in this subfamily including RAP2.1, RAP2.9 and RAP2.10.	DREB AND EAR MOTIF PROTEIN 2 (DEAR2)	PSS	-1.19312	2.23e-10	7.3941	17.4567
AT4G26320	arabinogalactan protein 13;(source:Araport11)	ARABINOGALACTAN PROTEIN 13 (AGP13)	PSS	-1.19333	3.66e-27	41.7782	98.7672
AT4G35060	Heavy metal transport/detoxification superfamily protein;(source:Araport11)	HEAVY METAL ASSOCIATED ISOPRENYLATED PLANT PROTEIN 25 (HIPP25)	PSS	-1.19352	1.11e-41	41.9887	99.274
AT3G52840	beta-galactosidase 2;(source:Araport11)	BETA-GALACTOSIDASE 2 (BGAL2)	PSS	-1.19381	2.76e-06	10.54	24.9087
AT2G16720	Encodes a member of MYB3R- and R2R3- type MYB- encoding gene family that acts as a repressor of flavonol biosynthesis. AtMYB7 gene expression is induced by salt treatment.	MYB DOMAIN PROTEIN 7 (MYB7)	PSS	-1.19382	3.82e-44	37.8951	89.6904
AT3G45710	Encodes a chloride permeable transporter. Modulates chloride efflux from roots.	(NPF2.5)	PSS	-1.19428	1.01e-113	93.6332	221.547
AT3G24430	Encodes chloroplast protein HCF101 (high chlorophyll fluorescence 101). Serves as a chloroplast scaffold protein that specifically assembles [4Fe-4S] clusters and transfers them to the chloroplast membrane and soluble target proteins.	HIGH-CHLOROPHYLL-FLUORESCENCE 101 (HCF101)	PSS	-1.19466	1.71e-08	3.1071	7.35806
AT2G20340	Encodes an aromatic aldehyde synthase (AtAAS), which catalyzes the in vitro conversion of phenylalanine and 3,4-dihydroxy-L-phenylalanine to phenylacetaldehyde and dopaldehyde, respectively. The mRNA is cell-to-cell mobile.	AROMATIC ALDEHYDE SYNTHASE (AAS)	PSS	-1.19556	1.51e-09	4.22	9.97489
AT1G51100	Chloroplast NADH dehydrogenase assembly protein. Mutants are defective in the accumulation of subcomplex A.	CHLORORESPIRATORY REDUCTION 41 (CRR41)	PSS	-1.19667	0.00376418	1.75914	4.16653
AT3G28130	nodulin MtN21-like transporter family protein	USUALLY MULTIPLE ACIDS MOVE IN AND OUT TRANSPORTERS 44 (UMAMIT44)	PSS	-1.19727	2.07e-15	6.30116	14.9534
AT5G64380	Inositol monophosphatase family protein;(source:Araport11)		PSS	-1.19746	0.00100178	1.50768	3.58785
AT1G49310	transmembrane protein;(source:Araport11)		PSS	-1.19771	1.45e-20	36.6813	86.9626
AT1G17200	Uncharacterized protein family (UPF0497);(source:Araport11)	CASP-LIKE PROTEIN 2A1 (CASPL2A1)	PSS	-1.19821	0.000692455	2.19669	5.20968
AT4G39970	Haloacid dehalogenase-like hydrolase (HAD) superfamily protein;(source:Araport11)		PSS	-1.19852	0.00224264	1.77823	4.20006
AT3G22460	Encodes a member of a family of genes with O-acetylserine(thiol)lyase activity.	O-ACETYLSERINE (THIOL) LYASE (OAS-TL) ISOFORM A2 (OASA2)	PSS	-1.19889	1.05e-17	12.0123	28.5171
AT5G08640	Encodes a flavonol synthase that catalyzes formation of flavonols from dihydroflavonols. Co-expressed with CHI and CHS (qRT-PCR).	FLAVONOL SYNTHASE 1 (FLS1)	PSS	-1.19982	0.000603393	43.1232	102.557
AT5G38010	UDP-Glycosyltransferase superfamily protein;(source:Araport11)		PSS	-1.20011	2.4e-28	15.4858	36.8043
AT1G62780	dimethylallyl, adenosine tRNA methylthiotransferase;(source:Araport11)		PSS	-1.20148	0.00312104	1.57466	3.73546
AT4G07825	transmembrane protein;(source:Araport11)		PSS	-1.20223	1.39e-45	27.4901	65.3665
AT2G46220	DUF2358 family protein (DUF2358);(source:Araport11)		PSS	-1.20398	2.4e-08	29.3226	69.7948
AT1G01620	a member of the plasma membrane intrinsic protein subfamily PIP1. localizes to the plasma membrane and exhibits water transport activity in Xenopus oocyte. expressed ubiquitously and protein level decreases slightly during leaf development.	PLASMA MEMBRANE INTRINSIC PROTEIN 1C (PIP1C)	PSS	-1.20441	1.35e-119	597.008	1421.98
AT1G75550	glycine-rich protein;(source:Araport11)		PSS	-1.20529	0.000195088	2.14613	5.12485
AT5G40950	ribosomal protein large subunit 27;(source:Araport11)	RIBOSOMAL PROTEIN LARGE SUBUNIT 27 (RPL27)	PSS	-1.20639	9.16e-34	29.8458	71.1725
AT1G11740	ankyrin repeat family protein;(source:Araport11)		PSS	-1.20667	2.54e-07	2.10308	5.02244
AT1G02360	Chitinase family protein;(source:Araport11)		PSS	-1.20682	8.64e-44	33.1549	79.0927
AT5G02940	ion channel POLLUX-like protein, putative (DUF1012);(source:Araport11)		PSS	-1.20684	6.31e-06	1.27495	3.03469
AT5G54940	Translation initiation factor SUI1 family protein;(source:Araport11)		PSS	-1.20974	3.04e-17	164.215	392.47
AT5G02780	Encodes a member of the lambda family of glutathione transferases. It has thiol transferase activity and self S-glutathionylation activity in vitro.	GLUTATHIONE TRANSFERASE LAMBDA 1 (GSTL1)	PSS	-1.21025	1.62e-16	12.8495	30.7408
AT4G31510	major centromere autoantigen B-like protein;(source:Araport11)		PSS	-1.2105	6.07e-11	9.74446	23.3138
AT5G64100	Class III peroxidase cell wall-targeted protein localized to the micropylar endosperm facing the radicle. Involved in seed germination.	(PRX69)	PSS	-1.21095	2.16e-17	321.219	768.276
AT1G15670	Encodes a member of a family of F-box proteins, called the KISS ME DEADLY (KMD) family, that targets type-B ARR proteins for degradation and is involved in the negative regulation of the cytokinin response. Also named as KFB1, a member of a group of Kelch repeat F-box proteins that negatively regulate phenylpropanoid biosynthesis by targeting the phenypropanoid biosynthesis enzyme phenylalanine a…	KISS ME DEADLY 2 (KMD2)	PSS	-1.21163	3.56e-10	46.831	112.052
AT1G46768	encodes a member of the DREB subfamily A-5 of ERF/AP2 transcription factor family (RAP2.1). The protein contains one AP2 domain. There are 16 members in this subfamily including RAP2.9 and RAP2.10.	RELATED TO AP2 1 (RAP2.1)	PSS	-1.21245	7.16e-09	5.75996	13.7706
AT2G23610	Encodes a protein shown to have carboxylesterase activity, methyl IAA esterase activity, and methyl jasmonate esterase activity in vitro. This protein does not act on methyl salicylate, MeGA4, or MEGA9 in vitro.	METHYL ESTERASE 3 (MES3)	PSS	-1.21273	4.12e-44	30.0068	71.9212
AT4G15765	FAD/NAD(P)-binding oxidoreductase family protein;(source:Araport11)		PSS	-1.21326	8.7e-16	5.87221	14.0764
AT5G02830	Tetratricopeptide repeat (TPR)-like superfamily protein;(source:Araport11)		PSS	-1.21411	8.21e-12	2.91723	7.00069
AT4G23870	hypothetical protein;(source:Araport11)		PSS	-1.21444	8.53e-16	11.8046	28.32
AT2G31730	basic helix-loop-helix (bHLH) DNA-binding superfamily protein;(source:Araport11)		PSS	-1.21475	1.1e-09	5.9703	14.3273
AT3G56250	hypothetical protein;(source:Araport11)		PSS	-1.21544	1.13e-11	8.09004	19.4175
AT1G77885	hypothetical protein;(source:Araport11)		PSS	-1.21579	1.95e-28	53.3148	127.981
AT3G11150	2-oxoglutarate (2OG) and Fe(II)-dependent oxygenase superfamily protein;(source:Araport11)		PSS	-1.21582	0.000630153	1.63156	3.92124
AT3G54363	This gene encodes a small protein and has either evidence of transcription or purifying selection.		PSS	-1.2161	2.24e-06	8.6007	20.6619
AT1G69600	Encodes ZFHD1, a member of the zinc finger homeodomain transcriptional factor family. Binds to the 62 bp promoter region of ERD1 (early responsive to dehydration stress 1). Expression of ZFHD1 is induced by drought, high salinity and abscisic acid.	ZINC FINGER HOMEODOMAIN 1 (ZFHD1)	PSS	-1.21716	3.98e-17	15.7227	37.7266
AT5G03285	other_RNA;(source:Araport11)		PSS	-1.2176	0.000244192	11.2666	27.0918
AT5G02020	Encodes a protein involved in salt tolerance, names SIS (Salt Induced Serine rich).	SALT INDUCED SERINE RICH (SIS)	PSS	-1.21845	0.000183508	8.77833	21.094
AT1G14030	Encodes a lysine methyltransferase whose main soluble physiological substrates are chloroplastic fructose 1,6-bisphosphate aldolases, FBA1, FBA2, and FBA3. Lysines near the C-terminal end of the target proteins are trimethylated.	LYSINE METHYLTRANSFERASE (LSMT)-LIKE (LSMT-L)	PSS	-1.21903	0.000166019	1.47527	3.55953
AT4G38932	Natural antisense transcript overlaps with AT4G38930;(source:Araport11)		PSS	-1.21982	9.94e-31	49.606	119.379
AT2G01620	RNI-like superfamily protein;(source:Araport11)	MATERNAL EFFECT EMBRYO ARREST 11 (MEE11)	PSS	-1.22001	4.61e-09	6.46222	15.5395
AT1G02900	Member of a diversely expressed predicted peptide family showing sequence similarity to tobacco Rapid Alkalinization Factor (RALF), and is believed to play an essential role in the physiology of Arabidopsis. Consists of a single exon and is characterized by a conserved C-terminal motif and N-terminal signal peptide. Mediates Ca2+-dependent signaling. Regulates the splicing of flowering genes and …	RAPID ALKALINIZATION FACTOR 1 (RALF1)	PSS	-1.22073	1.57e-47	125.961	303.425
AT3G12345	FKBP-type peptidyl-prolyl cis-trans isomerase;(source:Araport11)		PSS	-1.22154	5.03e-10	7.14563	17.2647
AT2G44650	Encodes a chloroplast-localized chaperonin 10 whose mRNA is expressed in leaves and stems but not roots.	CHLOROPLAST CHAPERONIN 10 (CHL-CPN10)	PSS	-1.22267	8.87e-24	16.6504	40.1687
AT4G31850	encodes a protein containing 27 pentatrico-peptide repeat (PPR) motifs. Functions in the stabilization of petL operon RNA and also in the translation of petL.	PROTON GRADIENT REGULATION 3 (PGR3)	PSS	-1.22352	2.24e-06	1.00769	2.43563
AT3G01210	ACD11 binding partner, may be involved in negative regulation of ROS-mediated defense response.	BPA1 LIKE 6 (BPL6)	PSS	-1.22399	4.04e-14	7.65472	18.5089
AT3G09210	plastid transcriptionally active 13;(source:Araport11)	PLASTID TRANSCRIPTIONALLY ACTIVE 13 (PTAC13)	PSS	-1.22824	8.28e-16	7.99544	19.3469
AT1G76130	alpha-amylase, putative / 1,4-alpha-D-glucan glucanohydrolase, putative, strong similarity to alpha-amylase GI:7532799 from (Malus x domestica);contains Pfam profile PF00128: Alpha amylase, catalytic domain. Predicted to be secreted based on SignalP analysis.	ALPHA-AMYLASE-LIKE 2 (AMY2)	PSS	-1.22854	7.67e-07	2.03471	4.93097
AT3G20450	B-cell receptor-associated protein 31-like protein;(source:Araport11)		PSS	-1.22874	6.16e-06	5.89201	14.2782
AT2G42610	LIGHT-DEPENDENT SHORT HYPOCOTYLS-like protein (DUF640);(source:Araport11)	LIGHT SENSITIVE HYPOCOTYLS 10 (LSH10)	PSS	-1.22887	0.00321536	1.42128	3.44091
AT4G05100	Member of the R2R3 factor gene family.	MYB DOMAIN PROTEIN 74 (MYB74)	PSS	-1.22999	3.12e-18	10.8145	26.2349
AT3G62000	S-adenosyl-L-methionine-dependent methyltransferases superfamily protein;(source:Araport11)		PSS	-1.23286	8.86e-08	4.11366	9.9807
AT5G05435	Natural antisense transcript overlaps with AT5G05430;(source:Araport11)		PSS	-1.2331	0.00221773	1.25369	3.03938
AT5G16480	Encodes an atypical dual-speci&#64257;city phosphatase.	PLANT AND FUNGI ATYPICAL DUAL-SPECI&#64257;CITY PHOSPHATASE 5 (PFA-DSP5)	PSS	-1.23342	8.32e-16	10.144	24.6518
AT5G25120	putative cytochrome P450 The mRNA is cell-to-cell mobile.	CYTOCHROME P450, FAMILY 71, SUBFAMILY B, POLYPEPTIDE 11 (CYP71B11)	PSS	-1.23423	1.97e-08	3.16116	7.68516
AT1G09380	nodulin MtN21-like transporter family protein	USUALLY MULTIPLE ACIDS MOVE IN AND OUT TRANSPORTERS 25 (UMAMIT25)	PSS	-1.23478	0.00677069	0.780042	1.90083
AT3G44735	Phytosulfokine 3 precursor, coding for a unique plant peptide growth factor.	PHYTOSULFOKINE 3 PRECURSOR (PSK3)	PSS	-1.23511	4.87e-06	4.33852	10.5817
AT5G63500	transmembrane protein, putative (DUF 3339);(source:Araport11)		PSS	-1.23511	7.79e-14	19.638	47.7781
AT3G48350	Involved in starvation-related responses that curtail primary root growth under severe nutrient limitation.	CYSTEINE ENDOPEPTIDASE 3 (CEP3)	PSS	-1.23602	5.05e-14	6.82493	16.6041
AT4G37310	member of CYP81H	CYTOCHROME P450, FAMILY 81, SUBFAMILY H, POLYPEPTIDE 1 (CYP81H1)	PSS	-1.23629	9.13e-21	7.50216	18.2759
AT5G19530	Encodes a spermine synthase. Required for internode elongation and vascular development, specifically in the mechanism that defines the boundaries between veins and nonvein regions. This mechanism may be mediated by polar auxin transport. Though ACL5 has been shown to function as a spermine synthase in E. coli, an ACL5 knockout has no effect on the endogenous levels of free and conjugated polyami…	ACAULIS 5 (ACL5)	PSS	-1.23657	3.26e-13	55.9518	136.217
AT1G02860	Encodes a ubiquitin E3 ligase with RING and SPX domains that is involved in mediating immune responses and mediates degradation of PHT1s at plasma membranes. Targeted by MIR827. Ubiquitinates PHT1;3, PHT1;2, PHT1;1/AtPT1 and PHT1;4/AtPT2.	NITROGEN LIMITATION ADAPTATION (NLA)	PSS	-1.23699	9.88e-19	12.296	29.9385
AT5G53980	Encodes a homeodomain leucine zipper class I (HD-Zip I) protein.	HOMEOBOX PROTEIN 52 (HB52)	PSS	-1.23829	0.000125489	3.97703	9.68098
AT4G37410	member of CYP81F The mRNA is cell-to-cell mobile.	CYTOCHROME P450, FAMILY 81, SUBFAMILY F, POLYPEPTIDE 4 (CYP81F4)	PSS	-1.23903	3.97e-08	3.25749	7.95255
AT2G22330	Encodes a cytochrome P450. Involved in tryptophan metabolism. Converts Trp to indole-3-acetaldoxime (IAOx), a precursor to IAA and indole glucosinolates. The mRNA is cell-to-cell mobile.	CYTOCHROME P450, FAMILY 79, SUBFAMILY B, POLYPEPTIDE 3 (CYP79B3)	PSS	-1.23924	2.05e-54	105.254	256.714
AT4G40010	encodes a member of SNF1-related protein kinases (SnRK2) whose activity is activated by ionic (salt) and non-ionic (mannitol) osmotic stress.	SNF1-RELATED PROTEIN KINASE 2.7 (SNRK2.7)	PSS	-1.24028	3.86e-20	21.9181	53.556
AT1G31258	other_RNA;(source:Araport11)		PSS	-1.24046	1.88e-09	44.9524	110.033
AT5G17550	Encodes the predominant PEX19 peroxin isoform, a cytosolic chaperone for peroxisome membrane proteins (PMPs) that delivers PMPs to the endoplasmic reticulum or peroxisomal membrane. It is predominantly cytosolic, forms dimers, promotes peroxisome function and is essential for viability. The protein is farnesylated in vivo through the actions of ERA1 and PLP.	PEROXIN 19-2 (PEX19-2)	PSS	-1.24192	2.21e-23	14.6835	35.8751
AT5G57030	Lutein-deficient 2 (LUT2) required for lutein biosynthesis, member of the xanthophyll class of carotenoids. Encodes lycopene epsilon cyclase	LUTEIN DEFICIENT 2 (LUT2)	PSS	-1.24247	8.04e-07	1.92257	4.69873
AT3G10910	RING/U-box superfamily protein;(source:Araport11)	DAF-LIKE GENE 1 (DAFL1)	PSS	-1.24268	2.06e-39	29.9077	73.1583
AT5G24735	Has been identified as a translated small open reading frame by ribosome profiling.	SHORT OPEN READING FRAME 31 (SORF31)	PSS	-1.24269	2e-38	49.7618	121.734
AT5G37550	hypothetical protein;(source:Araport11)		PSS	-1.24286	1.87e-06	3.53258	8.64619
AT3G10230	Encodes a protein with lycopene &#946;-cyclase activity. This enzyme uses the linear, symmetrical lycopene as substrate. However, unlike the &#949;-cyclase which adds only one ring, the &#946;-cyclase introduces a ring at both ends of lycopene to form the bicyclic &#946;-carotene.	LYCOPENE CYCLASE (LYC)	PSS	-1.24325	1.39e-32	12.879	31.5303
AT3G62910	Encodes a plastid-localized ribosome release factor 1 that is essential in chloroplast development. Pale green, albino mutant seedlings arrest early in seedling development.	ALBINO AND PALE GREEN (APG3)	PSS	-1.24472	1.16e-07	3.02534	7.40673
AT5G43540	C2H2 and C2HC zinc fingers superfamily protein;(source:Araport11)		PSS	-1.24495	7.47e-12	11.2981	27.6884
AT1G73290	serine carboxypeptidase-like 5;(source:Araport11)	SERINE CARBOXYPEPTIDASE-LIKE 5 (scpl5)	PSS	-1.24497	3.73e-14	4.68652	11.4901
AT5G09760	Plant invertase/pectin methylesterase inhibitor superfamily;(source:Araport11)		PSS	-1.24503	1.71e-35	16.4731	40.366
AT4G17550	Encodes a member of the phosphate starvation-induced glycerol-3-phosphate permease gene family: AT3G47420(G3Pp1), AT4G25220(G3Pp2), AT1G30560(G3Pp3), AT4G17550(G3Pp4) and AT2G13100(G3Pp5).	GLYCEROL-3-PHOSPHATE PERMEASE 4 (G3Pp4)	PSS	-1.2453	7.93e-24	8.6777	21.2921
AT3G57020	Calcium-dependent phosphotriesterase superfamily protein;(source:Araport11)		PSS	-1.24816	5.1e-15	116.79	287.045
AT1G13260	Encodes an AP2/B3 domain transcription factor which is upregulated in response to low temperature. It contains a B3 DNA binding domain. It has circadian regulation and may function as a negative growth regulator. The mRNA is cell-to-cell mobile.	RELATED TO ABI3/VP1 1 (RAV1)	PSS	-1.24897	0.00843853	35.1186	86.1111
AT4G33560	Member of the wound-induced polypeptide (WIP) family.	WOUND-INDUCED POLYPEPTIDE 5 (WIP5)	PSS	-1.24912	0.0237287	1.20206	2.96346
AT1G15085	hypothetical protein;(source:Araport11)		PSS	-1.25009	0.00982535	6.45845	15.9037
AT3G13437	Brassicaceae specific gene. Overexpression results in Verticillium wilt resistance.	ENHANCER OF VASCULAR WILT RESISTANCE 1 (EWR1)	PSS	-1.25039	6.04e-05	4.92501	12.1147
AT5G03085	None;(source:Araport11)		PSS	-1.25143	0.0121143	4.09143	10.0442
AT1G07175	alternative NAD(P)H dehydrogenase;(source:Araport11)		PSS	-1.25214	0.00176385	2.28319	5.602
AT5G58140	Membrane-bound protein serine/threonine kinase that functions as blue light photoreceptor in redundancy with PHO1. Involved in stomatal opening, chloroplast movement and phototropism. Mediates blue light-induced growth enhancements. PHOT1 and PHOT2 mediate blue light-dependent activation of the plasma membrane H+-ATPase in guard cell protoplasts. PHOT2 possesses two LOV (LOV1 and LOV2, for light-…	PHOTOTROPIN 2 (PHOT2)	PSS	-1.25321	6.92e-15	1.44949	3.57533
AT5G65207	hypothetical protein;(source:Araport11)		PSS	-1.25332	1.42e-05	53.944	132.746
AT1G60740	Thioredoxin superfamily protein;(source:Araport11)		PSS	-1.2539	0.000592537	2.49091	6.14667
AT3G15354	Encodes a member of the SPA (suppressor of phyA-105) protein family (SPA1-SPA4). SPA proteins contain an N-terminal serine/threonine kinase-like motif followed by a coiled-coil structure and a C-terminal WD-repeat domain. SPA proteins function redundantly in suppressing photomorphogenesis in dark- and light-grown seedlings. SPA3 (and SPA4) predominantly regulates elongation growth in adult plants.	SPA1-RELATED 3 (SPA3)	PSS	-1.25409	4.96e-20	4.69943	11.5968
AT5G48545	Encodes a protein that has adenylylsulfate sulfohydrolase activity (E.C. 3.6.2.1) in vitro.	HISTIDINE TRIAD NUCLEOTIDE-BINDING 3 (HINT3)	PSS	-1.2547	7.06e-16	4.91957	12.13
AT5G24030	Encodes a protein with ten predicted transmembrane helices. The SLAH3 protein has similarity to the SLAC1 protein involved in ion homeostasis in guard cells. Although it is not expressed in guard cells, it can complement an slac1-2 mutant suggesting that it performs a similar function. SLAH3:GFP localizes to the plasma membrane.	SLAC1 HOMOLOGUE 3 (SLAH3)	PSS	-1.25525	1.14e-64	61.6662	152.296
AT1G74970	ribosomal protein S9, nuclear encoded component of the chloroplast ribosome	RIBOSOMAL PROTEIN S9 (RPS9)	PSS	-1.25527	2.28e-24	15.6539	38.6057
AT5G08250	Cytochrome P450 superfamily protein;(source:Araport11)		PSS	-1.25714	5.87e-11	3.54468	8.76357
AT4G27250	NAD(P)-binding Rossmann-fold superfamily protein;(source:Araport11)		PSS	-1.25752	0.000856833	1.24585	3.08302
AT5G17670	alpha/beta-Hydrolases superfamily protein;(source:Araport11)		PSS	-1.26039	5.4e-07	3.60856	8.92041
AT5G21940	hybrid signal transduction histidine kinase M-like protein;(source:Araport11)		PSS	-1.26149	5.81e-11	60.9056	150.789
AT5G10310	Memmber of the EPF/EPFL (epidermal patterning factor/EPF-like) gene family, which genes encode plant-specific secretory peptides, several of which play a role in controlling stomatal density and patterning in the plant epidermis.	(ATEPFL1)	PSS	-1.2628	0.00869001	1.34697	3.33413
AT2G37750	hypothetical protein;(source:Araport11)		PSS	-1.26389	5.08e-40	126.349	313.55
AT2G41190	Transmembrane amino acid transporter family protein;(source:Araport11)		PSS	-1.26391	1.41e-22	6.47577	16.0835
AT5G20820	SAUR-like auxin-responsive protein family;(source:Araport11)	SMALL AUXIN UPREGULATED RNA 76 (SAUR76)	PSS	-1.26875	4.57e-05	5.74422	14.3144
AT1G79760	Identified as target of the AGL15 binding motif CArG.	DOWNSTREAM TARGET OF AGL15-4 (DTA4)	PSS	-1.2697	6.7e-16	7.31008	18.2489
AT4G32260	ATPase, F0 complex, subunit B/B, bacterial/chloroplast;(source:Araport11)	PIGMENT DEFECTIVE 334 (PDE334)	PSS	-1.26989	5.47e-35	25.3176	63.0722
AT2G18280	Member of TLP family The mRNA is cell-to-cell mobile.	TUBBY LIKE PROTEIN 2 (TLP2)	PSS	-1.27265	5.01e-79	57.428	143.459
AT5G57655	xylose isomerase family protein;(source:Araport11)		PSS	-1.27427	5.89e-58	81.0918	202.675
AT3G47560	alpha/beta-Hydrolases superfamily protein;(source:Araport11)		PSS	-1.27534	1.86e-10	5.24878	13.158
AT3G54210	Ribosomal protein L17 family protein;(source:Araport11)	PLASTID RIBOSOMAL PROTEINS OF THE 50S SUBUNIT 17 (PRPL17)	PSS	-1.27556	3.32e-33	25.8643	64.6925
AT2G16890	UDP-Glycosyltransferase superfamily protein;(source:Araport11)		PSS	-1.27606	0.00967875	3.6788	9.23165
AT4G28740	LOW PSII ACCUMULATION-like protein;(source:Araport11)		PSS	-1.27638	9.77e-08	2.97274	7.44631
AT1G78630	Ribosomal protein L13 family protein;(source:Araport11)	EMBRYO DEFECTIVE 1473 (emb1473)	PSS	-1.27781	1.09e-32	19.235	48.2226
AT1G01080	RNA-binding (RRM/RBD/RNP motifs) family protein;(source:Araport11)		PSS	-1.27826	5.17e-10	3.1479	7.89355
AT4G02530	MPH2 is a green lineage-specific thylakoid lumen protein required for photosynthetic acclimation of PSII to stressful light conditions (PMID:28874535).	MAINTENANCE OF PHOTOSYSTEM II UNDER HIGH LIGHT 2 (MPH2)	PSS	-1.27914	4.32e-14	8.38171	21.0381
AT3G30390	Encodes a putative amino acid transporter.		PSS	-1.28016	1.16e-192	283.026	710.611
AT3G22600	Glycosylphosphatidylinositol (GPI)-anchored LTPg protein, downregulated in syncytia induced by the beet cyst nematode Heterodera schachtii and root knot nematode Meloidogyne incognita. Infection with bacteria (Pseudomonas syringae) and fungi (Botrytis cinerea) leads to the induction of the gene in leaves.	GLYCOSYLPHOSPHATIDYLINOSITOL-ANCHORED LIPID PROTEIN TRANSFER 5 (LTPG5)	PSS	-1.28081	1.09e-68	153.869	386.797
AT5G22920	Encodes a protein with sequence similarity to RING, zinc finger proteins. Loss of function mutations show reduced (15%) stomatal aperture under non stress conditions.	RING ZINC-FINGER PROTEIN 34 (RZPF34)	PSS	-1.28109	0.00190298	36.2052	90.7608
AT5G62210	Embryo-specific protein 3, (ATS3);(source:Araport11)		PSS	-1.28111	8.89e-09	5.4136	13.5951
AT2G04690	Pyridoxamine 5-phosphate oxidase family protein;(source:Araport11)		PSS	-1.28151	6.18e-40	31.8669	80.0581
AT3G59480	Encodes a member of the fructokinase gene family. Nomenclature according to Riggs 2017 has been adopted for the family by the community (personal communication, Boernke, Callis, Granot, Boernke, and Smeekens).	FRUCTOKINASE 7 (FRK7)	PSS	-1.28316	2.16e-13	8.74318	21.9447
AT4G07195	Natural antisense transcript overlaps with AT4G24015;(source:Araport11)		PSS	-1.28423	0.0062727	2.23236	5.6244
AT1G26770	Encodes an expansin. Naming convention from the Expansin Working Group (Kende et al, Plant Mol Bio). Involved in the formation of nematode-induced syncytia in roots of Arabidopsis thaliana.	EXPANSIN A10 (EXPA10)	PSS	-1.28426	7.61e-05	1.72125	4.34702
AT4G31730	Glutamine dumper1 is a putative transmembrane protein. It is involved in glutamine secretion The mRNA is cell-to-cell mobile.	GLUTAMINE DUMPER 1 (GDU1)	PSS	-1.28616	2.76e-38	44.5588	112.301
AT3G13760	Cysteine/Histidine-rich C1 domain family protein;(source:Araport11)		PSS	-1.28768	4.42e-30	10.8767	27.4519
AT1G12110	Encodes NRT1.1 (CHL1), a dual-affinity nitrate transporter. The protein is expressed in guard cells and function in stomatal opening. Mutants have less transpiration and are more tolerant to drought. Expressed in lateral roots. Involved in nitrate signaling which enables the plant root system to detect and exploit nitrate-rich soil patches. Comparing to the wild type, the mutant displays a strong…	NRT1/ PTR FAMILY 6.3 (NPF6.3)	PSS	-1.28783	4.24e-18	93.5355	236.121
AT2G32690	Glycine-rich protein similar in structure to GRP5. The expression of GRP23 is induced by HPA (cutin monomer, salicylic acid, and abscisic acid.	GLYCINE-RICH PROTEIN 23 (GRP23)	PSS	-1.28864	0.00530322	1.31935	3.34876
AT3G01690	alpha/beta-Hydrolases superfamily protein;(source:Araport11)		PSS	-1.28872	2.26e-86	53.1516	134.2
AT5G24040	F-box SKIP23-like protein (DUF295);(source:Araport11)	F-BOX/DUF295 ANCESTRAL 19 (ATFDA19)	PSS	-1.28875	0.000347911	1.52398	3.84064
AT3G52060	Encodes a plasmodesmal glycosyltransferase-like protein. Mutation results in defects in seed germination and delayed plant growth.	BETA-1,6-N-ACETYLGLUCOSAMINYL TRANSFERASE-LIKE (GNTL)	PSS	-1.28975	6.61e-14	142.19	359.198
AT5G22020	Calcium-dependent phosphotriesterase superfamily protein;(source:Araport11)		PSS	-1.29224	4.9e-52	34.8435	88.2672
AT3G45780	Blue-light photoreceptor. Contains a light activated serine-threonine kinase domain and LOV1 and LOV2 repeats. Mutants are defective in blue-light response. Mediates blue light-induced growth enhancements. PHOT1 and PHOT2 mediate blue light-dependent activation of the plasma membrane H+-ATPase in guard cell protoplasts. PHOT1 undergoes blue-light-dependent autophosphorylation. At least eight phos…	PHOTOTROPIN 1 (PHOT1)	PSS	-1.29263	2.48e-72	17.7128	44.8484
AT3G44890	Plastid ribosomal protein CL9 The mRNA is cell-to-cell mobile.	RIBOSOMAL PROTEIN L9 (RPL9)	PSS	-1.29271	1.73e-20	11.6058	29.3721
AT2G40900	Encodes a plasma membrane-localized amino acid transporter likely involved in amino acid export in the developing seed.	USUALLY MULTIPLE ACIDS MOVE IN AND OUT TRANSPORTERS 11 (UMAMIT11)	PSS	-1.29307	3.69e-68	48.5981	123.124
AT3G08770	Predicted to encode a PR (pathogenesis-related) protein. Belongs to the lipid transfer protein (PR-14) family with the following members: At2g38540/LTP1, At2g38530/LTP2, At5g59320/LTP3, At5g59310/LTP4, At3g51600/LTP5, At3g08770/LTP6, At2g15050/LTP7, At2g18370/LTP8, At2g15325/LTP9, At5g01870/LTP10, At4g33355/LTP11, At3g51590/LTP12, At5g44265/LTP13, At5g62065/LTP14, At4g08530/LTP15.	LIPID TRANSFER PROTEIN 6 (LTP6)	PSS	-1.2933	4.61e-05	3.61912	9.17634
AT3G25820	Encodes the monoterpene 1,8-cineole synthase, atTPS-Cin. This polypeptide was also shown to synthesize other monoterpenes albeit in minor quantities. The same polypeptide is encoded at two different loci, the result of gene duplication: at3g25820 and at3g25830.	TERPENE SYNTHASE-LIKE SEQUENCE-1,8-CINEOLE (TPS-CIN)	PSS	-1.2937	4.83e-15	3.03454	7.69389
AT3G62760	Encodes glutathione transferase belonging to the phi class of GSTs. Naming convention according to Wagner et al. (2002).	(ATGSTF13)	PSS	-1.29402	7.35e-22	14.59	36.9663
AT5G65380	MATE efflux family protein;(source:Araport11)		PSS	-1.29541	1.29e-91	58.8317	149.34
AT3G61890	Encodes a homeodomain leucine zipper class I (HD-Zip I) protein. Loss of function mutant has abnormally shaped leaves and stems.	HOMEOBOX 12 (HB-12)	PSS	-1.29652	1.1e-10	6.25138	15.8881
AT3G27070	Form of TOM20, which is a component of the TOM complex, involved in transport of nuclear-encoded mitochondrial proteins	TRANSLOCASE OUTER MEMBRANE 20-1 (TOM20-1)	PSS	-1.29693	0.000301536	1.88721	4.7856
AT1G53030	encodes a copper chaperone, can functional complements the yeast COX17 null mutant. May play a role in the delivery of copper to mitochondria. Expressed in roots and thus may also play a role in copper transport in the roots.		PSS	-1.29852	1.27e-10	10.5337	26.814
AT5G48620	Disease resistance protein (CC-NBS-LRR class) family;(source:Araport11)		PSS	-1.29871	1.67e-33	6.59219	16.7647
AT2G17640	Encodes a cytosolic serine O-acetyltransferase involved in sulfur assimilation and cysteine biosynthesis. Expressed in the vascular system. Expression is induced after long-term sulfur starvation.	(ATSERAT3;1)	PSS	-1.2991	2.29e-16	8.97683	22.8502
AT2G33800	Encodes SCABRA1 (SCA1), a nuclear gene encoding a plastid-type ribosomal protein that functions &#8232;as a structural component of the 70S plastid ribosome. The sca1-rps5 allele exhibits defects in plastid 16SrRNA processing and a resulting decrease in accumulation of photosynthetic proteins. Loss-of-function mutations enhance the polarity defects of the as2 mutants.	SCABRA 1 (SCA1)	PSS	-1.29955	9.8e-37	20.8487	53.0382
AT2G45740	member of the peroxin11 (PEX11) gene family, integral to peroxisome membrane, controls peroxisome proliferation. The mRNA is cell-to-cell mobile.	PEROXIN 11D (PEX11D)	PSS	-1.29968	2.11e-08	3.28637	8.37103
AT5G57660	CONSTANS-like 5;(source:Araport11)	CONSTANS-LIKE 5 (COL5)	PSS	-1.29983	3.21e-60	32.5107	82.7327
AT5G04810	Pentatricopeptide which is essential during the early stages of embryo development and acts in the plastid nucleoids as the factor responsible of rps12 intron 1 trans-splicing and, indirectly, in the assembly of 70S ribosomes and plastid translation.	PENTATRICOPEPTIDE REPEAT 4 (PPR4)	PSS	-1.30021	2.25e-50	14.0738	35.8343
AT3G06850	dihydrolipoamide branched chain acyltransferase	(BCE2)	PSS	-1.30153	1.03e-09	28.5438	72.669
AT4G27740	Yippee family putative zinc-binding protein;(source:Araport11)		PSS	-1.30208	9.74e-14	16.3337	41.6134
AT5G05550	Encodes trihelix-domain transcription factor VFP5. Interacts with agrobacterium virulence protein VirF.	VFP5 (VFP5)	PSS	-1.30216	1.96e-06	1.82518	4.65035
AT3G10060	FKBP-like peptidyl-prolyl cis-trans isomerase family protein;(source:Araport11)		PSS	-1.30406	3.06e-05	2.28149	5.83272
AT2G21280	A nuclear-encoded, plastid-targeted protein (AtSulA) whose overexpression causes severe yet stochastic plastid (shown in chloroplasts and leucoplasts) division defects. The protein does not appear to interact with either AtFtsZ proteins when studied in a yeast two-hybrid system.	(SULA)	PSS	-1.30482	3.36e-06	2.13066	5.45483
AT5G48412	other_RNA;(source:Araport11)		PSS	-1.30605	7.18e-73	98.1473	250.85
AT1G15550	Involved in later steps of the gibberellic acid biosynthetic pathway. Activated by AGAMOUS in a cal-1, ap1-1 background. Deletion of 208 bp from -1016 to -809 (&#916;-808) resulted in loss of GA-negative feedback (this sequence, which contains a 43-bp sequence GNFEI, was shown to be sufficient for GA-negative feedback).	GIBBERELLIN 3-OXIDASE 1 (GA3OX1)	PSS	-1.30685	1.06e-24	14.6371	37.4154
AT2G42975	myosin-G heavy chain-like protein;(source:Araport11)		PSS	-1.30918	0.00270715	2.33853	5.98519
AT2G01818	PLATZ transcription factor family protein;(source:Araport11)		PSS	-1.30979	7.6e-19	12.8823	32.9756
AT2G33990	Member of IQ67 (CaM binding) domain containing family.	IQ-DOMAIN 9 (iqd9)	PSS	-1.31113	7.94e-34	20.2645	51.9816
AT2G36430	transmembrane protein, putative (DUF247);(source:Araport11)		PSS	-1.31119	6.51e-11	3.52358	9.03271
AT3G26720	Glycosyl hydrolase family 38 protein;(source:Araport11)		PSS	-1.3112	9.14e-64	50.2089	128.781
AT5G43450	encodes a protein whose sequence is similar to ACC oxidase		PSS	-1.31147	0.00116026	1.1085	2.85449
AT5G67520	Provides activated sulfate for the sulfation of secondary metabolites, including the glucosinolates. Redundant with APK3.	ADENOSINE-5'-PHOSPHOSULFATE (APS) KINASE 4 (APK4)	PSS	-1.31444	1.25e-07	4.30029	11.0385
AT2G28160	Encodes a putative transcription factor that regulates iron uptake responses. mRNA is detected in the outer cell layers of the root and accumulates in response to iron deficiency. The expression of many iron-regulated genes is dependent on FIT1. It specifically regulates FRO2 at the level of mRNA accumulation and IRT1 at the level of protein accumulation.Similar to FER in tomato and is a regulato…	FER-LIKE IRON DEFICIENCY INDUCED TRANSCRIPTION FACTOR (FIT)	PSS	-1.31612	1.77e-47	27.7503	71.4782
AT3G25190	The gene encodes nodulin-like21 whose transcript abundance was repressed under conditions of Fe-deficient growth.	VACUOLAR IRON TRANSPORTER-LIKE 5 (VTL5)	PSS	-1.31631	3.39e-48	111.352	286.648
AT4G22890	Encodes PGRL1A, a transmembrane protein present in thylakoids. PGRL1A has a highly homologous isoform PGRL1B encoded by At4g11960. Plants lacking PGRL1 show perturbation of cyclic electron flow, similar to PGR5-deficient plants. PGRL1 and PGR5 interact physically and associate with PSI (photosystem I). The mRNA is cell-to-cell mobile.	(PGR5-LIKE A)	PSS	-1.31642	3.86e-21	9.29176	23.9284
AT2G01430	ATHB17 is a member of the HD-Zip transcription factor family. It is expressed most strongly in roots at different stages of development and induced by ABA, paraquat, drought, and NaCl treatments. Loss of function mutants are more sensitive to salt and drought stress.The protein is nuclear localized and has been shown to bind to the promoter of SIG5 and other genes.	HOMEOBOX-LEUCINE ZIPPER PROTEIN 17 (HB17)	PSS	-1.32065	2.46e-14	5.68503	14.6959
AT4G09890	mediator of RNA polymerase II transcription subunit, putative (DUF3511);(source:Araport11)		PSS	-1.32259	8.31e-17	16.9578	43.8217
AT5G66490	hypothetical protein;(source:Araport11)		PSS	-1.32295	2.41e-20	30.5818	79.1934
AT3G58490	Encodes a long-chain base 1-phosphate (LCBP) phosphatase that is expressed in the endoplasmic reticulum.	SPHINGOID PHOSPHATE PHOSPHATASE 1 (SPP1)	PSS	-1.324	5.78e-39	16.0567	41.5871
AT1G51270	vesicle-associated protein 1-4;(source:Araport11)		PSS	-1.32654	4.91e-21	3.83783	9.95069
AT5G21222	protein kinase family protein;(source:Araport11)		PSS	-1.32655	1.07e-13	2.16128	5.6008
AT3G20100	member of CYP705A The mRNA is cell-to-cell mobile.	CYTOCHROME P450, FAMILY 705, SUBFAMILY A, POLYPEPTIDE 19 (CYP705A19)	PSS	-1.32669	1.36e-73	28.243	73.2199
AT4G36670	Major facilitator superfamily protein;(source:Araport11)	POLYOL/MONOSACCHARIDE TRANSPORTER 6 (PMT6)	PSS	-1.33029	5.48e-21	7.95372	20.6832
AT5G13170	Encodes a member of the SWEET sucrose efflux transporter family proteins.	SENESCENCE-ASSOCIATED GENE 29 (SAG29)	PSS	-1.33033	0.00503274	0.900319	2.3484
AT1G53990	Contains lipase signature motif and GDSL domain. The mRNA is cell-to-cell mobile.	GDSL-MOTIF LIPASE 3 (GLIP3)	PSS	-1.33289	3.05e-10	4.7327	12.3232
AT1G10070	Encodes a chloroplast branched-chain amino acid aminotransferase. Complements the yeast leu/iso-leu/val auxotrophy mutant. Involved in cell wall development.	BRANCHED-CHAIN AMINO ACID TRANSAMINASE 2 (BCAT-2)	PSS	-1.3336	1.82e-07	3.67747	9.55588
AT3G26610	Encodes an apoplast-localized polygalacturonase involved in cell elongation and flower development.	POLYGALACTURONASE INVOLVED IN EXPANSION 1 (PGX1)	PSS	-1.33364	2.21e-26	19.2673	50.1479
AT1G07560	Leucine-rich repeat protein kinase family protein;(source:Araport11)		PSS	-1.33412	7.81e-23	7.0046	18.2777
AT3G47965	hypothetical protein;(source:Araport11)		PSS	-1.33494	6.75e-19	20.6729	53.8793
AT2G28755	UDP-D-glucuronate carboxy-lyase-like protein;(source:Araport11)		PSS	-1.33571	0.0473347	1.37685	3.59134
AT5G65320	basic helix-loop-helix (bHLH) DNA-binding superfamily protein;(source:Araport11)		PSS	-1.33588	6.86e-07	2.93896	7.68722
AT2G21320	B-box zinc finger family protein;(source:Araport11)	B-BOX DOMAIN PROTEIN 18 (BBX18)	PSS	-1.34028	0.000704893	1.61551	4.2276
AT5G45940	Encodes a CoA pyrophosphatase, also has ppGpp pyrophosphohydrolase and exhibits minor activity of NADH pyrophosphatase. Most strongly expressed in embryo cotyledon and hypocotyl, flower, and phloem of vascular tissue. Over-expression mutant had a bigger plant with wider rosette.	NUDIX HYDROLASE HOMOLOG 11 (NUDT11)	PSS	-1.34069	3.52e-22	16.3214	42.7123
AT1G68890	Homologous to the four eubacterial men genes involved in menanoquinone biosynthesis. Studies of mutants defective in this gene demonstrated its involvement in phylloquinone biosynthesis in Arabidopsis. The mRNA is cell-to-cell mobile.	PHYLLO (PHYLLO)	PSS	-1.34126	7.95e-15	1.52566	3.99233
AT5G57345	OXR is a single copy gene in Arabidopsis. It is localized to the ER. It is expressed throughout the plant and expression is induced in response to abiotic stress. While the function of OXR is unknown, overexpression results in increased abiotic stress tolerance and increased ascorbic acid content.	(ATOXR)	PSS	-1.34178	5.82e-06	2.78473	7.28404
AT3G27027	GPI-anchored-like protein (DUF 3339);(source:Araport11)		PSS	-1.34465	1.12e-08	9.46293	24.8936
AT1G77490	Encodes a chloroplastic thylakoid ascorbate peroxidase tAPX. Ascorbate peroxidases are enzymes that scavenge hydrogen peroxide in plant cells. Eight types of APX have been described for Arabidopsis: three cytosolic (APX1, APX2, APX6), two chloroplastic types (stromal sAPX, thylakoid tAPX), and three microsomal (APX3, APX4, APX5) isoforms.	THYLAKOIDAL ASCORBATE PEROXIDASE (TAPX)	PSS	-1.34654	3.99e-06	1.1604	3.05289
AT1G24530	Transducin/WD40 repeat-like superfamily protein;(source:Araport11)		PSS	-1.34654	2.98e-30	10.0161	26.3358
AT4G10300	RmlC-like cupins superfamily protein;(source:Araport11)	(TRR14)	PSS	-1.34782	1.31e-12	8.55207	22.5467
AT5G51010	Rubredoxin-like superfamily protein;(source:Araport11)		PSS	-1.34863	1.97e-09	5.18575	13.6633
AT2G03530	Mediate high-affinity uracil and 5-FU (a toxic uracil analogue) transport when expressed in yeast and Xenopus oocytes.Involved in allantoin transport.	UREIDE PERMEASE 2 (UPS2)	PSS	-1.34908	7.05e-09	2.16349	5.70872
AT3G01175	transmembrane protein;(source:Araport11)		PSS	-1.35059	1.64e-09	4.11523	10.843
AT3G13950	ankyrin;(source:Araport11)		PSS	-1.35076	1.86e-05	2.28702	6.01687
AT4G02920	hypothetical protein;(source:Araport11)		PSS	-1.35316	1.71e-52	19.5698	51.7053
AT5G47190	Ribosomal protein L19 family protein;(source:Araport11)	PLASTID RIBOSOMAL PROTEINS OF THE 50S SUBUNIT 19 (PRPL19)	PSS	-1.35503	6.8e-22	12.7555	33.6877
AT1G62480	Vacuolar calcium-binding protein-like protein;(source:Araport11)		PSS	-1.35647	1.29e-119	638.705	1690.62
AT5G53580	NAD(P)-linked oxidoreductase superfamily protein;(source:Araport11)	PYRIDOXAL REDUCTASE 1 (PLR1)	PSS	-1.35681	3.58e-14	5.9644	15.7916
AT4G11211	hypothetical protein;(source:Araport11)		PSS	-1.35867	1.52e-18	22.8423	60.5921
AT2G36870	Encodes a xyloglucan endotransglycosylase/hydrolase. Protein sequence and phylogenetic analysis indicates that this enzyme resides in Group III-A of the XTH family, with high similarity to Tropaeolum majus (nasturtium) xyloglucanase 1 (TmNXG1). By sequence similarity to XTH31 (At3g44990) and in vivo analysis, likely to exhibit predominant xyloglucan endo-hydrolase activity (EC 3.2.1.151) with onl…	XYLOGLUCAN ENDOTRANSGLUCOSYLASE/HYDROLASE 32 (XTH32)	PSS	-1.36005	4.65e-14	4.52741	12.0104
AT3G50470	Homolog of RPW8	HOMOLOG OF RPW8 3 (HR3)	PSS	-1.36068	0.00130367	1.33244	3.53261
AT4G25640	Encodes a multidrug and toxin efflux family transporter. Involved in flavonoid metabolism, affecting Root growth, seed development and germination, and pollen development, release and viability.	DETOXIFYING EFFLUX CARRIER 35 (DTX35)	PSS	-1.36118	8.42e-10	41.4932	110.347
AT5G14910	Heavy metal transport/detoxification superfamily protein;(source:Araport11)		PSS	-1.36529	1.12e-16	7.94844	21.1484
AT1G19900	RUBY encodes a secreted galactose oxidase involved in cell wall modification.	RUBY PARTICLES IN MUCILAGE (RUBY)	PSS	-1.36557	1.72e-39	23.4004	62.3184
AT2G29060	GRAS family transcription factor;(source:Araport11)		PSS	-1.36691	9.08e-32	10.7673	28.7278
AT5G38970	Encodes a polypeptide involved in the C-6 oxidation of brassinosteroids. Heterologous expression of the protein in yeast conferred the ability to catalyze multiple reactions in which the C-6 position of 6-deoxocastasterone, 6-deoxotyphasterol, 3-dehydro-6-deoxoteasterone and 6-deoxoteasterone are oxidized.	BRASSINOSTEROID-6-OXIDASE 1 (BR6OX1)	PSS	-1.36762	6.71e-14	3.60037	9.60732
AT1G60000	RNA-binding (RRM/RBD/RNP motifs) family protein;(source:Araport11)		PSS	-1.36783	0.000132226	1.73263	4.61231
AT1G04778	hypothetical protein;(source:Araport11)		PSS	-1.36851	0.00024691	2.07869	5.54967
AT5G25630	Tetratricopeptide repeat (TPR)-like superfamily protein;(source:Araport11)		PSS	-1.36922	1.92e-28	6.42727	17.1637
AT1G42550	Encodes a plant-specific protein of unknown function that appears to be conserved among angiosperms. The mRNA is cell-to-cell mobile.	PLASTID MOVEMENT IMPAIRED1 (PMI1)	PSS	-1.36925	7.95e-11	2.20335	5.88731
AT3G13640	member of RLI subfamily	ATP-BINDING CASSETTE E1 (ABCE1)	PSS	-1.37258	0.00049405	0.703915	1.88274
AT1G76570	Chlorophyll A-B binding family protein;(source:Araport11)	LIGHT-HARVESTING COMPLEX B7 (LHCB7)	PSS	-1.37286	2.5e-05	2.1023	5.6446
AT3G55150	A member of EXO70 gene family, putative exocyst subunits, conserved in land plants. Arabidopsis thaliana contains 23 putative EXO70 genes, which can be classified into eight clusters on the phylogenetic tree.	EXOCYST SUBUNIT EXO70 FAMILY PROTEIN H1 (EXO70H1)	PSS	-1.37417	3.27e-26	8.47768	22.7275
AT1G19530	DNA polymerase epsilon catalytic subunit A;(source:Araport11)		PSS	-1.37528	0.00611246	6.19178	16.5799
AT1G68350	cotton fiber protein;(source:Araport11)		PSS	-1.37564	0.0064537	1.29342	3.45418
AT2G14880	SWIB/MDM2 domain superfamily protein;(source:Araport11)	(SWIB2)	PSS	-1.37734	2.43e-17	7.73144	20.7744
AT1G11500	DUF1218 family member.	DESIGUAL 3 (DEAL3)	PSS	-1.37781	0.0176567	0.934014	2.50627
AT1G72720	hypothetical protein (DUF3511);(source:Araport11)		PSS	-1.37802	0.011066	1.09242	2.93557
AT4G00370	Encodes an inorganic phosphate transporter (PHT4;4) that can transport ascorbate and is located in the chloroplast envelope membrane. It has been shown to play a role in the xanthophyll cycle during photosynthesis and may be required for tolerance to strong light stress.	(ANTR2)	PSS	-1.37908	7.26e-35	10.2832	27.6325
AT4G16370	Encodes a phloem-specific iron transporter that is essential for systemic iron signaling and redistribution of iron and cadmium. It loads iron into the phloem, facilitates iron recirculation from the xylem to the phloem, and regulates both shoot-to-root iron signaling and iron redistribution from mature to developing tissues.	OLIGOPEPTIDE TRANSPORTER (OPT3)	PSS	-1.38122	4.51e-30	6.10583	16.4485
AT1G17100	SOUL heme-binding family protein;(source:Araport11)	HAEM-BINDING PROTEIN 1 (HBP1)	PSS	-1.38137	6.16e-09	4.70137	12.6569
AT4G37550	Indole-3-acetamide (IAM) hydrolase gene required for the auxin effects of IAM.	IAMHYDROLASE1 (IAMH1)	PSS	-1.38299	3.46e-28	6.2356	16.8099
AT3G60370	Encodes an immunophilin, FKBP20-2, that belongs to the FK-506 binding protein (FKBP) subfamily functioning as peptidyl-prolyl isomerases (PPIases) in protein folding. FKBP20-2 has a unique pair of cysteines at the C terminus and was found to be reduced by thioredoxin (Trx) (itself reduced by NADPH by means of NADP-Trx reductase). The FKBP20-2 protein, which contains only two of the five amino aci…		PSS	-1.38299	3.71e-07	2.73046	7.35105
AT3G15450	aluminum induced protein with YGL and LRDR motifs;(source:Araport11)		PSS	-1.38323	0.000191503	320.315	862.067
AT3G61430	a member of the plasma membrane intrinsic protein subfamily PIP1. localizes to the plasma membrane and exhibits water transport activity in Xenopus oocyte. expressed ubiquitously and protein level decreases slightly during leaf development. The mRNA is cell-to-cell mobile.	PLASMA MEMBRANE INTRINSIC PROTEIN 1A (PIP1A)	PSS	-1.38323	3.64e-168	515.644	1390.55
AT3G45390	LOW protein: L-type lectin-domain receptor kinase-like protein;(source:Araport11)	L-TYPE LECTIN RECEPTOR KINASE I.2 (LECRK-I.2)	PSS	-1.38361	4.39e-06	1.34004	3.60929
AT1G34000	Encodes a novel member of the Lhc family from Arabidopsis with one predicted transmembrane alpha-helix closely related to helix I of Lhc protein from PSI (Lhca4). Gene expression is triggered by light stress and both transcript and protein accumulate in a light intensity-dependent manner. Ohp2 is associated with PSI under low- or high-light conditions. Together with OHP1, OHP2 is essential for th…	ONE-HELIX PROTEIN 2 (OHP2)	PSS	-1.38424	3.76e-18	11.7221	31.6206
AT3G04760	Pentatricopeptide repeat (PPR-like) superfamily protein;(source:Araport11)		PSS	-1.38801	3.31e-07	1.34417	3.63711
AT2G43030	Ribosomal protein L3 family protein;(source:Araport11)	PLASTID RIBOSOMAL PROTEINS OF THE 50S SUBUNIT (PRPL3)	PSS	-1.38847	2.15e-38	20.8355	56.3607
AT3G11600	One of two plant specific paralogs of unknown function. Interacts with GL2. GIR1/GIR2 loss of function resembles gl2 lof mutations.	(GIR2)	PSS	-1.39045	3.99e-27	14.7121	39.827
AT4G24090	homer protein;(source:Araport11)		PSS	-1.39207	8.88e-05	2.28207	6.17515
AT1G50040	formin-like protein, putative (DUF1005);(source:Araport11)		PSS	-1.39279	1.05e-06	1.65355	4.48834
AT5G07680	NAC domain containing protein 80;(source:Araport11)	NAC DOMAIN CONTAINING PROTEIN 80 (NAC080)	PSS	-1.3933	1.26e-20	9.73699	26.4606
AT4G22980	molybdenum cofactor sulfurase-like protein;(source:Araport11)		PSS	-1.39355	4.03e-05	1.13858	3.0903
AT4G28240	Member of the wound-induced polypeptide (WIP) family. Positively regulates plant resistance against Pst DC3000 by enhancing PTI responses.	WOUND-INDUCED POLYPEPTIDE 1 (WIP1)	PSS	-1.39371	1.1e-57	41.8504	113.607
AT2G44370	Cysteine/Histidine-rich C1 domain family protein;(source:Araport11)		PSS	-1.39717	6.67e-14	6.54171	17.8171
AT3G53100	GDSL-motif esterase/acyltransferase/lipase. Enzyme group with broad substrate specificity that may catalyze acyltransfer or hydrolase reactions with lipid and non-lipid substrates.		PSS	-1.39832	3.78e-73	26.3186	71.726
AT3G46020	RNA-binding (RRM/RBD/RNP motifs) family protein;(source:Araport11)		PSS	-1.39922	0.000213804	3.26587	8.93404
AT3G54366	Unknown gene The mRNA is cell-to-cell mobile.		PSS	-1.39957	4.05e-42	29.7065	81.0801
AT2G40920	F-box and associated interaction domains-containing protein;(source:Araport11)		PSS	-1.40085	4.14e-11	3.10183	8.48213
AT1G78090	homologous to the C-terminal part of microbial trehalose-6-phosphate phosphatases	TREHALOSE-6-PHOSPHATE PHOSPHATASE B (TPPB)	PSS	-1.40133	1.65e-44	18.1541	49.5977
AT1G07320	encodes a plastid ribosomal protein L4	RIBOSOMAL PROTEIN L4 (RPL4)	PSS	-1.40193	2.76e-36	15.4802	42.2775
AT3G49760	basic leucine-zipper 5;(source:Araport11)	BASIC LEUCINE-ZIPPER 5 (bZIP5)	PSS	-1.40205	7.3e-14	7.56568	20.6845
AT4G28110	Member of the R2R3 factor gene family. Expression is induced in response to desiccation, ABA and salt treatment. Overexpression of Myb41 results in abnormal cuticle development and decreased cell expansion.	MYB DOMAIN PROTEIN 41 (MYB41)	PSS	-1.40308	0.000215279	1.95792	5.36298
AT5G51970	Encodes a putative sorbitol dehydrogenase that can be thiolated in vitro.	SORBITOL DEHYDROGENASE (ATSDH)	PSS	-1.40505	1.21e-89	65.6791	179.777
AT4G15990	hypothetical protein;(source:Araport11)		PSS	-1.40545	2.19e-10	5.4845	15.0227
AT4G27410	Encodes a NAC transcription factor induced in response to desiccation. It is localized to the nucleus and acts as a transcriptional activator in ABA-mediated dehydration response.	RESPONSIVE TO DESICCATION 26 (RD26)	PSS	-1.40754	1.68e-49	23.2305	63.6823
AT5G57880	Encodes MULTIPOLAR SPINDLE 1 (MPS1), involved in meiotic spindle organization.	MULTIPOLAR SPINDLE 1 (MPS1)	PSS	-1.40904	2.65e-05	1.45657	4.0024
AT3G08920	Rhodanese/Cell cycle control phosphatase superfamily protein;(source:Araport11)		PSS	-1.41235	2.22e-05	2.38663	6.55424
AT5G13900	Bifunctional inhibitor/lipid-transfer protein/seed storage 2S albumin superfamily protein;(source:Araport11)	GLYCOSYLPHOSPHATIDYLINOSITOL-ANCHORED LIPID PROTEIN TRANSFER 30 (LTPG30)	PSS	-1.41302	4.59e-15	15.6314	43.0931
AT3G01480	Encodes a chloroplast cyclophilin functioning in the assembly and maintenance of photosystem II (PSII) supercomplexes. The mRNA is cell-to-cell mobile.	CYCLOPHILIN 38 (CYP38)	PSS	-1.41456	9.44e-14	4.74396	13.0532
AT3G14280	LL-diaminopimelate aminotransferase;(source:Araport11)		PSS	-1.4161	1.45e-90	106.961	295.039
AT3G56080	S-adenosyl-L-methionine-dependent methyltransferases superfamily protein;(source:Araport11)		PSS	-1.41688	8.25e-06	5.97406	16.5202
AT5G39090	HXXXD-type acyl-transferase family protein;(source:Araport11)		PSS	-1.4171	0.00103487	0.800839	2.21106
AT4G09040	Encodes a protein that binds to the chloroplast psbA RNA. Has little effect on chloroplast gene expression under laboratory growth conditions.	(CP33C)	PSS	-1.41767	4.56e-19	7.70239	21.2635
AT1G60270	beta glucosidase 6;(source:Araport11)	BETA GLUCOSIDASE 6 (BGLU6)	PSS	-1.4194	1.85e-11	5.36023	14.8551
AT5G19650	ovate family protein 8;(source:Araport11)	OVATE FAMILY PROTEIN 8 (OFP8)	PSS	-1.4197	0.0279505	0.68826	1.90304
AT4G30140	Member of the GDSL lipase/esterase family of proteins that functions as cutinase. Expressed in pollen and at the zone of lateral root emergence.	CUTICLE DESTRUCTING FACTOR 1 (CDEF1)	PSS	-1.41996	3.53e-51	19.3972	53.6727
AT5G56870	beta-galactosidase 4;(source:Araport11)	BETA-GALACTOSIDASE 4 (BGAL4)	PSS	-1.42049	9.62e-10	81.0808	224.113
AT4G39360	hypothetical protein;(source:Araport11)		PSS	-1.42125	0.000649703	1.65023	4.56831
AT1G18773	acyl thioesterase-like protein;(source:Araport11)		PSS	-1.42413	0.00297423	1.06828	2.96309
AT4G01310	Ribosomal L5P family protein;(source:Araport11)	PLASTID RIBOSOMAL PROTEINS OF THE 50S SUBUNIT 5 (PRPL5)	PSS	-1.42439	6.94e-30	14.8754	41.2642
AT3G47500	Dof-type zinc finger domain-containing protein, identical to H-protein promoter binding factor-2a GI:3386546 from (Arabidopsis thaliana). Interacts with LKP2 and FKF1, but its overexpression does not change flowering time under short or long day conditions.	CYCLING DOF FACTOR 3 (CDF3)	PSS	-1.42524	1.08e-36	14.444	40.102
AT2G31250	Glutamyl-tRNA reductase family protein;(source:Araport11)	(HEMA3)	PSS	-1.42626	0.00103487	0.817476	2.26414
AT2G17695	outer envelope protein;(source:Araport11)		PSS	-1.42672	2.28e-05	1.09738	3.05924
AT5G56540	Encodes arabinogalactan protein (AGP14). Mutants exhibit longer root hairs. The mRNA is cell-to-cell mobile.	ARABINOGALACTAN PROTEIN 14 (AGP14)	PSS	-1.4269	1.22e-77	194.343	540.011
AT4G39320	microtubule-associated protein-like protein;(source:Araport11)		PSS	-1.42764	2.77e-08	3.38548	9.43695
AT5G27390	tagatose-6-phosphate ketose/aldose isomerase, putative (Mog1/PsbP/DUF1795-like photosystem II reaction center PsbP family protein);(source:Araport11)		PSS	-1.42847	1.4e-06	2.18108	6.06118
AT3G49860	A member of ARF-like GTPase family. A thaliana has 21 members, in two subfamilies, ARF and ARF-like (ARL) GTPases.	ADP-RIBOSYLATION FACTOR-LIKE A1B (ARLA1B)	PSS	-1.4287	3.29e-16	9.92735	27.591
AT2G24820	translocon at the inner envelope membrane of chloroplasts 55-II;(source:Araport11)	TRANSLOCON AT THE INNER ENVELOPE MEMBRANE OF CHLOROPLASTS 55-II (TIC55-II)	PSS	-1.42901	2.08e-09	2.43071	6.75527
AT2G45960	a member of the plasma membrane intrinsic protein subfamily PIP1. localizes to the plasma membrane and exhibits water transport activity in Xenopus oocyte. expressed ubiquitously and protein level decreases slightly during leaf development.	PLASMA MEMBRANE INTRINSIC PROTEIN 1B (PIP1B)	PSS	-1.43101	3.14e-154	871.114	2429.35
AT1G06120	Membrane bound acyl-lipid desaturases which can perform &#916;9 desaturation.	ACYL-LIPID DESATURASE1.4 (ADS1.4)	PSS	-1.43168	7.9e-24	10.7449	29.9481
AT5G53970	Encodes a cytosolic tyrosine aminotransferase which is strongly induced upon aging and coronatine treatment. AtTAT1 prefers Tyr as an amino donor but can also use Phe, Trp, His, Met, and Leu. The mRNA is cell-to-cell mobile.	TYROSINE AMINOTRANSFERASE 7 (TAT7)	PSS	-1.43338	9.11e-15	4.87952	13.6554
AT2G25090	Encodes a member of the SNF1-related kinase (SnRK) gene family (SnRK3.18), which has also been reported as a member of the CBL-interacting protein kinases (CIPK16) and is involved in salinity tolerance.	CBL-INTERACTING PROTEIN KINASE 16 (CIPK16)	PSS	-1.43386	1.22e-21	8.73741	24.3953
AT1G35350	EXS (ERD1/XPR1/SYG1) family protein;(source:Araport11)		PSS	-1.43552	4.87e-19	2.89726	8.10381
AT1G73660	Encodes a protein with similarity to MAPKKKs. May function as a negative regulator of salt tolerance.	SUGAR INSENSITIVE 8 (SIS8)	PSS	-1.43618	2.95e-59	10.7324	30.0333
AT4G36540	Encodes the brassinosteroid signaling component BEE2 (BR-ENHANCED EXPRESSION 2). Positively modulates the shade avoidance syndrome in Arabidopsis seedlings.	BR ENHANCED EXPRESSION 2 (BEE2)	PSS	-1.4385	3.1e-06	2.50827	7.04012
AT3G61900	SAUR-like auxin-responsive protein family;(source:Araport11)	SMALL AUXIN UPREGULATED RNA 33 (SAUR33)	PSS	-1.44095	2.52e-08	7.12371	19.9903
AT2G18560	UDP-Glycosyltransferase superfamily protein;(source:Araport11)		PSS	-1.44206	1.37e-26	7.07118	19.8627
AT5G14410	hypothetical protein;(source:Araport11)		PSS	-1.44304	0.0140628	1.01981	2.86754
AT4G27710	member of CYP709B The mRNA is cell-to-cell mobile.	CYTOCHROME P450, FAMILY 709, SUBFAMILY B, POLYPEPTIDE 3 (CYP709B3)	PSS	-1.44851	3.2e-33	9.57857	27.0032
AT1G50290	hypothetical protein;(source:Araport11)		PSS	-1.44872	2.19e-07	3.23614	9.14336
AT3G05140	ROP binding protein kinases 2;(source:Araport11)	ROP BINDING PROTEIN KINASES 2 (RBK2)	PSS	-1.44923	5.47e-06	1.0037	2.83379
AT4G29110	cotton fiber protein;(source:Araport11)		PSS	-1.45015	1.5e-14	5.91256	16.7155
AT5G61250	Belongs to the plant glycoside hydrolase family 79. Encodes a protein with several posttranslational modification sites including O-&#946;-GlcNAc attachment sites and serine-, threonine- and tyrosine-phosphorylation sites, suggesting that this protein is extensively modified posttranslationally. The protein is predicted (WoLF PSORT program) to be secreted.	GLUCURONIDASE 1 (GUS1)	PSS	-1.45051	1.32e-36	10.6822	30.1731
AT1G67910	hypothetical protein;(source:Araport11)		PSS	-1.45057	8.08e-07	2.08654	5.89181
AT1G31935	Has been identified as a translated small open reading frame by ribosome profiling.	SHORT OPEN READING FRAME 12 (SORF12)	PSS	-1.45334	1.25e-27	35.8694	101.512
AT3G56010	transmembrane protein;(source:Araport11)		PSS	-1.45377	2.65e-12	4.53528	12.8448
AT1G07610	one of the five metallothioneins (MTs) genes identified in Arabidopsis. MTs are cysteine-rich proteins required for heavy metal tolerance. The mRNA is cell-to-cell mobile.	METALLOTHIONEIN 1C (MT1C)	PSS	-1.4546	1.07e-86	509.223	1442.4
AT5G15830	basic leucine-zipper 3;(source:Araport11)	BASIC LEUCINE-ZIPPER 3 (bZIP3)	PSS	-1.45621	4.12e-28	16.2046	45.968
AT1G49500	transcription initiation factor TFIID subunit 1b-like protein;(source:Araport11)		PSS	-1.45664	1.24e-37	17.6671	50.0814
AT4G38960	BBX19 is a B-box containing transcriptional regulator involved in photomporphogenesis and flowering.	B-BOX DOMAIN PROTEIN 19 (BBX19)	PSS	-1.45764	5.07e-16	4.50914	12.8144
AT3G29240	PPR containing protein (DUF179);(source:Araport11)		PSS	-1.45865	3.01e-11	21.9438	62.306
AT5G59590	UDP-glucosyl transferase 76E2;(source:Araport11)	UDP-GLUCOSYL TRANSFERASE 76E2 (UGT76E2)	PSS	-1.45893	1.13e-16	4.59679	13.0642
AT4G24930	thylakoid lumenal 17.9 kDa protein, chloroplast;(source:Araport11)		PSS	-1.46013	0.00579548	0.814466	2.31047
AT3G12580	heat shock protein 70;(source:Araport11)	HEAT SHOCK PROTEIN 70 (HSP70)	PSS	-1.46087	1.31e-72	91.5378	260.533
AT2G45630	Hydroxyphenylpyruvate reductase (HPPR) family member with low activity.	HYDROXYPHENYLPYRUVATE REDUCTASE 4 (HPPR4)	PSS	-1.46209	1.25e-08	3.21953	9.1686
AT2G41850	ADPG2.	POLYGALACTURONASE ABSCISSION ZONE A. THALIANA (PGAZAT)	PSS	-1.46343	0.0022492	0.63023	1.80125
AT5G15802	chaperone;(source:Araport11)	HIGH CHLOROPHYLL FLUORESCENCE (HCF222)	PSS	-1.46591	2.4e-05	3.0232	8.65025
AT1G65060	encodes an isoform of 4-coumarate:CoA ligase (4CL), which is involved in the last step of the general phenylpropanoid pathway. mRNA levels are not induced in response to wounding or to fungal infection by P. parasitica. mRNA is expressed in flowers, to a lesser degree in mature leaves and siliques and marginally in seedling roots and bolting stems of mature plants. The catalytic efficiency was in…	4-COUMARATE:COA LIGASE 3 (4CL3)	PSS	-1.46725	2.18e-05	4.88259	13.9778
AT4G04630	senescence regulator (Protein of unknown function, DUF584);(source:Araport11)		PSS	-1.46762	2.68e-10	4.90206	13.9785
AT1G66460	Protein kinase superfamily protein;(source:Araport11)		PSS	-1.46864	0.000158758	0.873767	2.49265
AT2G03730	Member of a small family of ACT domain containing proteins. ACT domains are thought to be involved in amino acid binding.	ACT DOMAIN REPEAT 5 (ACR5)	PSS	-1.46904	1.29e-61	23.7381	67.9235
AT4G16890	Encodes a Toll Interleukin1 receptor-nucleotide binding-Leu- rich repeat-type resistance gene (TIR-NB-LRR-type) involved in the salicylic acid-dependent defense response pathway. Mutant plants constitutively express pathogenesis-related (PR) genes and are pathogen resistant. Resistance signaling in snc1 requires EDS1, MOS3 and PAD4.	SUPPRESSOR OF NPR1-1, CONSTITUTIVE 1 (SNC1)	PSS	-1.46904	9.25e-24	2.09725	6.00721
AT1G16110	Encodes a WAK-like receptor-like kinase with a cytoplasmic Ser/Thr protein kinase domain and an extracellular domain with EGF-like repeats. It has been shown to be localized to the cell wall.	WALL ASSOCIATED KINASE-LIKE 6 (WAKL6)	PSS	-1.46924	2.65e-11	1.83686	5.25799
AT3G49790	Carbohydrate-binding protein;(source:Araport11)		PSS	-1.47351	5.73e-23	11.003	31.5475
AT1G49450	Transducin/WD40 repeat-like superfamily protein;(source:Araport11)	ABA-INDUCED WD40 REPEAT 2 (AIW2)	PSS	-1.47388	0.000106304	4.17329	12.0025
AT2G33180	hypothetical protein;(source:Araport11)		PSS	-1.47468	5.12e-06	1.9262	5.5312
AT4G18370	Encodes DEG5. Forms a hexamer with DEG8 in the thylakoid lumen. Involved in the cleavage of photodamaged D2 protein of photosystem II (PSII).	DEGRADATION OF PERIPLASMIC PROTEINS 5 (DEG5)	PSS	-1.47488	2.71e-09	2.4457	7.02896
AT1G76450	Photosystem II reaction center PsbP family protein;(source:Araport11)		PSS	-1.47629	2.6e-08	3.46514	9.97562
AT1G14280	Encodes phytochrome kinase substrate 2. PKS proteins are critical for hypocotyl phototropism. Forms a complex with Phot1, Phot2 and NPH3.	PHYTOCHROME KINASE SUBSTRATE 2 (PKS2)	PSS	-1.47633	1.19e-09	2.41285	6.9223
AT4G30180	hypothetical protein;(source:Araport11)		PSS	-1.4826	0.0125864	0.724409	2.09549
AT3G44798	other_RNA;(source:Araport11)		PSS	-1.48355	1.89e-14	8.62425	24.9222
AT2G21540	SEC14-like 3;(source:Araport11)	SEC14-LIKE 3 (SFH3)	PSS	-1.48914	7.68e-24	4.61301	13.3765
AT3G45730	hypothetical protein;(source:Araport11)		PSS	-1.49176	8.38e-12	7.09483	20.588
AT3G11930	Adenine nucleotide alpha hydrolases-like superfamily protein;(source:Araport11)		PSS	-1.49214	1.3e-84	42.5837	123.817
AT3G56260	hypothetical protein;(source:Araport11)		PSS	-1.49241	1.71e-05	1.75715	5.10656
AT4G13540	ADR is a peroxisome localized, myristoylated protein. It is expressed in flowers and plays a role in suppressing ROS accumulation in anthers. Overexpression results in reduced ROS, lower levels of NST1 and NST2 and, consequently alterations in lignification of the anther endothecium resulting in male sterility.	ANTHER DEHISCENCE REPRESSOR (ADR)	PSS	-1.49639	0.00414005	0.619625	1.80884
AT4G33420	Peroxidase superfamily protein;(source:Araport11)	PEROXIDASE 47 (PRX47)	PSS	-1.49858	4.57e-95	39.8516	116.437
AT5G33355	Encodes a defensin-like (DEFL) family protein.		PSS	-1.50009	6.56e-13	11.7052	34.1307
AT5G38450	cytochrome P450, family 735, subfamily A, polypeptide 1;(source:Araport11)	CYTOCHROME P450, FAMILY 735, SUBFAMILY A, POLYPEPTIDE 1 (CYP735A1)	PSS	-1.50076	1.58e-09	1.95953	5.71969
AT4G36260	A member of SHI gene family. Arabidopsis thaliana has ten members that encode proteins with a RING finger-like zinc finger motif. Despite being highly divergent in sequence, many of the SHI-related genes are partially redundant in function and synergistically promote gynoecium, stamen and leaf development in Arabidopsis. Encodes protein with a single zinc finger motif and a members of a small gen…	STYLISH 2 (STY2)	PSS	-1.5016	3.12e-09	2.23591	6.5339
AT3G07310	phosphoserine aminotransferase, putative (DUF760);(source:Araport11)		PSS	-1.50178	9.69e-07	15.5975	45.5907
AT5G28340	Tetratricopeptide repeat (TPR)-like superfamily protein;(source:Araport11)		PSS	-1.50215	0.0190683	0.858318	2.52125
AT2G17430	A member of a large family of seven-transmembrane domain proteins specific to plants, homologs of the barley mildew resistance locus o (MLO) protein. Controls pollen tube reception in synergids. The Arabidopsis genome contains 15 genes encoding MLO proteins, with localization in plasma membrane. Phylogenetic analysis revealed four clades of closely-related AtMLO genes. ATMLO7 belongs to the clade…	MILDEW RESISTANCE LOCUS O 7 (MLO7)	PSS	-1.50711	6.33e-18	4.27999	12.5931
AT1G11600	member of CYP77B	CYTOCHROME P450, FAMILY 77, SUBFAMILY B, POLYPEPTIDE 1 (CYP77B1)	PSS	-1.50774	2.43e-06	1.14915	3.38121
AT3G47070	thylakoid soluble phosphoprotein;(source:Araport11)		PSS	-1.50846	0.000126225	1.40745	4.14767
AT1G71720	Encodes a chloroplast localized protein that regulates the translation of Ycf1 by binding to its mRNA. It is involved in the biogenesis of photosynthetic complexes.	PIGMENT DEFECTIVE 338 (PDE338)	PSS	-1.51125	2.3e-15	3.71782	10.9515
AT1G02280	Encodes a GTP-binding GTP-ase. Component of the chloroplast protein import machinery. Required for import of POR B into plastids. Toc33 phosphorylation may not play an important role in vivo.	TRANSLOCON AT THE OUTER ENVELOPE MEMBRANE OF CHLOROPLASTS 33 (TOC33)	PSS	-1.51497	1.44e-39	15.6186	46.1152
AT4G25100	Fe-superoxide dismutase	FE SUPEROXIDE DISMUTASE 1 (FSD1)	PSS	-1.51566	6.47e-151	390.689	1154.55
AT3G47710	BNQ3 belongs to a family of atypical non-DNA binding basic helix-loop-helix (bHLH) proteins that heterodimerize with and negatively regulate bHLH transcription factors. Directly and negatively regulated by AP3 and PI in petals. Required for appropriate regulation of flowering time.May also have a role in regulating light responses.	BANQUO 3 (BNQ3)	PSS	-1.51692	4.82e-19	11.5359	34.1013
AT3G13040	myb-like HTH transcriptional regulator family protein;(source:Araport11)	(GAMMAMYB2)	PSS	-1.51775	3.7e-112	27.7469	82.1666
AT5G14320	Ribosomal protein S13/S18 family;(source:Araport11)	EMBRYO DEFECTIVE 3137 (EMB3137)	PSS	-1.51847	1.37e-30	9.61862	28.5102
AT4G25910	Encodes a protein containing the NFU domain that may be involved in iron-sulfur cluster assembly. Part of a five member gene family, more closely related to NFU1 and 2 than to NFU4 and 5. Targeted to the chloroplast. The mRNA is cell-to-cell mobile.	NFU DOMAIN PROTEIN 3 (NFU3)	PSS	-1.51982	1.99e-10	3.41021	10.1001
AT1G13600	basic leucine-zipper 58;(source:Araport11)	BASIC LEUCINE-ZIPPER 58 (bZIP58)	PSS	-1.52338	9.73e-09	3.91234	11.6481
AT4G34760	SAUR-like auxin-responsive protein family;(source:Araport11)	SMALL AUXIN UPREGULATED RNA 50 (SAUR50)	PSS	-1.52496	1.14e-10	4.60601	13.712
AT5G51795	DNA/RNA-binding protein Kin17, conserved region;(source:Araport11)		PSS	-1.52499	1.31e-14	6.5251	19.4372
AT4G14100	transferases, transferring glycosyl groups;(source:Araport11)		PSS	-1.52571	2.31e-15	7.50456	22.3665
AT2G04795	hypothetical protein;(source:Araport11)		PSS	-1.52636	3.43e-06	3.01971	9.0031
AT4G13280	Catalyzes the conversion of farnesyl diphosphate to (Z)-gamma-bisabolene and the additional minor products E-nerolidol and alpha-bisabolol. Expressed in cortex and sub-epidermal layers of roots, leaf hydathodes and flower stigmata. Induced by wounding.	TERPENOID SYNTHASE 12 (TPS12)	PSS	-1.52911	4.08e-19	6.66599	19.8487
AT2G36690	Protein belonging to the Fe-dependent 2-oxoglutarate dioxygenase superfamily, catalyzes the stereospecific hydration of GA12 to produce DHGA12, negatively regulates ABA sensitivity during germination, phototrophic establishment and seedling development.	GERMINATION INSENSITIVE TO ABA MUTANT 2 (GIM2)	PSS	-1.52978	9.94e-17	4.93524	14.7506
AT2G19050	GDSL-motif esterase/acyltransferase/lipase. Enzyme group with broad substrate specificity that may catalyze acyltransfer or hydrolase reactions with lipid and non-lipid substrates.		PSS	-1.53105	0.000178308	1.047	3.12499
AT3G45300	Encodes isovaleryl-coenzyme a dehydrogenase. Mutants have increases in 12 seed free amino acids, accumulation of seed homomethionine and 3-isovaleroyloxypropyl-glucosinolate, with a concomitant decrease in seed 3-benzoyloxypropyl-glucosinolate. The mRNA is cell-to-cell mobile.	ISOVALERYL-COA-DEHYDROGENASE (IVD)	PSS	-1.53248	6.88e-57	45.4224	135.797
AT4G36230	transmembrane protein;(source:Araport11)		PSS	-1.53586	7.85e-06	1.97161	5.89127
AT3G49330	Plant invertase/pectin methylesterase inhibitor superfamily protein;(source:Araport11)		PSS	-1.53651	1.1e-26	14.2329	42.7208
AT5G38820	Encodes a putative amino acid transporter.		PSS	-1.53816	3.89e-08	1.5939	4.78739
AT1G62770	PMEI9 pectin methyleseterase inhibitor. Expressed in many plant tissues.	(PMEI9)	PSS	-1.53823	1.29e-11	36.9786	110.951
AT1G35515	high response to osmotic stress 10;(source:Araport11)	HIGH RESPONSE TO OSMOTIC STRESS 10 (HOS10)	PSS	-1.53896	8.74e-14	8.698	26.1738
AT1G21100	O-methyltransferase family protein;(source:Araport11)	INDOLE GLUCOSINOLATE O-METHYLTRANSFERASE 1 (IGMT1)	PSS	-1.5391	6.41e-17	55.8799	167.782
AT3G53200	Member of the R2R3 factor gene family.	MYB DOMAIN PROTEIN 27 (MYB27)	PSS	-1.53916	0.0131388	1.06816	3.19795
AT5G48880	Encodes a peroxisomal 3-keto-acyl-CoA thiolase 2 precursor. EC2.3.1.16 thiolases. AT5G48880.1 is named PKT1 and AT5G48880.2 is named PKT2.	3-KETO-ACYL-COENZYME A THIOLASE 5 (KAT5)	PSS	-1.54011	5.47e-29	5.95818	17.9117
AT1G23760	Encodes aromatic rich glycoprotein JP630.	(JP630)	PSS	-1.54081	1.86e-36	10.0483	30.196
AT4G30120	encodes a protein similar to Zn-ATPase, a P1B-type ATPases transport zinc	HEAVY METAL ATPASE 3 (HMA3)	PSS	-1.54518	4.63e-11	1.60852	4.86293
AT1G64510	Translation elongation factor EF1B/ribosomal protein S6 family protein;(source:Araport11)	PLASTID RIBOSOMAL PROTEIN OF THE 30S SUBUNIT 6 (PRPS6)	PSS	-1.55096	9.33e-27	11.7558	35.6193
AT5G06800	myb-like HTH transcriptional regulator family protein;(source:Araport11)		PSS	-1.55149	1.01e-41	16.4359	49.7649
AT2G40880	Encodes a protein with cysteine proteinase inhibitor activity. Overexpression increases tolerance to abiotic stressors (i.e.salt,osmotic, cold stress). The mRNA is cell-to-cell mobile.	CYSTATIN A (CYSA)	PSS	-1.55474	9.21e-12	6.25401	18.988
AT1G49030	PLAC8 family protein;(source:Araport11)		PSS	-1.55785	8.7e-05	1.38504	4.2091
AT2G22630	Encodes a MADs domain containing protein involved in promoting flowering. Loss of function mutations show delayed flowering in long days and reduced levels of LFY and AP1 expression.	AGAMOUS-LIKE 17 (AGL17)	PSS	-1.55803	6.25e-26	7.92056	24.0842
AT1G54740	FANTASTIC four-like protein (DUF3049);(source:Araport11)		PSS	-1.56311	5.23e-29	14.6474	44.7243
AT1G80380	encodes a glycerate kinase which catalyzes the last step of photorespiration C2 cycle.	GLYCERATE KINASE (GLYK)	PSS	-1.56337	2.36e-11	20.372	62.1778
AT3G06125	Unknown gene The mRNA is cell-to-cell mobile.	SHORT OPEN READING FRAME 22 (SORF22)	PSS	-1.5685	3.89e-26	12.1126	37.176
AT3G21351	transmembrane protein;(source:Araport11)		PSS	-1.57026	0.000867631	1.70524	5.23176
AT1G48745	hypothetical protein;(source:Araport11)		PSS	-1.57252	1.26e-07	3.8771	11.9049
AT1G12780	Encodes a UDP-glucose epimerase that catalyzes the interconversion of the sugar nucleotides UDP-glucose UDP-galactose via a UDP-4-keto-hexose intermediate. Responsive to stress.	UDP-D-GLUCOSE/UDP-D-GALACTOSE 4-EPIMERASE 1 (UGE1)	PSS	-1.57359	3.99e-18	32.4272	99.7236
AT4G00960	Protein kinase superfamily protein;(source:Araport11)		PSS	-1.57482	0.000936685	0.668985	2.06108
AT5G45080	phloem protein 2-A6;(source:Araport11)	PHLOEM PROTEIN 2-A6 (PP2-A6)	PSS	-1.57591	2.19e-09	2.00386	6.17429
AT5G58910	putative laccase, a member of laccase family of genes (17 members in Arabidopsis).	LACCASE 16 (LAC16)	PSS	-1.57603	2.63e-13	3.89743	12.0413
AT4G18510	CLE2, putative ligand, member of large gene family homologous to Clavata3	CLAVATA3/ESR-RELATED 2 (CLE2)	PSS	-1.57804	2.16e-32	18.353	56.6471
AT1G14700	purple acid phosphatase 3;(source:Araport11)	PURPLE ACID PHOSPHATASE 3 (PAP3)	PSS	-1.57991	0.000203629	0.697032	2.15396
AT1G25440	B-box type zinc finger protein with CCT domain-containing protein;(source:Araport11)	B-BOX DOMAIN PROTEIN 15 (BBX15)	PSS	-1.58097	0.000768111	0.685665	2.12339
AT1G19790	A member of SHI gene family. Arabidopsis thaliana has ten members that encode proteins with a RING finger-like zinc finger motif. Despite being highly divergent in sequence, many of the SHI-related genes are partially redundant in function and synergistically promote gynoecium, stamen and leaf development in Arabidopsis.	SHI-RELATED SEQUENCE 7 (SRS7)	PSS	-1.58107	2.47e-06	1.16212	3.59252
AT5G05270	Chalcone-flavanone isomerase family protein;(source:Araport11)	CHALCONE ISOMERASE LIKE (CHIL)	PSS	-1.5863	6.06e-09	30.5296	94.8486
AT1G17220	Encodes a chloroplast localized protein with similarity to translation initiation factor 2. Can complement loss of INFB in E.coli suggesting FUG1 does function as a translation initiation factor in vivo. Identified as a suppressor of the leaf variegation mutant var2-6. Suppression is only seen in hypomorphs as complete loss of function alleles are embryo lethal. The mRNA is cell-to-cell mobile.	FU-GAERI1 (FUG1)	PSS	-1.58882	1.92e-60	7.30816	22.7232
AT3G62040	Haloacid dehalogenase-like hydrolase (HAD) superfamily protein;(source:Araport11)		PSS	-1.59266	4.4e-175	184.554	575.72
AT3G18450	PLAC8 family protein;(source:Araport11)		PSS	-1.59411	1.88e-07	3.01867	9.40279
AT4G01935	insulin-induced protein;(source:Araport11)		PSS	-1.59412	0.00504132	0.755846	2.35256
AT2G34925	Belongs to a large gene family, called CLE for CLAVATA3/ESR-related, encoding small peptides with conserved carboxyl termini. The protein is expressed in leaf axils and the shoot apical meristem and is involved in axillary bud formation.	CLAVATA3/ESR-RELATED 42 (CLE42)	PSS	-1.59512	0.0109057	0.847447	2.64619
AT3G55330	Facilitates the assembly of the photosystem II supercomplexes and optimizes plant pitness under fluctuating light.	PSBP-LIKE PROTEIN 1 (PPL1)	PSS	-1.59549	0.012211	0.569408	1.77669
AT4G29060	elongation factor Ts family protein;(source:Araport11)	EMBRYO DEFECTIVE 2726 (emb2726)	PSS	-1.59733	3.91e-70	9.88141	30.891
AT3G48115	other_RNA;(source:Araport11)		PSS	-1.59752	4.65e-70	32.699	102.276
AT5G11020	Protein kinase superfamily protein;(source:Araport11)		PSS	-1.59786	6.35e-22	5.28603	16.5468
AT5G03230	senescence regulator (Protein of unknown function, DUF584);(source:Araport11)		PSS	-1.59922	3.18e-30	11.9697	37.4582
AT1G66230	Encodes a transcriptional regulator that directly activates lignin biosynthesis genes and phenylalanine biosynthesis genes during secondary wall formation.	MYB DOMAIN PROTEIN 20 (MYB20)	PSS	-1.59968	2.26e-09	2.47287	7.72705
AT5G16410	HXXXD-type acyl-transferase family protein;(source:Araport11)		PSS	-1.60246	3.5e-06	1.15685	3.62254
AT1G12080	Vacuolar calcium-binding protein-like protein;(source:Araport11)		PSS	-1.6028	2.19e-111	168.616	529.319
AT4G34830	Encodes MRL1, a conserved pentatricopeptide repeat protein, required for stabilization of rbcL mRNA.	MATURATION OF RBCL 1 (MRL1)	PSS	-1.60342	1.67e-12	1.24715	3.92796
AT1G80050	Encodes an adenosine phosphoribosyl transferase(E.C:2.4.2.7), a constitutively expressed enzyme involved in the one-step salvage of adenine to AMP. This isozyme has high affinity for cytokinins and is likely to be localized to the cytosol.	ADENINE PHOSPHORIBOSYL TRANSFERASE 2 (APT2)	PSS	-1.60698	2.24e-60	14.8635	46.8238
AT1G13710	Encodes the cytochrome P450 CYP78A5 monooxygenase. Contributes to the generation of a growth-stimulating signal distinct from the classical phytohormones that prevents proliferation arrest, promoting organ growth. In ovules it is required for megagametogenesis, maternal control of seed size and restricting megaspore mother cell fate to a single cell.	CYTOCHROME P450, FAMILY 78, SUBFAMILY A, POLYPEPTIDE 5 (CYP78A5)	PSS	-1.60766	0.000665234	0.644318	2.04028
AT1G35255	transmembrane protein;(source:Araport11)		PSS	-1.61099	1.99e-06	2.03259	6.42088
AT3G50700	zinc finger protein, similar to maize Indeterminate1 (ID1)	INDETERMINATE(ID)-DOMAIN 2 (IDD2)	PSS	-1.61481	5.01e-23	3.89258	12.3214
AT2G36000	Mitochondrial transcription termination factor family protein;(source:Araport11)	EMBRYO DEFECTIVE 3114 (EMB3114)	PSS	-1.6184	6.36e-22	4.47457	14.1908
AT4G25560	LAF1 is a R2R3-MYB transcription factor and positive regulator of the phyA photoresponse. Interaction of LAF1 with HFR1 stabilize the proteins against ubiquitination by COP1(AT2G32950) and subsequent degrations. Mutants have an elongated hypocotyl specifically under far-red light but retain wild-type responses to other light wavelengths.	LONG AFTER FAR-RED LIGHT 1 (LAF1)	PSS	-1.61919	1.91e-09	2.88967	9.18746
AT3G11280	Putative transcription factors interacting with the gene product of VHA-B1 (vacuolar ATPase subunit B1; as shown through yeast two-hybrid assay).		PSS	-1.62078	1.16e-64	48.688	154.674
[truncated: 581 more rows]
