# Supplementary material for: Comparative functional analyses of PHR1, PHL1, and PHL4 transcription factors in regulating Arabidopsis responses to phosphate starvation
Source: Front Plant Sci. 2024 Apr 19;15:1379562. doi: 10.3389/fpls.2024.1379562 (PMC11066281; doi:10.3389/fpls.2024.1379562)
Supplement: Supplementary Table 3 — Expression values of the PSI genes used to generate the heatmap in Figure 5A. [file Table_3.xlsx]

## Sheet: Supplementary Table 3
Supplementary Table 3. Expression values of the PSI genes used to generate the heatmap in Figure 5A. PSI genes were defined by fold change between Pi-deficient and Pi-sufficient WT in a cutoff of Log2FC ≥ 1, FDR < 0.05. As to mutants, their value was obtained by fold change between Pi-deficient mutant and Pi-sufficient WT. Values were all displayed in the Log2FC manner.
AGI	WT	phr1	phl1	phl4	r1l1	r1l4	r1l1l4
AT2G45135	13.3253	7.1523	12.2564	12.617	5.8441	6.02196	4.28259
AT4G15210	11.5625	6.75374	10.3138	11.2466	1.02691	5.55895	0.632832
AT3G54700	11.4658	6.25794	11.1064	11.2544	1.86357	4.3555	0
AT2G34210	11.2881	7.74245	10.3213	10.8694	2.82085	7.62273	1.16487
AT2G46880	11.0561	3.51452	10.7585	10.4008	0.983248	0.998661	0
AT1G17710	10.6325	7.97963	10.1055	10.3291	4.74641	6.09626	0.770383
AT3G25240	10.258	8.14537	9.90384	10.1823	5.8989	6.80452	3.27643
AT4G13700	10.2176	6.99921	10.0273	10.1707	4.5548	5.51704	-0.85299
AT2G18530	9.93329	4.61738	9.14688	9.28073	3.18077	3.70004	0
AT2G34202	9.93043	6.09894	8.45223	8.83647	0	5.93374	0
AT5G09570	9.70823	7.33731	9.39125	9.49542	6.79232	7.31546	6.94282
AT2G45130	9.61591	5.64923	8.96451	9.22849	3.52296	4.65852	1.20352
AT5G62162	9.60375	6.55971	8.9132	9.33034	3.87376	6.41611	2.55282
AT2G18130	9.29692	3.49081	7.70424	8.34983	0	1.8797	0
AT2G36970	9.23942	7.00336	9.14954	9.29403	7.43218	6.66782	7.23684
AT5G35050	9.20911	2.90612	8.04558	8.99946	0	4.57752	0
AT1G08947	9.11646	7.66254	8.91937	9.20244	5.67828	6.59832	0
AT1G21529	8.85712	6.46652	8.76981	8.86603	4.09801	5.24443	0.115245
AT1G75830	8.45044	8.53946	8.49263	6.95183	8.29229	6.78372	9.48423
AT5G43360	8.43576	4.0908	8.2712	8.74218	0.983248	1.90229	0
AT3G09922	8.26587	6.40087	8.30109	8.19902	2.68964	4.81637	-1.23385
AT1G68050	8.14634	7.64245	7.54416	7.35485	6.14469	5.94912	5.5466
AT1G09240	8.07565	6.30286	5.49197	7.36054	5.9357	5.5345	5.3902
AT1G52940	8.03453	5.65757	7.32453	6.12124	0.983248	6.75022	0
AT5G62160	7.94732	6.37938	7.0523	7.4584	-1.83559	6.11327	-0.786848
AT4G05905	7.87485	7.29853	8.02302	7.79136	7.16445	7.12594	5.34219
AT3G44860	7.83623	6.49501	7.48564	7.60718	6.68572	7.31195	5.97621
AT1G08170	7.83316	4.64841	7.66716	7.85178	0	2.91363	1.07056
AT5G05340	7.82937	6.35649	7.4195	7.20509	6.00567	6.10147	6.1467
AT5G43370	7.74173	6.02073	7.65501	7.80521	3.68679	5.14928	2.64914
AT2G25095	7.71083	5.33746	7.15329	7.12348	5.87849	5.75166	4.78881
AT5G06870	7.55297	6.94315	7.51102	7.49726	7.40989	6.91366	7.31345
AT1G20735	7.48224	2.53582	6.7673	7.28346	0.983248	2.46451	0
AT1G58330	7.47096	6.74962	6.88715	7.56249	5.05587	6.179	3.77943
AT2G43920	7.36942	8.22156	6.47856	7.18958	5.83781	7.33989	4.16663
AT3G25760	7.33123	5.94508	7.33511	7.03034	5.3036	5.15011	5.20645
AT2G11810	7.01231	4.50304	6.94811	6.99109	1.78386	2.87026	-1.01423
AT3G05540	6.97645	3.5569	7.42972	6.70394	0	0	0
AT1G10588	6.95064	3.25562	7.58629	7.71593	2.4691	4.35547	2.57261
AT5G37420	6.93209	2.77289	7.03547	7.09546	2.71992	1.92927	0.108795
AT4G36350	6.8845	4.04847	6.88314	6.76004	0.703959	3.0031	-3.06467
AT3G09400	6.8115	3.94917	6.28679	6.39528	1.04978	1.69132	0.441174
AT1G73010	6.78458	4.80193	6.41905	6.64826	3.24859	3.94885	0.0434476
AT3G60120	6.77074	6.84442	6.4486	6.10615	7.79817	7.53432	8.12981
AT2G32830	6.76381	3.30291	4.74841	5.53379	0.560278	1.09869	-1.0414
AT5G09470	6.71392	4.13981	6.03994	6.37985	3.50964	3.75543	0.374782
AT5G61890	6.69264	5.94254	6.00213	6.40271	6.54928	6.33521	6.65879
AT1G08165	6.66958	5.41095	6.64586	6.5301	3.72707	4.7688	0.421743
AT5G52670	6.6488	6.10341	5.27568	5.28174	6.36767	5.7892	6.84606
AT1G15600	6.60901	2.04043	6.8912	6.63287	-0.940305	1.50404	-0.85299
AT1G70130	6.5916	4.15896	5.90729	6.36556	4.48816	4.93253	4.33612
AT2G24850	6.58175	4.96847	6.13407	6.32311	4.73702	5.88379	4.77475
AT3G03260	6.53105	4.31294	6.24084	6.10195	1.97628	3.163	-2.78582
AT5G20790	6.45385	5.61369	6.49858	6.4781	4.14375	4.9548	2.12438
AT2G02010	6.43823	5.40472	5.41011	5.61889	5.9764	5.8994	6.02009
AT4G13800	6.41143	1.49542	6.09511	5.79212	0.749355	2.02527	-1.37274
AT2G08825	6.40142	3.22821	6.94624	6.76178	2.49678	1.90229	0
AT2G18660	6.39975	5.44422	5.57213	5.86261	6.87326	6.64367	7.21051
AT5G08030	6.37325	0.0481641	5.75503	5.97061	0.00550184	-0.56788	-0.454692
AT2G19890	6.28667	3.10805	4.55854	5.55595	1.13488	2.2078	0.372846
AT5G56368	6.26709	2.57985	5.04513	5.50506	0	0	1.07056
AT1G69920	6.20093	6.09499	5.84148	5.57351	6.95357	6.52423	7.07773
AT2G24000	6.18749	1.14958	5.93178	6.08124	-1.14931	1.03129	-2.04582
AT1G56600	6.12329	3.58654	5.55896	6.18382	3.91521	3.62684	2.60239
AT1G22150	6.11927	4.63188	5.06367	5.57863	-0.305421	3.34071	-2.10034
AT4G12290	6.09975	3.86376	5.74661	6.15359	4.85576	4.28753	4.50606
AT1G21320	6.03288	5.59602	5.92594	5.96365	4.94927	5.73516	4.33558
AT1G64160	6.02413	4.98326	4.61458	4.84205	6.13788	5.3285	6.29308
AT5G64910	6.00365	4.28956	5.82789	5.80661	3.73209	2.84061	4.07491
AT2G34208	5.98001	3.25619	4.40114	6.16711	0	0.998661	0
AT2G26380	5.9633	4.96793	5.62494	6.04263	5.04842	5.41279	5.05346
AT1G67860	5.95308	0.0920056	5.68649	6.21357	1.94851	0.919102	2.29076
AT4G15100	5.86826	3.45612	6.34009	5.76086	2.31086	4.08875	2.35693
AT2G08100	5.84861	3.28052	5.20032	4.987	3.2653	3.84351	3.28418
AT5G53048	5.8484	4.72046	5.76303	5.65905	3.95897	3.94087	2.87295
AT3G48850	5.76877	3.37067	5.01371	5.29088	4.59381	3.31942	4.85979
AT1G52120	5.64366	0.674354	5.3741	5.3186	-1.25074	-0.232052	2.02446
AT3G20810	5.63377	5.99465	5.93021	5.85724	5.38614	5.52368	5.2154
AT1G20860	5.63184	3.02577	5.59921	5.81476	-0.0186506	1.97849	-1.70057
AT5G04785	5.63058	4.09353	5.31177	4.97374	2.90741	2.94538	3.19233
AT5G05265	5.62509	1.91167	5.75588	5.85847	0.622362	1.3619	-1.7486
AT1G52470	5.60673	1.37149	4.87598	5.03731	-1.83759	0.634118	-1.74961
AT1G63005	5.59648	4.96946	5.01571	5.5064	1.01417	4.3326	-1.36624
AT1G73220	5.58712	1.81169	5.06305	5.47107	-2.19067	0.140794	-5.21932
AT1G69930	5.53615	5.22171	5.22422	5.03994	6.96263	6.28428	7.71114
AT1G76430	5.51584	3.42511	5.50814	5.58684	1.38445	2.4999	0.0496254
AT3G03530	5.46261	2.14463	4.79061	5.12296	0.572117	1.29341	-0.440905
AT3G47480	5.43705	5.43544	4.29273	3.98495	5.52363	5.13682	6.25678
AT1G23110	5.43113	3.62233	5.50349	5.4506	2.51944	3.32633	0.738047
AT3G30725	5.41229	3.92394	5.0656	5.30396	2.45219	3.80013	1.68273
AT1G56360	5.41172	-2.34489	4.99367	5.46501	-2.41475	-2.39932	-2.32747
AT4G10120	5.40444	3.42179	4.99134	5.29936	1.59128	2.39386	1.02877
AT3G52310	5.38767	0.587558	4.93916	5.42198	-1.29787	-0.487279	-2.21322
AT3G05630	5.37928	4.05023	5.33285	5.36516	3.34863	3.57013	2.4448
AT1G32970	5.37586	3.74397	4.71007	5.05294	3.81552	4.92346	3.88557
AT5G20230	5.23501	4.88591	4.7481	4.4803	5.6781	4.68106	5.99087
AT2G08820	5.20715	3.08297	5.48131	5.2478	1.16199	2.4662	-3.06906
AT5G59310	5.08978	3.01526	5.44277	4.17247	0.583198	1.36389	2.80573
AT4G34210	5.07496	1.84135	3.37552	4.35345	1.54221	1.36921	1.65848
AT3G28580	5.06977	5.85435	4.87783	4.75768	7.38029	6.32352	7.59228
AT1G30560	5.0615	3.4003	5.1715	5.01676	2.31707	3.00935	1.08342
AT5G19890	5.03683	4.24245	5.61295	5.34922	4.40358	4.60114	4.19164
AT5G42900	4.98748	4.96482	4.57146	4.21559	4.54527	3.86035	4.16173
AT1G63055	4.95948	4.65319	4.76586	4.64081	1.01924	3.79063	0.674198
AT2G05510	4.95484	5.29324	4.86013	5.04158	6.86202	6.02854	6.30028
AT1G56250	4.93581	4.21848	4.76689	4.90556	4.90677	5.00977	5.00088
AT1G03170	4.93125	2.38652	2.71627	4.85839	1.03519	2.75192	0.79246
AT5G20150	4.91499	3.77498	4.72769	4.77017	2.25995	2.76073	0.181527
AT2G43620	4.90462	5.42377	4.56393	4.26793	4.42181	4.49208	4.85152
AT5G40000	4.86747	4.46402	4.44906	3.95085	5.66661	4.49723	6.0024
AT3G49110	4.86324	4.01665	3.83946	3.55702	5.13343	4.13166	6.5112
AT3G28290	4.84857	2.88136	4.5691	4.6637	1.02615	1.73344	1.13581
AT2G37880	4.82359	2.8813	3.79347	4.43413	1.4308	2.53365	1.52438
AT1G49900	4.79713	4.67681	4.747	4.90913	2.96211	3.29888	0.716639
AT4G01470	4.79534	1.28579	4.46801	4.6798	-1.18235	0.0387132	-2.90718
AT4G36570	4.79046	5.58674	3.01796	4.55066	1.44124	4.90942	0.538422
AT1G55525	4.7726	3.44091	5.02191	4.0182	3.71809	3.51786	4.40516
AT3G52720	4.76676	3.43488	3.02277	3.58992	0.853884	1.78754	0.768315
AT1G44130	4.74996	4.13209	3.02088	3.5041	4.87598	3.92232	5.08581
AT5G13220	4.73409	3.2796	4.22548	4.35335	3.41247	3.92772	3.1222
AT5G43300	4.71713	2.76599	4.27155	4.58198	0.882775	2.56847	-0.582501
AT1G19200	4.70209	2.10703	4.12245	4.23371	0.474318	1.16265	-0.167049
AT2G24010	4.7014	2.81055	3.96624	4.35682	-0.494333	1.44442	-0.515832
AT5G01220	4.68909	2.28008	4.3883	4.66737	1.22233	2.01705	0.7034
AT3G59884	4.6667	4.0499	4.3792	4.70741	2.68899	3.25611	0.97157
AT4G24890	4.64677	2.67258	4.3674	4.52139	3.04106	2.56984	1.9931
AT4G36850	4.62609	1.72254	4.36463	4.61798	0.360137	0.580664	-0.348753
AT5G36925	4.60226	3.20494	4.12909	4.35145	3.48435	4.0082	3.60012
AT2G02990	4.58101	2.08006	3.82003	3.72142	2.03529	1.56609	2.19959
AT4G23000	4.5761	4.03786	4.38186	4.41137	3.28894	3.56878	2.66279
AT3G17790	4.5732	3.62198	4.21862	4.42573	2.83536	3.05087	1.28248
AT1G66980	4.5381	3.60443	4.47536	4.11397	3.22656	3.34763	2.19111
AT1G11210	4.53738	4.47481	4.24391	4.14474	4.30098	4.05356	3.91992
AT5G20410	4.53388	2.30953	4.49128	4.61671	1.21657	1.8131	0.456889
AT5G24600	4.53018	3.18288	4.16275	4.43587	2.35197	2.98196	1.81537
AT5G07310	4.51364	2.77984	3.75202	3.98301	3.04997	2.4072	3.30633
AT3G44870	4.49711	3.36946	4.13284	4.61154	3.50956	4.48696	3.14436
AT2G38940	4.46619	3.55345	4.35657	4.43902	3.05471	3.13174	2.20211
AT4G19810	4.43661	2.59828	3.95094	3.84193	2.42863	2.0011	1.84488
AT1G49720	4.43159	4.31142	4.00568	3.77483	3.56384	3.42181	3.24603
AT3G28600	4.42859	2.43828	3.02896	3.93056	2.68943	2.72129	2.56206
AT4G10220	4.42469	0.89755	3.74248	4.31641	-2.83172	-1.8548	-2.74427
AT1G63750	4.40822	4.26499	4.35564	4.14838	4.61652	4.12959	4.13458
AT5G60350	4.37243	3.45398	3.74293	4.27774	2.89552	3.35437	3.44087
AT5G17860	4.32585	3.24285	4.07209	4.05477	3.76442	2.89857	3.59348
AT2G30750	4.29796	6.79349	4.00249	3.72456	7.45104	6.59729	8.03136
AT3G52820	4.27271	1.49899	3.54115	4.00869	0.327862	1.26512	0.0187491
AT3G02040	4.26487	3.61754	4.10562	4.28058	2.49248	2.66158	0.722001
AT5G47590	4.22247	2.95797	4.59501	4.44131	2.1233	2.8079	2.51476
AT4G11650	4.19647	4.31767	4.39847	4.24033	5.36518	4.16661	4.83244
AT1G67000	4.15749	3.39201	4.18033	3.82902	4.12446	3.29189	3.86109
AT1G08310	4.14592	3.18099	3.83646	4.06645	1.89564	2.57788	0.927839
AT3G43110	4.13801	2.44823	4.04094	4.17761	0.563154	1.73526	-0.732709
AT1G61800	4.13074	3.47683	3.35386	2.57429	4.98022	4.5664	6.44605
AT1G49570	4.11628	1.61385	4.9655	4.76924	3.28643	3.23057	4.15681
AT3G29670	4.10808	3.79856	3.34216	3.29403	4.29969	4.36085	3.96992
AT4G22710	4.10534	4.24351	3.546	3.73089	5.39284	4.63927	5.49512
AT4G31380	4.04743	3.44852	3.33845	4.10299	4.52108	3.17198	4.35177
AT5G67080	4.02125	2.2734	3.86082	3.93786	1.71625	0.860026	1.53973
AT5G02200	4.01245	2.90067	3.92602	4.13886	2.16497	2.7519	1.14795
AT5G39720	4.0122	2.17403	3.38076	3.31477	-0.107122	1.22096	-2.95927
AT3G48840	4.00197	1.27472	3.22728	3.6107	2.12494	1.10629	2.1875
AT3G12500	3.93193	2.16715	3.8955	3.90862	2.12683	1.7352	1.54757
AT4G13395	3.92949	2.60175	3.28868	3.10806	2.34327	1.9498	2.6369
AT1G07587	3.92896	2.82688	3.10611	2.16967	1.24953	1.27095	1.85103
AT5G44565	3.89509	2.67632	3.22829	3.5705	3.44881	2.6806	2.85179
AT1G73810	3.89247	3.16831	3.4709	3.26326	2.74385	2.393	2.42272
AT2G24600	3.88141	4.06364	3.9669	3.91427	4.38544	4.32475	4.67351
AT1G54760	3.879	-0.887044	3.45985	3.47369	0.337419	-1.85382	0.716377
AT5G24470	3.86999	3.74639	3.50624	3.21745	3.37171	3.30905	3.22984
AT4G37710	3.85911	3.68745	4.29898	4.32605	3.19176	4.16664	3.32154
AT2G44460	3.82333	3.23993	1.73031	1.97695	2.90076	2.29979	3.09657
AT1G67600	3.81752	3.34742	3.89171	3.90208	2.64192	2.81707	1.51879
AT3G47340	3.78921	2.71312	3.01994	2.49592	3.11262	2.43504	2.20724
AT4G33980	3.76623	4.55868	3.66066	3.2784	4.21329	3.9207	3.9571
AT1G56300	3.76045	3.74197	2.84193	2.7763	2.63288	2.70944	2.67255
AT5G63130	3.75329	2.07399	3.57202	3.66282	1.46804	1.98138	0.821784
AT4G34950	3.75021	2.45316	2.99211	3.28892	2.22502	2.29332	1.9569
AT1G63057	3.74155	3.71762	3.83509	3.71008	-0.633937	2.39066	-2.3839
AT2G40080	3.69627	4.49111	3.72642	3.5807	4.42913	4.45289	4.27159
AT2G43510	3.695	4.80701	2.87178	2.91994	6.22182	4.9577	6.52688
AT4G31240	3.68707	2.69765	3.38624	3.44815	1.78156	1.84932	0.951202
AT3G55970	3.67625	3.27808	3.51974	3.00917	4.00171	3.22314	4.93872
AT5G06720	3.64155	2.52772	3.108	2.97194	3.07462	2.80084	3.2571
AT3G23250	3.6262	3.56926	3.59602	3.34682	4.24797	3.92909	4.59293
AT1G02930	3.61107	4.23843	3.00317	2.56136	5.35882	4.01229	5.76711
AT5G39580	3.60953	3.44047	3.1904	3.00448	3.93405	3.20654	4.10271
AT3G56040	3.593	2.48193	3.16099	3.28942	1.55911	1.59149	0.7039
AT3G50310	3.56259	3.26706	3.35894	3.29421	2.58897	2.66131	2.44483
AT3G17690	3.55927	2.6231	2.98638	3.99364	2.97177	3.4522	3.23583
AT2G18050	3.54948	4.16092	3.38359	3.47375	3.70309	3.96402	3.44368
AT4G21840	3.54605	2.63211	3.38299	3.45954	2.83429	3.51532	2.57821
AT1G75360	3.5459	2.78345	3.31564	3.64197	2.62514	3.05586	1.90771
AT4G22690	3.53796	4.85438	3.18641	2.78235	5.60654	4.70567	5.79168
AT1G24575	3.53058	2.71914	2.44913	3.40983	0.707461	2.39692	0.194272
AT2G37870	3.51548	1.41603	2.92242	3.18219	1.36131	1.41544	1.95088
AT4G21680	3.51089	2.99879	3.25555	3.10154	3.49043	2.23848	2.65476
AT5G26920	3.48612	4.1801	3.01556	2.56234	5.13841	4.17496	5.09476
AT3G26310	3.48072	1.00863	3.04841	3.35146	-0.790353	0.476044	-1.00241
AT1G54160	3.46823	1.93762	2.9804	3.02278	1.25226	1.88146	0.902471
AT2G29470	3.46785	3.34387	2.4499	2.34067	7.59637	4.77729	7.59358
AT3G47420	3.45453	2.88096	3.32955	3.44218	1.84966	2.28135	0.139415
AT4G28850	3.44564	2.88748	3.92066	4.12839	3.18614	3.67944	3.07899
AT3G25795	3.43161	1.04822	3.05291	3.01945	0.832253	0.716728	0.264753
AT1G28600	3.42747	2.98651	3.34555	3.05194	3.87063	3.04074	3.74598
AT2G29460	3.40669	2.79965	2.56786	2.48962	4.50147	3.36329	4.55617
AT3G48343	3.40057	2.80735	3.10699	3.46547	1.82863	2.48263	2.03268
AT1G16410	3.3826	2.30139	3.12895	2.84145	-2.89841	-0.752899	-2.10673
AT4G15680	3.37796	5.52697	2.96958	3.38422	4.41142	5.51779	4.15679
AT4G25160	3.3689	1.88743	3.36348	3.43667	0.705819	1.38674	0.00763613
AT1G17540	3.35543	0.897426	2.71784	3.05766	0.084769	0.574349	0.0343798
AT1G69880	3.34988	4.07341	2.5888	2.60426	5.53643	3.82432	5.0111
AT5G49850	3.33213	3.10751	3.3668	2.648	2.44436	1.57564	2.30777
AT2G41100	3.32894	3.4042	2.38079	2.67514	3.85053	3.5927	4.22995
AT5G19110	3.30819	1.89878	2.60598	2.97198	1.6065	2.21958	1.70745
AT1G72920	3.3043	3.69885	2.18061	2.03279	4.6294	3.83093	4.66164
AT3G57157	3.30338	1.02116	2.99296	2.82215	-0.326214	0.471671	-0.913083
AT3G54150	3.27743	4.13675	3.29039	2.65482	5.00221	4.06675	5.31818
AT3G03660	3.2751	3.07067	3.48794	3.30452	1.9258	2.38685	2.14818
AT4G18170	3.26791	3.99099	3.37548	2.83433	4.39574	3.80181	4.19885
AT5G03545	3.2664	3.29022	3.27133	3.2077	1.78456	2.77405	0.0134119
AT3G22830	3.26287	2.00823	2.97094	2.8297	1.26804	2.02777	0.982947
AT1G65860	3.23244	2.41924	2.99194	3.00048	1.13393	1.03933	1.09383
AT4G33030	3.22838	2.68586	3.15787	3.18427	2.21247	2.11947	1.27659
AT2G30540	3.19843	4.34251	1.4811	2.89915	2.98049	4.83051	2.34793
AT1G21520	3.15838	4.97988	3.26015	2.677	5.91233	5.32825	6.55521
AT3G04070	3.15239	3.29272	3.12505	3.01395	4.17041	3.27657	3.85798
AT1G33030	3.14793	3.31979	2.82091	2.54554	4.10869	3.25301	4.33007
AT1G57830	3.1443	0.974293	2.74959	2.95257	0.527467	1.23603	1.46804
AT5G26340	3.1402	3.41137	2.82679	2.31075	3.95284	2.83547	3.9295
AT3G48346	3.13926	2.37782	2.60208	3.06588	1.55502	1.99552	1.87326
AT4G16146	3.12332	2.24574	2.61983	2.44217	1.89014	1.62765	1.90542
AT1G78490	3.12267	2.0155	2.38397	2.79805	2.6991	1.84282	3.53865
AT1G23140	3.12254	2.41341	2.84813	2.83171	1.25382	1.88327	0.43892
AT5G08380	3.11144	2.0721	2.65769	2.77965	2.31098	1.97758	1.94608
AT1G72900	3.1069	2.93605	3.03819	3.2323	3.50873	3.04794	3.49195
AT5G06730	3.09626	3.98883	3.09198	2.67656	4.75209	3.81408	4.8228
AT5G65500	3.09361	0.962719	2.86003	3.02958	-0.212385	0.500599	-0.707957
AT4G22214	3.08113	1.7081	2.72266	2.7936	0.832543	1.78646	0.751153
AT5G48070	3.08098	3.00195	2.26306	2.24455	2.73579	2.7627	2.82242
AT5G18350	3.07429	1.48294	2.43759	2.46366	0.372795	1.06419	0.0201355
AT2G47950	3.06832	1.84184	2.79938	2.84324	3.77405	2.38476	3.2878
AT3G22235	3.06404	1.67564	2.12836	0.958996	0.510939	1.60628	1.48399
AT5G22300	3.05438	2.93136	2.03651	1.4701	5.53718	3.67959	5.95207
AT5G54710	3.03879	3.84265	2.45718	2.45877	4.25226	3.71808	4.40707
AT5G10180	3.03273	0.784521	2.7868	2.56474	-1.32249	-0.325656	-1.1264
AT4G13000	3.02913	1.13603	2.8003	2.90979	-0.283994	1.00606	-0.0663529
AT3G05690	3.01947	1.76803	2.9989	3.21877	1.71263	1.75528	1.32978
AT1G77380	3.01544	4.61756	2.58033	2.67237	5.48604	4.80178	5.54926
AT1G73000	3.01028	2.33376	2.65669	3.06929	-1.07749	1.68505	-0.50831
AT4G15150	3.00734	2.21304	2.60419	3.02282	2.55667	2.76289	2.66146
AT3G48344	3.00705	2.57182	2.94441	3.14291	1.33421	2.05188	1.55007
AT3G07650	3.00679	3.74094	3.14273	2.95799	3.68938	3.41617	3.5173
AT1G67810	3.00506	2.79066	2.93657	3.02404	2.61229	2.47192	2.10724
AT4G00130	3.00206	3.21224	2.93266	2.22551	4.21413	3.11886	3.04585
AT4G36430	3.00048	2.81064	2.75618	2.47316	3.1341	2.61954	3.39801
AT3G14700	2.99634	1.50141	3.07855	2.8454	2.58603	1.62389	2.49763
AT5G39120	2.99109	4.84142	3.04892	3.26461	6.67336	5.99711	6.59489
AT1G17830	2.97266	1.94585	2.79073	2.82348	1.77895	1.73834	1.22245
AT4G14860	2.96862	3.208	3.12344	3.46998	2.7163	3.21927	2.79966
AT3G59710	2.968	1.91476	2.49566	2.4672	1.75509	2.20066	1.80618
AT4G06065	2.96616	1.24905	2.36943	3.07274	-2.97826	0.126225	-2.2835
AT3G19710	2.95225	2.12666	2.7136	2.90723	-0.599362	1.02734	-1.08352
AT4G14580	2.94145	2.47338	2.59806	2.57119	1.7862	1.74075	1.21666
AT1G52400	2.91315	2.11391	1.82042	1.71191	0.955724	0.952783	1.30581
AT2G40340	2.91145	3.48887	2.16627	1.59208	2.89949	2.65914	2.56554
AT2G23030	2.9081	3.71228	3.2153	2.81161	3.59478	3.26116	3.41881
AT1G60470	2.90447	1.17417	2.44367	2.4338	-0.725529	0.558462	-1.58738
AT2G32960	2.89638	2.50111	2.77047	2.79732	1.08801	1.72991	-0.807593
AT5G23010	2.8939	2.84162	2.71312	2.85273	0.107654	1.5104	-0.506935
AT2G04080	2.89087	2.12983	2.29288	2.75675	2.46602	2.8095	2.75622
AT1G03020	2.87271	4.18697	-0.39073	3.13236	-3.64541	3.48081	-0.730979
AT3G06490	2.86965	2.75463	2.80777	2.67979	2.25848	2.3679	1.67174
AT3G24310	2.86878	2.462	3.0276	2.29867	3.34211	3.19724	3.07575
AT5G57220	2.84401	3.8497	3.06999	2.84144	4.58517	3.71398	4.65153
AT3G16390	2.84019	1.32789	2.86243	2.73899	0.0337864	0.879616	-0.740326
AT5G47220	2.83631	2.49753	2.43332	2.75185	2.80461	1.9641	2.64282
AT1G33090	2.83249	2.06423	2.83058	2.5917	0.959752	1.52691	-0.0453573
AT3G54820	2.83219	3.3569	2.82896	2.67626	4.42832	3.70007	4.32422
AT3G18080	2.80877	3.00519	2.44307	2.29362	1.34404	1.90915	0.712724
AT1G49700	2.8044	0.41678	2.89075	2.60375	-0.750383	0.039317	-0.467209
AT1G72890	2.79986	2.36027	2.78671	2.8458	1.90977	2.08952	1.15212
AT1G13750	2.79947	2.08931	2.7581	2.76323	1.71306	1.86698	1.21904
AT1G47130	2.79515	0.833529	1.97896	1.78448	1.6191	0.772723	1.83025
AT3G59740	2.79333	1.82685	2.28649	2.51953	1.5885	1.8617	1.93503
AT3G22740	2.78068	2.35293	2.53239	2.75372	1.07811	1.61819	1.12001
AT4G03960	2.78042	2.57575	2.66807	2.582	2.17922	2.10508	1.45182
AT2G42690	2.77135	1.90475	2.32483	2.64901	0.398296	1.35946	-0.575838
AT1G65500	2.76254	3.11095	2.77713	2.15928	4.12616	3.18772	3.87165
AT1G20030	2.75675	0.943356	1.97976	2.11752	0.377941	0.354961	0.192952
AT5G02030	2.7516	2.2814	2.59928	2.64496	2.75693	2.50389	2.61899
AT4G19975	2.75149	1.97121	2.25464	2.09249	0.508542	0.929217	0.443416
AT5G36907	2.73382	1.47439	2.63249	2.00234	1.84139	1.78337	1.96083
AT4G15540	2.73017	2.59334	2.67036	2.79048	1.76323	2.24855	0.95381
AT1G32510	2.72835	1.93123	2.7487	2.03756	0.707133	1.4508	-0.256466
AT3G56620	2.72603	1.88307	2.17107	1.97265	1.41711	1.95638	0.883773
AT2G46530	2.72574	1.82986	2.87882	2.83876	0.905615	1.39371	0.419697
AT4G27170	2.72523	3.82041	3.17951	3.11195	3.6582	3.75585	4.15483
AT5G21120	2.72279	1.87741	2.63052	3.11358	2.00917	1.97562	1.66809
AT5G43175	2.71772	2.39666	2.95586	3.23512	2.15906	2.91249	2.218
AT3G43190	2.71064	1.62229	2.6892	2.72354	-1.10297	0.728277	-2.56609
AT1G49230	2.70699	3.24512	3.07312	2.96857	2.57319	3.0242	2.15405
AT4G29610	2.70567	1.93327	2.57667	2.75128	1.31274	2.01392	1.49469
AT2G43535	2.70407	2.08722	2.7925	2.67411	1.83245	2.29795	1.30563
AT1G78830	2.67453	3.49959	2.84754	2.95768	2.84145	2.44521	2.17074
AT1G48370	2.66898	1.74817	2.32241	2.45644	1.24276	1.42084	0.944365
AT4G37220	2.66303	1.68649	2.58749	2.70414	0.851029	1.86937	0.66184
AT3G02020	2.66102	1.29501	2.22956	2.43122	-1.5822	0.0796251	-2.0129
AT5G05365	2.65781	1.7247	2.38276	2.10864	2.83206	2.56538	3.1046
AT1G17380	2.65673	2.06478	2.39541	2.57416	2.24638	2.59424	2.35463
AT2G44840	2.65159	1.96145	2.24538	2.99604	2.50386	2.69122	2.42499
AT5G06510	2.65039	1.41625	2.40651	2.53263	1.18508	1.50867	0.710286
AT4G24450	2.647	0.493224	2.38123	2.42484	0.363455	0.840522	0.576173
AT5G60100	2.63812	3.33063	2.45902	2.23063	2.46418	2.16348	2.35993
AT4G14630	2.62687	0.315656	2.14479	2.32014	-0.781451	-1.25267	-1.17496
AT2G34930	2.62408	1.9559	2.25619	2.27236	1.6929	1.94686	1.84643
AT3G46640	2.61942	2.6374	2.54044	2.54213	2.45123	2.52408	2.59736
AT5G48400	2.61603	2.77461	2.14384	2.01877	2.99853	2.59217	3.11761
AT2G21400	2.6145	2.09612	3.21214	2.91916	1.10788	1.69726	1.22203
AT1G71695	2.60253	2.62324	2.16464	2.42877	3.20829	2.69282	3.08086
AT5G61550	2.5974	0.67846	2.39758	2.67165	-0.256366	0.339157	-0.531553
AT2G18150	2.59662	2.62975	2.5671	2.1179	3.46266	2.43838	3.36723
AT1G12200	2.58752	2.58102	2.71203	2.74339	2.59853	2.25582	2.41029
AT5G48190	2.57437	3.04602	2.60001	2.60085	2.86212	2.68784	2.94631
AT3G07350	2.56975	1.79692	2.30359	2.43797	1.02673	1.33031	0.619584
AT3G16330	2.56483	1.70749	2.29526	2.34148	2.14398	1.80796	2.37786
AT3G21520	2.56441	1.60639	2.18442	2.13464	1.42126	2.05836	1.29306
AT3G03790	2.5624	1.04562	2.29353	2.38777	0.512251	0.628586	0.196184
AT5G53820	2.55772	1.93918	2.317	2.43331	0.527733	0.460469	0.294393
AT3G15500	2.55338	2.44608	1.76802	1.91386	2.59983	2.034	2.45098
AT5G49620	2.55201	2.14164	2.01481	2.36941	1.99401	2.11342	1.98003
AT4G15690	2.5371	4.56457	2.22468	2.64939	3.53193	4.47659	3.1952
AT1G05300	2.5351	2.62987	2.25264	2.33178	1.71975	1.80607	1.66413
AT1G22220	2.53183	1.31381	2.49014	2.8253	0.183857	1.11847	-0.232
AT4G04760	2.52993	1.29725	2.31008	2.25533	0.622594	1.2176	0.196744
AT3G11580	2.52813	2.73826	2.4113	2.13836	2.58894	2.64168	2.85795
AT3G15370	2.51441	1.85794	1.50928	1.73898	1.23128	1.19641	1.32734
AT5G48250	2.51435	2.60707	2.47813	2.39754	2.53731	2.61003	2.45305
AT1G28190	2.51215	2.75813	2.50717	2.45739	3.14933	2.59842	3.20305
AT5G17350	2.50687	1.62583	2.17217	2.49585	1.11877	1.41539	1.21484
AT3G26830	2.5046	2.50368	2.09094	1.85666	4.16744	2.4725	4.39494
AT3G53600	2.50297	1.20306	1.83301	2.36146	1.21376	1.72083	0.690523
AT4G25010	2.50072	0.432777	2.73857	2.69452	-2.96713	-0.400528	-1.88605
AT1G14455	2.49954	1.86996	1.73202	1.8247	1.46165	1.68117	1.01489
AT3G46970	2.49875	1.90527	1.98669	2.04607	1.35446	1.34426	1.32521
AT3G08860	2.49758	1.24295	2.56012	2.22013	1.40059	1.37258	1.00657
AT1G80840	2.47978	2.00227	1.93184	2.28312	2.9886	2.42681	2.85399
AT2G44578	2.478	2.29656	2.22747	2.02988	2.41897	1.88555	2.26189
AT2G20142	2.46482	2.56522	2.38237	2.21683	3.30879	2.8451	3.59595
AT1G34060	2.46177	0.979736	2.31343	2.24854	0.107181	0.636371	0.249224
AT3G53620	2.46158	1.0345	2.14465	2.36875	0.381578	0.870184	0.0856848
AT5G64810	2.45991	3.77129	2.31658	2.10867	4.35555	3.85129	4.43089
AT4G01830	2.45915	0.897264	2.14915	2.56258	-0.360892	0.915337	-0.422696
AT2G46860	2.44018	1.27415	2.52518	2.66806	0.534562	1.193	0.357944
AT1G76470	2.43865	-1.17272	1.56981	1.95781	-0.141753	-0.740594	0.0632041
AT1G76640	2.43818	1.19102	2.1558	2.63823	1.74037	2.40265	1.57926
AT4G12530	2.43439	0.216986	1.96313	2.55161	0.139781	0.774712	0.519099
AT1G08230	2.42413	2.47421	2.55868	2.40265	2.99795	2.85937	2.82618
AT3G46110	2.41932	1.83177	1.97581	2.11874	2.79858	1.99903	2.47068
AT1G34510	2.41801	1.20298	2.26829	2.60086	1.36227	1.62781	1.47796
AT1G34540	2.40981	0.880496	2.33241	2.60605	1.14827	1.52558	0.954345
AT1G62262	2.40381	1.79704	3.09347	2.75691	1.63537	2.07568	1.18473
AT3G45060	2.4001	2.83043	1.57539	1.33467	1.77986	1.98447	1.38284
AT1G70800	2.39727	1.11177	1.93482	1.71494	0.621147	1.35462	0.744366
AT3G07935	2.39609	1.8368	2.00158	2.4654	1.02246	1.15038	1.08726
AT2G36630	2.39458	0.130672	1.7927	2.35402	0.467656	-0.2703	0.617779
AT4G22070	2.39428	2.53054	2.10466	2.19894	3.37405	2.64445	3.0182
AT2G38465	2.38815	2.0116	2.09539	1.96855	1.57665	1.88344	1.377
AT1G21130	2.37985	5.04674	2.88818	2.02984	5.45847	4.48131	5.42721
AT4G04450	2.37888	3.08239	2.2787	1.61712	2.43694	2.88105	2.34859
AT2G33240	2.37788	1.05606	2.17584	2.40008	0.784054	1.03404	0.357834
AT4G14070	2.36928	1.36824	2.04837	2.27538	1.27395	1.21326	0.983254
AT3G25770	2.35869	2.26084	2.10309	2.13908	1.32748	1.71562	2.60124
AT3G06020	2.35562	0.433573	2.17912	2.25726	-1.84973	0.025133	-0.604051
AT4G14103	2.35071	2.43535	2.32478	1.68019	2.13597	2.25001	1.8595
AT3G58550	2.34456	1.52165	2.05862	2.18176	1.36046	1.14775	0.787477
AT2G17280	2.33902	0.15485	2.0044	2.10474	-0.546962	-0.100338	-0.725762
AT3G52190	2.33869	1.78255	2.2782	2.30114	0.989574	1.2866	0.349168
AT2G22860	2.3359	3.40956	2.23695	2.01227	4.93228	4.31131	4.87065
AT3G04420	2.33304	2.17343	2.71437	2.73789	1.60465	1.9931	1.28189
AT2G15220	2.3328	1.86937	1.95099	2.12208	2.07468	1.62278	1.7472
AT2G36390	2.33255	1.76728	1.78744	1.78487	1.19136	1.19593	0.966481
AT1G64590	2.31222	0.281869	1.85424	2.25662	-2.31491	-0.551388	-2.96607
AT5G24640	2.30726	4.78184	0.874957	1.09998	5.3172	4.16678	5.65239
AT3G22910	2.30535	2.0659	1.14822	1.64396	2.36132	1.7082	2.51327
AT3G01900	2.30289	1.09362	2.10586	2.10936	0.884181	1.46247	0.910587
AT2G02120	2.30234	3.41274	2.4265	1.79687	3.42491	2.43984	2.50287
AT3G02870	2.29902	1.72216	2.0416	2.10573	0.955754	1.17695	-0.0568036
AT1G68500	2.29782	3.85127	2.65576	1.78097	3.74861	3.33603	3.55788
AT5G65158	2.29474	1.58757	2.11429	2.27071	0.0678029	1.01423	-0.145144
AT5G57510	2.29452	1.13562	1.38468	1.0459	1.19289	0.837968	1.73626
AT5G08391	2.29136	0.925245	2.03576	1.8284	0.209305	1.35727	0.415443
AT2G26560	2.27736	1.89056	2.06136	1.62787	2.2779	1.40209	2.57066
AT2G43000	2.27123	3.6278	2.27389	1.57098	4.88132	3.57891	5.21068
AT5G39760	2.2674	2.67603	2.20416	2.19453	2.6192	2.42992	2.63039
AT3G51450	2.26484	1.29429	1.89907	1.89441	0.788634	1.30767	0.807764
AT1G35140	2.26262	2.87198	1.5471	1.5568	3.37525	2.7081	3.59326
AT1G60970	2.25785	2.60636	2.2052	2.57239	2.05407	2.63955	2.62104
AT1G04620	2.25558	2.92151	2.24774	1.94289	2.79005	2.377	2.77819
AT1G71130	2.23495	2.02103	2.15108	2.09652	1.58771	1.43587	0.775743
AT5G51050	2.23106	1.50958	2.14401	2.29539	0.955144	1.26614	0.583215
AT5G20280	2.23081	1.20451	1.89804	1.98711	0.525492	0.761633	0.212641
AT1G27730	2.22802	2.41094	1.87108	2.0929	3.17439	2.52339	3.19653
AT2G26370	2.22562	0.462536	1.89619	2.21433	0.39189	1.1423	0.640013
AT1G06460	2.22216	2.98434	1.56929	1.47459	3.18127	2.36933	2.85334
AT5G26070	2.21964	1.29578	3.18923	2.49415	-0.275938	0.832148	-0.773208
AT1G37130	2.21876	2.4921	2.21096	1.87895	3.08238	2.37926	3.32194
AT1G79320	2.21839	0.856586	2.32152	2.36605	-0.49055	0.556047	-1.08941
AT2G24980	2.21737	2.14109	2.35728	2.41906	2.13808	2.15439	2.11706
AT1G09530	2.21556	1.51446	1.98114	1.97937	1.7283	1.37229	1.6629
AT4G14060	2.21189	1.58366	2.46702	2.17826	0.475785	1.74914	-0.747974
AT2G29000	2.20942	1.70014	2.27219	2.37758	1.27182	2.03971	1.15656
AT2G21130	2.20596	2.19859	1.76213	1.93722	1.74399	1.73444	1.6672
AT5G13330	2.20578	3.1388	2.01443	1.87339	4.71466	3.68334	4.59605
AT3G51570	2.20542	2.39196	2.25926	2.4116	1.61367	2.05873	1.75459
AT1G54970	2.20521	1.67834	2.22541	2.41032	1.98562	2.19617	2.14596
AT4G34510	2.2039	0.405303	1.48467	1.7027	-0.467898	-0.214726	-0.564892
AT5G55010	2.20261	0.830042	1.24131	2.047	-0.824641	0.328171	-0.0487331
AT3G50350	2.202	1.91091	2.50985	2.54144	1.0375	1.60191	0.317404
AT1G08847	2.19938	2.73163	1.35205	1.63749	3.01916	2.75154	3.21579
AT2G07042	2.19203	0.294021	2.28477	2.5384	0.0893873	-0.0629156	-0.738529
AT2G37640	2.17017	2.56333	2.27301	1.84874	2.12246	1.91025	2.63094
AT3G19970	2.16515	1.58924	1.98362	2.16931	1.18229	1.37241	0.683794
AT1G32900	2.16228	0.722184	1.6939	1.61765	0.266275	0.118438	0.749231
AT1G14220	2.16023	1.10799	2.23837	2.31907	-0.0672234	0.927069	-0.12338
AT3G50930	2.15986	2.46938	1.62876	2.02921	3.21658	2.73772	3.56
AT1G05610	2.15867	-0.251228	1.72616	2.09816	0.0206827	0.748142	0.0172345
AT5G24655	2.15415	0.435988	1.97694	2.05139	-0.479894	0.377064	-1.60763
AT3G01970	2.15285	2.68122	2.20383	2.38471	3.8756	3.19362	3.78764
AT2G27190	2.151	1.51718	2.00741	2.1281	0.979804	1.3024	0.529038
AT5G26250	2.1507	-0.438076	1.50285	1.96681	-1.70341	-0.485824	-1.0871
AT2G18370	2.15002	1.43746	2.02626	1.99378	1.3969	0.98858	0.896922
AT1G28610	2.14935	1.4867	2.18997	2.0235	1.40418	1.60925	1.93215
AT1G07135	2.14813	2.6574	2.26881	2.06011	3.36565	2.59405	3.63373
AT2G17660	2.147	-0.808022	1.88811	1.64252	-1.36397	0.245752	-1.60399
AT3G46340	2.14539	2.20703	2.11712	2.3256	1.72966	1.79652	1.36123
AT1G55700	2.14017	1.12544	2.03432	2.01728	0.61325	0.739577	0.769397
AT1G21460	2.1398	0.649226	2.29953	2.55004	-0.210577	0.119643	0.240969
AT5G13820	2.13767	1.25512	2.00529	2.07796	0.733493	0.829704	0.392359
AT4G14365	2.13541	2.69743	1.72776	1.77258	3.54153	2.94551	3.69634
AT5G09735	2.1325	-1.4961	1.59931	1.54527	-5.24717	-2.77502	-4.57788
AT2G47550	2.13228	1.82203	1.7896	1.62133	1.42792	1.23153	1.26569
AT5G57560	2.12966	2.21421	0.911481	1.67247	2.74653	2.28922	2.85469
AT5G41280	2.12831	3.15641	2.02274	1.53512	2.9508	2.26628	3.2373
AT3G49120	2.12666	3.44111	2.02061	1.91901	4.37965	3.35553	4.10838
AT4G39830	2.12595	2.19347	1.95313	2.15592	2.09342	2.22673	2.27209
AT5G09675	2.12203	3.06241	2.24911	2.62253	3.28176	3.21555	3.19491
AT1G68450	2.11412	0.705936	1.6051	1.86051	0.222439	-0.146215	-0.00100896
AT1G28480	2.113	1.82458	1.18677	1.06293	2.20455	1.90005	2.46176
AT1G73040	2.10851	0.192352	1.91899	2.33745	-0.524355	0.100069	-0.644501
AT3G49630	2.10572	2.7626	1.87567	1.58051	2.67532	2.75183	2.52502
AT1G52800	2.10183	0.327452	2.2192	2.19919	-2.75476	-0.928999	-5.14393
AT2G26660	2.10065	1.72729	2.02817	2.04718	0.925939	1.02944	0.0284756
AT5G64750	2.09822	2.0291	2.2163	2.25394	2.0227	1.75585	2.27433
AT1G72520	2.0907	1.06447	1.77068	2.225	2.05467	1.8564	2.5279
AT3G18000	2.08199	0.797532	1.86499	2.0573	0.010904	0.530031	-0.665338
AT2G21660	2.08032	2.28172	1.84309	1.72298	1.71569	1.86597	1.67176
AT2G25130	2.07956	0.950679	1.88777	2.1239	-0.15436	0.644406	-0.335571
AT1G35910	2.07489	0.955642	1.89266	1.74587	0.570879	0.83648	0.656481
AT2G29670	2.07434	2.1727	1.83863	1.77588	2.56275	2.06784	2.66627
AT5G48175	2.07249	2.11745	2.07457	2.23738	2.40894	2.13545	2.02746
AT5G17167	2.06805	0.916106	1.34302	1.94	0.130672	1.14105	0.251361
AT2G30040	2.06115	1.21115	1.94471	2.05572	1.18446	0.976866	1.29401
AT5G11060	2.06083	1.93857	2.23907	1.73987	2.02249	1.68729	1.92164
AT1G35720	2.0577	1.25766	1.87761	1.91237	0.586199	0.814124	0.307918
AT3G09560	2.05715	0.442082	1.74252	1.92652	-0.104331	0.229305	-0.29905
AT5G43590	2.056	2.34961	2.12031	2.23637	2.73491	2.20226	2.84372
AT1G34520	2.04725	0.591618	1.78834	2.4593	0.403887	1.40973	0.665146
AT2G27550	2.04679	1.36985	2.23367	2.0945	-0.174006	0.275208	0.164246
AT1G54575	2.04374	0.751357	1.55678	1.63754	0.0554706	0.764978	0.103529
AT1G09932	2.04296	1.90409	1.69382	1.94768	2.11208	2.07445	2.38769
AT5G60270	2.0419	1.87929	1.86074	2.05032	1.49828	1.61559	1.22984
AT2G01880	2.04092	0.570291	1.75562	1.8287	-0.142355	0.819367	-0.312549
AT2G21510	2.03953	0.684882	1.48411	1.78214	0.214946	0.495871	0.268828
AT5G35735	2.03945	1.69527	1.75486	1.73476	2.00918	1.65212	2.03551
AT1G35210	2.03705	1.2991	1.0564	1.68054	2.29001	1.62388	2.7655
AT3G23240	2.03532	2.38279	2.19687	2.16272	3.81806	2.42701	3.01778
AT3G23870	2.03209	0.646563	1.90163	2.06191	0.0130444	0.714857	0.124091
AT4G13770	2.03043	1.09212	1.78285	1.9457	-1.51872	0.200899	-1.84803
AT2G34350	2.0252	0.149601	1.76667	2.1178	0.179531	0.625569	0.0401002
AT3G26840	2.02133	1.50747	1.87283	2.00983	1.09397	1.35779	1.22204
AT1G12950	2.01985	1.87882	2.11622	2.0705	1.64267	1.88724	1.61386
AT5G36150	2.01939	1.0339	1.718	1.00313	0.367214	0.516393	0.293453
AT1G05250	2.01043	2.09056	1.9538	2.25349	1.8343	1.52394	1.54324
AT2G36270	2.0061	3.30233	2.02316	1.48915	3.52588	2.83522	3.70212
AT1G17665	2.00575	2.37552	2.05981	1.96653	2.50742	2.2622	2.37331
AT4G25760	2.00565	0.92036	2.15194	2.15998	-0.849996	0.10176	-1.50824
AT1G02920	2.00472	3.75364	2.14231	1.73412	4.98157	3.63369	5.20915
AT1G28590	2.00437	1.70776	2.42163	2.23923	2.32969	2.14898	2.07312
AT5G50260	2.00266	0.819891	1.8318	1.4977	0.513338	0.647189	0.369873
AT1G04037	2.00169	0.864502	1.46685	0.75718	0.940387	1.9585	1.36002
AT4G08770	2.00149	1.7701	1.83677	1.71131	1.5584	1.59809	1.55305
AT4G20210	1.99784	0.465426	1.67988	1.96637	-0.176608	0.783226	-0.294778
AT5G38710	1.99451	0.796059	1.76091	1.78923	0.112698	0.133063	-0.138422
AT1G71520	1.99403	0.653239	1.09491	1.57526	0.772461	0.569045	0.387578
AT3G21720	1.9926	3.86708	0.866311	0.846304	5.95214	3.48431	6.51618
AT4G24340	1.99051	1.1542	1.58105	1.58205	0.824543	1.21624	0.94167
AT2G42440	1.98928	1.01719	1.71353	1.85534	0.230754	1.06911	0.761738
AT5G43870	1.98096	1.75221	1.91243	1.86557	1.90716	1.71798	2.27449
AT4G27560	1.97649	1.43727	1.39227	1.42587	1.04975	1.25613	0.888698
AT2G04038	1.97457	0.378058	2.1418	2.21267	0.0183749	0.723529	0.17819
AT3G04360	1.97415	2.27862	1.99666	2.19969	1.52748	2.10313	1.0773
AT3G09940	1.97352	0.803005	1.60818	1.72154	0.94008	1.36842	0.925537
AT2G21140	1.97293	2.10292	0.343152	0.682593	0.800935	0.622154	0.945152
AT5G43380	1.97077	1.32586	1.65411	1.8539	1.04682	1.44456	1.25158
AT4G15975	1.97044	1.8215	1.91798	1.93299	2.44777	2.41383	2.46305
AT3G04720	1.96831	2.58938	2.22816	2.21529	3.39016	2.96253	3.19731
AT1G08830	1.96786	1.68489	2.07676	2.20714	2.23004	2.06733	2.16356
AT1G16400	1.96612	1.1797	1.63141	1.92399	-1.10517	0.47777	-1.4734
AT2G32190	1.96599	1.49814	1.12881	1.45076	1.76655	1.14665	1.90293
AT4G12500	1.96499	2.00757	3.22443	2.03941	0.975243	0.670955	0.474979
AT4G02330	1.96131	1.83768	1.13002	1.21015	1.62415	1.33736	2.07424
AT3G04050	1.95499	1.2377	1.76853	2.18205	0.852556	1.32364	0.30059
AT5G23020	1.95373	1.75676	1.92114	1.99777	-0.429016	0.831966	-0.900693
AT1G08430	1.95296	2.20382	2.41965	1.98812	1.82987	1.93061	2.01061
AT2G20520	1.94631	1.78133	2.20683	2.46591	1.81802	2.07832	1.90892
AT5G14340	1.94497	0.485989	1.97535	1.87187	-0.357973	0.474675	-0.480771
AT1G30320	1.94329	1.42893	1.65523	1.83064	1.10659	1.25941	1.08863
AT3G01990	1.94142	1.3379	1.63422	1.56338	1.47975	1.31026	1.46616
AT1G18100	1.94046	-0.909162	1.4735	1.67749	-1.1893	-0.546207	-1.51417
AT2G02100	1.93926	2.15343	1.62953	1.42047	2.35385	1.98071	2.46836
AT1G30500	1.93839	1.01198	1.6584	1.77184	0.309684	0.634826	-0.0738763
AT5G54960	1.93749	2.34211	1.80304	1.76595	2.4233	2.07626	2.33546
AT3G55700	1.9346	1.18322	2.30398	1.91445	0.431331	0.975381	0.19067
AT1G17345	1.93446	2.47332	1.63458	1.5978	2.71218	2.6005	2.56725
AT1G08650	1.93224	0.87765	1.93978	1.99758	-0.417964	0.403088	-1.02398
AT1G68740	1.9299	0.792027	1.04344	1.74335	-1.85208	0.66161	-2.76571
AT5G06630	1.92955	2.11075	2.14616	2.27766	2.00751	2.06906	1.92379
AT4G22080	1.92368	1.79032	1.93315	1.94776	1.68648	1.74222	1.66165
AT3G49960	1.91854	1.97739	2.097	2.14411	1.89045	1.9511	1.96431
AT3G14940	1.91453	1.05328	2.29028	2.17994	1.18434	1.05724	0.831272
AT4G23700	1.91439	2.36047	2.13402	1.83966	2.63669	2.12663	2.03595
AT3G44260	1.91399	2.19995	2.04028	2.06985	3.31079	2.18583	2.81881
AT4G00550	1.91099	0.663347	1.6535	1.85387	0.378943	0.519765	0.205004
AT1G14520	1.90529	2.22081	1.42187	0.950659	2.04783	1.4662	1.83874
AT2G40100	1.90525	1.84464	1.72793	1.7965	3.02666	2.41735	2.88475
AT4G15396	1.90497	0.55367	1.64297	1.55891	0.19695	0.288094	0.171317
AT4G33720	1.9015	2.48406	3.84488	2.30942	1.96442	2.57074	2.30035
AT3G62410	1.89783	3.06818	2.39609	2.65907	2.91038	2.63564	2.58048
AT2G10930	1.89666	0.702269	1.95019	1.79375	0.456219	1.0615	0.678771
AT2G30140	1.89583	1.82128	1.35102	1.33002	2.88162	1.84069	2.83463
AT1G01380	1.89378	0.808367	1.76173	1.72128	-1.09991	0.39335	-1.99543
AT1G02850	1.8937	1.71628	1.57381	1.42112	2.46568	1.77906	2.62845
AT5G49690	1.89179	1.69977	1.93737	1.89053	2.45483	1.63865	2.62692
AT1G77760	1.89015	2.30157	2.33509	1.92353	2.11456	2.13815	2.50399
AT4G14040	1.89008	2.08989	1.68946	1.69612	1.87734	1.5865	1.70027
AT4G16008	1.88634	3.76155	1.7709	2.21555	4.00112	3.71175	3.91148
AT3G25790	1.88425	0.432914	1.80615	1.87306	-0.695158	0.110998	-0.936913
AT2G26440	1.88385	2.61641	1.66935	1.63027	2.40906	2.02336	2.59909
AT3G44510	1.88267	1.07746	1.8856	1.91662	0.555964	0.952274	-0.19211
AT4G38420	1.88004	2.37967	1.19819	0.934549	2.40019	1.59114	2.64189
AT3G06360	1.87934	1.31876	1.99082	1.96472	1.21733	1.22003	1.31386
AT1G74010	1.87547	1.25174	1.46717	1.39361	1.55032	0.591703	1.34672
AT2G37890	1.87377	1.77302	1.79457	1.98736	1.39473	1.53882	0.969122
AT2G15490	1.87281	1.82854	0.92848	0.91089	2.19082	1.62409	2.46356
AT5G06320	1.87207	2.38036	1.6882	1.55979	2.47801	1.62575	2.62051
AT5G19430	1.87189	1.4136	1.95598	1.89225	1.01947	1.1646	0.544824
AT1G23730	1.87183	0.728377	1.67067	1.93174	2.10985	2.30148	3.54786
AT3G60140	1.87051	1.46869	0.716206	0.729445	2.887	2.43159	2.3136
AT1G09180	1.8682	-0.0724222	1.12089	1.41291	-1.48964	-0.283995	-1.92587
AT4G34310	1.86436	0.953588	1.76876	1.83025	0.632535	0.824535	0.275388
AT5G61420	1.86358	1.40812	1.78077	1.85444	-0.270324	0.803983	-0.490375
AT4G01480	1.86199	0.811741	1.73951	1.85155	0.224927	0.700589	-0.0520429
AT1G66700	1.85771	2.49087	1.78187	0.911424	4.97726	3.23248	5.10406
AT5G35940	1.85428	-0.749417	0.563533	1.0747	-1.19968	-0.296845	-0.911084
AT1G19250	1.85166	2.29267	2.08881	1.99954	1.93054	1.54651	3.02832
AT5G44820	1.84897	0.949876	1.73029	1.9237	0.702582	0.974843	0.591528
AT2G43870	1.84494	1.37439	1.77478	2.0413	1.20473	1.66013	1.44537
AT5G61380	1.84472	2.26934	1.83624	1.80319	1.95119	1.90192	1.8796
AT1G64170	1.84366	2.28268	1.55174	1.22922	2.46997	1.87182	2.16638
AT4G12090	1.84284	1.34409	1.89753	2.0167	0.770108	1.26957	0.489309
AT4G24110	1.83941	2.03967	1.51313	1.52912	2.59893	2.03414	2.70296
AT3G57160	1.83552	1.18146	1.57677	1.39512	2.03693	1.74765	2.0656
AT3G61410	1.83493	0.927829	1.7635	1.78588	0.298872	0.730064	-0.512169
AT2G23960	1.83452	0.286447	1.34941	1.71749	-0.86667	0.182118	-0.325812
AT3G45960	1.83336	1.58593	1.4683	1.49596	1.77534	1.70106	1.68154
AT2G43500	1.83179	1.36473	1.25641	0.881609	1.46789	1.12788	1.68891
AT1G18970	1.83131	-0.33245	1.73785	1.54311	-0.533085	-1.11762	-0.97083
AT5G24140	1.83002	0.307113	1.28037	1.58287	-0.425074	0.0354038	-0.155593
AT5G63680	1.82631	0.932771	1.63904	1.71077	0.622217	0.691133	0.387074
AT1G27720	1.82517	1.48038	1.70643	1.71208	1.38137	1.42775	1.05374
AT1G48000	1.82507	1.49323	2.13155	1.45662	2.54375	1.42132	1.88308
AT1G52343	1.82185	3.22094	0.897085	0.442589	3.83351	3.3824	3.88714
AT2G36255	1.82061	4.62525	1.11914	2.97998	4.64416	4.75873	4.94933
AT4G37400	1.81601	1.40727	1.77221	1.88416	0.882705	1.36633	1.05179
AT5G67480	1.81499	2.02022	1.42002	1.38189	1.95135	1.58801	1.87662
AT1G51620	1.8144	2.01239	1.55813	1.90291	1.83167	1.77944	1.80187
AT2G18670	1.8131	2.04542	1.81971	1.76202	2.01223	1.66415	1.73707
AT1G05000	1.81171	1.93825	1.79607	1.79968	1.59606	1.7225	0.880182
AT5G54930	1.81015	1.6976	1.90034	1.87141	2.12977	1.74225	1.96443
AT4G08040	1.81006	1.10923	0.9462	1.29663	1.80531	0.534105	1.29205
AT1G22710	1.8076	1.31262	1.33542	1.77449	0.95944	1.36701	0.774514
AT5G22410	1.80517	1.30837	1.72449	1.81755	1.16094	1.33178	1.11519
AT1G29395	1.80456	1.56678	1.71689	1.68057	0.349504	1.0375	0.440964
AT3G59880	1.79543	1.91863	2.16033	1.83772	1.75651	1.75997	1.15637
AT1G19180	1.79255	1.14378	1.54411	1.59464	1.42635	1.29043	1.33096
AT5G13370	1.79017	2.94714	1.55083	1.40231	4.38098	3.23602	4.52823
AT4G19395	1.78615	0.915714	1.14285	1.77328	1.12089	1.55046	1.48251
AT4G37370	1.78605	3.59389	0.890621	0.816739	5.15404	3.85064	5.30938
AT2G34655	1.78425	2.73494	2.52225	1.67439	0.536536	1.50473	0.90926
AT4G32480	1.78331	1.2588	2.0787	2.08216	0.848477	1.16442	0.297957
AT5G06640	1.77941	1.80095	1.83371	1.87205	1.90514	1.68647	1.91198
AT3G54600	1.77261	0.563396	1.43622	1.59329	-1.78638	-0.250562	-2.12818
AT5G66640	1.77248	1.34837	1.1055	1.66223	1.91653	1.93102	1.95864
AT4G01700	1.77091	1.79785	1.53214	1.3091	1.27266	1.31444	1.54704
AT1G62560	1.77058	0.685603	1.55417	1.68073	-0.843977	0.344309	-1.05477
AT2G43100	1.76599	0.995747	1.58721	1.74649	-0.974815	0.371813	-1.39545
AT3G08510	1.76532	1.47134	1.68373	1.71857	0.869507	1.03988	0.42039
AT3G61820	1.76249	0.921544	1.50499	1.47132	0.661441	0.665377	0.685289
AT3G44290	1.7619	2.03579	2.02609	1.93843	1.74463	1.90779	1.77188
AT3G47790	1.7601	1.3436	1.72876	1.65462	1.38071	1.34287	0.934499
AT1G58280	1.75992	0.913471	1.61826	1.57081	0.0457798	0.563132	-0.633863
AT3G04220	1.75699	1.77152	1.49063	1.45027	2.33235	1.9893	2.3341
AT3G03150	1.75675	0.775655	1.66015	1.77146	0.0958388	0.323013	-0.35341
AT3G60330	1.75342	1.31831	1.59249	1.71154	0.699916	1.01262	0.664563
AT3G56770	1.75191	1.57498	1.8822	1.51441	1.25343	1.2308	1.40126
AT3G12220	1.75155	0.370516	1.50906	1.56401	0.356108	0.921154	0.467607
AT5G36220	1.75118	0.732466	1.50356	1.56441	1.76507	1.22001	1.70592
AT5G14730	1.74988	1.88018	1.32489	0.999749	2.45142	1.90147	2.48234
AT3G50030	1.74797	1.49187	2.02012	1.61139	1.43691	1.46058	1.40874
AT4G24040	1.74644	3.37802	1.68387	1.05308	5.40552	4.53434	5.18035
AT4G00500	1.74408	1.12171	1.67878	1.6973	1.02175	1.11782	0.503239
AT2G32210	1.74128	1.07741	1.47826	1.24304	1.01338	0.797978	0.945867
AT4G33770	1.73958	1.21021	1.72016	1.70977	-0.141225	0.657374	-1.32039
AT3G21560	1.73839	1.53405	1.82989	2.15872	1.79264	1.96437	1.57357
AT5G64550	1.73825	0.731218	1.85758	1.65313	0.579322	0.570791	0.519437
AT4G19390	1.73823	1.82494	1.53597	1.4512	1.82015	1.88239	1.82433
AT1G15125	1.73603	5.04503	3.402	2.7332	5.22285	4.95319	4.94678
AT5G49870	1.73205	1.83144	2.11337	1.73001	0.693524	1.52811	0.518204
AT5G16486	1.73171	0.421521	2.11712	1.80091	0.254842	-0.717203	0.369229
AT3G10986	1.72409	2.01406	1.47545	1.78738	1.7305	1.83388	2.01917
AT3G47770	1.72209	1.97206	1.85582	1.74048	0.765618	1.30077	0.585136
AT5G24280	1.72179	1.46913	1.89779	1.85029	2.08635	1.68177	2.16464
AT3G47380	1.71875	2.69809	1.37689	0.989841	2.37181	2.18065	2.35087
AT1G05100	1.71701	0.278599	1.31415	1.31403	0.39583	0.685725	0.138605
AT1G28050	1.71642	1.77829	1.60428	1.38455	1.59327	1.36493	1.40755
AT1G63530	1.71616	0.604652	1.53898	1.67276	0.726522	0.603925	0.88075
AT5G67430	1.71607	-1.14095	1.15672	1.42823	-0.553912	-0.346696	-0.364663
AT4G36010	1.71432	0.882966	1.0124	1.21851	0.983866	0.968419	1.40527
AT2G05520	1.71114	3.80587	2.43444	1.298	4.68199	3.24703	4.58723
AT3G01730	1.70928	2.02207	2.05547	1.97353	1.31031	1.86844	1.09817
AT5G22270	1.70885	1.98982	1.63784	1.03919	3.19644	1.10245	3.04268
AT2G38740	1.70731	0.343737	1.49103	1.62178	-0.296313	0.113791	-0.446756
AT4G24570	1.7072	1.46025	1.23426	1.49296	1.83131	1.65485	1.84429
AT1G69480	1.70506	0.605952	0.986513	1.09412	1.59157	1.07175	1.40281
AT5G65690	1.70467	0.763767	0.999346	1.14654	0.821464	0.683821	0.593872
AT2G48150	1.70384	-0.357957	1.44003	1.35582	-0.121796	0.457011	-0.128915
AT1G74200	1.70325	0.945019	1.67542	1.7624	0.545694	1.08472	0.627229
AT4G30650	1.70014	2.32491	1.33388	1.01529	1.10165	1.10953	0.905516
AT4G15280	1.69683	1.10193	1.86184	1.74632	1.28466	1.04954	1.28157
AT5G12330	1.69519	1.73256	1.79249	1.63989	1.51946	1.59412	1.58431
AT1G02570	1.69511	1.48531	1.68163	1.80907	0.997099	1.33444	0.866309
AT3G62680	1.69411	1.56746	1.70171	1.9019	1.58014	1.57527	1.64159
AT1G70440	1.69067	1.79214	1.33788	1.32026	1.4582	1.20518	1.40235
AT5G39050	1.69049	3.37095	0.557474	-0.0323238	5.54966	3.84228	5.86861
AT3G21230	1.69042	0.250703	1.78802	1.87937	0.132045	0.476319	-0.223835
AT1G61080	1.68676	1.97403	1.8023	1.89862	1.67561	1.61102	1.68675
AT2G18193	1.68249	1.72123	0.97373	1.02572	2.06293	1.68345	2.49813
AT1G75000	1.68068	0.853118	1.55885	1.80427	2.0653	1.13005	2.15778
AT2G39800	1.67987	0.390764	1.48968	1.60643	0.117976	0.288507	-0.0596249
AT4G21470	1.67604	1.16613	1.4453	1.49883	0.741277	0.853304	0.299505
AT3G59080	1.675	1.88335	1.58585	1.43368	2.39608	1.80751	2.4955
AT3G54590	1.67486	1.59239	1.62533	1.76751	1.42932	1.40675	1.56577
AT5G17780	1.6711	1.67555	1.12782	1.32276	1.19197	1.50603	1.47973
AT2G26530	1.67063	1.85816	1.5555	1.35421	2.78226	1.97623	2.79126
AT2G18690	1.67047	2.27557	1.39322	1.3461	2.71584	2.17711	2.65992
AT3G51410	1.66886	1.55853	1.14015	1.51075	1.57143	1.88019	1.82044
AT5G14200	1.66842	0.905334	1.25437	1.40843	-1.11408	0.131063	-1.42712
AT2G37280	1.66817	0.784977	1.46691	1.30991	0.452388	0.652917	0.301851
AT4G25810	1.66713	1.30863	1.11806	1.46218	2.01147	1.55284	2.33269
AT5G04120	1.66538	-2.57803	1.26662	1.31495	-4.82403	-2.46286	-4.3774
AT3G53160	1.6633	1.33924	0.739232	0.93912	2.87474	1.75139	3.07678
AT3G56380	1.66304	0.978996	1.59189	1.80867	0.494921	0.763379	0.322305
AT1G78370	1.66207	0.305948	0.97606	1.25834	-1.80088	-0.643911	-1.94711
AT5G08790	1.66099	1.49015	1.3041	1.33697	1.91927	1.40226	1.74991
AT4G17030	1.66073	-0.0787105	1.93002	1.84277	-1.48656	-0.347407	-1.81084
AT1G22340	1.6572	0.913539	1.73225	1.8529	0.536848	0.91981	0.540205
AT5G62520	1.65546	1.17677	1.23317	1.06298	1.13108	0.864412	1.09328
AT4G17680	1.65407	-1.84933	1.08471	1.24637	-2.56457	-2.35823	-1.69361
AT3G04530	1.65326	1.73794	1.82183	1.79971	1.74312	1.79685	1.03371
AT4G35190	1.65068	0.621635	2.09589	2.17051	1.45695	1.02447	1.13523
AT2G22750	1.65043	-0.26785	1.59653	1.73511	-0.165027	0.841658	-0.0997363
AT1G09070	1.65037	1.0479	1.40054	1.5211	1.01288	0.862525	0.813006
AT3G58990	1.64756	1.08625	1.50699	1.68881	-0.922628	0.392897	-1.19942
AT5G67400	1.6475	1.61454	1.71237	1.75584	1.24247	1.36868	1.28479
AT5G52390	1.64702	1.12684	0.694117	0.519716	2.21082	1.29425	1.05468
AT1G66783	1.64174	2.17598	-0.00268763	0.720112	2.64327	2.35474	2.49183
AT3G09950	1.64118	0.741246	1.29839	1.22641	0.922845	0.960636	0.498838
AT4G13230	1.64047	0.369949	0.916329	0.995783	0.109604	-1.02902	-0.330058
AT3G15990	1.63842	1.78985	1.25762	1.55426	2.03546	2.18954	1.59708
AT1G22770	1.6383	0.910426	0.688692	0.888166	-0.710014	-0.389914	-0.662575
AT3G60280	1.63825	1.55126	2.10672	2.08047	1.4571	1.66294	1.39242
AT1G22290	1.63694	0.201428	1.46682	1.43703	-1.30782	0.55362	-1.294
AT5G06330	1.63677	2.07444	1.65486	1.49018	1.88315	1.63969	1.68842
AT3G25730	1.63562	1.43959	1.34951	1.41061	1.78509	1.34464	1.65536
AT5G14650	1.63412	-0.479608	1.55391	0.984022	0.537487	-0.0141182	0.247838
AT2G44450	1.63306	1.24301	1.38784	1.50275	1.04851	1.0136	1.05746
AT4G09500	1.63198	1.05237	1.3411	1.1552	0.535074	1.15385	0.586837
AT5G53420	1.63058	0.925449	1.54222	1.37472	0.588256	0.589006	0.464216
AT1G28370	1.62971	1.89515	1.18297	1.96347	2.42943	2.20414	2.18139
AT5G28510	1.62962	0.338887	1.4514	1.31666	-0.369465	0.357767	-0.356873
AT5G40800	1.62791	0.735266	1.59446	1.70777	1.15259	1.73094	1.42972
AT2G44910	1.62772	1.20326	1.89831	2.23102	0.673655	1.68316	0.726018
AT2G32140	1.62644	0.661736	1.09353	1.57468	0.914301	0.9653	1.2092
AT4G11910	1.62524	0.856306	1.20627	0.844946	1.21811	1.13473	0.754203
AT3G49580	1.62509	-0.664739	1.36504	1.41163	-1.99177	-0.928191	-1.75959
AT3G50770	1.6235	0.748256	0.97085	1.31015	1.30454	1.06806	1.59869
AT5G46050	1.62346	2.25627	1.92723	1.52045	2.92142	2.12977	2.74267
AT1G12040	1.62231	1.38219	1.52706	1.73793	1.22299	1.27693	1.21655
AT2G16365	1.62216	2.00488	1.54583	1.46527	1.92109	1.6488	1.86797
AT4G01060	1.62194	1.69806	0.991764	1.5864	-0.918767	1.98011	-2.12763
AT1G69240	1.61952	1.29913	1.52076	1.60596	0.841006	1.21799	0.897279
AT4G35900	1.61846	1.17842	1.57524	1.48001	1.3061	0.98824	1.04291
AT4G26200	1.61519	1.68704	1.08927	0.727815	2.06098	1.59159	2.12706
AT1G53310	1.61496	0.887028	1.39273	1.49039	0.40125	0.494009	-0.0909861
AT5G64870	1.61261	0.704855	0.866716	1.18256	0.625047	0.945266	0.820455
AT1G21680	1.61181	1.94328	1.22646	1.31531	2.14889	1.77577	2.05943
AT2G41690	1.61067	1.02906	1.34342	0.962243	1.80915	1.05657	1.5187
AT5G11930	1.61057	-0.157027	1.84753	1.56064	0.149956	0.0332314	-1.62658
AT1G22570	1.60854	1.5733	1.47367	1.37205	1.09643	0.996252	0.907255
AT4G19230	1.60767	0.95165	0.899709	0.914661	0.995397	0.71552	1.08762
AT4G30370	1.60669	1.6949	1.87402	1.86273	1.33827	1.38716	1.03545
AT4G11600	1.6	1.19013	1.08118	1.07505	0.788391	0.68499	0.716226
AT1G74210	1.59923	0.370619	1.39016	1.59194	0.0300291	0.326042	-0.143386
AT1G28260	1.5985	1.85341	1.53425	1.54293	1.9875	1.60365	1.93668
AT4G37320	1.59754	1.62947	1.52046	1.35497	1.74281	1.35191	1.51371
AT5G18550	1.59745	0.719448	1.19262	1.34192	0.478748	0.686681	0.473064
AT4G19960	1.59671	1.23163	1.40966	1.64807	1.22131	1.14801	0.770974
AT5G59570	1.59477	2.59039	2.05179	2.03242	3.06485	2.81293	3.06724
AT3G10930	1.58273	1.70567	1.59482	0.932096	2.2256	1.89611	2.11909
AT5G53830	1.58057	1.28371	1.47423	1.66006	1.35553	0.93624	1.36638
AT3G03020	1.5796	1.62164	1.36503	1.20214	1.79649	1.68287	1.83214
AT1G62420	1.57952	0.723658	1.06856	1.38866	0.884734	0.225027	1.35346
AT5G17720	1.57881	-0.987523	1.39444	2.00077	-1.55442	-0.734	-1.91473
AT2G46510	1.57692	1.11377	1.54196	1.3764	1.11535	1.3703	1.25077
AT5G41750	1.57667	1.93458	1.17724	1.37273	2.87961	2.14686	3.00333
AT5G09480	1.57392	0.208611	1.40262	1.39568	-0.118789	-0.153329	-0.53465
AT1G76650	1.57291	1.99367	1.09518	0.814449	1.83829	1.41118	1.8166
AT5G52310	1.56845	1.8358	0.714363	0.726358	0.991304	0.890149	0.807991
AT1G55110	1.56715	1.50768	1.7359	1.74	1.57869	1.43201	1.45173
AT1G02220	1.56591	1.62041	1.32815	1.60034	1.72962	1.13675	1.73795
AT1G72280	1.56453	0.942619	1.40586	1.34012	0.798809	0.746762	0.521593
AT2G01170	1.56117	1.25477	1.48926	1.40428	1.02887	1.07629	0.921804
AT5G54700	1.56105	-1.55481	1.06685	1.27293	-6.66658	-3.46434	-4.71761
AT1G69870	1.56029	1.00586	1.42477	1.23518	2.30194	1.71267	2.67623
AT2G46650	1.56014	0.900022	1.25544	1.3578	-0.485555	0.270575	-0.616178
AT1G05990	1.55998	1.06026	1.6087	1.85052	0.669447	0.925046	0.377417
AT4G26890	1.55666	0.881421	1.39976	1.41366	0.23151	0.640566	-0.199513
AT1G55120	1.55527	0.755301	1.68092	1.71217	0.561802	0.748699	-0.0395004
AT4G15740	1.55389	0.430507	1.74214	2.04757	-0.504911	-0.155762	-1.3995
AT5G02190	1.55026	0.823537	1.3836	1.46146	0.572555	0.956626	1.05067
AT4G25790	1.55007	1.87485	1.74058	1.7214	1.30823	1.46031	1.32829
AT2G40200	1.54996	3.92495	1.84414	1.39983	5.42734	4.69139	5.26256
AT4G39795	1.54556	-0.264234	1.80315	1.71517	-1.72647	-0.185218	-1.94708
AT4G14280	1.54541	0.251293	1.55739	1.71037	-0.558828	-0.0918756	-0.972919
AT3G29320	1.54342	1.45532	1.24858	1.16851	0.899234	0.841483	1.01696
AT1G05240	1.54242	1.97189	1.76102	1.79354	0.902243	1.34426	1.72952
AT5G26080	1.53925	0.641986	1.78067	2.28237	-0.365469	0.699095	-0.386511
AT3G10420	1.53648	0.731311	1.50716	1.586	0.524332	0.701083	0.186481
AT3G04030	1.53634	0.656978	1.46212	1.67757	0.194283	0.843851	-0.0799327
AT5G17760	1.53325	0.807976	1.3275	1.32124	0.962031	0.78954	1.15905
AT5G56840	1.53239	0.160841	2.03171	2.10324	-1.36291	-0.0377778	-1.42663
AT5G57610	1.53219	0.513816	1.28556	1.52187	-0.00999542	0.436551	-0.151546
AT1G67970	1.53146	1.96536	1.34177	1.42218	1.92776	1.69803	1.78189
AT1G19380	1.52844	1.673	1.59128	1.46777	2.32718	1.90205	2.00102
AT1G70900	1.52771	1.0843	1.49035	1.66166	0.555337	0.930201	0.0799171
AT2G46940	1.52607	1.68794	1.79119	1.69166	1.58266	1.63899	1.01808
AT2G48090	1.5258	1.38858	1.17563	1.36334	0.148827	0.834624	-0.292565
AT3G56060	1.52553	0.891402	1.31357	1.43118	1.03367	0.8726	1.11168
AT4G39090	1.52483	1.39919	1.38102	1.40227	0.880109	0.781801	0.68814
AT3G08720	1.52415	1.17795	1.43967	1.53647	0.941725	1.08007	0.670048
AT2G19880	1.52269	0.271574	1.29913	1.53954	-0.235055	0.188854	-0.365706
AT5G53990	1.52147	1.16211	1.79831	1.58974	1.51895	1.12684	1.33448
AT5G45350	1.51829	0.576185	1.34981	1.55644	0.109516	0.484019	0.11654
AT5G02390	1.51693	1.06335	1.51868	1.74803	0.502332	0.833447	0.824171
AT3G52870	1.51574	1.42015	1.35639	1.18683	1.84058	1.61318	1.88485
AT4G01010	1.51352	1.76705	1.42626	1.54642	2.48378	1.80155	2.543
AT1G14920	1.51342	1.37364	1.65335	1.56977	1.00622	0.995216	0.747883
AT5G02180	1.51238	0.548672	1.36214	1.8076	-0.0191231	0.456846	0.0169789
AT1G30760	1.51224	1.98642	1.52849	1.12059	4.21281	2.88446	4.23889
AT3G06962	1.51215	0.809611	0.552287	1.14449	0.184346	0.584424	0.217585
AT1G66270	1.51013	1.11146	1.49171	1.47057	0.249555	0.787799	0.288835
AT5G23810	1.50901	-0.326021	1.19467	1.61354	0.415461	0.401611	0.718833
AT3G29000	1.5047	1.76558	1.0326	0.278632	2.19959	1.65943	2.43767
AT5G19800	1.50465	1.21371	1.6002	1.6013	0.871791	1.13998	0.933444
AT5G42930	1.50447	0.324024	1.4009	1.44987	0.496285	0.986045	0.42908
AT1G35625	1.50387	0.0121448	1.2864	1.13912	0.330891	0.796211	0.424116
AT3G51860	1.50306	0.870758	1.20189	1.19269	0.454019	0.686318	0.229579
AT3G47740	1.50304	1.23078	1.28038	1.46705	0.658491	0.915351	1.01202
AT5G63560	1.50188	1.09653	1.52394	1.55499	1.04843	0.89248	0.526925
AT5G01600	1.49719	0.961464	0.856182	0.933702	0.556624	0.696334	0.274547
AT2G25790	1.49577	1.00016	1.33485	1.26833	0.465349	0.555702	0.474427
AT5G39410	1.49537	1.40538	1.34466	1.31903	1.27326	1.20155	1.12086
AT3G61280	1.4943	1.68926	1.31656	1.02195	2.62316	2.10541	2.7253
AT1G22490	1.49365	1.04694	0.596302	1.26518	0.741373	0.983844	0.755536
AT5G07460	1.49191	0.572277	1.15945	1.37791	0.251167	0.634002	0.20589
AT5G23575	1.48866	1.07866	1.28786	1.29522	0.727999	0.762556	0.633671
AT4G07960	1.48541	0.755193	1.28756	1.53887	0.539604	0.736617	0.439771
AT1G52700	1.4847	0.33392	2.32243	1.40275	-1.19137	-0.025035	-0.667124
AT1G01453	1.48469	1.19971	1.62737	1.65393	1.10889	1.3937	1.15204
AT5G54400	1.48417	1.15153	1.47082	1.59142	1.12354	1.35614	1.26593
AT2G22540	1.4836	1.45297	1.51547	1.16823	0.153226	0.871017	-0.265294
AT2G41480	1.48302	-2.24523	1.33837	1.94672	-4.44246	-2.66058	-4.40396
AT4G33700	1.48222	0.936006	1.30628	1.29568	1.09139	1.00749	0.876284
AT4G37680	1.48189	0.311235	1.15616	1.36155	-0.253233	0.0692707	-0.520959
AT4G34380	1.48094	1.6523	1.4438	1.68652	1.9034	1.39412	1.76846
AT5G06585	1.47838	2.61594	1.70143	1.00811	2.66492	2.29428	2.99883
AT4G39700	1.47726	1.30495	1.14454	1.24122	1.07021	1.23584	0.970026
AT5G51920	1.4763	1.527	1.35296	1.23632	2.00207	1.79028	1.93243
AT1G03230	1.47508	1.07392	1.23471	1.23387	0.539411	0.65549	0.669576
AT3G10720	1.47156	1.23636	1.03596	1.12442	0.823152	0.892732	0.920333
AT3G05400	1.47087	1.06698	1.25912	0.479777	1.13977	0.19977	1.45556
AT2G42600	1.47085	1.15615	1.15157	1.4413	0.060933	0.91038	-0.264925
AT4G29690	1.47022	0.971345	1.14242	1.22339	0.299614	0.750999	0.565114
AT2G26870	1.47018	1.53592	1.66893	1.69208	1.74997	1.69259	1.56944
AT1G33590	1.46965	2.03336	1.48062	1.23159	2.04984	1.68623	2.02651
AT1G60630	1.46934	0.576822	1.59408	1.51732	-0.387775	0.603653	-0.0125741
AT1G54000	1.46915	1.2112	1.37029	1.38372	0.524784	0.909169	0.620002
AT2G18350	1.46686	2.29515	1.51284	1.39679	2.46662	2.18161	2.3281
AT1G74590	1.46677	1.49434	1.09636	1.34805	1.86613	1.34504	1.96466
AT3G28930	1.46261	0.987138	0.947398	1.00386	1.46132	0.965049	1.74617
AT1G05200	1.46118	1.40247	1.20404	1.16906	1.53583	1.38835	1.284
AT2G37580	1.45654	0.99331	1.33838	1.4833	1.38079	1.34706	1.20042
AT1G79310	1.45362	0.777498	1.27639	1.36584	0.748333	1.12244	0.71134
AT1G75160	1.45255	1.7295	1.78769	1.25832	1.52207	1.70542	1.51893
AT5G21080	1.45173	0.946428	1.50063	1.6109	0.567921	0.907849	0.373284
AT3G55310	1.45113	-0.0369212	1.01302	1.30914	0.324773	0.181862	1.10789
AT2G22450	1.44997	1.8776	1.23188	1.20895	1.62271	1.57688	1.75167
AT2G16430	1.44976	0.714303	1.03022	1.16665	0.0234303	0.333222	-0.230326
AT1G79250	1.44882	1.03544	1.77043	1.70548	0.707644	1.02221	0.579938
AT1G50745	1.44878	1.55943	1.0417	0.988284	1.83769	1.60645	2.20669
AT5G07200	1.44646	0.872496	1.2277	1.06928	0.515357	0.39958	0.588592
AT2G16380	1.44598	1.64035	1.69243	1.69252	1.38087	1.36581	1.19536
AT5G28650	1.44433	1.11033	1.62683	1.52541	1.43212	1.11226	1.2451
AT1G22070	1.44013	1.37638	1.30867	1.27425	0.831145	0.889906	0.57898
AT3G53980	1.4377	-0.211913	1.10102	1.54254	-2.55867	-0.735156	-2.06935
AT4G22610	1.43702	-0.439249	1.33338	0.892759	0.0285251	-0.490744	0.310832
AT1G62710	1.43637	0.226294	0.766911	0.819208	-0.800471	-0.473153	-1.10352
AT3G61880	1.43432	0.609784	0.645795	0.967974	0.429997	0.843395	0.149229
AT3G03910	1.43351	0.315223	0.225307	0.705859	-1.34989	1.33328	-0.575475
AT2G45910	1.43114	0.843584	1.29636	1.46625	0.457586	0.637039	0.305693
AT1G72660	1.43035	1.04707	0.761528	1.26927	1.0486	1.34352	1.66665
AT3G58980	1.43003	0.020484	1.14268	1.46124	-0.907579	-0.66729	-1.19052
AT1G17745	1.42782	0.730236	1.36592	1.33941	0.646828	0.604064	0.604072
AT3G13980	1.42628	2.09812	1.55939	1.37982	3.04376	2.47082	2.95292
AT5G43690	1.42515	0.971689	1.42897	1.2603	0.419232	0.586839	0.172984
AT4G36220	1.42456	-0.272198	1.3301	1.47394	-0.529934	-0.528116	-0.662847
AT1G12420	1.42279	0.774683	1.30706	1.40508	0.645893	0.848041	0.502383
AT3G13110	1.42271	1.41216	1.53951	1.59077	0.861485	0.993571	0.642407
AT2G31790	1.42226	0.816404	1.09552	1.40596	-0.670562	0.396482	-1.16891
AT1G72830	1.42159	0.797203	1.63352	1.60394	0.645625	0.729888	0.0123999
AT4G04610	1.41925	0.17364	1.23128	1.36569	-0.684115	-0.337474	-0.871647
AT3G50610	1.41889	0.805468	0.769822	0.56703	-0.733456	0.766701	-0.364498
AT5G65640	1.41868	0.45873	0.832857	0.689212	1.00042	0.484727	0.818102
AT5G57123	1.41833	0.168489	0.863715	1.20112	0.209527	0.678624	0.0779307
AT3G44765	1.41698	0.706732	1.49047	1.33948	0.49249	0.407345	0.22825
AT1G64110	1.41652	2.47465	1.27289	1.20627	2.11907	2.497	2.30789
AT4G14020	1.41568	-0.0617479	1.06452	1.35706	-0.520201	-0.67044	-0.570479
AT3G02980	1.4149	0.659407	1.40328	1.4775	0.200942	0.719698	0.114589
AT4G33450	1.41256	1.16623	1.81645	1.66522	0.779608	1.15064	0.730521
AT5G54790	1.41115	1.8354	1.69735	1.81555	0.52433	1.19579	0.44909
AT3G14020	1.41006	0.572607	1.47179	1.44529	0.438202	0.845599	0.070095
AT5G26260	1.40954	0.725369	1.1973	1.22986	0.51742	0.646899	0.543866
AT1G29290	1.40847	2.43915	1.41347	1.04908	2.57355	1.79866	2.34853
AT1G34260	1.40656	0.650464	1.35872	1.43951	0.429624	0.526476	0.375736
AT5G09800	1.40549	0.402135	1.44796	1.5252	0.699714	0.341394	0.749255
AT1G18410	1.40445	1.41625	1.4186	1.57964	1.04467	1.266	0.833541
AT2G42660	1.40287	1.18552	1.50981	1.42033	0.799056	1.24424	1.0958
AT3G54580	1.39871	1.40839	1.35686	1.44943	1.17144	1.18689	1.31298
AT3G48520	1.39805	0.860865	1.03606	1.25556	1.83109	0.991515	2.16565
AT5G22500	1.3974	0.753564	1.52175	1.52758	1.23337	0.742264	0.910032
AT5G09980	1.39656	0.868846	1.39069	1.33912	0.986135	1.38849	1.29951
AT4G25820	1.39574	1.15209	1.3253	1.53233	0.764277	0.928766	0.842587
AT5G42380	1.39501	0.185292	-0.377707	-0.0218003	1.71179	0.861232	1.8817
AT1G25530	1.39362	1.69917	1.27979	1.12283	2.271	2.19871	2.03388
AT4G40090	1.39278	1.50315	1.46027	1.60509	1.23977	1.35825	1.40218
AT2G16660	1.39145	0.984243	1.3166	1.34737	0.528314	0.487404	0.432263
AT1G76080	1.39098	1.55359	0.798977	0.943365	1.08116	0.802369	1.3324
AT2G41730	1.38948	3.89741	0.0961915	0.0285543	4.91958	3.91169	5.19269
AT2G23790	1.3888	0.492947	1.12901	1.30119	0.206121	0.235589	-0.137171
AT4G12030	1.3883	0.636003	1.23575	1.37987	-1.27968	0.00457204	-1.66007
AT5G46590	1.38722	-0.0209855	0.996804	0.929985	-0.702665	-0.718116	-0.681896
AT3G47220	1.38666	-0.171644	1.48435	1.5528	-1.44085	-0.449293	-2.37617
AT4G09020	1.38661	1.25097	1.18061	0.999971	0.800455	0.706535	0.706373
AT1G10385	1.38634	0.62447	1.61544	1.72712	0.0945823	0.472469	-0.27053
AT2G30550	1.38575	1.18945	1.18762	1.22792	1.58328	1.16865	1.66988
AT2G29440	1.38438	0.459147	0.853123	1.0918	0.558714	1.00104	0.540934
AT5G28646	1.38368	0.933123	1.4386	0.908284	2.20879	1.39061	1.98101
AT1G69530	1.38259	1.04607	1.48941	1.18751	1.78985	1.2171	1.8078
AT4G02270	1.37974	1.31836	1.50886	1.59692	1.13368	1.26674	1.1273
AT2G25240	1.37845	1.19721	1.1973	1.33152	0.61234	0.658492	0.750681
AT2G26310	1.37823	0.64935	1.29493	1.38891	0.355143	0.770283	0.384554
AT1G21440	1.37814	0.834661	1.0009	1.20538	-0.82462	0.322856	-1.033
AT5G38900	1.37751	2.14887	1.0989	1.03984	2.94683	2.01391	3.00816
AT1G63600	1.37575	1.67906	1.73857	1.87824	1.10641	1.53767	0.824095
AT1G45249	1.3744	0.2426	1.27324	1.31195	0.112988	0.308167	-0.146095
AT1G20510	1.37419	0.733105	1.09319	1.36946	0.83116	0.828006	0.854135
AT2G35990	1.37356	0.916081	1.40245	1.81832	0.195961	1.45305	0.319254
AT3G20460	1.37256	0.767521	1.50884	1.55067	0.128799	0.70137	0.00650555
AT1G22170	1.3711	0.353439	1.10514	1.22452	-0.141465	0.307657	-0.633411
AT2G01340	1.36786	1.18793	1.14437	0.820423	2.13995	1.67717	2.05821
AT5G22090	1.36775	0.572271	0.950678	1.25348	-0.417893	0.21079	-0.455319
AT1G66280	1.36736	0.399051	1.12978	1.18417	-0.0716146	0.285181	0.0407304
AT1G77120	1.36564	0.810831	0.720511	0.434501	1.8681	1.01704	1.70835
AT3G55515	1.36453	3.65537	1.22286	1.21343	4.61901	4.4388	4.54945
AT3G29810	1.36419	2.08118	1.19979	1.07074	2.30621	1.7281	2.36405
AT4G17615	1.36373	0.86835	1.34305	1.31486	0.648726	0.679702	0.511138
AT2G25690	1.36253	0.330149	1.1266	1.22779	0.301667	0.331964	0.278642
AT5G47740	1.36217	0.934409	1.39051	1.48306	0.765887	0.84789	0.0696019
AT1G66470	1.36201	0.704009	1.42509	1.47653	0.224024	0.666856	0.138754
AT5G55580	1.36184	1.34485	1.22968	1.0481	1.03284	1.02064	0.740914
AT1G07150	1.36123	1.30366	1.55657	1.82465	1.50006	1.73907	1.36838
AT1G18590	1.36065	0.73694	1.16315	1.3473	-0.372389	0.134149	-0.471002
AT1G61340	1.35952	1.04575	0.67626	0.745333	1.38355	0.814063	1.57924
AT1G26730	1.35926	0.680062	0.947859	1.213	1.20821	1.11759	1.31487
AT3G21240	1.35891	0.590735	1.4638	1.43386	0.683867	0.647016	0.445869
AT5G44005	1.35807	-0.674053	1.14467	1.14051	-1.50786	-0.784409	-2.63716
AT5G24770	1.35781	1.24402	1.1851	0.701527	1.24299	1.62233	0.593234
AT1G47960	1.35697	0.651084	1.30556	1.3447	1.37561	0.994781	1.40048
AT5G20140	1.35574	0.814475	1.32359	1.28756	0.418449	0.312701	0.0408783
AT2G34810	1.35567	-0.626021	0.485457	0.899844	-1.75289	-1.00392	-1.68563
AT2G43610	1.35416	1.82337	1.38429	1.21055	1.70057	1.75836	1.88622
AT4G23515	1.35378	0.973015	1.40814	1.23074	1.20508	1.23909	1.34042
AT4G21200	1.35291	0.83736	1.68194	1.53712	-0.70368	-0.281876	-0.625444
AT5G15960	1.35288	1.15449	0.448671	0.604623	0.0908776	0.272125	0.298411
AT5G42510	1.35208	0.920358	1.43947	1.59745	0.133454	0.799805	-0.174184
AT1G43910	1.35057	1.18639	0.994486	1.27272	1.86632	1.37784	2.2721
AT5G18910	1.35022	0.0391947	1.24271	1.56409	-0.851053	0.241221	-1.12207
AT5G40210	1.35015	0.28655	1.29514	1.36193	-0.00527679	0.878519	0.181705
AT3G18670	1.34898	1.04	1.46929	1.68396	1.66698	1.28854	1.49798
AT5G57540	1.34884	1.39028	1.54941	1.73066	1.55044	1.60491	1.5637
AT3G21420	1.34753	0.889568	1.48365	1.44314	0.327276	0.977558	0.516552
AT4G33550	1.34455	-0.630048	0.356421	0.894917	-2.81078	-1.75066	-1.47825
AT2G06925	1.34098	1.18911	1.35913	1.13527	1.30219	1.01669	1.13815
AT4G17790	1.33921	1.17852	1.3171	1.37275	0.567888	0.938866	0.197075
AT5G25880	1.33869	1.52892	1.48043	1.16164	0.662731	1.13383	0.648646
AT1G51340	1.33722	0.481095	1.02851	1.18813	0.126526	0.369607	0.0128774
AT4G21830	1.33536	0.243298	1.20246	1.33268	0.0768658	0.711482	0.147139
AT3G13610	1.33483	0.6569	1.46466	1.18214	0.136866	-0.0474261	0.045383
AT4G32200	1.33421	0.440985	1.27174	1.28654	0.282096	0.626464	0.28955
AT1G64890	1.33379	0.981726	0.967511	0.876051	0.289544	0.400388	0.13964
AT3G25780	1.33301	0.845543	1.10586	1.41352	0.854553	1.02673	1.01143
AT4G00340	1.33281	0.947412	1.21441	1.15198	1.01666	0.878225	1.01019
AT5G04885	1.33186	1.14213	1.16785	1.04466	0.667985	0.629428	0.540632
AT2G39510	1.33115	-2.13382	0.719209	1.23012	-5.52108	-3.26034	-6.58504
AT1G17180	1.33048	1.30531	0.369699	0.38577	1.25156	1.26068	1.65595
AT3G59850	1.33037	0.71213	1.54599	1.64172	0.661482	0.865746	0.762004
AT4G17695	1.32843	1.78549	1.34665	1.41751	1.54354	1.81485	1.27071
AT5G40860	1.32796	1.16992	1.01091	1.05227	0.741367	1.01548	0.78472
AT4G25150	1.32758	0.698423	1.11661	1.296	0.318259	0.549592	-0.40135
AT1G05065	1.3258	1.33214	1.44463	0.677145	1.30197	1.31606	1.2178
AT1G01470	1.32455	0.910912	0.957562	1.12245	0.661513	0.702696	0.65442
AT4G13345	1.32259	1.00896	1.7089	1.43975	1.44717	1.0937	1.1177
AT3G01750	1.3199	0.714923	1.31683	1.37214	0.519293	0.682923	0.252934
AT3G47950	1.31909	0.916977	1.22933	1.23927	0.681466	0.500807	0.567894
AT5G63990	1.31831	0.891306	1.05281	1.04322	0.29012	0.599161	0.14031
AT1G19370	1.31728	1.23305	1.45782	1.29622	1.11672	0.975023	0.917112
AT2G18210	1.31683	0.912518	1.35386	1.07426	0.809385	0.849687	0.410765
AT1G79910	1.31621	1.24339	1.36606	1.65801	0.86882	1.03253	0.763094
AT1G66760	1.31615	0.701075	1.05774	0.899522	0.522894	0.649281	0.244369
AT1G68570	1.31511	0.586065	1.60002	1.63977	0.912506	1.18647	0.71605
AT3G63380	1.31232	1.12275	0.980733	1.14176	1.80602	0.799917	1.82433
AT5G07440	1.31211	0.986307	1.12906	1.01608	0.83727	0.487797	0.509521
AT1G61410	1.31195	1.05648	1.44711	1.35778	0.746137	1.03234	0.711665
AT2G25737	1.31174	0.941743	1.12603	1.06769	0.866192	0.717578	0.742328
AT5G01820	1.31139	-0.874939	1.03818	1.04847	-0.827517	-0.695316	-1.02849
AT1G62440	1.30985	0.842157	1.27701	1.41275	0.970317	0.92957	1.03939
AT1G01660	1.30931	1.37135	1.32481	1.57052	1.22886	1.3113	1.01737
AT5G48010	1.30734	-0.355485	0.840916	0.876739	-0.273806	-0.101499	-0.320041
AT1G79440	1.3072	1.00925	1.12948	1.12358	0.75574	0.742482	0.776009
AT1G05020	1.30637	1.12928	1.38008	1.43028	0.95133	1.44483	1.02766
AT5G55090	1.30535	0.345892	1.47396	1.50208	-0.0569285	0.368906	-0.0474444
AT2G18450	1.30479	1.70431	1.23453	1.15925	1.27006	1.42767	1.28398
AT1G17750	1.30314	0.567076	1.13807	1.37911	0.593679	0.915353	0.738178
AT1G10760	1.30063	1.76618	0.832476	0.908504	1.53154	1.22705	1.49608
AT5G52450	1.29994	0.634309	1.20845	1.29978	1.5054	1.12914	1.25967
AT1G35240	1.29927	1.13806	1.4712	1.67084	1.6292	2.4388	1.15934
AT2G25460	1.29873	0.837641	0.878446	0.995762	0.962115	0.814435	1.09541
AT1G76520	1.29868	2.29815	1.18599	0.742501	2.83743	2.07634	2.69066
AT5G41730	1.29632	0.804595	1.15821	1.33942	0.249723	0.906274	0.515097
AT5G43350	1.29613	0.96015	1.35923	1.44611	0.87493	0.713349	0.304473
AT3G13100	1.29551	0.497456	1.06564	1.15164	-0.042335	0.406593	0.242842
AT2G04170	1.29465	0.802916	1.20831	1.22629	0.0538654	0.399772	0.0231534
AT1G60010	1.2937	1.15466	1.21698	1.20001	1.15935	1.04863	1.02266
AT3G20660	1.29288	1.56327	1.25622	1.15276	1.88835	1.43951	1.72414
AT5G21130	1.2921	0.966012	1.05191	1.40485	0.482445	1.17754	0.405749
AT2G32280	1.29109	1.017	1.09522	0.88046	1.14192	1.07842	1.12304
AT4G02280	1.29105	1.4939	0.930047	0.605914	2.84305	1.80708	2.6397
AT4G33330	1.2907	-0.85365	1.16442	1.1966	-1.48307	-0.980056	-1.68009
AT3G50290	1.28964	-0.309461	1.23925	1.32363	-0.17333	0.35912	-0.0926273
AT3G04640	1.28673	1.2884	1.44522	1.04272	0.784244	0.229907	0.684507
AT3G27300	1.28591	1.37043	1.20762	1.06034	1.30057	1.19584	1.10441
AT2G18360	1.28315	0.760562	1.28691	1.30702	0.747357	0.475174	0.334794
AT3G09390	1.28148	4.49374	1.73576	1.16543	4.82078	3.84249	4.73879
AT5G57190	1.28116	0.640546	0.718534	1.03102	0.374775	0.739633	0.794515
AT1G45545	1.28058	0.850308	0.865706	1.25422	0.532953	0.650889	0.435517
AT2G26420	1.27966	1.01309	1.44398	1.48502	0.573111	0.882534	0.70676
AT3G47780	1.2794	1.59217	0.631416	0.60993	1.31995	1.27034	1.68967
AT1G25240	1.27754	1.45515	1.59898	1.7637	1.95606	1.80231	1.96955
AT3G10815	1.27741	-0.059027	0.615371	0.871788	0.955103	0.412301	0.747609
AT3G04320	1.27674	0.652565	1.17913	1.2686	0.716516	0.935443	0.847041
AT4G01390	1.27622	-0.583082	0.631993	1.14783	-5.12701	-2.35129	-5.53105
AT3G10410	1.27616	1.02152	1.13157	1.10262	0.75624	0.688661	0.713441
AT3G03290	1.27189	0.666195	1.14008	1.07649	0.346917	0.928972	0.40202
AT5G17650	1.26904	0.515184	0.974457	1.04781	0.468954	0.295669	0.35503
AT5G41460	1.26874	0.662822	0.638663	0.822208	0.366504	0.576627	0.0806739
AT1G21670	1.26873	0.871442	1.10644	0.70938	1.06039	0.718416	0.953377
AT5G06300	1.26806	0.756173	0.940833	1.16103	0.294343	0.479728	0.154631
AT1G62310	1.26746	1.11694	1.222	1.21817	1.18515	1.2928	1.18616
AT5G66690	1.26744	0.901999	1.13941	1.21174	1.21937	1.11262	1.37163
AT5G61560	1.26731	0.904041	1.4764	1.51244	1.56298	1.00954	1.39602
AT5G51500	1.26619	0.753483	0.864981	0.895001	0.148833	0.311206	-0.204742
AT2G03980	1.26468	0.992741	1.24669	1.06975	0.699777	0.871724	0.798162
AT4G39580	1.26434	2.03129	0.980949	1.02892	2.45155	1.71538	2.26691
AT2G06050	1.26327	0.851367	1.06446	1.12603	0.902554	0.954251	1.02266
AT3G50150	1.26072	1.18189	1.28977	1.05397	0.451817	0.951976	0.194653
AT4G04040	1.25989	1.49217	1.37757	1.28827	0.91975	1.01922	0.478129
AT4G31250	1.2595	1.01353	1.37541	1.35841	0.537597	0.726154	0.448708
AT3G05858	1.2579	1.57484	1.13764	1.03571	0.119373	1.02093	-0.00755234
AT3G46170	1.25674	0.371976	0.806422	0.867517	-0.370402	0.362934	-0.284309
AT3G07390	1.25658	0.77666	1.04823	0.838677	0.938526	0.430555	0.941881
AT1G31750	1.25549	0.832681	1.32823	0.870886	0.0790157	0.594565	-0.347237
AT1G75390	1.25405	0.324468	1.22575	1.40409	-0.621708	0.187512	-0.712263
AT1G53130	1.2518	-0.731392	1.19958	1.69443	-1.46076	-0.133839	-1.49372
AT3G52180	1.25044	0.53362	0.918498	0.904346	-0.0478863	0.187976	0.0334202
AT2G34650	1.24768	1.982	1.29975	1.0604	3.17905	2.28986	3.22279
AT3G18830	1.24683	1.03818	1.32407	1.16297	1.21688	0.884957	1.02376
AT1G23200	1.24682	-1.44171	1.12538	0.768798	1.08161	0.225385	-0.0259084
AT5G02170	1.24346	-0.358357	0.713604	1.14732	-0.813497	-0.215845	-0.732724
AT2G31360	1.24342	0.536359	0.963986	1.04359	0.344315	0.415142	0.237745
AT5G45280	1.24196	0.570888	0.698621	0.844826	0.258216	0.448856	0.386992
AT1G20696	1.24014	0.872565	1.12965	1.1595	0.499612	0.632531	0.448961
AT1G65840	1.23878	0.159488	1.24894	1.16111	-0.435571	-0.0919673	-0.773853
AT2G43530	1.23735	2.00209	1.31678	0.847772	1.94422	2.07171	1.82134
AT5G04310	1.23659	1.22087	1.1431	1.27827	1.27554	1.1922	1.19562
AT4G25220	1.23627	1.31691	1.25393	1.44547	1.07458	1.23849	1.08679
AT3G09330	1.23621	0.962877	1.36993	1.29234	0.472478	1.11849	0.555474
AT1G53610	1.23619	0.122247	0.803732	1.26601	-0.73362	-0.856977	-1.17504
AT5G14920	1.23322	2.34663	1.48796	1.24571	2.80757	1.92104	2.43783
AT1G11190	1.23279	-0.250937	0.847268	1.03315	0.0175214	-0.0193702	0.139834
AT3G05880	1.23078	1.64657	0.902462	0.453083	1.11506	0.894743	0.867447
AT1G44180	1.22926	1.61738	1.58881	1.44025	1.37709	1.31854	1.09748
AT3G07400	1.22918	0.620957	1.22771	1.26835	0.447843	0.50201	0.278247
AT5G58600	1.22576	0.877606	1.06155	1.14486	0.670212	0.84206	0.655028
AT3G17860	1.2256	0.551368	1.18406	1.15633	0.521936	0.677119	0.520922
AT1G05680	1.22536	2.04912	0.0719445	-0.185151	3.20501	2.3844	3.91857
AT1G49960	1.22502	-0.197942	1.18713	1.15583	-0.524304	-0.478468	-0.993022
AT5G19440	1.22439	0.650115	0.773174	0.779566	0.949161	0.569395	1.01405
AT4G30670	1.22392	1.51532	1.50706	1.33762	1.22489	1.12681	1.17003
AT2G35200	1.2236	0.944855	1.44018	0.839658	0.574261	1.04994	0.677448
AT1G20930	1.22321	0.309646	1.07724	1.17229	-0.163313	0.0469387	-0.485782
AT1G53340	1.22165	1.00813	1.06803	1.0997	0.668087	0.818142	0.467172
AT1G12845	1.22146	1.233	1.30812	1.41211	0.799837	0.840827	0.995361
AT5G05500	1.22096	1.09782	1.18107	1.319	1.02385	1.04225	1.11891
AT1G74950	1.22075	0.475026	1.06811	1.08931	0.452825	0.617037	0.313229
AT4G14230	1.2207	1.18505	1.03276	0.903398	0.854685	0.718902	0.779894
AT1G71040	1.22046	1.53879	1.15292	1.0618	2.15054	1.52287	1.93901
AT1G58360	1.21833	0.829982	1.12626	1.01841	1.67113	0.830498	1.61572
AT1G57570	1.21797	0.136858	1.24892	1.21475	0.0469707	0.190818	-0.0410021
AT3G32030	1.21768	-2.27814	1.17377	1.3189	-4.31773	-2.59908	-4.99873
AT1G27760	1.21629	0.682028	1.07554	1.11975	0.686594	0.733631	0.302627
AT5G52260	1.21509	-0.492535	1.68362	1.2612	-2.52924	-1.14368	-2.75567
AT1G50750	1.21368	1.13535	1.09471	1.02842	1.82674	1.53327	2.1853
AT3G53540	1.21323	1.36346	1.25337	1.18019	1.85799	1.4193	1.70587
AT5G57130	1.21313	1.25357	1.28114	1.29232	1.5453	1.25394	1.34305
AT2G27200	1.21279	0.986168	1.17651	1.28776	0.833735	0.88346	0.73183
AT2G04160	1.21089	1.19706	1.13348	1.00736	1.31569	1.08897	1.42536
AT5G20400	1.20964	0.782067	1.20328	1.17826	0.833525	0.545434	0.796896
AT5G01790	1.20963	0.0658077	1.02905	0.809734	0.5232	0.615592	-0.0986976
AT1G54570	1.20947	0.674343	0.873362	0.797603	0.491943	0.457658	0.407842
AT3G13090	1.20633	0.631895	1.04337	1.27399	1.12538	0.393305	1.08159
AT3G23170	1.20324	0.458482	0.856546	1.22359	0.637732	0.690688	0.718622
AT2G46140	1.20273	0.701416	1.09082	1.1595	0.0989673	0.646749	0.103196
AT3G19960	1.20156	1.10221	1.20314	1.19126	0.996062	0.896951	0.756569
AT3G10710	1.20141	1.11013	1.16322	1.30179	0.70719	0.816158	0.769517
AT5G06740	1.20107	1.73518	1.46397	1.2926	1.87635	1.5482	1.7946
AT5G65300	1.19726	0.514628	1.00802	0.947574	0.741692	0.468208	0.717839
AT1G48210	1.19697	1.20391	1.3326	1.25877	1.34092	1.1396	1.12625
AT3G50260	1.19554	1.59852	1.18416	1.10277	2.14129	1.72569	1.98111
AT3G05937	1.19457	0.637855	0.999239	0.746372	0.864615	0.551552	0.470449
AT4G39260	1.19371	1.25365	1.13626	1.03017	1.13735	1.2304	0.768842
AT3G12145	1.19294	0.434826	1.08545	0.882562	0.0102284	0.0722723	0.371919
AT5G23240	1.19107	1.71592	1.132	1.28871	2.10194	1.61728	1.55587
AT5G62310	1.19048	0.780218	0.992482	1.07827	0.283867	0.629703	0.366677
AT2G18640	1.1902	0.737323	1.11624	1.51886	0.276081	0.34185	-0.055185
AT2G38110	1.18888	0.241429	0.989687	1.07446	0.292486	-0.0281086	-0.0864902
AT4G23920	1.18763	0.0463587	0.954804	1.28772	-0.309461	0.212577	-0.3372
AT3G12750	1.18522	0.801194	1.10662	1.2297	0.709998	0.724579	0.399
AT5G41380	1.18314	-0.13595	1.28629	1.14848	-1.6636	-0.442184	-0.745897
AT4G28940	1.17932	0.0360402	0.827957	0.812635	-0.217983	-0.223326	-0.423351
AT3G43270	1.1791	0.614297	0.878197	1.06212	1.03942	0.986224	0.975363
AT1G26945	1.17794	1.01503	1.08272	0.915137	0.225558	0.658038	0.2412
AT1G73500	1.17788	1.30958	1.31123	1.30513	1.40136	1.0328	1.18212
AT2G39980	1.17735	0.497932	0.850281	1.22357	0.676367	0.68096	1.18431
AT4G01950	1.17683	0.801794	1.16983	1.17308	0.00959148	0.382724	0.115485
AT2G02000	1.17584	1.09609	1.32425	1.06187	0.237174	0.949907	0.0048627
AT3G49350	1.17579	0.563049	1.12998	1.16372	0.411636	0.308407	0.1952
AT5G67050	1.17553	0.547788	0.782296	0.869323	0.551852	0.740344	0.666808
AT3G20160	1.17451	0.772147	0.978946	1.20474	0.767843	0.849136	0.876436
AT5G53050	1.17331	0.56455	0.863384	1.04162	0.54324	0.461061	0.194296
AT3G48440	1.17239	0.82807	0.946495	0.879681	0.944373	1.03907	0.925897
AT2G44280	1.17175	0.568442	1.11036	1.13196	0.737275	0.774275	0.48713
AT4G14370	1.1716	0.521655	0.674681	0.715387	0.927325	0.582555	0.964927
AT3G23550	1.17147	0.540051	0.605199	0.277333	0.417655	0.849297	0.339826
AT5G41080	1.17075	0.394438	0.796413	0.880682	-0.330186	-0.18331	-0.85159
AT2G43590	1.16942	1.50555	1.34982	0.780624	1.03904	0.953677	0.875313
AT2G39710	1.16865	1.01307	1.03323	0.760875	1.86744	1.38493	1.47441
AT1G68470	1.16832	1.58281	1.83635	1.73107	1.55774	1.72766	1.25711
AT1G60680	1.16824	1.14351	1.28286	1.14804	0.60849	0.854315	0.269262
AT3G63180	1.16693	1.03231	1.28653	1.30416	1.1978	1.1211	1.19462
AT3G16720	1.16594	1.12625	1.13998	1.14949	1.09998	0.944782	1.14106
AT2G04040	1.16585	2.30778	0.834608	0.113941	3.63648	2.24464	3.75502
AT1G68670	1.16387	1.09603	1.14145	1.07177	0.652087	0.726504	0.313678
AT3G27190	1.16383	0.837898	1.17399	1.20193	0.504112	0.606198	0.207113
AT2G47130	1.16241	1.46706	1.28159	1.21457	1.76376	1.37528	1.61789
AT5G49525	1.16047	0.450434	1.04125	0.459624	0.241631	0.784782	0.13348
AT3G03310	1.16003	0.556732	0.924163	1.10366	0.0782823	0.388761	-0.0588492
AT4G20190	1.16	0.871403	0.911313	1.17007	0.395115	0.847298	0.51098
AT1G18570	1.15937	1.84741	0.868964	1.05143	2.04399	1.56719	2.21966
AT3G21620	1.15934	-0.697808	1.33834	1.21274	-1.1325	-0.645209	-0.93762
AT3G58720	1.1593	0.348974	1.12104	1.4359	-0.0101011	0.517345	-0.201463
AT1G11350	1.15805	1.43755	1.17322	1.39414	1.27064	1.62515	1.48937
AT3G13080	1.15758	1.3535	1.02982	0.88727	2.32375	1.57197	2.45371
AT1G24140	1.15288	1.0567	0.478344	0.714205	1.98883	1.37865	2.22111
AT1G61255	1.15008	0.967064	1.07842	1.29052	0.983221	1.54116	1.43616
AT2G02690	1.15005	1.26327	1.25701	1.31742	0.565255	0.891021	0.404813
AT2G01990	1.14862	1.71313	0.81561	0.765955	2.11412	2.06849	1.96512
AT1G11130	1.1486	0.636443	1.0935	1.09796	0.411767	0.484158	0.158789
AT2G22500	1.14742	-0.0648619	0.856115	1.09815	-0.0675937	0.126365	-0.044738
AT2G31865	1.14695	1.24649	0.906422	1.13485	1.22403	1.0277	1.3608
AT2G22930	1.14663	-0.118382	1.06763	1.13436	-1.41174	-0.43348	-1.46091
AT1G48640	1.14608	0.954543	1.29198	1.2227	0.566188	1.00394	0.670836
AT5G45580	1.14523	0.380039	1.27187	1.30301	-0.046403	0.315858	-0.0320359
AT5G01040	1.14497	0.725781	1.03079	1.08379	0.527181	0.75345	0.579728
AT5G10625	1.14464	0.387635	1.47384	1.16708	1.01174	0.164754	0.958517
AT4G31800	1.14421	1.5606	1.16361	1.18227	2.24788	1.56212	2.31624
AT1G22410	1.14411	0.0172982	1.04719	1.04989	-0.13102	-0.0847443	-0.253643
AT4G36870	1.14375	-0.567308	1.60621	1.40025	-0.205373	-0.0660134	-0.208549
AT1G61560	1.14199	1.76225	1.60289	1.135	2.05418	1.58884	1.85706
AT5G66700	1.14127	1.79239	1.8144	0.895462	0.751562	0.950862	-0.208451
AT3G45080	1.14097	-0.247877	1.69376	1.65655	-1.24208	0.0923819	-1.26269
AT1G59740	1.14035	0.553808	1.46992	1.17235	1.4257	0.694161	1.61207
AT4G28330	1.13989	0.209474	1.02882	0.905184	0.424708	0.649796	0.386016
AT3G58900	1.13885	0.765155	1.18418	1.11698	0.634892	0.691098	0.191916
AT4G13390	1.13854	1.36467	1.22991	1.36804	1.68928	1.65232	1.84656
AT4G37390	1.13811	0.118212	1.15256	0.997147	0.614345	0.260055	0.79047
AT2G38100	1.13783	1.18904	1.14006	1.22417	0.81557	1.17099	0.798288
AT1G51420	1.13651	0.659527	0.822139	0.880325	0.831677	0.506812	0.797981
AT3G63260	1.13636	0.791866	1.18241	1.26069	0.480462	0.686002	0.322146
AT1G69150	1.13571	0.145166	0.814987	0.724864	1.25763	0.983386	1.29781
AT5G26731	1.13354	0.647251	1.10656	0.885634	0.189617	0.26657	-0.00561169
AT1G74360	1.13296	1.30221	0.841413	0.995627	1.72399	1.21973	1.83653
AT4G02940	1.12995	0.529639	0.966553	1.04634	0.391905	0.49934	0.508677
AT4G23980	1.12828	0.342181	1.15995	1.07068	-0.282174	0.185113	-0.418739
AT1G54890	1.12825	0.789574	0.96219	0.953741	0.225771	0.46127	0.367207
AT1G77410	1.12821	0.294783	1.07369	0.981292	0.56324	0.367765	0.370805
AT3G22890	1.12624	0.431141	0.977204	1.1038	0.0520294	0.077415	0.0820698
AT5G66440	1.12597	0.932259	1.02119	1.06421	0.608341	0.871723	0.839
AT3G63010	1.12512	1.34763	1.00239	1.01156	1.68757	1.29403	1.55965
AT1G11330	1.12453	1.94501	1.43553	1.16293	2.26909	1.73004	2.11579
AT4G20160	1.12347	1.1246	1.14158	1.11113	2.17206	1.71418	2.24167
AT1G62810	1.12302	1.12799	1.13131	1.07912	1.21804	1.08784	1.15414
AT1G48930	1.12136	0.936814	1.00091	1.1269	0.580795	0.691742	0.562521
AT1G02205	1.12127	-0.0835849	0.312443	-0.153855	-0.927495	-1.00769	-0.361727
AT1G17460	1.12104	1.15732	1.01078	0.828605	0.960117	0.964909	0.931239
AT3G04370	1.12057	-0.410945	0.787905	0.787799	-0.67878	-0.816692	-1.07735
AT2G17140	1.11827	0.783519	1.08261	0.977155	0.277485	0.35786	0.304256
AT3G59140	1.11816	-0.317728	0.622932	0.887367	-0.104557	-0.354755	-0.0882284
AT5G19790	1.11735	0.878176	1.06379	1.19462	0.590591	0.822015	0.68367
AT5G65090	1.11686	0.333765	1.04806	1.26941	-0.0164312	0.396232	0.0652471
AT3G56090	1.11645	0.506037	0.825916	0.985494	-0.261592	-0.0463173	-0.25045
AT3G44300	1.11574	1.35944	0.87847	0.469533	2.59809	1.23656	2.15695
AT2G41070	1.1147	1.01926	1.04736	1.05649	0.530055	0.975489	0.672262
AT5G10336	1.11448	1.27076	1.08249	1.36467	1.15798	1.32929	1.20409
AT4G19500	1.11226	0.687888	1.11643	1.16381	0.376196	0.570367	0.108754
AT5G25110	1.1109	1.63023	1.19433	1.10759	1.18918	1.12135	0.893533
AT1G19850	1.11055	1.17322	0.991352	0.845699	1.68574	1.34419	1.74622
AT5G26310	1.10902	-0.347464	1.17934	1.3173	-0.886007	-0.256129	-1.17961
AT3G54440	1.10899	0.238947	0.97972	1.11521	-0.106514	0.124347	-0.251264
AT4G26270	1.10886	0.711209	0.677961	0.779045	0.921219	0.445865	1.04733
AT2G34850	1.10886	-0.243835	0.419712	0.603719	-0.230477	0.719093	-0.26977
AT4G28350	1.10762	1.91687	1.3062	1.10112	2.16542	1.95903	1.87007
AT1G22990	1.10753	-0.118774	0.561115	0.817373	0.491445	0.44714	0.0817706
AT4G16260	1.10691	1.71074	1.44801	1.32192	2.48852	2.04733	2.12963
AT5G07340	1.10466	0.615724	0.770527	0.876873	0.370506	0.367534	0.355918
AT2G36660	1.1039	0.621966	0.882209	1.27471	0.144256	0.910346	0.315974
AT5G38100	1.10325	-0.14495	1.31438	1.35259	0.752164	0.686032	0.759255
AT5G01280	1.1031	0.938591	1.11995	1.13028	0.598828	0.91729	0.780855
AT5G49270	1.10268	0.664316	1.21305	1.32636	0.257318	0.580207	0.201176
AT1G53100	1.1021	-0.751037	0.993887	1.0133	-0.628065	-0.564295	-1.10307
AT4G13430	1.10131	0.665649	0.786087	0.897095	-0.301877	0.135484	-0.323808
AT1G07937	1.0998	1.80649	1.14116	0.347419	0.985164	1.04625	1.13037
AT2G43930	1.09857	0.951142	0.61046	0.968821	1.05589	1.47111	1.03711
AT5G49630	1.09833	0.659525	1.04372	0.802136	-0.398464	0.186573	-0.249384
AT3G44720	1.09739	1.00419	1.19549	1.15089	1.6892	1.30487	1.60622
AT2G38823	1.096	2.47901	0.352466	0.621809	3.24676	2.88891	3.61898
AT3G11370	1.09412	1.23224	1.15741	1.36294	1.19564	1.13589	1.16286
AT5G49700	1.09371	2.19832	1.34261	1.49228	2.60094	2.00618	2.53939
AT1G17310	1.09286	0.706201	0.730292	0.888175	0.867191	0.952208	0.750721
AT3G58570	1.09111	0.807723	0.861035	0.79735	0.614339	0.503041	0.543644
AT4G27480	1.09055	0.409795	1.14856	1.15987	0.0997935	0.339644	-0.177929
AT5G59000	1.09028	1.27446	1.1193	0.939867	1.17084	1.31961	1.33719
AT5G57350	1.09008	1.03668	1.02475	1.15623	0.834152	0.940304	0.875097
AT1G25275	1.08931	2.49703	1.13502	0.547707	2.89621	2.19323	2.95651
AT5G11670	1.0877	1.87558	1.62174	1.29053	1.79177	1.5724	1.43661
AT4G18205	1.08426	3.42446	2.44856	1.77843	3.37434	2.93678	2.97774
AT1G10990	1.0834	1.9492	1.67418	1.42921	1.97497	1.69962	1.99644
AT3G09925	1.08284	0.710576	0.878118	0.945343	0.215881	0.329069	0.314092
AT3G09405	1.08277	1.49593	0.878647	0.752359	2.01956	1.67886	2.49541
AT5G42050	1.08218	0.857342	0.866048	0.978802	1.26075	0.924461	1.18491
AT2G33710	1.08091	0.868559	0.949631	0.908459	1.12237	1.00035	1.12314
AT3G12720	1.0808	1.11466	1.29797	1.12682	1.33043	0.999211	0.648035
AT4G26770	1.08049	0.673124	1.08482	1.13231	0.213715	0.643192	0.194885
AT3G22370	1.07981	1.43753	0.595708	0.648844	2.06094	1.37907	2.33568
AT1G30040	1.07792	2.78647	1.34511	1.01331	4.31818	3.47519	4.11833
AT4G38740	1.07787	0.300145	0.743754	0.953111	-0.462128	0.18537	-0.511469
AT3G26590	1.07736	0.857668	1.32563	1.16165	0.824615	0.793543	0.64003
AT3G11230	1.07674	0.639426	1.00503	1.01139	0.542756	0.664641	0.30496
AT5G01370	1.07606	0.871087	0.867796	0.70577	1.58767	1.08848	1.53082
AT1G21910	1.07588	1.26329	0.499955	0.842813	1.30583	1.24475	1.55127
AT5G44240	1.07555	0.582508	0.9861	1.03372	0.400712	0.428748	0.187676
AT1G28570	1.07527	0.934065	1.04002	0.920959	1.31755	1.25476	1.13446
AT4G15270	1.0741	0.721835	1.87747	1.43161	0.842964	0.843796	0.738423
AT3G25250	1.07396	1.27542	0.588802	0.611184	2.11672	1.41207	2.26002
AT5G38700	1.07375	1.33736	0.795642	0.887754	1.18254	1.17637	1.50758
AT2G45920	1.07323	0.550774	0.970003	1.11094	0.957003	0.774884	0.860387
AT1G63010	1.07278	0.450132	0.945649	1.01379	0.0652073	0.295403	-0.125219
AT3G15630	1.07256	1.66113	1.3129	1.131	1.14283	0.953665	0.523873
AT5G58860	1.07199	-0.123556	0.866884	0.850835	-0.498808	-0.590329	-1.03605
AT1G25550	1.07175	0.901731	1.10585	1.12051	0.713754	0.793001	0.497306
AT1G79180	1.07099	0.85626	0.966975	0.855645	1.28717	0.890559	1.25638
AT1G52660	1.07049	0.480578	1.10092	1.024	-0.13	0.126463	-0.40205
AT1G59870	1.0698	1.99724	1.38022	1.12683	2.04241	1.55409	1.88213
AT4G30560	1.0696	0.984366	1.11145	1.06775	0.586129	0.680489	0.569539
AT1G08920	1.0691	0.0110283	0.559139	0.746098	-0.381527	-0.01943	-0.497485
AT3G32040	1.06856	-1.17294	1.29584	1.23788	-2.3424	-1.09678	-2.4246
AT1G79110	1.06847	0.439162	0.940035	1.09787	0.128883	0.414217	0.0617486
AT3G21770	1.06734	0.8589	1.08427	0.995283	1.48011	1.35068	1.56218
AT3G54870	1.06723	1.08283	1.09066	1.14797	0.886042	0.926112	0.877453
AT5G40230	1.06551	0.617871	1.0279	1.17908	0.80415	0.872403	0.684751
AT3G17600	1.06501	1.08854	0.91663	1.35096	0.751457	0.946999	0.688612
AT3G15530	1.0647	1.20321	0.976305	0.896096	1.08491	1.09249	1.14088
AT4G12350	1.06346	-1.06225	0.890281	1.1004	-0.044966	-0.215612	-0.469853
AT4G19200	1.06301	1.22394	1.03931	1.08211	1.44798	1.16052	1.31624
AT1G60730	1.06297	1.44784	0.82879	0.722131	2.53885	1.70567	2.70008
AT1G51680	1.0623	0.404763	1.17247	1.04157	0.748589	0.487241	0.603716
AT3G46630	1.06171	0.864375	0.934364	0.927118	0.697498	0.490194	0.685323
AT4G10370	1.06148	0.489169	1.01425	1.20726	0.0983439	0.449645	0.344083
AT2G33460	1.06142	0.919411	1.18086	1.38573	-0.156615	0.660137	-0.0901642
AT1G24100	1.0608	0.54372	0.917922	1.01374	-0.0202983	0.242022	-0.103056
AT5G49350	1.06029	-0.21396	0.819112	0.883819	-0.478393	-0.667252	-0.881718
AT1G04160	1.06023	0.691199	1.0206	1.17889	0.154052	0.498568	0.205817
AT1G08890	1.05999	1.1414	1.03814	0.85941	0.785455	0.873558	0.626966
AT2G27080	1.05951	1.00215	1.0845	1.1545	1.08021	0.892832	1.21473
AT1G79860	1.05921	0.941383	1.16468	1.50999	0.844354	1.01326	0.887276
AT4G33880	1.05919	0.595479	0.988574	1.0033	-0.579912	0.196893	-0.69531
AT4G22590	1.05878	-0.198778	0.808644	0.801841	-0.150541	-0.215836	-0.323973
AT3G16410	1.05834	0.156194	0.972667	1.13549	-0.413233	0.391993	-0.213655
AT1G14660	1.05553	0.968824	1.04093	0.978429	0.955503	0.993026	0.885439
AT3G11670	1.0551	0.737704	0.922242	1.02485	0.56291	0.581023	0.321245
AT4G35630	1.05426	0.745249	0.888099	0.841634	0.749807	0.452907	0.696408
AT4G33985	1.05369	1.40911	1.05238	0.959377	1.27317	1.33086	1.30384
AT3G48340	1.05227	0.117905	0.955832	1.18902	-0.69148	0.000786403	-0.689859
AT3G43930	1.05183	0.569497	1.14846	1.36275	0.306357	0.643686	-0.0545317
AT3G28550	1.05104	0.682875	1.03047	1.17255	0.479802	0.661497	0.572205
AT3G21750	1.05071	0.444769	0.805198	0.895824	0.2502	0.289542	0.361202
AT5G10770	1.04873	0.0578223	1.30543	1.26725	0.0367868	0.277543	0.00984731
AT4G20830	1.04846	0.990112	0.682072	0.618179	1.19764	0.838131	1.31368
AT5G56200	1.0474	0.845579	1.1463	1.15957	0.220446	0.327869	0.0580211
AT1G31480	1.04664	0.614086	0.896049	1.01284	0.522288	0.437459	0.349557
AT4G24140	1.04625	-0.482583	0.728056	0.82137	-0.469002	-0.669928	-0.945953
AT3G07540	1.04576	0.784734	0.973738	0.910254	0.824829	0.524568	0.762144
AT1G74090	1.04528	0.653548	0.858329	1.1196	-0.689021	0.138922	-0.860407
AT1G33610	1.04502	1.65782	1.22183	1.04196	1.86765	1.89896	1.89155
AT1G64930	1.0444	0.625872	0.809151	1.16619	0.0549462	0.538073	0.501824
AT1G16850	1.04365	0.337485	0.308221	0.344619	-0.35153	0.309946	-0.12615
AT1G67800	1.04096	1.03081	1.02201	1.04398	1.13678	0.902085	0.907942
AT5G36940	1.0399	0.422482	0.880524	0.792142	0.0449312	0.0728587	-0.181979
AT3G23570	1.03955	0.875367	0.986589	0.743253	0.708435	0.586814	0.708897
AT4G39940	1.03771	0.0786701	0.866783	0.993042	-0.611787	-0.220274	-0.785323
AT5G57625	1.03709	1.07052	1.17432	1.28106	0.961567	0.937987	1.01283
AT2G37290	1.03692	0.495239	0.978519	0.992352	0.0737219	0.260509	-0.245847
AT4G39980	1.03556	0.98619	0.744276	0.724511	1.05768	0.758232	0.877139
AT1G16905	1.03553	0.873356	0.968629	1.20939	0.805116	1.10105	1.01538
AT5G19420	1.03537	0.456983	0.953186	0.940965	0.28076	0.394624	0.159369
AT5G54810	1.03505	1.10848	0.882944	0.784305	1.22083	0.949277	1.40779
AT5G17850	1.03488	0.838711	0.885254	0.868792	0.970245	0.836812	1.02167
AT2G12400	1.03466	0.37839	0.834791	0.964303	-0.194355	0.322203	-0.176799
AT2G34090	1.03439	0.84497	0.939097	0.870503	0.892675	0.901704	0.9812
AT1G29300	1.0341	0.6271	1.06965	1.06805	0.845376	0.693746	0.847253
AT1G62980	1.0324	0.888352	0.987163	1.10716	0.555798	0.642184	0.625366
AT5G14960	1.03232	0.364725	0.877307	0.714336	-0.32803	0.0268503	-0.0404772
AT4G01600	1.03232	-0.405782	0.918223	1.00819	-0.749224	-0.545462	-0.422626
AT1G06620	1.03083	0.528042	1.01211	0.958625	0.569058	0.690349	0.545246
AT3G20557	1.02984	1.50341	0.977758	0.890568	0.659068	1.16597	0.68833
AT4G04700	1.02974	1.15923	1.26781	1.20752	0.926577	0.739753	0.673346
AT5G65990	1.02924	0.131733	0.632966	1.08497	0.262088	0.390494	0.539588
AT3G61170	1.0265	0.635332	0.472046	0.939034	0.420053	0.462182	0.621489
AT5G66880	1.02554	1.0088	0.878916	0.996503	0.275407	0.649108	0.0888026
AT4G00630	1.02535	0.40039	0.843927	0.927436	0.247354	0.345889	0.256733
AT4G02050	1.02372	0.904127	0.994225	0.955425	0.653651	0.646736	0.466443
AT2G45120	1.02168	0.922645	1.14469	1.14809	0.132178	0.637866	0.186725
AT2G18950	1.02121	0.62812	0.740856	0.549017	0.706863	0.414336	0.63962
AT5G62940	1.01996	0.839325	0.794093	0.688552	1.63203	1.32328	1.69719
AT1G08290	1.01962	0.905602	1.01035	0.850705	1.02624	0.936902	0.823169
AT4G26640	1.01901	0.444193	0.901824	1.01338	0.243718	0.408474	0.101882
AT3G22200	1.01865	0.358714	0.777223	0.738604	0.586843	0.269435	0.433437
AT1G70460	1.01517	0.983059	0.967723	1.11559	0.710304	0.894128	0.806768
AT1G71380	1.01457	0.0240995	1.04547	1.05973	0.578745	0.348932	0.684391
AT1G13420	1.01446	0.152734	1.4103	1.2361	-0.414307	0.295722	-0.39136
AT4G28720	1.01443	1.65993	1.67516	1.41571	1.71955	1.569	1.85874
AT4G34920	1.0142	0.551784	0.980673	1.00453	0.0358996	0.15212	-0.134353
AT3G44770	1.01302	-0.030948	1.02861	0.766943	0.159696	-0.213869	-0.417541
AT3G19390	1.01233	0.471915	0.941419	0.887778	-0.0531395	0.155219	-0.341112
AT5G50800	1.01202	-1.22213	1.51512	1.02433	-4.61629	-1.12902	-4.24277
AT2G23950	1.01177	0.346141	0.833104	0.943444	-0.0427254	0.337079	-0.0819275
AT2G36650	1.01149	-0.00363115	0.471261	0.812998	-0.37943	0.090808	-0.38869
AT4G00080	1.01141	1.0028	1.04556	1.30388	0.790825	0.774271	0.883055
AT4G15350	1.0114	0.910516	0.594417	0.96691	0.854874	0.988496	1.08829
AT2G39780	1.01134	0.520298	0.765324	0.969511	-0.00534582	0.307691	-0.271756
AT5G54490	1.00953	1.49514	0.992504	0.890593	1.08478	1.16001	1.06096
AT5G60800	1.00881	0.900865	0.809058	0.980267	1.05816	1.22548	1.3279
AT3G22850	1.00875	0.42804	0.797908	0.671354	0.153637	0.178069	0.168073
AT1G79420	1.00872	0.589335	0.921076	0.741192	0.711597	0.699175	0.622515
AT1G77510	1.00829	0.381869	0.611743	0.810578	0.0520306	0.0010435	0.0736562
AT1G74000	1.0077	0.416721	0.69751	0.622703	0.747903	0.246851	0.448291
AT1G24267	1.00732	0.492207	0.87695	0.927558	0.30864	0.403607	0.273738
AT1G33700	1.00728	1.09257	1.03071	1.23833	0.633898	0.907984	0.551942
AT1G04990	1.00632	0.522902	0.732247	0.840787	0.555818	0.418021	0.555857
AT3G06460	1.0058	0.716203	0.813079	1.16338	0.656867	0.905293	0.764187
AT5G46520	1.00503	1.41725	1.26789	1.09251	1.46163	1.32801	1.54739
AT2G29980	1.00436	0.835844	0.868867	0.953477	0.44973	0.728489	0.533319
AT1G80820	1.00425	0.519893	0.762985	0.684707	0.90335	0.634767	0.770552
AT1G71100	1.00359	0.558535	0.674757	0.735808	0.281929	0.507729	0.424908
AT2G26480	1.00243	-0.256252	0.727352	0.959365	-0.379197	-0.12691	-0.530075
AT1G11570	1.00212	0.865319	0.869416	0.687412	1.10972	0.975506	0.988459
AT1G30550	1.00127	0.471123	0.941306	1.03557	0.0475017	0.311937	-0.029197
AT5G48410	1.00042	0.569179	0.570807	0.290502	1.39188	0.460741	1.05101
AT5G23820	1.00003	0.108249	0.835179	0.841815	0.1558	0.361826	0.264485
