# Supplementary material for: Comparative functional analyses of PHR1, PHL1, and PHL4 transcription factors in regulating Arabidopsis responses to phosphate starvation
Source: Front Plant Sci. 2024 Apr 19;15:1379562. doi: 10.3389/fpls.2024.1379562 (PMC11066281; doi:10.3389/fpls.2024.1379562)
Supplement: Supplementary Table 4 — Mutation-affected PSI genes. [file Table_4.xlsx]

## Sheet: Table contents
Table contents of Supplementary Table 4
Supplementary Table 4A. phr1-affected PSI genes
Supplementary Table 4B. phl1-affected PSI genes
Supplementary Table 4C. phl4-affected PSI genes
Supplementary Table 4D. phr1phl1-affected PSI genes
Supplementary Table 4E. phr1phl4-affected PSI genes
Supplementary Table 4F. phr1phl1phl4-affected PSI genes

## Sheet: 4A
Supplementary Table 4A. phr1-affected PSI genes. Log2FC was obtained from the fold change between Pi-deficient phr1 and WT in a Log2 manner. "Category" refers to the responsiveness of the PSI genes in response to Pi starvation where High represents Log2FC > 5, Medium represents 2 < Log2FC ≤ 5, Low represents 1 ≤ Log2FC ≤ 2, respectively. phr1_-Pi_TPM and WT_-Pi_TPM refer to the TPM value of the P…
AGI	Gene Model Description	Primary Gene Symbol	Category	Log2FC	FDR	phr1_-Pi_TPM	WT_-Pi_TPM
AT1G56360	purple acid phosphatase 6;(source:Araport11)	PURPLE ACID PHOSPHATASE 6 (PAP6)	High	-7.75076	3.33468e-09	0	2.50024
AT2G46880	purple acid phosphatase 14;(source:Araport11)	PURPLE ACID PHOSPHATASE 14 (PAP14)	High	-7.51302	2.74221e-33	0.107821	19.4007
AT5G08030	Encodes a member of the glycerophosphodiester phosphodiesterase (GDPD) family.	GLYCEROPHOSPHODIESTER PHOSPHODIESTERASE 6 (GDPD6)	High	-6.27497	9.46792e-12	0.0674675	5.26288
AT5G35050	NA	NA	High	-6.25336	4.88127e-15	0.142583	10.9482
AT2G45135	RING/U-box superfamily protein;(source:Araport11)		High	-6.15773	2.7759e-246	1.8857	131.273
AT1G67860	transmembrane protein;(source:Araport11)		High	-5.85022	2.87538e-05	0.0485235	3.01633
AT2G18130	purple acid phosphatase 11;(source:Araport11)	PURPLE ACID PHOSPHATASE 11 (PAP11)	High	-5.75633	1.70844e-18	0.132099	7.17593
AT2G18530	Protein kinase superfamily protein;(source:Araport11)		High	-5.27746	2.4747e-31	0.596606	23.0364
AT3G54700	Encodes Pht1;7, a member of the Pht1 family of phosphate transporters which include: Pht1;1/At5g43350, Pht1;2/At5g43370, Pht1;3/At5g43360, Pht1;4/At2g38940, Pht1;5/At2g32830, Pht1;6/At5g43340, Pht1;7/At3g54700, Pht1;8/At1g20860, Pht1;9/At1g76430 (Plant Journal 2002, 31:341).	PHOSPHATE TRANSPORTER 1;7 (PHT1;7)	High	-5.18676	1.22743e-88	0.597447	21.3771
AT2G24000	serine carboxypeptidase-like 22;(source:Araport11)	SERINE CARBOXYPEPTIDASE-LIKE 22 (scpl22)	High	-5.01227	3.41581e-37	0.390343	12.4189
AT1G52120	Mannose-binding lectin superfamily protein;(source:Araport11)		High	-4.95783	6.42596e-37	0.328337	9.87423
AT1G20735	F-box and associated interaction domains-containing protein;(source:Araport11)		High	-4.93822	1.05024e-06	0.0764752	2.26821
AT4G13800	magnesium transporter NIPA (DUF803);(source:Araport11)	(ENOR3L3)	High	-4.89688	4.84129e-16	0.10209	2.98573
AT3G52310	ABC transporter G family member 27;(source:Araport11)	ATP-BINDING CASSETTE G27 (ABCG27)	High	-4.79916	4.10204e-26	0.175897	4.70232
AT4G15210	cytosolic beta-amylase expressed in rosette leaves and inducible by sugar. RAM1 mutants have reduced beta amylase in leaves and stems.	BETA-AMYLASE 5 (BAM5)	High	-4.79663	0	2.32386	62.7589
AT1G54760	AGAMOUS-like 85;(source:Araport11)	AGAMOUS-LIKE 85 (AGL85)	Medium	-4.77247	0.000155948	0.127777	3.31528
AT1G15600	transmembrane protein;(source:Araport11)		High	-4.60212	3.13607e-07	0.102318	2.31238
AT5G43360	Encodes Pht1;3, a member of the Pht1 family of phosphate transporters which include: Pht1;1/At5g43350, Pht1;2/At5g43370, Pht1;3/At5g43360, Pht1;4/At2g38940, Pht1;5/At2g32830, Pht1;6/At5g43340, Pht1;7/At3g54700, Pht1;8/At1g20860, Pht1;9/At1g76430 (Plant Journal 2002, 31:341).	PHOSPHATE TRANSPORTER 1;3 (PHT1;3)	High	-4.3128	1.19675e-12	0.169476	3.34969
AT5G04120	Encodes a cofactor-dependent phosphoglycerate mutase (dPGM) - like protein with phosphoserine phosphatase activity that may be responsible for serine anabolism.		Low	-4.23039	0	10.7366	196.618
AT1G52470	alpha/beta-Hydrolases superfamily protein;(source:Araport11)		High	-4.19307	6.47451e-07	0.13167	2.41021
AT5G37420	Note that previous reports (Plant Cell 2003,15:1538; PNAS 2003, 100:13407) have incorrectly named AT5G37420 as AGL105. AT5G37415 has now been named as AGL105 based on Plant Cell 2003, 15:1538 where the GenBank accession number given for AGL105 is AY141227 (Supplemental Table 3), which corresponds to AT5G37415.		High	-4.13243	8.96474e-09	0.120187	2.06529
AT2G45130	Expression is upregulated in the shoot of cax1/cax3 mutant.	SPX DOMAIN GENE 3 (SPX3)	High	-3.95519	0	43.6227	657.585
AT2G34202	Encodes a phosphate starvation-responsive microRNA that targets PHO2, an E2-UBC that negatively affects shoot phosphate content. miR399 can be negatively regulated by members of the non-coding gene families IPS1 and At4. MicroRNAs are regulatory RNAs with a mature length of ~21-nucleotides that are processed from hairpin precursors by Dicer-like enzymes. MicroRNAs can negatively regulate gene exp…	MICRORNA399D (MIR399D)	High	-3.80723	2.55318e-32	10.7156	147.501
AT1G73220	Encodes Organic Cation Transporter 1 (OCT1), likely to be involved in polyamine transport.	ORGANIC CATION/CARNITINE TRANSPORTER1 (OCT1)	High	-3.7635	0	35.0564	463.21
AT2G41480	Encodes a cationic cell-wall-bound peroxidase homolog that is involved in the lignification of cell walls. Regulated by COG1, involved in seed longevity.	PEROXIDASE 25 (PRX25)	Low	-3.71706	3.38868e-114	3.55549	45.4724
AT5G05265	None;(source:Araport11)		High	-3.71188	1.22196e-06	0.676453	8.55851
AT5G56368	Encodes a defensin-like (DEFL) family protein.		High	-3.71158	0.00134898	0.336148	4.13406
AT1G10588	Encodes a Gibberellin-regulated GASA/GAST/Snakin family protein		High	-3.67378	3.9331e-05	0.228897	2.86075
AT5G09735	None;(source:Araport11)		Medium	-3.62183	8.07543e-08	2.4152	29.1643
AT1G76470	NAD(P)-binding Rossmann-fold superfamily protein;(source:Araport11)		Medium	-3.60076	5.02609e-29	0.747347	8.79329
AT2G34210	Transcription elongation factor Spt5;(source:Araport11)	(SPT5-1)	High	-3.53327	1.52864e-265	4.10221	46.1664
AT4G10220	NEP-interacting protein, putative (DUF239);(source:Araport11)		Medium	-3.51668	5.62944e-06	0.175868	1.95569
AT4G01470	Encodes AtTIP1;3, functions as water and urea channels in pollen.	TONOPLAST INTRINSIC PROTEIN 1;3 (TIP1;3)	Medium	-3.48944	1.16975e-27	1.00579	11.0759
AT4G17680	SBP (S-ribonuclease binding protein) family protein;(source:Araport11)		Low	-3.48938	1.33578e-16	0.400486	4.39644
AT3G32030	Terpene synthase. Expressed in roots and has low enzyme activity in vitro. Products include dolabellane type diterpenes.	TERPENE SYNTHASE 9 (TPS9)	Low	-3.48606	1.71211e-156	3.6394	39.4525
AT2G39510	Encodes a plasma membrane-localized amino acid transporter likely involved in amino acid export in the developing seed.	USUALLY MULTIPLE ACIDS MOVE IN AND OUT TRANSPORTERS 14 (UMAMIT14)	Low	-3.45728	1.11081e-44	7.0968	75.8516
AT2G32830	Encodes Pht1;5, a member of the Pht1 family of phosphate transporters which include: Pht1;1/At5g43350, Pht1;2/At5g43370, Pht1;3/At5g43360, Pht1;4/At2g38940, Pht1;5/At2g32830, Pht1;6/At5g43340, Pht1;7/At3g54700, Pht1;8/At1g20860, Pht1;9/At1g76430 (Plant Journal 2002, 31:341).	PHOSPHATE TRANSPORTER 1;5 (PHT1;5)	High	-3.44975	2.55604e-74	1.64021	17.4087
AT3G05540	Encodes TCTP2, a homolog of Translationally Controlled Tumor Protein. Enhances in vitro plant regeneration.	TRANSLATIONALLY CONTROLLED TUMOR PROTEIN 2 (TCTP2)	High	-3.42552	3.85902e-05	0.365785	3.75406
AT3G03530	PHOSPHOESTERASE FAMILY PROTEIN, NPC4 is significantly induced upon phosphate starvation and plays an important role in the supply of inorganic phosphate and diacylglycerol from membrane-phospholipids during phosphate deprivation.	NON-SPECIFIC PHOSPHOLIPASE C4 (NPC4)	High	-3.30798	0	34.152	328.303
AT4G34210	one of 20 SKP1 homologs in Arabidopsis. Protein is most similar to ASK12 and RNAi lines show defects in stamen development.	SKP1-LIKE 11 (SK11)	High	-3.22036	2.34708e-16	1.54352	14.0606
AT4G13700	purple acid phosphatase 23;(source:Araport11)	PURPLE ACID PHOSPHATASE 23 (PAP23)	High	-3.20873	2.23419e-72	2.68069	24.0418
AT2G19890	hypothetical protein;(source:Araport11)		High	-3.17924	1.23253e-26	0.734109	6.38668
AT1G08170	Histone superfamily protein;(source:Araport11)	(HTB8)	High	-3.17394	4.75235e-08	0.420209	3.67346
AT2G08825	None;(source:Araport11)		High	-3.13469	0.00150842	0.452572	3.95421
AT5G54700	Ankyrin repeat family protein;(source:Araport11)		Low	-3.11187	2.67753e-10	0.237411	1.96329
AT5G62162	Encodes a phosphate starvation-responsive microRNA that targets PHO2, an E2-UBC that negatively affects shoot phosphate content. miR399 can be negatively regulated by members of the non-coding gene families IPS1 and At4. MicroRNAs are regulatory RNAs with a mature length of ~21-nucleotides that are processed from hairpin precursors by Dicer-like enzymes. MicroRNAs can negatively regulate gene exp…	MICRORNA399C (MIR399C)	High	-3.03124	9.04129e-25	12.9911	103.312
AT2G17660	RPM1-interacting protein 4 (RIN4) family protein;(source:Araport11)		Medium	-2.94171	0.000432472	0.370993	2.78074
AT4G36850	PQ-loop repeat family protein / transmembrane family protein;(source:Araport11)		Medium	-2.89083	1.53628e-216	14.1006	101.824
AT3G09400	Similar to POLTERGEIST (POL) protein phosphatase 2C. No phenotype observed in plants homozygous for a null allele. Ubiquitously expressed.	POL-LIKE 3 (PLL3)	High	-2.85463	5.12326e-123	4.15196	29.0688
AT5G67430	Acyl-CoA N-acyltransferases (NAT) superfamily protein;(source:Araport11)		Low	-2.84771	4.56393e-138	6.72046	46.8329
AT1G18100	Encodes a member of the FT and TFL1 family of phosphatidylethanolamine-binding proteins. It is expressed in seeds and up-regulated in response to ABA. Loss of function mutants show decreased rate of germination in the presence of ABA. ABA dependent regulation is mediated by both ABI3 and ABI5. ABI5 promotes MFT expression, primarily in the radicle-hypocotyl transition zone and ABI3 suppresses it …	(E12A11)	Low	-2.8394	2.33254e-24	1.2662	8.7865
AT4G36350	purple acid phosphatase 25;(source:Araport11)	PURPLE ACID PHOSPHATASE 25 (PAP25)	High	-2.83189	5.33034e-26	1.68167	11.5474
AT3G52820	purple acid phosphatase 22;(source:Araport11)	PURPLE ACID PHOSPHATASE 22 (PAP22)	Medium	-2.76312	5.96104e-201	12.0529	79.4613
AT3G48840	RNA-binding (RRM/RBD/RNP motifs) family protein;(source:Araport11)		Medium	-2.70697	6.98485e-09	0.845988	5.43436
AT2G34208	Encodes a phosphate starvation-responsive microRNA that targets PHO2, an E2-UBC that negatively affects shoot phosphate content. Also modulates plant responses to salt, ABA, and drought. miR399 can be negatively regulated by members of the non-coding gene families IPS1 and At4. MicroRNAs are regulatory RNAs with a mature length of ~21-nucleotides that are processed from hairpin precursors by Dice…	MICRORNA399F (MIR399F)	High	-2.7047	0.0103707	1.27027	8.09322
AT1G23200	ProPME pectin methyl esterase involved in embryo development.	HIGHLY METHYL ESTERIFIED SEEDS (HMS)	Low	-2.67769	5.48293e-07	0.300571	1.85482
AT1G17710	Encodes a phosphoethanolamine/phosphocholine phosphatase. It is likely to be involved in the liberation of inorganic phosphate from intracellular sources. Expression is upregulated in the shoot of cax1/cax3 mutant.	PHOSPHOETHANOLAMINE/PHOSPHOCHOLINE PHOSPHATASE 1 (PEPC1)	High	-2.64186	0	188.019	1140.3
AT1G20860	Encodes Pht1;8, a member of the Pht1 family of phosphate transporters which include: Pht1;1/At5g43350, Pht1;2/At5g43370, Pht1;3/At5g43360, Pht1;4/At2g38940, Pht1;5/At2g32830, Pht1;6/At5g43340, Pht1;7/At3g54700, Pht1;8/At1g20860, Pht1;9/At1g76430 (Plant Journal 2002, 31:341).	PHOSPHATE TRANSPORTER 1;8 (PHT1;8)	High	-2.59375	4.06683e-93	5.14487	30.2295
AT5G35940	Mannose-binding lectin superfamily protein;(source:Araport11)		Low	-2.59304	0	79.009	462.645
AT1G19200	cyclin-dependent kinase, putative (DUF581);(source:Araport11)		Medium	-2.58864	3.24979e-103	10.6918	62.191
AT5G26250	Sugar transporter expressed strongly in pollen and pollen tubes.	SUGAR TRANSPORT PROTEIN 8 (STP8)	Medium	-2.57608	2.0035e-10	0.586514	3.40804
AT2G08100	None;(source:Araport11)		High	-2.56874	2.24905e-06	1.14209	6.50491
AT5G09470	Encodes one of the mitochondrial dicarboxylate carriers (DIC): DIC1 (AT2G22500), DIC2 (AT4G24570), DIC3 (AT5G09470).	DICARBOXYLATE CARRIER 3 (DIC3)	High	-2.5611	1.66307e-25	1.92164	11.0225
AT5G17720	alpha/beta-Hydrolases superfamily protein;(source:Araport11)		Low	-2.55779	5.13041e-13	0.964161	5.48071
AT1G03170	A member of the FAF family proteins encoded by the FANTASTIC FOUR (FAF) genes: AT4G02810 (FAF1), AT1G03170 (FAF2), AT5G19260 (FAF3) and AT3G06020 (FAF4). FAFs have the potential to regulate shoot meristem size in Arabidopsis thaliana. FAFs can repress WUS, which ultimately leads to an arrest of meristem activity in FAF overexpressing lines.	FANTASTIC FOUR 2 (FAF2)	Medium	-2.54446	4.51797e-19	0.838897	4.70784
AT1G56600	GolS2 is a galactinol synthase that catalyzes the formation of galactinol from UDP-galactose and myo-inositol. GolS2 transcript levels rise in response to methyl viologen, an oxidative damage-inducing agent. Plants over-expressing GolS2 have increased tolerance to salt, chilling, and high-light stress.	GALACTINOL SYNTHASE 2 (GolS2)	High	-2.52299	1.0159e-158	17.5875	98.5406
AT2G11810	MGD3 is the major enzyme for galactolipid metabolism during phosphate starvation. Does not contribute to galactolipid synthesis under P1-sufficient conditions.	MONOGALACTOSYLDIACYLGLYCEROL SYNTHASE TYPE C (MGDC)	High	-2.49831	0	48.5531	266.423
AT1G49570	Peroxidase superfamily protein;(source:Araport11)		Medium	-2.49036	3.8451e-95	8.24716	45.0592
AT2G02990	Encodes a member of the ribonuclease T2 family that responds to inorganic phosphate starvation, and inhibits production of anthocyanin. Also involved in wound-induced signaling independent of jasmonic acid. Its expression is responsive to both phosphate (Pi) and phosphite (Phi) in roots.	RIBONUCLEASE 1 (RNS1)	Medium	-2.48708	1.53825e-90	12.3177	67.2812
AT3G26310	putative cytochrome P450	CYTOCHROME P450, FAMILY 71, SUBFAMILY B, POLYPEPTIDE 35 (CYP71B35)	Medium	-2.46023	2.55707e-15	0.963978	5.16185
AT1G17540	kinase with adenine nucleotide alpha hydrolases-like domain-containing protein;(source:Araport11)		Medium	-2.44708	2.40808e-10	0.375673	1.99159
AT1G70130	Concanavalin A-like lectin protein kinase family protein;(source:Araport11)	L-TYPE LECTIN RECEPTOR KINASE V.2 (LECRK-V.2)	High	-2.42697	8.44433e-14	0.713672	3.70452
AT1G05610	Encodes the small subunit of ADP-glucose pyrophosphorylase. The small subunit is the catalytic isoform responsible for ADP-glucose pyrophosphorylase activity. The presence of the small subunit is required for large subunit stability. Two isoforms of the small subunit (ApS1 and ApS2) have been described. ApS2 is a minor small subunit isoform present in all plant tissues tested.	ADP-GLUCOSE PYROPHOSPHORYLASE SMALL SUBUNIT 2 (APS2)	Medium	-2.40096	1.54486e-18	1.31076	6.69946
AT5G01220	Encodes a UDP-sulfoquinovose:DAG sulfoquinovosyltransferase that is involved in sulfolipid biosynthesis and whose expression is responsive to both phosphate (Pi) and phosphite (Phi) in both roots and shoots.	SULFOQUINOVOSYLDIACYLGLYCEROL 2 (SQD2)	Medium	-2.39782	0	187.637	960.683
AT4G15100	serine carboxypeptidase-like 30;(source:Araport11)	SERINE CARBOXYPEPTIDASE-LIKE 30 (scpl30)	High	-2.39775	8.2844e-26	2.17	11.136
AT3G48850	Encodes a mitochondrial phosphate transporter. Modulates plant responses to salt stress.	PHOSPHATE TRANSPORTER 3;2 (PHT3;2)	High	-2.3879	2.18104e-40	3.39383	17.2433
AT1G49700	Plant protein 1589 of unknown function;(source:Araport11)		Medium	-2.37888	0.000116667	0.397781	2.00207
AT1G21529	DRIR is a 755 nt long non coding RNA. Over-expression results in plants with increased salt and drought tolerance and ABA sensitivity. DRIR probably regulates the accumulation of genes involved in drought stress response. DRIR likely acts as a regulator of drought stress responsive gene expression.	DROUGHT INDUCED LNCRNA (DRIR)	High	-2.37647	2.35169e-36	6.65638	33.6805
AT3G25795	Encodes a trans-acting siRNA that is phosphate starvation-upregulated and activated by PAP1 (MYB75). Has been identified as a translated small open reading frame by ribosome profiling.	TRANS ACTING SIRNA 4 (TAS4)	Medium	-2.36899	6.54789e-28	3.30124	16.6377
AT1G52940	purple acid phosphatase 5;(source:Araport11)	PURPLE ACID PHOSPHATASE 5 (PAP5)	High	-2.36891	1.4523e-05	0.625378	3.12318
AT2G25095	Encodes a microRNA that targets several SPL family members, including SPL3,4, and 5. By regulating the expression of SPL3 (and probably also SPL4 and SPL5), this microRNA regulates vegetative phase change. MicroRNAs are regulatory RNAs with a mature length of ~21-nucleotides that are processed from hairpin precursors by Dicer-like enzymes. MicroRNAs can negatively regulate gene expression by atte…	to 10673957; mature miRNA and miRNA* are located on exon 2.	High	-2.36113	6.95876e-06	5.16366	25.7926
AT5G09570	Twin CX9C domain protein. Induced by low phosphate or iron, drought and heat stress. Loss of both At12cys-1 and At12cys-2 lead to enhanced tolerance to drought and light stress and increased anti-oxidant capacity.	(AT12CYS-2)	High	-2.35683	5.51332e-132	25.3254	126.448
AT4G14630	germin-like protein with N-terminal signal sequence that may target it to the vacuole, plasma membrane and/or outside the cell. The mRNA is cell-to-cell mobile.	GERMIN-LIKE PROTEIN 9 (GLP9)	Medium	-2.29976	2.40559e-127	22.3078	106.804
AT3G49580	response to low sulfur 1;(source:Araport11)	RESPONSE TO LOW SULFUR 1 (LSU1)	Low	-2.27852	6.72429e-43	6.86361	32.3458
AT3G57157	Has been identified as a translated small open reading frame by ribosome profiling.	SHORT OPEN READING FRAME 5 (SORF5)	Medium	-2.2712	3.18599e-118	96.2522	450.967
AT2G36630	Sulfite exporter TauE/SafE family protein;(source:Araport11)		Medium	-2.2478	1.48704e-16	1.2479	5.8077
AT5G10180	Encodes a low-affinity sulfate transporter expressed in the root cap and central cylinder, where it is induced by sulfur starvation. Expression in the shoot vascular system is not induced by sulfur starvation.	SULFATE TRANSPORTER 2;1 (SULTR2;1)	Medium	-2.2381	1.2772e-293	25.9165	118.585
AT3G32040	Terpenoid synthases superfamily protein;(source:Araport11)	GERANYL(GERANYL)DIPHOSPHATE SYNTHASE 1 (ATGGPS10)	Low	-2.22981	5.66575e-59	6.58375	30.0668
AT4G12290	Copper amine oxidase. Induced by ABA and involved in stomatal closure.	COPPER AMINE OXIDASE (CUAO)	High	-2.22646	3.53753e-33	2.3304	10.5717
AT2G36970	UDP-Glycosyltransferase superfamily protein;(source:Araport11)		High	-2.22268	7.0948e-27	2.28841	10.3971
AT5G50800	Encodes a member of the SWEET sucrose efflux transporter family proteins, together with RPG1, it is involved in pollen development. Together with SWEET14, it is likely involved in modulating the GA response and is required for proper development of anthers, seeds and seedlings.	(SWEET13)	Low	-2.21959	9.91556e-15	2.14046	9.74485
AT5G20410	Encodes a type B monogalactosyldiacylglycerol (MGDG) synthase. Strongly induced by phosphate deprivation, and in non-photosynthetic tissues. Does not contribute to galactolipid synthesis under Pi-sufficient conditions but does under Pi starvation.	MONOGALACTOSYLDIACYLGLYCEROL SYNTHASE 2 (MGD2)	Medium	-2.21238	1.46425e-180	22.9967	103.661
AT4G12530	Encodes a member of the AZI family of lipid transfer proteins.	(AZI7)	Medium	-2.21063	1.40121e-08	1.63726	7.29998
AT3G03260	Encodes a homeobox-leucine zipper family protein belonging to the HD-ZIP IV family.	HOMEODOMAIN GLABROUS 8 (HDG8)	High	-2.20442	2.01403e-29	1.78424	8.01477
AT5G01820	Encodes a CBL-interacting serine/threonine protein kinase.	SERINE/THREONINE PROTEIN KINASE 1 (SR1)	Low	-2.1754	8.8328e-289	33.1784	145.56
AT2G17280	Phosphoglycerate mutase family protein;(source:Araport11)		Medium	-2.17353	1.17428e-187	31.4949	137.909
AT1G57830	Toll-Interleukin-Resistance (TIR) domain family protein;(source:Araport11)		Medium	-2.15537	0.00216907	0.696467	3.0274
AT1G18970	Encodes a germin-like protein with possible oxalate oxidase activity (based on GenBank record).	GERMIN-LIKE PROTEIN 4 (GLP4)	Low	-2.15238	4.76048e-49	9.14731	39.5624
AT4G24450	phosphoglucan, water dikinase;(source:Araport11)	PHOSPHOGLUCAN, WATER DIKINASE (PWD)	Medium	-2.14258	5.10539e-67	2.52552	10.8323
AT4G33330	Encodes a glucuronyltransferase responsible for the addition of GlcA residues onto xylan and for secondary wall deposition.	PLANT GLYCOGENIN-LIKE STARCH INITIATION PROTEIN 3 (PGSIP3)	Low	-2.13414	8.90182e-77	6.00775	25.5639
AT5G65500	U-box domain-containing protein kinase family protein;(source:Araport11)		Medium	-2.1224	8.9744e-26	1.73967	7.32413
AT4G12350	Encodes a transcriptional regulator that directly activates lignin biosynthesis genes and phenylalanine biosynthesis genes during secondary wall formation.	MYB DOMAIN PROTEIN 42 (MYB42)	Low	-2.11131	2.03932e-07	0.951176	4.03942
AT2G08820	None;(source:Araport11)		High	-2.11006	1.16471e-07	4.5495	19.1636
AT5G14650	Encodes a cell wall localized endo-polygalacturonase.	(PGLR)	Low	-2.10284	6.08201e-24	2.4539	10.2297
AT3G25240	sulfate/thiosulfate import ATP-binding protein, putative (DUF506);(source:Araport11)		High	-2.10062	2.93155e-180	42.9931	179.358
AT2G37870	Bifunctional inhibitor/lipid-transfer protein/seed storage 2S albumin superfamily protein;(source:Araport11)		Medium	-2.08973	1.70859e-105	34.4705	142.341
AT1G76430	Encodes Pht1;9, a member of the Pht1 family of phosphate transporters which include: Pht1;1/At5g43350, Pht1;2/At5g43370, Pht1;3/At5g43360, Pht1;4/At2g38940, Pht1;5/At2g32830, Pht1;6/At5g43340, Pht1;7/At3g54700, Pht1;8/At1g20860, Pht1;9/At1g76430 (Plant Journal 2002, 31:341).	PHOSPHATE TRANSPORTER 1;9 (PHT1;9)	High	-2.08033	2.40161e-93	9.48319	38.9085
AT5G59310	Encodes a member of the lipid transfer protein family. Proteins of this family are generally small (~9 kD), basic, expressed abundantly and contain eight Cys residues. The proteins can bind fatty acids and acylCoA esters and can transfer several different phospholipids. They are localized to the cell wall. The mRNA is present in flowers and siliques, and is strongly up-regulated by abscisic acid.…	LIPID TRANSFER PROTEIN 4 (LTP4)	High	-2.06923	0.00677044	0.559158	2.24673
AT4G25010	Encodes a member of the SWEET sucrose efflux transporter family proteins. Together with SWEET13, it is likely involved in modulating the GA response and is required for proper development of anthers, seeds and seedlings.	(SWEET14)	Medium	-2.05305	5.27811e-23	3.5521	14.4151
AT2G48150	Encodes glutathione peroxidase.	GLUTATHIONE PEROXIDASE 4 (GPX4)	Low	-2.04959	7.22982e-07	1.14922	4.63324
AT5G44005	hypothetical protein;(source:Araport11)		Low	-2.02309	1.12969e-26	5.41551	21.3111
AT1G64590	NAD(P)-binding Rossmann-fold superfamily protein;(source:Araport11)		Medium	-2.0195	6.71015e-52	139.973	551.129
AT3G28600	P-loop containing nucleoside triphosphate hydrolases superfamily protein;(source:Araport11)		Medium	-1.98032	3.08816e-10	1.15261	4.42032
AT1G53130	Encodes GRIM REAPER (GRI), involved in the regulation of cell death induced by extracellular ROS (reactive oxygen species). Secreted into the extracellular space.	GRIM REAPER (GRI)	Low	-1.97433	1.74542e-07	1.85838	7.05478
AT2G34810	FAD-binding Berberine family protein;(source:Araport11)	(ATBBE16)	Low	-1.97173	8.73262e-47	4.93426	18.7561
AT1G73010	Encodes PPsPase1, a pyrophosphate-specific phosphatase catalyzing the specific cleavage of pyrophosphate (Km 38.8 uM) with an alkaline catalytic pH optimum. Expression is upregulated in the shoot of cax1/cax3 mutant.	PHOSPHATE STARVATION-INDUCED GENE 2 (PS2)	High	-1.97159	0	389.805	1485.68
AT4G10120	Encodes a protein with putative sucrose-phosphate synthase activity.	SUCROSE PHOSPHATE SYNTHASE 4F (SPS4F)	High	-1.97145	3.25606e-242	14.6933	55.9923
AT4G24890	purple acid phosphatase 24;(source:Araport11)	PURPLE ACID PHOSPHATASE 24 (PAP24)	Medium	-1.96401	3.56635e-62	8.53626	32.2946
AT4G33550	Bifunctional inhibitor/lipid-transfer protein/seed storage 2S albumin superfamily protein;(source:Araport11)		Low	-1.96323	9.0609e-138	45.6929	173.225
AT1G47130	hypothetical protein;(source:Araport11)		Medium	-1.9505	0.0256526	1.43918	5.41584
AT3G28290	Encodes a protein with sequence similarity to integrins. Localized to the cytoplasm and plasma membrane. Expressed in all tissues assayed.	(AT14A)	Medium	-1.94903	8.32853e-05	0.498981	1.8881
AT5G43300	Encodes a member of the glycerophosphodiester phosphodiesterase (GDPD) family.	GLYCEROPHOSPHODIESTER PHOSPHODIESTERASE 3 (GDPD3)	Medium	-1.93844	5.27164e-39	4.88534	18.2253
AT1G09180	A member of ARF-like GTPase family. A thaliana has 21 members, in two subfamilies, ARF and ARF-like (ARL) GTPases.	SECRETION-ASSOCIATED RAS SUPER FAMILY 1 (SARA1A)	Low	-1.92675	0.00381355	0.729143	2.71901
AT2G37880	MIZU-KUSSEI-like protein (Protein of unknown function, DUF617);(source:Araport11)		Medium	-1.92417	0.000912463	0.604552	2.24427
AT3G06020	A member of the FAF family proteins encoded by the FANTASTIC FOUR (FAF) genes: AT4G02810 (FAF1), AT1G03170 (FAF2), AT5G19260 (FAF3) and AT3G06020 (FAF4). FAFs have the potential to regulate shoot meristem size in Arabidopsis thaliana. FAFs can repress WUS, which ultimately leads to an arrest of meristem activity in FAF overexpressing lines.	FANTASTIC FOUR 4 (FAF4)	Medium	-1.90887	7.81691e-17	3.03309	11.1117
AT5G61550	U-box domain-containing protein kinase family protein;(source:Araport11)		Medium	-1.90813	1.59171e-126	13.0138	47.4305
AT1G73040	Mannose-binding lectin superfamily protein;(source:Araport11)		Medium	-1.90788	3.12507e-09	2.39912	8.69451
AT2G22750	basic helix-loop-helix (bHLH) DNA-binding superfamily protein;(source:Araport11)		Low	-1.90505	4.04712e-06	0.855528	3.12509
AT2G07042	other_RNA;(source:Araport11)		Medium	-1.88816	5.20333e-09	2.2523	8.08771
AT4G13000	AGC (cAMP-dependent, cGMP-dependent and protein kinase C) kinase family protein;(source:Araport11)		Medium	-1.88244	9.34173e-23	4.06761	14.5563
AT2G24010	serine carboxypeptidase-like 23;(source:Araport11)	SERINE CARBOXYPEPTIDASE-LIKE 23 (scpl23)	Medium	-1.87896	6.06653e-18	2.21298	7.91814
AT2G34350	Nodulin-like / Major Facilitator Superfamily protein;(source:Araport11)		Medium	-1.86591	1.17762e-36	5.7711	20.3805
AT4G22610	Bifunctional inhibitor/lipid-transfer protein/seed storage 2S albumin superfamily protein;(source:Araport11)		Low	-1.86515	1.89632e-42	11.9238	42.1609
AT3G09922	Encodes a gene product whose expression is responsive to both phosphate (Pi) and phosphite (Phi) in both roots and shoots.	INDUCED BY PHOSPHATE STARVATION1 (IPS1)	High	-1.8533	0	336.747	1182.66
AT4G01390	TRAF-like family protein;(source:Araport11)		Low	-1.84884	1.58576e-97	37.1238	129.657
AT3G21620	ERD (early-responsive to dehydration stress) family protein;(source:Araport11)		Low	-1.84532	7.94401e-19	1.76687	6.18287
AT1G53100	Core-2/I-branching beta-1,6-N-acetylglucosaminyltransferase family protein;(source:Araport11)		Low	-1.84417	1.93697e-07	0.996145	3.45882
AT4G19810	ChiC encodes a Class V chitinase that is a part of glycoside hydrolase family 18 based on CAZy groupings. It appears to primarily act as an exochitinase in vitro where it predominantly cleaves a chitobiose (GlcNAc)2 residue from the non-reducing end of a chitin oligosaccharide. However, it shows some minor endochitinase activity in vitro, as well. A putative 24 amino-acid signal peptide may direc…	CLASS V CHITINASE (ChiC)	Medium	-1.82745	1.31084e-250	68.1456	234.796
AT5G39720	avirulence induced protein 2 like protein;(source:Araport11)	AVIRULENCE INDUCED GENE 2 LIKE PROTEIN (AIG2L)	Medium	-1.8259	1.36015e-38	13.6447	47.0795
AT5G23810	Encodes nonfunctional amino acid transporter. AAP7 is the most distantly related member of the AAP family, a group of well characterized amino acid transporters within the ATF1 superfamily. Expression of this gene has not been detected with RNA gel blots or promoter GUS studies.	AMINO ACID PERMEASE 7 (AAP7)	Low	-1.82514	5.75679e-25	3.14117	10.7813
AT1G20030	Pathogenesis-related thaumatin superfamily protein;(source:Araport11)		Medium	-1.80144	2.13337e-48	8.00653	27.155
AT4G39795	hypothetical protein (DUF581);(source:Araport11)		Low	-1.79873	1.60786e-26	10.6347	35.9619
AT1G23110	fold protein;(source:Araport11)		High	-1.79764	6.85449e-56	10.4588	35.3118
AT4G34510	Encodes KCS17, a member of the 3-ketoacyl-CoA synthase family involved in the biosynthesis of VLCFA (very long chain fatty acids).	3-KETOACYL-COA SYNTHASE 17 (KCS17)	Medium	-1.78884	5.1983e-12	1.51166	5.06737
AT1G52800	2-oxoglutarate (2OG) and Fe(II)-dependent oxygenase superfamily protein;(source:Araport11)		Medium	-1.76578	9.81963e-06	1.18834	3.90066
AT1G09240	Encodes a nicotianamine synthase.	NICOTIANAMINE SYNTHASE 3 (NAS3)	High	-1.76075	3.35737e-05	0.881719	2.9073
AT5G11930	Encodes a member of the CC-type glutaredoxin (ROXY) family that has been shown to interact with the transcription factor TGA2.	(ROXY20)	Low	-1.76039	8.67588e-05	1.43021	4.66941
AT3G12500	encodes a basic chitinase involved in ethylene/jasmonic acid mediated signalling pathway during systemic acquired resistance based on expression analyses.	BASIC CHITINASE (HCHIB)	Medium	-1.75349	2.13691e-274	118.576	388.323
AT2G26370	MD-2-related lipid recognition domain-containing protein;(source:Araport11)		Medium	-1.752	7.68011e-71	27.7324	90.7352
AT5G67080	member of MEKK subfamily	MITOGEN-ACTIVATED PROTEIN KINASE KINASE KINASE 19 (MAPKKK19)	Medium	-1.7393	1.08669e-26	7.21891	23.3138
AT4G17030	Encodes EXLB1 (expansin-like B1), a member of the expansin family.	EXPANSIN-LIKE B1 (EXLB1)	Low	-1.72828	6.51507e-88	32.105	103.356
AT5G07310	encodes a member of the ERF (ethylene response factor) subfamily B-4 of ERF/AP2 transcription factor family. The protein contains one AP2 domain. There are 7 members in this subfamily. Cytokinin production induced by jasmonate represses adventitious rooting.	ETHYLENE RESPONSE FACTOR 115 (ERF115)	Medium	-1.72749	0.000287756	0.888453	2.84046
AT1G60470	Predicted to encode a galactinol synthase.	GALACTINOL SYNTHASE 4 (GolS4)	Medium	-1.7173	4.73206e-48	16.7237	53.5282
AT5G43370	Encodes a phosphate transporter Pht1;2. Members of the Pht1 family of phosphate transporters include: Pht1;1/At5g43350, Pht1;2/At5g43370, Pht1;3/At5g43360, Pht1;4/At2g38940, Pht1;5/At2g32830, Pht1;6/At5g43340, Pht1;7/At3g54700, Pht1;8/At1g20860, Pht1;9/At1g76430 (Plant Journal 2002, 31:341) The mRNA is cell-to-cell mobile.	PHOSPHATE TRANSPORTER 2 (PHT1;2)	High	-1.71085	7.67826e-274	144.043	458.099
AT5G24655	response to low sulfur 4;(source:Araport11)	RESPONSE TO LOW SULFUR 4 (LSU4)	Medium	-1.70842	7.24443e-19	7.9717	25.2155
AT4G06065	None;(source:Araport11)		Medium	-1.70263	0.000202966	2.92178	9.29137
AT4G36870	Encodes a member of the BEL family of homeodomain proteins. Plants doubly mutant for saw1/saw2 (blh2/blh4) have serrated leaves. BP is expressed in the serrated leaves, therefore saw1/saw2 may act redundantly to repress BP in leaves. Regulates together with BLH4 demethylesterification of homogalacturonan in seed mucilage.	BEL1-LIKE HOMEODOMAIN 2 (BLH2)	Low	-1.6999	4.8084e-21	1.89801	5.99418
AT5G64910	Serine/Threonine-kinase;(source:Araport11)		High	-1.69924	0.000156757	0.640198	2.03094
AT5G52260	Member of the R2R3 factor gene family.	MYB DOMAIN PROTEIN 19 (MYB19)	Low	-1.69544	4.85994e-09	3.04394	9.60407
AT4G36220	encodes ferulate 5-hydroxylase (F5H). Involved in lignin biosynthesis.	FERULIC ACID 5-HYDROXYLASE 1 (FAH1)	Low	-1.68702	8.09241e-120	23.772	74.2561
AT3G43110	transmembrane protein;(source:Araport11)		Medium	-1.67873	2.87507e-152	69.4953	216.138
AT5G63130	Octicosapeptide/Phox/Bem1p family protein;(source:Araport11)		Medium	-1.66856	7.47889e-68	13.7934	42.5905
AT5G48010	Encodes an oxidosqualene cyclase involved in the biosynthesis of thalianol, a tricyclic triterpenoid of unknown function. Overexpression of THAS leads to dwarfing in the aerial tissues of Arabidopsis plants, but increases their root length. THAS is part of a small operon-like cluster of genes (with At5g48000 (THAH) and At5g47990 (THAD)) involved in thalianol metabolism.	THALIANOL SYNTHASE 1 (THAS1)	Low	-1.65127	1.96259e-30	151.804	463.026
AT1G30560	Encodes a member of the phosphate starvation-induced glycerol-3-phosphate permease gene family: AT3G47420(G3Pp1), AT4G25220(G3Pp2), AT1G30560(G3Pp3), AT4G17550(G3Pp4) and AT2G13100(G3Pp5).	GLYCEROL-3-PHOSPHATE PERMEASE 3 (G3Pp3)	High	-1.64651	2.02562e-24	5.42111	16.5615
AT3G53980	Bifunctional inhibitor/lipid-transfer protein/seed storage 2S albumin superfamily protein;(source:Araport11)		Low	-1.63849	1.00227e-212	375.348	1135.51
AT1G32970	Subtilisin-like serine endopeptidase family protein;(source:Araport11)		High	-1.62231	1.65254e-31	4.85823	14.5089
AT3G09560	The PAH1 gene encodes a phosphatidate phosphohydrolase. Mutant analysis revealed its involvement in galactolipid synthesis pathway, and the membrane lipid remodeling. The pah1pah2 double-mutant showed enhanced Al-susceptibility under low-P conditions, but there was no significant differences in Al tolerance between pah1pah2 and wild type when they were grown in a solution containing 35 &#956;M Pi.	PHOSPHATIDIC ACID PHOSPHOHYDROLASE 1 (PAH1)	Medium	-1.6037	9.03892e-176	27.6751	81.7577
AT2G24850	Encodes a tyrosine aminotransferase that is responsive to treatment with jasmonic acid.	TYROSINE AMINOTRANSFERASE 3 (TAT3)	High	-1.60186	1.32298e-215	54.2173	159.826
AT3G50290	HXXXD-type acyl-transferase family protein;(source:Araport11)		Low	-1.59163	9.93317e-07	1.61984	4.69735
AT5G02170	Transmembrane amino acid transporter family protein;(source:Araport11)		Low	-1.59135	2.30324e-68	16.8365	49.1906
AT5G18350	Disease resistance protein (TIR-NBS-LRR class) family;(source:Araport11)		Medium	-1.58288	1.44547e-08	0.756558	2.19575
AT2G04038	basic leucine-zipper 48;(source:Araport11)	BASIC LEUCINE-ZIPPER 48 (bZIP48)	Low	-1.58194	0.0325068	0.952035	2.78958
AT5G62160	member of Fe(II) transporter isolog family	ZINC TRANSPORTER 12 PRECURSOR (ZIP12)	High	-1.55844	6.89069e-13	2.83874	8.10532
AT4G01830	P-glycoprotein 5;(source:Araport11)	ATP-BINDING CASSETTE B5 (ABCB5)	Medium	-1.55079	2.20993e-32	3.63064	10.336
AT3G47220	Encodes a plasma membrane-localized phosphoinositide-specific phospholipase C with a role in thermotolerance.	PHOSPHATIDYLINOSITOL-SPECIFIC PHOSPHOLIPASE C9 (PLC9)	Low	-1.54728	2.50857e-79	14.9619	42.4739
AT2G23960	Class I glutamine amidotransferase-like superfamily protein;(source:Araport11)		Low	-1.53802	5.0649e-27	10.6441	29.9556
AT5G04785	None;(source:Araport11)		High	-1.53367	0.0340323	1.77513	4.94543
AT4G20210	Terpenoid cyclases/Protein prenyltransferases superfamily protein;(source:Araport11)	TERPENE SYNTHASE 8 (TPS08)	Low	-1.52189	5.92303e-56	11.7435	32.7315
AT1G54160	Encodes a member of the CCAAT-binding transcription factor (CBF-B/NF-YA) family. Expression is upregulated in response to ABA and drought. This regulation appears to be mediated by MIR169A which is downregulated in response to drought. NFYA5 is a target of MIR169A. Loss of function mutations are hypersensitive to drought.	NUCLEAR FACTOR Y, SUBUNIT A5 (NF-YA5)	Medium	-1.5214	2.11052e-05	1.26951	3.52858
AT3G04370	Encodes a plasmodesmal protein that may be involved in the intercellular movement of molecules through the plasmodesmata. The protein has two DUF26 domains and a single transmembrane domain.	PLASMODESMATA-LOCATED PROTEIN 4 (PDLP4)	Low	-1.52016	1.81977e-25	8.23769	22.9787
AT1G34540	member of CYP94D	CYTOCHROME P450, FAMILY 94, SUBFAMILY D, POLYPEPTIDE 1 (CYP94D1)	Medium	-1.5201	1.82836e-15	3.81009	10.5851
AT4G24140	alpha/beta-Hydrolases superfamily protein;(source:Araport11)		Low	-1.51802	5.27639e-100	31.6139	87.9068
AT5G24140	Encodes a protein with similarity to squalene monoxygenases.	SQUALENE MONOOXYGENASE 2 (SQP2)	Low	-1.51209	4.18892e-110	52.9199	146.494
AT3G03790	ankyrin repeat family protein / regulator of chromosome condensation (RCC1) family protein;(source:Araport11)		Medium	-1.50548	3.0817e-273	48.971	135.092
AT3G16390	Encodes a nitrile-specifier protein NSP3. NSP3 is one out of five (At3g16400/NSP1, At2g33070/NSP2, At3g16390/NSP3, At3g16410/NSP4 and At5g48180/NSP5) A. thaliana epithiospecifier protein (ESP) homologues that promote simple nitrile, but not epithionitrile or thiocyanate formation. The mRNA is cell-to-cell mobile.	NITRILE SPECIFIER PROTEIN 3 (NSP3)	Medium	-1.50156	2.39227e-118	65.3684	179.648
AT1G21460	Nodulin MtN3 family protein;(source:Araport11)	(SWEET1)	Medium	-1.48541	0.00739222	0.685215	1.84192
AT1G35625	RING/U-box superfamily protein;(source:Araport11)		Low	-1.48275	6.15978e-11	4.46544	12.0614
AT3G14700	SART-1 family;(source:Araport11)		Medium	-1.48271	0.0034913	0.985343	2.68158
AT3G55310	NAD(P)-binding Rossmann-fold superfamily protein;(source:Araport11)		Low	-1.47739	0.000751543	1.25964	3.40052
AT3G30725	Encodes a member of the GDU (glutamine dumper) family proteins involved in amino acid export: At4g31730 (GDU1), At4g25760 (GDU2), At5g57685 (GDU3), At2g24762 (GDU4), At5g24920 (GDU5), At3g30725 (GDU6) and At5g38770 (GDU7).	GLUTAMINE DUMPER 6 (GDU6)	High	-1.47601	1.9818e-27	23.033	62.3246
AT1G22150	sulfate transporter Sultr1;3	SULFATE TRANSPORTER 1;3 (SULTR1;3)	High	-1.47584	3.08684e-20	23.2496	62.8559
AT1G11190	Encodes a bifunctional nuclease that acts on both RNA and DNA involved in nucleic acid degradation to facilitate nucleotide and phosphate recovery during senescence. It has mismatch-specific endonuclease activity with wide recognition of single base mismatches as well as the ability to cleave indel types of mismatches (heteroduplexes with loops).	BIFUNCTIONAL NUCLEASE I (BFN1)	Low	-1.47324	7.37216e-38	15.8179	42.6416
AT1G34060	Pyridoxal phosphate (PLP)-dependent transferases superfamily protein;(source:Araport11)	TRYPTOPHAN AMINOTRANSFERASE RELATED 4 (TAR4)	Medium	-1.4728	7.95757e-14	3.32439	8.93717
AT4G25160	Encodes a U-box domain-containing E3 ubiquitin ligase with central Ser/Thr protein kinase domain whose expression is responsive to both phosphate (Pi) and phosphite (Phi) in both roots and shoots.	(PUB35)	Medium	-1.47072	1.38362e-109	22.6329	60.9326
AT4G14020	Rapid alkalinization factor (RALF) family protein;(source:Araport11)		Low	-1.46559	2.93095e-31	28.247	75.9006
AT5G05340	Encodes a protein with sequence similarity to peroxidases that is involved in lignin biosynthesis. Loss of function mutations show abnormal development of xylem fibers and reduced levels of lignin biosynthetic enxymes.	PEROXIDASE 52 (PRX52)	High	-1.46216	3.69647e-85	51.8396	138.635
AT2G01880	purple acid phosphatase 7;(source:Araport11)	PURPLE ACID PHOSPHATASE 7 (PAP7)	Medium	-1.45986	8.16459e-157	83.4466	222.865
AT5G14340	Member of the R2R3 factor gene family.	MYB DOMAIN PROTEIN 40 (MYB40)	Low	-1.44676	9.56599e-26	7.99358	21.2123
AT1G34520	MBOAT (membrane bound O-acyl transferase) family protein;(source:Araport11)		Medium	-1.44595	2.87697e-12	5.87648	15.5087
AT5G26310	UGT72E3 is an UDPG:coniferyl alcohol glucosyltransferase which glucosylates sinapyl- and coniferyl alcohol as well as sinapic acid. The enzyme is thought to be involved in lignin- and phenylpropanoid metabolism. A knockdown mutant line (72E3KD) was obtained using RNAi silencing. No reduction in coniferyl alcohol 4-<i>O</i>-glucoside and sinapyl alcohol 4-<i>O</i>-glucoside was detected in this li…	(UGT72E3)	Low	-1.44568	4.57354e-57	18.4611	48.8134
AT5G13220	Plants overexpressing At5g13220.3, but not At5g13220.1 showed enhanced insensitivity to MeJa.	JASMONATE-ZIM-DOMAIN PROTEIN 10 (JAZ10)	Medium	-1.44415	1.58737e-43	12.355	32.613
AT1G08947	None;(source:Araport11)		High	-1.44296	1.05218e-07	10.1883	26.9313
AT3G25790	Encodes a nuclear localized member of the GARP family of transcription factors. Along with AtNIGT1/HRS1 it is involved in nitrate and phosphate signaling in the root.	HRS1 HOMOLOGUE 1 (HHO1)	Low	-1.44015	4.09501e-75	26.3933	69.5969
AT3G21230	The gene encodes a 4-coumarate coenzyme A ligase being able to use sinapate as substrate. The catalytic efficiency was in the following (descending) order: p-coumaric acid, caffeic acid, 5-OH-ferulic acid, ferulic acid and sinapic acid. At4CL5 was unable to use cinnamic acid as substrate. Knockout of At4CL5 (4cl5) revealed no effect on syringyl lignin content indicating that the activity observed…	4-COUMARATE:COA LIGASE 5 (4CL5)	Low	-1.42893	1.13378e-113	29.9623	78.3157
AT1G32900	UDP-Glycosyltransferase superfamily protein;(source:Araport11)	GRANULE BOUND STARCH SYNTHASE 1 (GBSS1)	Medium	-1.42858	1.75297e-08	2.53563	6.633
AT4G01600	GRAM domain family protein;(source:Araport11)		Low	-1.42707	3.48388e-15	5.74248	15.0032
AT1G05100	member of MEKK subfamily	MITOGEN-ACTIVATED PROTEIN KINASE KINASE KINASE 18 (MAPKKK18)	Low	-1.42668	8.53819e-08	2.52155	6.59254
AT3G59140	member of MRP subfamily	ATP-BINDING CASSETTE C10 (ABCC10)	Low	-1.42492	8.22686e-58	6.65836	17.3662
AT1G22290	14-3-3 family protein;(source:Araport11)		Low	-1.42121	2.51984e-05	2.46994	6.46529
AT3G53620	Encodes a soluble protein with inorganic pyrophosphatase activity that is highly specific for Mg-inorganic pyrophosphate. The mRNA is cell-to-cell mobile.	PYROPHOSPHORYLASE 4 (PPa4)	Medium	-1.41578	1.94554e-163	138.222	358.444
AT1G49960	Xanthine/uracil permease family protein;(source:Araport11)		Low	-1.41184	2.94032e-65	19.0501	49.2522
AT3G58980	F-box family protein;(source:Araport11)		Low	-1.39885	2.38985e-07	1.96934	5.04184
AT1G68450	VQ motif-containing protein;(source:Araport11)	PIGMENT DEFECTIVE 337 (PDE337)	Medium	-1.3987	7.06961e-15	9.05362	23.1244
AT5G19110	Eukaryotic aspartyl protease family protein;(source:Araport11)		Medium	-1.39814	5.64956e-155	102.278	261.873
AT5G46590	NAC domain containing protein 96;(source:Araport11)	NAC DOMAIN CONTAINING PROTEIN 96 (NAC096)	Low	-1.39534	1.27796e-07	2.44665	6.29006
AT5G36925	hypothetical protein;(source:Araport11)	ARACIN1 (ARACIN1)	Medium	-1.38589	0.0173079	0.895866	2.27236
AT3G45080	P-loop containing nucleoside triphosphate hydrolases superfamily protein;(source:Araport11)		Low	-1.37763	2.05284e-17	7.75513	19.5721
AT3G22235	cysteine-rich TM module stress tolerance protein;(source:Araport11)	CYSTEINE-RICH TRANSMEMBRANE MODULE 8 (ATHCYSTM8)	Medium	-1.37749	0.0123452	1.32456	3.33912
AT3G25760	encodes allene oxide cyclase. One of four genes in Arabidopsis that encode this enzyme, which catalyzes an essential step in jasmonic acid biosynthesis. Gene expression is induced during senescence, a process that involves jasmonic acid signalling pathway. The mRNA is cell-to-cell mobile.	ALLENE OXIDE CYCLASE 1 (AOC1)	High	-1.37698	2.41251e-19	13.2673	33.3455
AT3G23870	magnesium transporter NIPA (DUF803);(source:Araport11)	(ENOR3L2)	Medium	-1.37429	8.77538e-47	11.4425	28.8301
AT3G12220	serine carboxypeptidase-like 16;(source:Araport11)	SERINE CARBOXYPEPTIDASE-LIKE 16 (scpl16)	Low	-1.37086	1.14247e-12	3.5627	8.9315
AT4G22214	Encodes a defensin-like (DEFL) family protein.		Medium	-1.36172	4.50163e-123	103.232	257.728
AT5G56840	myb-like transcription factor family protein;(source:Araport11)		Low	-1.3609	1.95572e-05	2.29074	5.70828
AT3G02020	encodes a monofunctional aspartate kinase	ASPARTATE KINASE 3 (AK3)	Medium	-1.35478	2.89412e-121	48.9806	121.709
AT5G09480	hydroxyproline-rich glycoprotein family protein;(source:Araport11)		Low	-1.35437	3.55569e-119	159.296	395.774
AT2G38740	HAD-type phosphosugar phosphatase.	BROAD-RANGE SUGAR PHOSPHATE PHOSPHATASE (SGPP)	Low	-1.35257	3.29427e-118	82.0893	203.604
AT1G79320	Encodes a putative metacaspase. Arabidopsis contains three type I MCP genes (MCP1a-c) and six type II MCP genes (MCP2a?f): AtMCP1a/At5g64240, AtMCP1b/At1g02170, AtMCP1c/At4g25110, AtMCP2a/At1g79310, AtMCP2b/At1g79330, AtMCP2c/At1g79320, AtMCP2d/At1g79340, AtMCP2e/At1g16420, AtMCP2f/At5g04200.	METACASPASE 6 (MC6)	Medium	-1.35121	2.3571e-30	13.3648	33.107
AT5G08391	transmembrane protein, putative (DUF 3339);(source:Araport11)		Medium	-1.34858	0.0118591	1.87751	4.69902
AT1G78370	Encodes glutathione transferase belonging to the tau class of GSTs. Naming convention according to Wagner et al. (2002).	GLUTATHIONE S-TRANSFERASE TAU 20 (GSTU20)	Low	-1.34493	1.20875e-84	85.9779	212.18
AT2G21510	DNAJ heat shock N-terminal domain-containing protein;(source:Araport11)		Medium	-1.34309	8.08197e-08	2.49324	6.15537
AT2G34850	NAD(P)-binding Rossmann-fold superfamily protein;(source:Araport11)	MATERNAL EFFECT EMBRYO ARREST 25 (MEE25)	Low	-1.34037	6.88962e-05	1.0659	2.63612
AT4G15396	cytochrome P450, family 702, subfamily A, polypeptide 6;(source:Araport11)	CYTOCHROME P450, FAMILY 702, SUBFAMILY A, POLYPEPTIDE 6 (CYP702A6)	Low	-1.3393	1.44151e-19	7.96717	19.6257
AT5G24600	TRP-like ion channel protein (Protein of unknown function, DUF599);(source:Araport11)		Medium	-1.33412	5.60826e-17	8.87061	21.7986
AT3G44860	Encodes a farnesoic acid carboxyl-O-methyltransferase. The mRNA is cell-to-cell mobile.	FARNESOIC ACID CARBOXYL-O-METHYLTRANSFERASE (FAMT)	High	-1.33129	8.69955e-31	15.4795	37.7577
AT1G71520	encodes a member of the DREB subfamily A-5 of ERF/AP2 transcription factor family. The protein contains one AP2 domain. There are 16 members in this subfamily including RAP2.1, RAP2.9 and RAP2.10.		Low	-1.33033	0.00233374	1.89379	4.61032
AT3G10815	RING/U-box superfamily protein;(source:Araport11)	BCA2A ZINC FINGER ATL 3 (BTL03)	Low	-1.32603	9.36142e-11	5.4277	13.2022
AT3G52720	Encodes an alpha carbonic anhydrase (CAH1) located in the chloroplast stroma. Most chloroplast proteins are encoded by the nuclear genome and imported with the help of sorting signals that are intrinsic parts of the polypeptides. CAH1 takes an alternative route through the secretory pathway, and becomes N-glycosylated before entering the chloroplast. Glycosylation and intra-molecular disulfide br…	ALPHA CARBONIC ANHYDRASE 1 (ACA1)	Medium	-1.32074	2.84968e-27	6.27303	15.225
AT3G05630	Encodes a member of the PXPH-PLD subfamily of phospholipase D proteins. Regulates vesicle trafficking. Required for auxin transport and distribution and hence auxin responses. This subfamily is novel structurally different from the majority of plant PLDs by having phox homology (PX) and pleckstrin homology (PH) domains. Involved regulating root development in response to nutrient limitation. Play…	PHOSPHOLIPASE D P2 (PLDP2)	High	-1.31841	2.8638e-159	48.1976	116.697
AT2G33240	member of Myosin-like proteins	MYOSIN XI D (XID)	Medium	-1.31042	3.76806e-36	3.66567	8.83501
AT4G13395	ROTUNDIFOLIA like 12;(source:Araport11)	ROTUNDIFOLIA LIKE 12 (RTFL12)	Medium	-1.3089	0.0262515	1.17222	2.85049
AT5G41380	CCT motif family protein;(source:Araport11)		Low	-1.3069	1.07475e-06	1.78581	4.30333
AT5G18910	Protein kinase superfamily protein;(source:Araport11)		Low	-1.30062	9.77172e-09	2.32734	5.56467
AT3G53600	Nuclear C2H2 zinc finger protein.Expression is induced by cold, osmotic, salt, and drought stress. Over expression confers some drought tolerance whereas mutants display some drought sensitivity.	(ZAT18)	Medium	-1.2883	0.00165621	1.95774	4.64635
AT4G34950	Major facilitator superfamily protein;(source:Araport11)	MAJOR FACILITATOR SUPERFAMILY 1 (MFS1)	Medium	-1.28696	6.3648e-51	21.5751	51.0812
AT4G14280	ARM repeat superfamily protein;(source:Araport11)		Low	-1.28442	2.9393e-10	2.33356	5.50303
AT1G54575	hypothetical protein;(source:Araport11)		Medium	-1.27978	2.86956e-33	34.1582	80.5962
AT2G39800	encodes a delta1-pyrroline-5-carboxylate synthase that catalyzes the rate-limiting enzyme in the biosynthesis of proline. Gene is expressed in reproductive organs and tissues under non-stress conditions but in the whole plant under water-limiting condition. Expression is also induced by abscisic acid and salt stress in a light-dependent manner. encodes a delta1-pyrroline-5-carboxylate synthase th…	DELTA1-PYRROLINE-5-CARBOXYLATE SYNTHASE 1 (P5CS1)	Low	-1.27759	1.51445e-140	65.1388	153.472
AT5G28510	beta glucosidase 24;(source:Araport11)	BETA GLUCOSIDASE 24 (BGLU24)	Low	-1.2768	4.38826e-06	1.86628	4.41899
AT1G70800	Encodes a novel NPH3/phototropin binding factor with a calcium binding domain that negatively affects hypocotyl bending under blue light conditions in Arabidopsis thaliana and may regulate phototropism.	ENHANCED BENDING 1 (EHB1)	Medium	-1.27416	7.19927e-12	7.21365	16.9405
AT3G18000	Encodes a N-methyltransferase-like protein. Double mutants of NMT1 and NMT3 are defective in leaf, root, flower, seed, and pollen development.	XIPOTL 1 (XPL1)	Medium	-1.27319	8.69885e-167	187.757	441.027
AT5G49350	Glycine-rich protein family;(source:Araport11)		Low	-1.26268	3.86087e-32	20.5577	48.001
AT4G13230	Late embryogenesis abundant protein (LEA) family protein;(source:Araport11)		Low	-1.25887	0.00179751	2.31336	5.38748
AT2G22930	UDP-Glycosyltransferase superfamily protein;(source:Araport11)		Low	-1.25429	4.27859e-46	20.197	46.7608
AT5G47590	Heat shock protein HSP20/alpha crystallin family;(source:Araport11)		Medium	-1.25387	0.00533431	1.20442	2.78483
AT2G26480	UDP-glucosyl transferase 76D1;(source:Araport11)	UDP-GLUCOSYL TRANSFERASE 76D1 (UGT76D1)	Low	-1.24744	1.02051e-16	7.29885	16.8247
AT1G08165	hypothetical protein;(source:Araport11)		High	-1.24676	3.81681e-29	32.7254	75.509
AT4G22590	Haloacid dehalogenase-like hydrolase (HAD) superfamily protein;(source:Araport11)	TREHALOSE-6-PHOSPHATE PHOSPHATASE G (TPPG)	Low	-1.24639	5.55215e-85	46.2399	106.558
AT5G36907	transmembrane protein;(source:Araport11)		Medium	-1.24488	0.00401965	2.4651	5.71348
AT3G08860	Encodes a protein that is predicted to have beta-alanine aminotransferase activity.	PYRIMIDINE 4 (PYD4)	Medium	-1.24412	1.86869e-20	7.46489	17.1445
AT3G22830	member of Heat Stress Transcription Factor (Hsf) family	HEAT SHOCK TRANSCRIPTION FACTOR A6B (HSFA6B)	Medium	-1.24337	2.44783e-06	2.32164	5.33954
AT3G05690	Encodes a subunit of CCAAT-binding complex, binds to CCAAT box motif present in some plant promoter sequences. One of three members of this class (HAP2A, HAP2B, HAP2C), it is expressed in vegetative and reproductive tissues.	NUCLEAR FACTOR Y, SUBUNIT A2 (NF-YA2)	Medium	-1.24071	1.74224e-94	43.2399	99.2045
AT2G19880	Encodes Glucosylceramide synthase (GCS) which catalyzes the final step in glucosylceramide (GlcCer) synthesis by transferring a glucosyl residue from UDP-Glc to the ceramide backbone.	GLCCER SYNTHASE (GCS)	Low	-1.24008	1.31839e-126	49.1297	112.717
AT5G57123	hypothetical protein;(source:Araport11)		Low	-1.23784	0.0103421	1.80266	4.13695
AT5G38100	SABATH family methyltransferase.		Low	-1.23749	1.1151e-15	8.09487	18.5054
AT4G00550	encodes a UDP-galactose-dependent digalactosyldiacylglycerol(DGDG) synthase. Located in chloroplast outer membrane.	DIGALACTOSYL DIACYLGLYCEROL DEFICIENT 2 (DGD2)	Low	-1.23659	1.54563e-90	34.7384	79.538
AT1G76640	Calcium-binding EF-hand family protein;(source:Araport11)	CALMODULIN LIKE 39 (CML39)	Medium	-1.23551	2.28438e-06	6.46029	14.7968
AT4G04610	Encodes a protein disulfide isomerase-like (PDIL) protein, a member of a multigene family within the thioredoxin (TRX) superfamily. This protein also belongs to the adenosine 5'-phosphosulfate reductase-like (APRL) group. The mRNA is cell-to-cell mobile.	APS REDUCTASE 1 (APR1)	Low	-1.23443	6.8453e-148	151.417	346.134
AT5G06510	nuclear factor Y, subunit A10;(source:Araport11)	NUCLEAR FACTOR Y, SUBUNIT A10 (NF-YA10)	Medium	-1.22391	4.85371e-30	10.6172	24.0529
AT4G04760	Major facilitator superfamily protein;(source:Araport11)		Medium	-1.22223	1.0179e-05	2.48135	5.62346
AT2G47950	myelin transcription factor-like protein;(source:Araport11)		Medium	-1.21797	0.00186034	2.27215	5.10307
AT1G74210	Encodes a member of the glycerophosphodiester phosphodiesterase (GDPD) family.	GLYCEROPHOSPHODIESTER PHOSPHODIESTERASE 5 (GDPD5)	Low	-1.21776	8.01644e-139	125.477	283.37
AT1G22990	Heavy metal transport/detoxification superfamily protein;(source:Araport11)	HEAVY METAL ASSOCIATED ISOPRENYLATED PLANT PROTEIN 22 (HIPP22)	Low	-1.21579	1.04457e-12	11.1986	25.2263
AT1G22220	F-box family protein;(source:Araport11)	AUXIN UP-REGULATED F-BOX PROTEIN 2 (AUF2)	Medium	-1.20743	7.68201e-63	37.5877	84.2578
AT1G34510	Peroxidase superfamily protein;(source:Araport11)		Medium	-1.20407	3.53405e-83	61.4054	137.402
AT5G42380	calmodulin like 37;(source:Araport11)	CALMODULIN LIKE 37 (CML37)	Low	-1.20246	0.0198782	0.923718	2.04751
AT2G22500	Encodes one of the mitochondrial dicarboxylate carriers (DIC): DIC1 (AT2G22500), DIC2 (AT4G24570), DIC3 (AT5G09470).	UNCOUPLING PROTEIN 5 (UCP5)	Low	-1.20103	2.01998e-43	19.5532	43.6499
AT1G62710	Encodes a vacuolar processing enzyme belonging to a novel group of cysteine proteases that is expressed specifically in seeds and is essential for the proper processing of storage proteins.	BETA VACUOLAR PROCESSING ENZYME (BETA-VPE)	Low	-1.19959	2.78492e-28	14.7367	32.837
AT3G01900	member of CYP94B	CYTOCHROME P450, FAMILY 94, SUBFAMILY B, POLYPEPTIDE 2 (CYP94B2)	Medium	-1.19886	9.55423e-17	6.58851	14.6724
AT3G54600	Class I glutamine amidotransferase-like superfamily protein;(source:Araport11)	(DJ1F)	Low	-1.19802	3.15365e-73	60.6935	135.361
AT1G02205	Expression of the CER1 gene associated with production of stem epicuticular wax and pollen fertility. Biochemical studies showed that cer1 mutants are blocked in the conversion of stem wax C30 aldehydes to C29 alkanes, and they also lack the secondary alcohols and ketones. These suggested the CER1 protein is an aldehyde decarbonylase, but the exact molecular function of this protein remains to be…	ECERIFERUM 1 (CER1)	Low	-1.1945	2.31198e-06	1.4541	3.21823
AT5G38710	Methylenetetrahydrofolate reductase family protein;(source:Araport11)	(PDH2)	Low	-1.18853	1.13592e-27	14.1101	31.2308
AT5G58860	Encodes a member of the CYP86A subfamily of cytochrome p450 genes. Expressed significantly only in root tissue.	CYTOCHROME P450, FAMILY 86, SUBFAMILY A, POLYPEPTIDE 1 (CYP86A1)	Low	-1.18482	4.12076e-138	115.566	255.173
AT2G10930	transmembrane protein;(source:Araport11)		Low	-1.18351	0.000777183	3.66438	8.10044
AT5G50260	Encodes a papain-like cysteine protease involved in tapetal programmed cell death and pollen development.CEP1 is expressed specifically in the tapetum from stages 5 to 11 of anther development. The CEP1 protein first appears as a proenzyme in precursor protease vesicles, and is then transported to the vacuole and transformed into the mature enzyme before rupture of the vacuole. CEP1 was also rele…	CYSTEINE ENDOPEPTIDASE 1 (CEP1)	Medium	-1.172	4.85384e-11	5.66202	12.3959
AT5G42930	alpha/beta-Hydrolases superfamily protein;(source:Araport11)		Low	-1.16993	1.80713e-21	9.20018	20.0848
AT4G37680	heptahelical transmembrane protein HHP4	HEPTAHELICAL PROTEIN 4 (HHP4)	Low	-1.15982	1.79898e-84	47.3161	102.621
AT3G09940	Encodes a member of the monodehydroascorbate reductase gene family. Critical for a mutualistic symbiosis between the host Arabidopsis and the root colonizing fungus Piriformospora indica.	MONODEHYDROASCORBATE REDUCTASE 3 (MDAR3)	Low	-1.15955	6.67442e-198	219.108	475.483
AT2G46860	Encodes a protein that might have inorganic pyrophosphatase activity.	PYROPHOSPHORYLASE 3 (PPa3)	Medium	-1.15437	4.053e-40	38.4869	83.3028
AT5G57510	cotton fiber protein;(source:Araport11)		Medium	-1.14836	0.036941	1.33353	2.87224
AT1G52700	alpha/beta-Hydrolases superfamily protein;(source:Araport11)		Low	-1.13936	0.00834505	0.850627	1.81875
AT1G23730	beta carbonic anhydrase 3;(source:Araport11)	BETA CARBONIC ANHYDRASE 3 (BCA3)	Low	-1.13322	0.00140992	1.34597	2.86238
AT5G01790	hypothetical protein;(source:Araport11)		Low	-1.13302	6.8019e-07	4.04897	8.61841
AT4G28940	Phosphorylase superfamily protein;(source:Araport11)		Low	-1.13257	3.90498e-80	66.4525	141.424
AT5G20150	Expression is upregulated in the shoot of cax1/cax3 mutant. Additionally, its expression is responsive to both phosphate (Pi) and phosphite (Phi) in both roots and shoots. The mRNA is cell-to-cell mobile.	SPX DOMAIN GENE 1 (SPX1)	Medium	-1.1301	1.93537e-160	788.9	1677.57
AT4G23920	Encodes a protein with UDP-D-glucose 4-epimerase activity. Involved in growth and cell wall carbohydrate biosynthesis.	UDP-D-GLUCOSE/UDP-D-GALACTOSE 4-EPIMERASE 2 (UGE2)	Low	-1.1301	7.73012e-21	11.3206	24.08
AT1G68740	Encodes PHO1;H1, a member of the PHO1 family. Involved in inorganic phosphate (Pi) transport and homeostasis. Complements pho1 mutation. Its expression is responsive to both phosphate (Pi) and phosphite (Phi) in shoots.	(PHO1;H1)	Low	-1.12671	2.38399e-144	66.436	140.945
AT1G45249	Leucine zipper transcription factor that binds to the abscisic acid (ABA)?responsive element (ABRE) motif in the promoter region of ABA-inducible genes. Enhances drought tolerance in vegetative tissues. Required for normal glucose response. Localized in the nucleus. Expressed constitutively in roots, leaf vascular tissues, and hydathodes or in all tissues under stress conditions. It's phosphoryla…	ABSCISIC ACID RESPONSIVE ELEMENTS-BINDING FACTOR 2 (ABF2)	Low	-1.1208	3.62605e-67	25.7659	54.4313
AT2G25130	ARM repeat superfamily protein;(source:Araport11)		Medium	-1.11866	3.9656e-10	4.83931	10.1973
AT3G44870	Encodes a protein with 93% identity to a farnesoic acid methyl transferase. SABATH family methyltransferase.	FARNESOIC ACID METHYL TRANSFERASE-LIKE (FAMT-L)	Medium	-1.11601	3.19591e-16	17.4207	36.7114
AT1G22410	Class-II DAHP synthetase family protein;(source:Araport11)		Low	-1.11577	4.3665e-200	344.539	725.173
AT5G53048	Natural antisense transcript overlaps with AT5G53050;(source:Araport11)		High	-1.11538	7.40536e-06	3.49566	7.37614
AT4G15740	Calcium-dependent lipid-binding (CaLB domain) family protein;(source:Araport11)		Low	-1.11278	5.80474e-19	10.6217	22.2914
AT3G03910	GDH3 encodes a member of the glutamate dehydrogenease family. Its expression is upregulated in response to cytokinin and it may play a role in the control of nitrogen metabolism in leaf development.	GLUTAMATE DEHYDROGENASE 3 (GDH3)	Low	-1.10908	6.27469e-05	2.39032	4.98327
AT1G35910	Haloacid dehalogenase-like hydrolase (HAD) superfamily protein;(source:Araport11)	TREHALOSE-6-PHOSPHATE PHOSPHATASE D (TPPD)	Medium	-1.10734	6.78501e-13	7.76962	16.2685
AT1G53610	transmembrane protein;(source:Araport11)		Low	-1.10345	1.91768e-06	20.0109	41.7235
AT5G06720	Encodes a peroxidase with diverse roles in the wound response, flower development, and syncytium formation.	PEROXIDASE 2 (PA2)	Medium	-1.10209	4.39989e-15	10.015	20.9068
AT5G02200	Encodes a small plant-specific protein with both nuclear localization and nuclear export signals that is specifically required, together with FHY1, for the light-regulated nuclear accumulation of phyA.	FAR-RED-ELONGATED HYPOCOTYL1-LIKE (FHL)	Medium	-1.1011	2.18865e-25	20.3133	42.277
AT3G56040	UDP-glucose pyrophosphorylase 3;(source:Araport11)	UDP-GLUCOSE PYROPHOSPHORYLASE 3 (UGP3)	Medium	-1.10008	1.72131e-106	55.0674	114.676
AT1G63530	hypothetical protein;(source:Araport11)		Low	-1.09959	4.33844e-13	6.88384	14.364
AT1G78490	member of CYP708A family. The mRNA is cell-to-cell mobile.	CYTOCHROME P450, FAMILY 708, SUBFAMILY A, POLYPEPTIDE 3 (CYP708A3)	Medium	-1.09847	2.6232e-05	1.35653	2.81492
AT1G69480	EXS (ERD1/XPR1/SYG1) family protein;(source:Araport11)		Low	-1.08869	2.0667e-06	1.75749	3.62698
AT4G21830	methionine sulfoxide reductase B7;(source:Araport11)	METHIONINE SULFOXIDE REDUCTASE B7 (MSRB7)	Low	-1.08117	3.45183e-110	217.299	446.613
AT3G43190	Encodes a protein with sucrose synthase activity (SUS4).	SUCROSE SYNTHASE 4 (SUS4)	Medium	-1.07641	2.87835e-38	23.2806	47.7058
AT4G25760	Encodes a member of the GDU (glutamine dumper) family proteins involved in amino acid export: At4g31730 (GDU1), At4g25760 (GDU2), At5g57685 (GDU3), At2g24762 (GDU4), At5g24920 (GDU5), At3g30725 (GDU6) and At5g38770 (GDU7).	GLUTAMINE DUMPER 2 (GDU2)	Medium	-1.07486	1.41907e-19	23.9149	48.8798
AT1G01380	ETC1 is involved in trichome and root hair patterning in Arabidopsis.	ENHANCER OF TRY AND CPC 1 (ETC1)	Low	-1.07482	7.54064e-07	6.70948	13.7129
AT1G16410	member of CYP79F The mRNA is cell-to-cell mobile.	CYTOCHROME P450 79F1 (CYP79F1)	Medium	-1.07419	1.58608e-05	1.62938	3.31451
AT1G62560	belongs to the flavin-monooxygenase (FMO) family, encodes a glucosinolate S-oxygenase that catalyzes the conversion of methylthioalkyl glucosinolates to methylsulfinylalkyl glucosinolates The mRNA is cell-to-cell mobile.	FLAVIN-MONOOXYGENASE GLUCOSINOLATE S-OXYGENASE 3 (FMO GS-OX3)	Low	-1.07301	3.85779e-08	4.19544	8.59143
AT5G17860	calcium exchanger 7;(source:Araport11)	CALCIUM EXCHANGER 7 (CAX7)	Medium	-1.07178	1.11383e-08	3.64857	7.45093
AT1G57570	Mannose-binding lectin superfamily protein;(source:Araport11)		Low	-1.06919	1.0459e-08	3.38932	6.9272
AT1G65840	encodes a peroxisomal polyamine oxidase, involved in the back-conversion polyamine degradation pathway. Among the five polyamine oxidases in the Arabidopsis genome, PAO4 is the major isoform in root peroxisomes. The mRNA is cell-to-cell mobile.	POLYAMINE OXIDASE 4 (PAO4)	Low	-1.06794	2.13278e-149	213.507	434.79
AT3G47340	encodes a glutamine-dependent asparagine synthetase, the predicted ASN1 peptide contains a purF-type glutamine-binding domain, and is expressed predominantly in shoot tissues, where light has a negative effect on its mRNA accumulation. Expression is induced within 3 hours of dark treatment, in senescing leaves and treatment with exogenous photosynthesis inhibitor. Induction of gene expression was…	GLUTAMINE-DEPENDENT ASPARAGINE SYNTHASE 1 (ASN1)	Medium	-1.06468	1.54016e-13	64.4994	131.137
AT5G40210	nodulin MtN21-like transporter family protein	USUALLY MULTIPLE ACIDS MOVE IN AND OUT TRANSPORTERS 42 (UMAMIT42)	Low	-1.05244	4.1452e-06	4.05336	8.1609
AT1G08920	Encodes ESL1, a transporter for monosaccharides.	ERD (EARLY RESPONSE TO DEHYDRATION) SIX-LIKE 1 (ESL1)	Low	-1.04759	3.89896e-76	54.8692	110.14
AT1G08650	Encodes a phosphoenolpyruvate carboxylase kinase that is expressed at highest levels in leaves. Expression is induced by light. The mRNA is cell-to-cell mobile.	PHOSPHOENOLPYRUVATE CARBOXYLASE KINASE 1 (PPCK1)	Low	-1.04363	3.51744e-88	138.385	277.248
AT3G59710	NAD(P)-binding Rossmann-fold superfamily protein;(source:Araport11)		Medium	-1.04221	1.10169e-45	41.7983	83.5785
AT1G14220	Ribonuclease T2 family protein;(source:Araport11)		Medium	-1.04087	2.41408e-58	96.4766	192.927
AT4G01480	Encodes a protein that might have inorganic pyrophosphatase activity.	PYROPHOSPHORYLASE 5 (PPa5)	Low	-1.03918	3.9677e-172	419.056	836.727
AT3G44770	transmembrane protein, putative (DUF626);(source:Araport11)		Low	-1.03364	0.00143152	1.27544	2.53363
AT1G64160	Encodes a dirigent protein involved in the synthesis of (-)pinoresinol. Dirigent proteins impart stereoselectivity on the phenoxy radical coupling reaction yielding optically active lignans from two molecules of coniferyl alcohol.	DIRIGENT PROTEIN 5 (DIR5)	High	-1.02808	1.94401e-07	11.0296	21.8935
AT5G08380	alpha-galactosidase 1;(source:Araport11)	ALPHA-GALACTOSIDASE 1 (AGAL1)	Medium	-1.02806	1.7532e-42	33.0367	65.49
AT2G02010	glutamate decarboxylase 4;(source:Araport11)	GLUTAMATE DECARBOXYLASE 4 (GAD4)	High	-1.02346	2.43267e-12	9.65284	19.0214
AT2G25690	DUF581 family protein, putative (DUF581);(source:Araport11)		Low	-1.02164	1.4337e-21	11.6891	23.037
AT4G35190	Putative lysine decarboxylase family protein;(source:Araport11)	LONELY GUY 5 (LOG5)	Low	-1.01668	0.00709844	1.69745	3.36007
AT1G17830	hypothetical protein (DUF789);(source:Araport11)		Medium	-1.01585	1.16572e-20	15.3814	30.2229
AT5G20280	Encodes a protein with putative sucrose-phosphate synthase activity. When the gene was expressed in transgenic tobacco plants, a clear trend for increased SPS activity was noted.	SUCROSE PHOSPHATE SYNTHASE 1F (SPS1F)	Medium	-1.01524	7.57235e-85	93.2558	183.076
AT1G72520	PLAT/LH2 domain-containing lipoxygenase family protein;(source:Araport11)	LIPOXYGENASE 4 (LOX4)	Medium	-1.01499	0.000539444	1.09282	2.14468
AT5G36220	member of CYP81D family of cytochrome p450s. This gene was originally called CYP91A1, but was later renamed to CYP81D1.	CYTOCHROME P450, FAMILY 81, SUBFAMILY D, POLYPEPTIDE 1 (CYP81D1)	Low	-1.00859	5.35808e-09	4.62105	9.00047
AT4G37390	Encodes an IAA-amido synthase that conjugates Asp and other amino acids to auxin in vitro. Lines carrying insertions in this gene are hypersensitive to auxin. May function as a negative component in auxin signaling by regulating auxin activity.	(BRU6)	Low	-1.00814	9.90284e-12	9.89748	19.3916
AT5G57610	kinase superfamily with octicosapeptide/Phox/Bem1p domain-containing protein;(source:Araport11)		Low	-1.00731	5.83615e-62	24.4458	47.7501
AT1G22170	Phosphoglycerate mutase family protein;(source:Araport11)		Low	-1.00679	7.75002e-29	27.9612	54.5776
AT2G36650	CHUP1-like protein;(source:Araport11)		Low	-1.00369	2.84427e-10	8.32887	16.2397
AT1G55700	Cysteine/Histidine-rich C1 domain family protein;(source:Araport11)		Medium	-1.00216	0.000163344	2.0231	3.95196
AT5G64550	loricrin-like protein;(source:Araport11)		Low	-0.996282	7.90315e-14	6.28172	12.1668
AT5G59570	Encodes BOA (BROTHER OF LUX ARRHYTHMO), a component of the circadian clock. The mRNA is cell-to-cell mobile.	BROTHER OF LUX ARRHYTHMO (BOA)	Low	1.00683	3.92894e-19	13.5363	6.54305
AT1G76520	Auxin efflux carrier family protein;(source:Araport11)	PIN-LIKES 3 (PILS3)	Low	1.01013	2.8521e-24	31.0124	14.9594
AT5G57220	member of CYP81F, involved in glucosinolate metabolism. Mutants had impaired resistance to fungi. The mRNA is cell-to-cell mobile.	CYTOCHROME P450, FAMILY 81, SUBFAMILY F, POLYPEPTIDE 2 (CYP81F2)	Medium	1.0173	2.80998e-18	26.2136	12.5909
AT5G41280	Receptor-like protein kinase-related family protein;(source:Araport11)		Medium	1.04022	0.000882051	5.94763	2.81882
AT1G29290	B-cell lymphoma 6 protein;(source:Araport11)		Low	1.04158	1.32944e-06	8.6796	4.09597
AT1G64110	Target promoter of the male germline-specific transcription factor DUO1.	DUO1-ACTIVATED ATPASE 1 (DAA1)	Low	1.06971	1.05697e-30	22.296	10.3212
AT2G22860	Phytosulfokine 2 precursor, coding for a unique plant peptide growth factor. The mRNA is cell-to-cell mobile.	PHYTOSULFOKINE 2 PRECURSOR (PSK2)	Medium	1.08445	5.33011e-32	114.203	52.2999
AT4G27170	seed storage albumin 4;(source:Araport11)	SEED STORAGE ALBUMIN 4 (SESA4)	Medium	1.10409	0.00557272	5.84508	2.63619
AT5G49700	Putative AT-hook DNA-binding family protein;(source:Araport11)	AT-HOOK MOTIF NUCLEAR LOCALIZED PROTEIN 17 (AHL17)	Low	1.11554	2.11715e-18	21.623	9.7006
AT2G02120	Predicted to encode a PR (pathogenesis-related) protein. Belongs to the plant defensin (PDF) family with the following members: At1g75830/PDF1.1, At5g44420/PDF1.2a, At2g26020/PDF1.2b, At5g44430/PDF1.2c, At2g26010/PDF1.3, At1g19610/PDF1.4, At1g55010/PDF1.5, At2g02120/PDF2.1, At2g02100/PDF2.2, At2g02130/PDF2.3, At1g61070/PDF2.4, At5g63660/PDF2.5, At2g02140/PDF2.6, At5g38330/PDF3.1 and At4g30070/PDF…	(PDF2.1)	Medium	1.12067	9.06649e-31	152.986	68.2879
AT5G14920	Encodes a GASA domain containing protein that regulates increases in plant growth through GA-induced and DELLA-dependent signal transduction and that can increase abiotic stress resistance by reducing ROS accumulation.	A-STIMULATED IN ARABIDOPSIS 14 (GASA14)	Low	1.12453	2.77744e-37	36.0198	16.0492
AT2G43510	Member of the defensin-like (DEFL) family. Encodes putative trypsin inhibitor protein which may function in defense against herbivory.	TRYPSIN INHIBITOR PROTEIN 1 (TI1)	Medium	1.12456	7.16807e-21	65.8791	29.3938
AT5G06585	None;(source:Araport11)		Low	1.14899	2.1486e-06	53.1224	23.3212
AT2G04040	AtDTX1 (At2g04040) has been identified as a detoxifying efflux carrier for plant-derived antibiotics and other toxic compounds, including Cd2+. Expression in rosette leaves is activated by high concentration of boron.Mistakenly referred to as At2g04070 in PMID:11739388.	DETOXIFICATION 1 (DTX1)	Low	1.15226	2.70689e-07	6.93754	3.02889
AT2G30540	Encodes a member of the CC-type glutaredoxin (ROXY) family that has been shown to interact with the transcription factor TGA2.	(ROXY7)	Medium	1.15516	5.378e-22	46.1205	20.1063
AT5G13370	IBA - specific acyl acid amido synthetase which conjugates glutamine to IBA. It is involved in generating inactive and/or storage forms of IBA in the seedling, root, and silique. May play a role in auxin homeostasis by modulating the levels of IBA for peroxisomal conversion to IAA.	GRETCHEN HAGEN 3.15 (GH3.15)	Low	1.16841	1.9097e-17	13.9356	6.02614
AT3G62410	CP12-2 encodes a small peptide found in the chloroplast stroma. It belongs to the CP12 gene family thought to be involved in the formation of a supramolecular complex with glyceraldehyde-3-phosphate dehydrogenase (GAPDH) and phosphoribulokinase (PRK) embedded in the Calvin cycle. CP12-2 is coordinately regulated by light with the photosynthetic GAPDH and PRK. The annotation of this gene is based …	CP12 DOMAIN-CONTAINING PROTEIN 2 (CP12-2)	Low	1.18121	5.19454e-07	20.2395	8.65235
AT2G36270	Encodes a member of the basic leucine zipper transcription factor family, involved in ABA signalling during seed maturation and germination. The Arabidopsis abscisic acid (ABA)-insensitive abi5 mutants have pleiotropic defects in ABA response, including decreased sensitivity to ABA inhibition of germination and altered expression of some ABA-regulated genes. Comparison of seed and ABA-inducible v…	ABA INSENSITIVE 5 (ABI5)	Medium	1.30735	7.5318e-10	6.38445	2.51073
AT5G64810	member of WRKY Transcription Factor; Group II-c. Involved in jasmonic acid inducible defense responses.	WRKY DNA-BINDING PROTEIN 51 (WRKY51)	Medium	1.3227	7.02312e-06	7.78254	3.03114
AT3G49120	Class III peroxidase Perx34. Expressed in roots, leaves and stems. Located in the cell wall. Involved in cell elongation. Expression activated by light. May play a role in generating H2O2 during defense response. The mRNA is cell-to-cell mobile.	PEROXIDASE CB (PRXCB)	Medium	1.32543	1.34533e-142	1826.8	708.195
AT1G03020	Encodes a member of the CC-type glutaredoxin (ROXY) family that has been shown to interact with the transcription factor TGA2.	(GRXS1)	Medium	1.32599	0.00221058	5.38717	2.09362
AT4G22690	member of CYP706A The mRNA is cell-to-cell mobile.	CYTOCHROME P450, FAMILY 706, SUBFAMILY A, POLYPEPTIDE 1 (CYP706A1)	Medium	1.32758	1.83081e-35	27.1994	10.524
AT2G43000	Encodes a NAC transcription factor induced by hydrogen peroxide (H2O2). Involved in senescence. Over expression of the gene strongly delays senescence and enhances tolerance to various abiotic stresses.	NAC DOMAIN CONTAINING PROTEIN 42 (NAC042)	Medium	1.36756	6.27384e-10	9.45745	3.56748
AT2G38823	hypothetical protein;(source:Araport11)		Low	1.39445	2.45605e-10	14.3406	5.31471
AT1G52343	transmembrane protein;(source:Araport11)		Low	1.4092	1.46432e-06	7.4434	2.72216
AT1G25275	Thionin-like gene involved in resistance against the beet cyst nematode (Heterodera schachtii).		Low	1.41836	3.32494e-91	194.069	70.5314
AT1G68500	hypothetical protein;(source:Araport11)		Medium	1.56146	1.58582e-05	7.31964	2.39708
AT1G77380	Amino acid permease which transports basic amino acids.	AMINO ACID PERMEASE 3 (AAP3)	Medium	1.61211	2.35541e-181	181.062	57.5118
AT4G24040	Encodes a trehalase, member of Glycoside Hydrolase Family 37.	TREHALASE 1 (TRE1)	Low	1.64197	5.49134e-19	8.79546	2.73063
AT5G39050	Encodes a malonyltransferase that may play a role in phenolic xenobiotic detoxification.	PHENOLIC GLUCOSIDE MALONYLTRANSFERASE 1 (PMAT1)	Low	1.69161	4.14275e-23	11.9825	3.60654
AT1G30040	Encodes a gibberellin 2-oxidase that acts on C-19 gibberellins. AtGA2OX2 expression is responsive to cytokinin and KNOX activities.	GIBBERELLIN 2-OXIDASE (GA2OX2)	Low	1.71913	1.66503e-54	23.493	6.92598
AT1G02920	Encodes glutathione transferase belonging to the phi class of GSTs. Naming convention according to Wagner et al. (2002).	GLUTATHIONE S-TRANSFERASE 7 (GSTF7)	Medium	1.7599	9.47343e-145	409.482	117.526
AT4G37370	member of CYP81D	CYTOCHROME P450, FAMILY 81, SUBFAMILY D, POLYPEPTIDE 8 (CYP81D8)	Low	1.81816	3.90611e-10	27.0057	7.4499
AT1G21520	hypothetical protein;(source:Araport11)		Medium	1.8336	1.06152e-12	15.753	4.30656
AT5G39120	RmlC-like cupins superfamily protein;(source:Araport11)		Medium	1.86597	2.33004e-07	7.83825	2.10269
AT4G16008	hypothetical protein;(source:Araport11)		Low	1.88543	6.3108e-61	36.9998	9.71936
AT3G21720	Encodes a glyoxylate cycle enzyme isocitrate lyase (ICL) involved in salt tolerance.	ISOCITRATE LYASE (ICL)	Low	1.88655	0.0112234	65.3112	17.1407
AT4G15690	Encodes a member of the CC-type glutaredoxin (ROXY) family that has been shown to interact with the transcription factor TGA2 and suppress ORA59 promoter activity.	(GRXS5)	Medium	2.04015	4.88013e-16	19.2151	4.54711
AT2G05520	Encodes a glycine-rich protein that is expressed mainly in stems and leaves. AtGRP3 functions in root size determination during development and in Al stress. mRNA levels are upregulated in response to ABA, salicylic acid and ethylene but downregulated in response to desiccation. The mRNA is cell-to-cell mobile.	GLYCINE-RICH PROTEIN 3 (GRP-3)	Low	2.10467	4.40451e-125	131.813	29.7387
AT4G15680	Encodes a member of the CC-type glutaredoxin (ROXY) family.	(GRXS4)	Medium	2.15995	4.73351e-15	16.8516	3.65893
AT3G55515	ROTUNDIFOLIA like 7;(source:Araport11)	ROTUNDIFOLIA LIKE 7 (RTFL7)	Low	2.30367	5.24508e-19	13.2106	2.60719
AT4G18205	Nucleotide-sugar transporter family protein;(source:Araport11)	PURINE PERMEASE 21 (PUP21)	Low	2.35072	2.15627e-62	26.3187	5.01282
AT2G40200	basic helix-loop-helix (bHLH) DNA-binding superfamily protein;(source:Araport11)		Low	2.38612	3.81954e-35	21.9342	4.07858
AT5G24640	hypothetical protein;(source:Araport11)		Medium	2.48558	3.53205e-13	15.7783	2.74576
AT2G30750	putative cytochrome P450	CYTOCHROME P450, FAMILY 71, SUBFAMILY A, POLYPEPTIDE 12 (CYP71A12)	Medium	2.50423	1.19922e-11	37.9465	6.5089
AT2G41730	Expression in rosette leaves is activated by high concentration of boron.		Low	2.51967	1.8372e-34	30.6856	5.21872
AT1G21130	O-methyltransferase family protein;(source:Araport11)	INDOLE GLUCOSINOLATE O-METHYLTRANSFERASE 4 (IGMT4)	Medium	2.67809	8.37896e-221	96.4715	14.6578
AT2G36255	Encodes a defensin-like (DEFL) family protein.		Low	2.8146	2.061e-46	56.6035	7.804
AT3G09390	metallothionein, binds to and detoxifies excess copper and other metals, limiting oxidative damage	METALLOTHIONEIN 2A (MT2A)	Low	3.22338	1.34432e-181	644.252	66.9666
AT1G15125	S-adenosyl-L-methionine-dependent methyltransferases superfamily protein;(source:Araport11)		Low	3.32034	4.54383e-171	64.041	6.23061

## Sheet: 4B
Supplementary Table 4B. phl1-affected PSI genes. Log2FC was obtained from the fold change between Pi-deficient phl1 and WT in a Log2 manner. "Category" refers to the responsiveness of the PSI genes in response to Pi starvation where High represents Log2FC > 5, Medium represents 2 < Log2FC ≤ 5, Low represents 1 ≤ Log2FC ≤ 2, respectively. phl1_-Pi_TPM and WT_-Pi_TPM refer to the TPM value of the P…
AGI	Gene Model Description	Primary Gene Symbol	Category	Log2FC	FDR	phl1_-Pi_TPM	WT_-Pi_TPM
AT1G03020	Encodes a member of the CC-type glutaredoxin (ROXY) family that has been shown to interact with the transcription factor TGA2.	(GRXS1)	Medium	-3.26211	0.00233546	0.220571	2.09362
AT1G09240	Encodes a nicotianamine synthase.	NICOTIANAMINE SYNTHASE 3 (NAS3)	High	-2.59073	4.66817e-07	0.49069	2.9073
AT1G03170	A member of the FAF family proteins encoded by the FANTASTIC FOUR (FAF) genes: AT4G02810 (FAF1), AT1G03170 (FAF2), AT5G19260 (FAF3) and AT3G06020 (FAF4). FAFs have the potential to regulate shoot meristem size in Arabidopsis thaliana. FAFs can repress WUS, which ultimately leads to an arrest of meristem activity in FAF overexpressing lines.	FANTASTIC FOUR 2 (FAF2)	Medium	-2.21321	4.73468e-17	1.02246	4.70784
AT2G44460	beta glucosidase 28;(source:Araport11)	BETA GLUCOSIDASE 28 (BGLU28)	Medium	-2.09276	3.55073e-11	0.83956	3.54784
AT2G32830	Encodes Pht1;5, a member of the Pht1 family of phosphate transporters which include: Pht1;1/At5g43350, Pht1;2/At5g43370, Pht1;3/At5g43360, Pht1;4/At2g38940, Pht1;5/At2g32830, Pht1;6/At5g43340, Pht1;7/At3g54700, Pht1;8/At1g20860, Pht1;9/At1g76430 (Plant Journal 2002, 31:341).	PHOSPHATE TRANSPORTER 1;5 (PHT1;5)	High	-2.01287	5.4731e-44	4.34979	17.4087
AT5G42380	calmodulin like 37;(source:Araport11)	CALMODULIN LIKE 37 (CML37)	Low	-1.77204	0.00161014	0.605405	2.04751
AT4G36570	RAD-like 3;(source:Araport11)	RAD-LIKE 3 (RL3)	Medium	-1.767	3.8239e-13	4.39832	14.8774
AT3G52720	Encodes an alpha carbonic anhydrase (CAH1) located in the chloroplast stroma. Most chloroplast proteins are encoded by the nuclear genome and imported with the help of sorting signals that are intrinsic parts of the polypeptides. CAH1 takes an alternative route through the secretory pathway, and becomes N-glycosylated before entering the chloroplast. Glycosylation and intra-molecular disulfide br…	ALPHA CARBONIC ANHYDRASE 1 (ACA1)	Medium	-1.74134	2.77973e-42	4.59187	15.225
AT2G19890	hypothetical protein;(source:Araport11)		High	-1.72785	7.85218e-13	1.94572	6.38668
AT1G44130	Eukaryotic aspartyl protease family protein;(source:Araport11)		Medium	-1.72727	0.000771453	0.840278	2.75497
AT2G30540	Encodes a member of the CC-type glutaredoxin (ROXY) family that has been shown to interact with the transcription factor TGA2.	(ROXY7)	Medium	-1.71322	1.42832e-14	6.1732	20.1063
AT4G34210	one of 20 SKP1 homologs in Arabidopsis. Protein is most similar to ASK12 and RNAi lines show defects in stamen development.	SKP1-LIKE 11 (SK11)	High	-1.69545	1.06474e-07	4.36351	14.0606
AT2G18130	purple acid phosphatase 11;(source:Araport11)	PURPLE ACID PHOSPHATASE 11 (PAP11)	High	-1.58922	3.35466e-09	2.40361	7.17593
AT2G34202	Encodes a phosphate starvation-responsive microRNA that targets PHO2, an E2-UBC that negatively affects shoot phosphate content. miR399 can be negatively regulated by members of the non-coding gene families IPS1 and At4. MicroRNAs are regulatory RNAs with a mature length of ~21-nucleotides that are processed from hairpin precursors by Dicer-like enzymes. MicroRNAs can negatively regulate gene exp…	MICRORNA399D (MIR399D)	High	-1.47335	1.13984e-09	53.4932	147.501
AT1G64160	Encodes a dirigent protein involved in the synthesis of (-)pinoresinol. Dirigent proteins impart stereoselectivity on the phenoxy radical coupling reaction yielding optically active lignans from two molecules of coniferyl alcohol.	DIRIGENT PROTEIN 5 (DIR5)	High	-1.40569	1.59105e-15	8.31858	21.8935
AT3G28600	P-loop containing nucleoside triphosphate hydrolases superfamily protein;(source:Araport11)		Medium	-1.39572	8.06949e-06	1.68926	4.42032
AT5G52670	Member of plant specific copper transport protein family.		High	-1.37069	0.00857129	1.59918	4.10276
AT2G41730	Expression in rosette leaves is activated by high concentration of boron.		Low	-1.29124	0.000935237	2.14902	5.21872
AT5G35940	Mannose-binding lectin superfamily protein;(source:Araport11)		Low	-1.28791	1.97668e-134	190.964	462.645
AT4G15210	cytosolic beta-amylase expressed in rosette leaves and inducible by sugar. RAM1 mutants have reduced beta amylase in leaves and stems.	BETA-AMYLASE 5 (BAM5)	High	-1.24584	3.98446e-65	26.6788	62.7589
AT5G57560	Encodes a cell wall-modifying enzyme, rapidly upregulated in response to environmental stimuli.	TOUCH 4 (TCH4)	Medium	-1.21598	9.54741e-14	6.85004	15.7741
AT3G03910	GDH3 encodes a member of the glutamate dehydrogenease family. Its expression is upregulated in response to cytokinin and it may play a role in the control of nitrogen metabolism in leaf development.	GLUTAMATE DEHYDROGENASE 3 (GDH3)	Low	-1.20582	5.94311e-05	2.17961	4.98327
AT5G35050	NA	NA	High	-1.16261	0.000140163	4.93186	10.9482
AT3G22910	ATPase E1-E2 type family protein / haloacid dehalogenase-like hydrolase family protein;(source:Araport11)	AUTO-INHIBITED CA2+ ATPASE 13 (ACA13)	Medium	-1.15439	4.39648e-05	1.24552	2.75152
AT1G05680	Encodes a UDP-glucosyltransferase, UGT74E2, that acts on IBA (indole-3-butyric acid) and affects auxin homeostasis. The transcript and protein levels of this enzyme are strongly induced by H2O2 and may allow integration of ROS (reactive oxygen species) and auxin signaling. This enzyme can also transfer glycosyl groups to several compounds related to the explosive TNT when this synthetic compound …	URIDINE DIPHOSPHATE GLYCOSYLTRANSFERASE 74E2 (UGT74E2)	Low	-1.15054	2.76684e-14	6.8642	15.1305
AT3G47480	Calcium-binding EF-hand family protein;(source:Araport11)	Y CALMODULIN-LIKE 47 (CML47)	High	-1.14246	0.00213278	3.01472	6.58514
AT5G39050	Encodes a malonyltransferase that may play a role in phenolic xenobiotic detoxification.	PHENOLIC GLUCOSIDE MALONYLTRANSFERASE 1 (PMAT1)	Low	-1.1318	0.00037954	1.66245	3.60654
AT1G52400	encodes a member of glycosyl hydrolase family 1, located in inducible ER bodies which were formed after wounding, required in inducible ER body formation The mRNA is cell-to-cell mobile.	BETA GLUCOSIDASE 18 (BGLU18)	Medium	-1.09029	4.27314e-06	2.30561	4.86782
AT1G24575	DEAD-box ATP-dependent RNA helicase-like protein;(source:Araport11)		Medium	-1.07833	8.85711e-26	41.3271	86.5729
AT2G45135	RING/U-box superfamily protein;(source:Araport11)		High	-1.06657	8.44245e-32	63.1849	131.273
AT1G22150	sulfate transporter Sultr1;3	SULFATE TRANSPORTER 1;3 (SULTR1;3)	High	-1.0525	2.72842e-34	30.5556	62.8559
AT2G02010	glutamate decarboxylase 4;(source:Araport11)	GLUTAMATE DECARBOXYLASE 4 (GAD4)	High	-1.02511	3.7319e-14	9.41385	19.0214
AT3G49110	Class III peroxidase Perx33. Expressed in roots. Located in the cell wall. Involved in cell elongation. Expression activated by light. May play a role in generating H2O2 during defense response. The mRNA is cell-to-cell mobile.	PEROXIDASE CA (PRXCA)	Medium	-1.02182	0.0352401	1.26627	2.54679
AT5G22300	encodes a nitrilase isomer. The purified enzyme shows a strong substrate specificity for beta-cyano-L-alanine, a intermediate product of the cyanide detoxification pathway. The mRNA is cell-to-cell mobile.	NITRILASE 4 (NIT4)	Medium	-1.0141	0.0162687	0.927086	1.86257
AT3G15370	member of Alpha-Expansin Gene Family. Naming convention from the Expansin Working Group (Kende et al, 2004. Plant Mol Bio)	EXPANSIN 12 (EXPA12)	Medium	-1.00264	3.27113e-07	6.93497	13.773
AT4G12500	Bifunctional inhibitor/lipid-transfer protein/seed storage 2S albumin superfamily protein;(source:Araport11)		Low	1.26112	2.01762e-11	23.3158	9.63491
AT4G18205	Nucleotide-sugar transporter family protein;(source:Araport11)	PURINE PERMEASE 21 (PUP21)	Low	1.36682	1.81072e-15	13.0326	5.01282
AT1G15125	S-adenosyl-L-methionine-dependent methyltransferases superfamily protein;(source:Araport11)		Low	1.66868	9.6899e-23	19.9727	6.23061
AT4G33720	CAP (Cysteine-rich secretory proteins, Antigen 5, and Pathogenesis-related 1 protein) superfamily protein;(source:Araport11)	(ATCAPE3)	Low	1.94559	8.16353e-12	93.3506	24.0327

## Sheet: 4C
Supplementary Table 4C. phl4-affected PSI genes. Log2FC was obtained from the fold change between Pi-deficient phl4 and WT in a Log2 manner. "Category" refers to the responsiveness of the PSI genes in response to Pi starvation where High represents Log2FC > 5, Medium represents 2 < Log2FC ≤ 5, Low represents 1 ≤ Log2FC ≤ 2, respectively. phl4_-Pi_TPM and WT_-Pi_TPM refer to the TPM value of the P…
AGI	Gene Model Description	Primary Gene Symbol	Category	Log2FC	FDR	phl4_-Pi_TPM	WT_-Pi_TPM
AT3G22235	cysteine-rich TM module stress tolerance protein;(source:Araport11)	CYSTEINE-RICH TRANSMEMBRANE MODULE 8 (ATHCYSTM8)	Medium	-2.11112	0.00261278	0.785015	3.33912
AT1G52940	purple acid phosphatase 5;(source:Araport11)	PURPLE ACID PHOSPHATASE 5 (PAP5)	High	-1.91198	0.000696398	0.834791	3.12318
AT2G44460	beta glucosidase 28;(source:Araport11)	BETA GLUCOSIDASE 28 (BGLU28)	Medium	-1.842	4.88823e-08	0.988117	3.54784
AT5G39050	Encodes a malonyltransferase that may play a role in phenolic xenobiotic detoxification.	PHENOLIC GLUCOSIDE MALONYLTRANSFERASE 1 (PMAT1)	Low	-1.72017	3.22959e-07	1.09543	3.60654
AT5G22300	encodes a nitrilase isomer. The purified enzyme shows a strong substrate specificity for beta-cyano-L-alanine, a intermediate product of the cyanide detoxification pathway. The mRNA is cell-to-cell mobile.	NITRILASE 4 (NIT4)	Medium	-1.58267	0.000320595	0.622496	1.86257
AT1G61800	glucose6-Phosphate/phosphate transporter 2. Expression is upregulated in the shoot of cax1/cax3 mutant. The mRNA is cell-to-cell mobile.	GLUCOSE-6-PHOSPHATE/PHOSPHATE TRANSLOCATOR 2 (GPT2)	Medium	-1.55912	0.00374124	0.802822	2.33856
AT1G75830	Predicted to encode a PR (pathogenesis-related) protein. Belongs to the plant defensin (PDF) family with the following members: At1g75830/PDF1.1, At5g44420/PDF1.2a, At2g26020/PDF1.2b, At5g44430/PDF1.2c, At2g26010/PDF1.3, At1g19610/PDF1.4, At1g55010/PDF1.5, At2g02120/PDF2.1, At2g02100/PDF2.2, At2g02130/PDF2.3, At1g61070/PDF2.4, At5g63660/PDF2.5, At2g02140/PDF2.6, At5g38330/PDF3.1 and At4g30070/PDF…	LOW-MOLECULAR-WEIGHT CYSTEINE-RICH 67 (LCR67)	High	-1.50134	0.000106707	4.33344	12.1769
AT3G47480	Calcium-binding EF-hand family protein;(source:Araport11)	Y CALMODULIN-LIKE 47 (CML47)	High	-1.45155	0.000128652	2.42119	6.58514
AT5G42380	calmodulin like 37;(source:Araport11)	CALMODULIN LIKE 37 (CML37)	Low	-1.41578	0.0188076	0.767518	2.04751
AT1G05680	Encodes a UDP-glucosyltransferase, UGT74E2, that acts on IBA (indole-3-butyric acid) and affects auxin homeostasis. The transcript and protein levels of this enzyme are strongly induced by H2O2 and may allow integration of ROS (reactive oxygen species) and auxin signaling. This enzyme can also transfer glycosyl groups to several compounds related to the explosive TNT when this synthetic compound …	URIDINE DIPHOSPHATE GLYCOSYLTRANSFERASE 74E2 (UGT74E2)	Low	-1.40986	6.06639e-18	5.70881	15.1305
AT5G52670	Member of plant specific copper transport protein family.		High	-1.36505	0.0148753	1.59766	4.10276
AT2G41730	Expression in rosette leaves is activated by high concentration of boron.		Low	-1.36123	0.00106839	2.03769	5.21872
AT2G40340	Encodes a member of the DREB subfamily A-2 of ERF/AP2 transcription factor family. The protein contains one AP2 domain. There are eight members in this subfamily including DREB2A AND DREB2B that are involved in response to drought.	(DREB2C)	Medium	-1.3201	7.43184e-05	1.13957	2.8288
AT3G49110	Class III peroxidase Perx33. Expressed in roots. Located in the cell wall. Involved in cell elongation. Expression activated by light. May play a role in generating H2O2 during defense response. The mRNA is cell-to-cell mobile.	PEROXIDASE CA (PRXCA)	Medium	-1.30588	0.0082723	1.03514	2.54679
AT3G47340	encodes a glutamine-dependent asparagine synthetase, the predicted ASN1 peptide contains a purF-type glutamine-binding domain, and is expressed predominantly in shoot tissues, where light has a negative effect on its mRNA accumulation. Expression is induced within 3 hours of dark treatment, in senescing leaves and treatment with exogenous photosynthesis inhibitor. Induction of gene expression was…	GLUTAMINE-DEPENDENT ASPARAGINE SYNTHASE 1 (ASN1)	Medium	-1.29318	7.39167e-21	53.7675	131.137
AT2G21140	Proline-rich protein expressed in expanding leaves, stems, flowers, and siliques.	PROLINE-RICH PROTEIN 2 (PRP2)	Low	-1.28955	0.0431713	1.25815	3.05951
AT1G02205	Expression of the CER1 gene associated with production of stem epicuticular wax and pollen fertility. Biochemical studies showed that cer1 mutants are blocked in the conversion of stem wax C30 aldehydes to C29 alkanes, and they also lack the secondary alcohols and ketones. These suggested the CER1 protein is an aldehyde decarbonylase, but the exact molecular function of this protein remains to be…	ECERIFERUM 1 (CER1)	Low	-1.27507	7.30161e-07	1.33787	3.21823
AT1G72920	Toll-Interleukin-Resistance (TIR) domain family protein;(source:Araport11)		Medium	-1.27327	0.0420889	0.928116	2.22478
AT1G44130	Eukaryotic aspartyl protease family protein;(source:Araport11)		Medium	-1.24682	0.0195359	1.16891	2.75497
AT3G29000	Calcium-binding EF-hand family protein;(source:Araport11)		Low	-1.22882	0.0138701	1.83654	4.26005
AT2G32830	Encodes Pht1;5, a member of the Pht1 family of phosphate transporters which include: Pht1;1/At5g43350, Pht1;2/At5g43370, Pht1;3/At5g43360, Pht1;4/At2g38940, Pht1;5/At2g32830, Pht1;6/At5g43340, Pht1;7/At3g54700, Pht1;8/At1g20860, Pht1;9/At1g76430 (Plant Journal 2002, 31:341).	PHOSPHATE TRANSPORTER 1;5 (PHT1;5)	High	-1.2286	2.83849e-17	7.45162	17.4087
AT1G52400	encodes a member of glycosyl hydrolase family 1, located in inducible ER bodies which were formed after wounding, required in inducible ER body formation The mRNA is cell-to-cell mobile.	BETA GLUCOSIDASE 18 (BGLU18)	Medium	-1.20133	4.09269e-07	2.129	4.86782
AT1G64160	Encodes a dirigent protein involved in the synthesis of (-)pinoresinol. Dirigent proteins impart stereoselectivity on the phenoxy radical coupling reaction yielding optically active lignans from two molecules of coniferyl alcohol.	DIRIGENT PROTEIN 5 (DIR5)	High	-1.18074	2.29952e-11	9.68735	21.8935
AT3G52720	Encodes an alpha carbonic anhydrase (CAH1) located in the chloroplast stroma. Most chloroplast proteins are encoded by the nuclear genome and imported with the help of sorting signals that are intrinsic parts of the polypeptides. CAH1 takes an alternative route through the secretory pathway, and becomes N-glycosylated before entering the chloroplast. Glycosylation and intra-molecular disulfide br…	ALPHA CARBONIC ANHYDRASE 1 (ACA1)	Medium	-1.17595	1.49251e-20	6.76574	15.225
AT2G34202	Encodes a phosphate starvation-responsive microRNA that targets PHO2, an E2-UBC that negatively affects shoot phosphate content. miR399 can be negatively regulated by members of the non-coding gene families IPS1 and At4. MicroRNAs are regulatory RNAs with a mature length of ~21-nucleotides that are processed from hairpin precursors by Dicer-like enzymes. MicroRNAs can negatively regulate gene exp…	MICRORNA399D (MIR399D)	High	-1.09337	9.18429e-07	69.489	147.501
AT2G04040	AtDTX1 (At2g04040) has been identified as a detoxifying efflux carrier for plant-derived antibiotics and other toxic compounds, including Cd2+. Expression in rosette leaves is activated by high concentration of boron.Mistakenly referred to as At2g04070 in PMID:11739388.	DETOXIFICATION 1 (DTX1)	Low	-1.05127	0.00877687	1.46989	3.02889
AT1G28480	Encodes GRX480, a member of the glutaredoxin family that regulates protein redox state. GRX480 interacts with TGA factors and suppresses JA-responsive PDF1.2 transcription. GRX480 transcription is SA-inducible and requires NPR1. Maybe involved in SA/JA cross-talk. It has also been shown to interact with the transcription factor TGA2 and suppress ORA59 promoter activity.	(GRX480)	Medium	-1.05046	0.000667741	4.4096	9.08713
AT1G02930	Encodes glutathione transferase belonging to the phi class of GSTs. Naming convention according to Wagner et al. (2002).	GLUTATHIONE S-TRANSFERASE 6 (GSTF6)	Medium	-1.05003	2.46999e-57	97.8241	201.405
AT5G36150	putative pentacyclic triterpene synthase 3;(source:Araport11)	PUTATIVE PENTACYCLIC TRITERPENE SYNTHASE 3 (PEN3)	Medium	-1.01573	2.06601e-07	3.96051	7.98248
AT1G15125	S-adenosyl-L-methionine-dependent methyltransferases superfamily protein;(source:Araport11)		Low	0.996898	3.6698e-08	12.5082	6.23061
AT2G36255	Encodes a defensin-like (DEFL) family protein.		Low	1.15969	0.000176758	17.5084	7.804

## Sheet: 4D
Supplementary Table 4D. phr1phl1-affected PSI genes. Log2FC was obtained from the fold change between Pi-deficient phr1phl1 and WT in a Log2 manner. "Category" refers to the responsiveness of the PSI genes in response to Pi starvation where High represents Log2FC > 5, Medium represents 2 < Log2FC ≤ 5, Low represents 1 ≤ Log2FC ≤ 2, respectively. phr1phl1_-Pi_TPM and WT_-Pi_TPM refer to the TPM va…
AGI	Gene Model Description	Primary Gene Symbol	Category	Log2FC	FDR	phr1phl1_-Pi_TPM	WT_-Pi_TPM
AT4G15210	cytosolic beta-amylase expressed in rosette leaves and inducible by sugar. RAM1 mutants have reduced beta amylase in leaves and stems.	BETA-AMYLASE 5 (BAM5)	High	-10.5281	3.69047e-46	0.0438419	62.7589
AT2G46880	purple acid phosphatase 14;(source:Araport11)	PURPLE ACID PHOSPHATASE 14 (PAP14)	High	-10.0592	2.72501e-16	0.0172893	19.4007
AT2G34202	Encodes a phosphate starvation-responsive microRNA that targets PHO2, an E2-UBC that negatively affects shoot phosphate content. miR399 can be negatively regulated by members of the non-coding gene families IPS1 and At4. MicroRNAs are regulatory RNAs with a mature length of ~21-nucleotides that are processed from hairpin precursors by Dicer-like enzymes. MicroRNAs can negatively regulate gene exp…	MICRORNA399D (MIR399D)	High	-9.89537	1.34205e-15	0	147.501
AT5G62160	member of Fe(II) transporter isolog family	ZINC TRANSPORTER 12 PRECURSOR (ZIP12)	High	-9.77006	2.98441e-15	0	8.10532
AT3G54700	Encodes Pht1;7, a member of the Pht1 family of phosphate transporters which include: Pht1;1/At5g43350, Pht1;2/At5g43370, Pht1;3/At5g43360, Pht1;4/At2g38940, Pht1;5/At2g32830, Pht1;6/At5g43340, Pht1;7/At3g54700, Pht1;8/At1g20860, Pht1;9/At1g76430 (Plant Journal 2002, 31:341).	PHOSPHATE TRANSPORTER 1;7 (PHT1;7)	High	-9.57402	1.40293e-19	0.0287593	21.3771
AT2G18130	purple acid phosphatase 11;(source:Araport11)	PURPLE ACID PHOSPHATASE 11 (PAP11)	High	-9.26209	1.17875e-13	0	7.17593
AT5G35050	NA	NA	High	-9.17506	2.78161e-13	0	10.9482
AT2G34210	Transcription elongation factor Spt5;(source:Araport11)	(SPT5-1)	High	-8.44657	3.69543e-100	0.136087	46.1664
AT5G54700	Ankyrin repeat family protein;(source:Araport11)		Low	-8.21487	1.6966e-10	0	1.96329
AT1G56360	purple acid phosphatase 6;(source:Araport11)	PURPLE ACID PHOSPHATASE 6 (PAP6)	High	-7.81946	2.30056e-09	0	2.50024
AT1G08170	Histone superfamily protein;(source:Araport11)	(HTB8)	High	-7.79803	2.79896e-09	0	3.67346
AT1G73220	Encodes Organic Cation Transporter 1 (OCT1), likely to be involved in polyamine transport.	ORGANIC CATION/CARNITINE TRANSPORTER1 (OCT1)	High	-7.76805	1.19406e-90	2.19892	463.21
AT1G15600	transmembrane protein;(source:Araport11)		High	-7.53702	1.64709e-08	0	2.31238
AT2G45135	RING/U-box superfamily protein;(source:Araport11)		High	-7.4785	8.25686e-164	0.76279	131.273
AT5G43360	Encodes Pht1;3, a member of the Pht1 family of phosphate transporters which include: Pht1;1/At5g43350, Pht1;2/At5g43370, Pht1;3/At5g43360, Pht1;4/At2g38940, Pht1;5/At2g32830, Pht1;6/At5g43340, Pht1;7/At3g54700, Pht1;8/At1g20860, Pht1;9/At1g76430 (Plant Journal 2002, 31:341).	PHOSPHATE TRANSPORTER 1;3 (PHT1;3)	High	-7.43987	7.61125e-09	0.0183161	3.34969
AT1G52470	alpha/beta-Hydrolases superfamily protein;(source:Araport11)		High	-7.42959	3.14049e-08	0	2.41021
AT5G09735	None;(source:Araport11)		Medium	-7.36441	3.17332e-11	0.181628	29.1643
AT2G24000	serine carboxypeptidase-like 22;(source:Araport11)	SERINE CARBOXYPEPTIDASE-LIKE 22 (scpl22)	High	-7.32378	2.6753e-21	0.0800832	12.4189
AT4G10220	NEP-interacting protein, putative (DUF239);(source:Araport11)		Medium	-7.2473	1.05288e-07	0	1.95569
AT1G52940	purple acid phosphatase 5;(source:Araport11)	PURPLE ACID PHOSPHATASE 5 (PAP5)	High	-7.03661	1.33527e-07	0.0228044	3.12318
AT3G05540	Encodes TCTP2, a homolog of Translationally Controlled Tumor Protein. Enhances in vitro plant regeneration.	TRANSLATIONALLY CONTROLLED TUMOR PROTEIN 2 (TCTP2)	High	-6.94132	4.82203e-07	0	3.75406
AT1G52120	Mannose-binding lectin superfamily protein;(source:Araport11)		High	-6.87331	2.58417e-23	0.0866907	9.87423
AT2G39510	Encodes a plasma membrane-localized amino acid transporter likely involved in amino acid export in the developing seed.	USUALLY MULTIPLE ACIDS MOVE IN AND OUT TRANSPORTERS 14 (UMAMIT14)	Low	-6.83995	1.66587e-32	0.685188	75.8516
AT2G18530	Protein kinase superfamily protein;(source:Araport11)		High	-6.72038	4.59227e-22	0.223715	23.0364
AT3G52310	ABC transporter G family member 27;(source:Araport11)	ATP-BINDING CASSETTE G27 (ABCG27)	High	-6.67528	1.514e-17	0.0476047	4.70232
AT1G03020	Encodes a member of the CC-type glutaredoxin (ROXY) family that has been shown to interact with the transcription factor TGA2.	(GRXS1)	Medium	-6.50463	6.17166e-06	0	2.09362
AT1G20735	F-box and associated interaction domains-containing protein;(source:Araport11)		High	-6.48562	1.58314e-06	0.0240831	2.26821
AT5G04120	Encodes a cofactor-dependent phosphoglycerate mutase (dPGM) - like protein with phosphoserine phosphatase activity that may be responsible for serine anabolism.		Low	-6.47805	2.52082e-134	2.27599	196.618
AT1G22150	sulfate transporter Sultr1;3	SULFATE TRANSPORTER 1;3 (SULTR1;3)	High	-6.41401	9.6394e-219	0.761377	62.8559
AT4G01390	TRAF-like family protein;(source:Araport11)		Low	-6.39057	2.6321e-185	1.5968	129.657
AT5G08030	Encodes a member of the glycerophosphodiester phosphodiesterase (GDPD) family.	GLYCEROPHOSPHODIESTER PHOSPHODIESTERASE 6 (GDPD6)	High	-6.33983	6.23805e-12	0.066934	5.26288
AT1G16410	member of CYP79F The mRNA is cell-to-cell mobile.	CYTOCHROME P450 79F1 (CYP79F1)	Medium	-6.27172	9.72462e-19	0.0443739	3.31451
AT5G56368	Encodes a defensin-like (DEFL) family protein.		High	-6.23247	2.22927e-05	0	4.13406
AT2G32830	Encodes Pht1;5, a member of the Pht1 family of phosphate transporters which include: Pht1;1/At5g43350, Pht1;2/At5g43370, Pht1;3/At5g43360, Pht1;4/At2g38940, Pht1;5/At2g32830, Pht1;6/At5g43340, Pht1;7/At3g54700, Pht1;8/At1g20860, Pht1;9/At1g76430 (Plant Journal 2002, 31:341).	PHOSPHATE TRANSPORTER 1;5 (PHT1;5)	High	-6.18907	3.50575e-56	0.246192	17.4087
AT4G36350	purple acid phosphatase 25;(source:Araport11)	PURPLE ACID PHOSPHATASE 25 (PAP25)	High	-6.17142	3.8083e-27	0.165388	11.5474
AT2G45130	Expression is upregulated in the shoot of cax1/cax3 mutant.	SPX DOMAIN GENE 3 (SPX3)	High	-6.07707	0	10.0423	657.585
AT4G01470	Encodes AtTIP1;3, functions as water and urea channels in pollen.	TONOPLAST INTRINSIC PROTEIN 1;3 (TIP1;3)	Medium	-5.95517	7.18255e-23	0.183101	11.0759
AT2G34208	Encodes a phosphate starvation-responsive microRNA that targets PHO2, an E2-UBC that negatively affects shoot phosphate content. Also modulates plant responses to salt, ABA, and drought. miR399 can be negatively regulated by members of the non-coding gene families IPS1 and At4. MicroRNAs are regulatory RNAs with a mature length of ~21-nucleotides that are processed from hairpin precursors by Dice…	MICRORNA399F (MIR399F)	High	-5.9454	9.23816e-05	0	8.09322
AT4G06065	None;(source:Araport11)		Medium	-5.93198	3.26879e-07	0.157301	9.29137
AT2G41480	Encodes a cationic cell-wall-bound peroxidase homolog that is involved in the lignification of cell walls. Regulated by COG1, involved in seed longevity.	PEROXIDASE 25 (PRX25)	Low	-5.91102	3.68977e-91	0.777216	45.4724
AT1G17710	Encodes a phosphoethanolamine/phosphocholine phosphatase. It is likely to be involved in the liberation of inorganic phosphate from intracellular sources. Expression is upregulated in the shoot of cax1/cax3 mutant.	PHOSPHOETHANOLAMINE/PHOSPHOCHOLINE PHOSPHATASE 1 (PEPC1)	High	-5.87269	0	20.0801	1140.3
AT3G09400	Similar to POLTERGEIST (POL) protein phosphatase 2C. No phenotype observed in plants homozygous for a null allele. Ubiquitously expressed.	POL-LIKE 3 (PLL3)	High	-5.7454	2.55522e-126	0.558278	29.0688
AT5G62162	Encodes a phosphate starvation-responsive microRNA that targets PHO2, an E2-UBC that negatively affects shoot phosphate content. miR399 can be negatively regulated by members of the non-coding gene families IPS1 and At4. MicroRNAs are regulatory RNAs with a mature length of ~21-nucleotides that are processed from hairpin precursors by Dicer-like enzymes. MicroRNAs can negatively regulate gene exp…	MICRORNA399C (MIR399C)	High	-5.71226	2.09237e-23	2.02842	103.312
AT4G13700	purple acid phosphatase 23;(source:Araport11)	PURPLE ACID PHOSPHATASE 23 (PAP23)	High	-5.64422	1.49318e-67	0.495104	24.0418
AT4G13800	magnesium transporter NIPA (DUF803);(source:Araport11)	(ENOR3L3)	High	-5.64159	1.84215e-14	0.0614579	2.98573
AT1G20860	Encodes Pht1;8, a member of the Pht1 family of phosphate transporters which include: Pht1;1/At5g43350, Pht1;2/At5g43370, Pht1;3/At5g43360, Pht1;4/At2g38940, Pht1;5/At2g32830, Pht1;6/At5g43340, Pht1;7/At3g54700, Pht1;8/At1g20860, Pht1;9/At1g76430 (Plant Journal 2002, 31:341).	PHOSPHATE TRANSPORTER 1;8 (PHT1;8)	High	-5.63337	6.45319e-108	0.627068	30.2295
AT5G50800	Encodes a member of the SWEET sucrose efflux transporter family proteins, together with RPG1, it is involved in pollen development. Together with SWEET14, it is likely involved in modulating the GA response and is required for proper development of anthers, seeds and seedlings.	(SWEET13)	Low	-5.61369	2.01692e-24	0.204991	9.74485
AT3G09922	Encodes a gene product whose expression is responsive to both phosphate (Pi) and phosphite (Phi) in both roots and shoots.	INDUCED BY PHOSPHATE STARVATION1 (IPS1)	High	-5.56431	5.74034e-85	25.8565	1182.66
AT3G32030	Terpene synthase. Expressed in roots and has low enzyme activity in vitro. Products include dolabellane type diterpenes.	TERPENE SYNTHASE 9 (TPS9)	Low	-5.52193	2.5071e-149	0.883743	39.4525
AT4G25010	Encodes a member of the SWEET sucrose efflux transporter family proteins. Together with SWEET13, it is likely involved in modulating the GA response and is required for proper development of anthers, seeds and seedlings.	(SWEET14)	Medium	-5.45411	4.00756e-38	0.338968	14.4151
AT2G11810	MGD3 is the major enzyme for galactolipid metabolism during phosphate starvation. Does not contribute to galactolipid synthesis under P1-sufficient conditions.	MONOGALACTOSYLDIACYLGLYCEROL SYNTHASE TYPE C (MGDC)	High	-5.21616	2.79485e-172	7.40497	266.423
AT2G24010	serine carboxypeptidase-like 23;(source:Araport11)	SERINE CARBOXYPEPTIDASE-LIKE 23 (scpl23)	Medium	-5.18181	2.75721e-31	0.225047	7.91814
AT2G19890	hypothetical protein;(source:Araport11)		High	-5.13764	3.56168e-28	0.186849	6.38668
AT5G05265	None;(source:Araport11)		High	-5.00272	1.25157e-06	0.276389	8.55851
AT3G03530	PHOSPHOESTERASE FAMILY PROTEIN, NPC4 is significantly induced upon phosphate starvation and plays an important role in the supply of inorganic phosphate and diacylglycerol from membrane-phospholipids during phosphate deprivation.	NON-SPECIFIC PHOSPHOLIPASE C4 (NPC4)	High	-4.87646	0	11.531	328.303
AT1G52800	2-oxoglutarate (2OG) and Fe(II)-dependent oxygenase superfamily protein;(source:Araport11)		Medium	-4.84787	0.00101078	0.140372	3.90066
AT1G21529	DRIR is a 755 nt long non coding RNA. Over-expression results in plants with increased salt and drought tolerance and ABA sensitivity. DRIR probably regulates the accumulation of genes involved in drought stress response. DRIR likely acts as a regulator of drought stress responsive gene expression.	DROUGHT INDUCED LNCRNA (DRIR)	High	-4.73815	1.29362e-53	1.29862	33.6805
AT1G64590	NAD(P)-binding Rossmann-fold superfamily protein;(source:Araport11)		Medium	-4.61442	0	23.2141	551.129
AT1G63005	Encodes a phosphate starvation-responsive microRNA that targets PHO2, an E2-UBC that negatively affects shoot phosphate content. miR399 can be negatively regulated by members of the non-coding gene families IPS1 and At4. MicroRNAs are regulatory RNAs with a mature length of ~21-nucleotides that are processed from hairpin precursors by Dicer-like enzymes. MicroRNAs can negatively regulate gene exp…	MICRORNA399B (MIR399B)	High	-4.56449	9.22909e-10	1.28103	29.4888
AT3G03260	Encodes a homeobox-leucine zipper family protein belonging to the HD-ZIP IV family.	HOMEODOMAIN GLABROUS 8 (HDG8)	High	-4.54256	1.46031e-44	0.355091	8.01477
AT5G59310	Encodes a member of the lipid transfer protein family. Proteins of this family are generally small (~9 kD), basic, expressed abundantly and contain eight Cys residues. The proteins can bind fatty acids and acylCoA esters and can transfer several different phospholipids. They are localized to the cell wall. The mRNA is present in flowers and siliques, and is strongly up-regulated by abscisic acid.…	LIPID TRANSFER PROTEIN 4 (LTP4)	High	-4.4755	4.21687e-05	0.103927	2.24673
AT1G10588	Encodes a Gibberellin-regulated GASA/GAST/Snakin family protein		High	-4.47217	3.20014e-05	0.133457	2.86075
AT1G63057	transmembrane protein;(source:Araport11)		Medium	-4.36051	2.65949e-10	0.265137	5.28681
AT3G25240	sulfate/thiosulfate import ATP-binding protein, putative (DUF506);(source:Araport11)		High	-4.3454	0	9.10449	179.358
AT5G10180	Encodes a low-affinity sulfate transporter expressed in the root cap and central cylinder, where it is induced by sulfur starvation. Expression in the shoot vascular system is not induced by sulfur starvation.	SULFATE TRANSPORTER 2;1 (SULTR2;1)	Medium	-4.34311	0	6.03038	118.585
AT3G26310	putative cytochrome P450	CYTOCHROME P450, FAMILY 71, SUBFAMILY B, POLYPEPTIDE 35 (CYP71B35)	Medium	-4.25539	1.75713e-20	0.278321	5.16185
AT4G36850	PQ-loop repeat family protein / transmembrane family protein;(source:Araport11)		Medium	-4.25248	2.04966e-296	5.51283	101.824
AT3G02020	encodes a monofunctional aspartate kinase	ASPARTATE KINASE 3 (AK3)	Medium	-4.23	0	6.69102	121.709
AT1G19200	cyclin-dependent kinase, putative (DUF581);(source:Araport11)		Medium	-4.21766	2.83534e-146	3.45159	62.191
AT4G17680	SBP (S-ribonuclease binding protein) family protein;(source:Araport11)		Low	-4.20488	3.71059e-17	0.246055	4.39644
AT5G37420	Note that previous reports (Plant Cell 2003,15:1538; PNAS 2003, 100:13407) have incorrectly named AT5G37420 as AGL105. AT5G37415 has now been named as AGL105 based on Plant Cell 2003, 15:1538 where the GenBank accession number given for AGL105 is AY141227 (Supplemental Table 3), which corresponds to AT5G37415.		High	-4.19494	4.76497e-09	0.116291	2.06529
AT3G06020	A member of the FAF family proteins encoded by the FANTASTIC FOUR (FAF) genes: AT4G02810 (FAF1), AT1G03170 (FAF2), AT5G19260 (FAF3) and AT3G06020 (FAF4). FAFs have the potential to regulate shoot meristem size in Arabidopsis thaliana. FAFs can repress WUS, which ultimately leads to an arrest of meristem activity in FAF overexpressing lines.	FANTASTIC FOUR 4 (FAF4)	Medium	-4.19117	1.91949e-31	0.626821	11.1117
AT4G33550	Bifunctional inhibitor/lipid-transfer protein/seed storage 2S albumin superfamily protein;(source:Araport11)		Low	-4.14174	9.68599e-253	10.1233	173.225
AT1G76430	Encodes Pht1;9, a member of the Pht1 family of phosphate transporters which include: Pht1;1/At5g43350, Pht1;2/At5g43370, Pht1;3/At5g43360, Pht1;4/At2g38940, Pht1;5/At2g32830, Pht1;6/At5g43340, Pht1;7/At3g54700, Pht1;8/At1g20860, Pht1;9/At1g76430 (Plant Journal 2002, 31:341).	PHOSPHATE TRANSPORTER 1;9 (PHT1;9)	High	-4.11787	5.07263e-164	2.31263	38.9085
AT5G39720	avirulence induced protein 2 like protein;(source:Araport11)	AVIRULENCE INDUCED GENE 2 LIKE PROTEIN (AIG2L)	Medium	-4.10439	2.40305e-79	2.82343	47.0795
AT1G73000	Encodes a member of the PYR (pyrabactin resistance )/PYL(PYR1-like)/RCAR (regulatory components of ABA receptor) family proteins with 14 members. PYR/PYL/RCAR family proteins function as abscisic acid sensors. Mediate ABA-dependent regulation of protein phosphatase 2Cs ABI1 and ABI2.	PYR1-LIKE 3 (PYL3)	Medium	-4.07564	1.06422e-08	0.206121	3.36614
AT5G43370	Encodes a phosphate transporter Pht1;2. Members of the Pht1 family of phosphate transporters include: Pht1;1/At5g43350, Pht1;2/At5g43370, Pht1;3/At5g43360, Pht1;4/At2g38940, Pht1;5/At2g32830, Pht1;6/At5g43340, Pht1;7/At3g54700, Pht1;8/At1g20860, Pht1;9/At1g76430 (Plant Journal 2002, 31:341) The mRNA is cell-to-cell mobile.	PHOSPHATE TRANSPORTER 2 (PHT1;2)	High	-4.04236	0	28.6859	458.099
AT2G08820	None;(source:Araport11)		High	-4.03403	1.49774e-12	1.20858	19.1636
AT1G67860	transmembrane protein;(source:Araport11)		High	-4.01331	5.47359e-05	0.193802	3.01633
AT3G53980	Bifunctional inhibitor/lipid-transfer protein/seed storage 2S albumin superfamily protein;(source:Araport11)		Low	-3.98338	0	74.1198	1135.51
AT3G52820	purple acid phosphatase 22;(source:Araport11)	PURPLE ACID PHOSPHATASE 22 (PAP22)	Medium	-3.93176	2.21543e-248	5.37077	79.4613
AT1G63055	transmembrane protein;(source:Araport11)		Medium	-3.92625	7.91311e-05	0.184778	2.72262
AT2G08825	None;(source:Araport11)		High	-3.91376	0.000822047	0.272703	3.95421
AT3G52720	Encodes an alpha carbonic anhydrase (CAH1) located in the chloroplast stroma. Most chloroplast proteins are encoded by the nuclear genome and imported with the help of sorting signals that are intrinsic parts of the polypeptides. CAH1 takes an alternative route through the secretory pathway, and becomes N-glycosylated before entering the chloroplast. Glycosylation and intra-molecular disulfide br…	ALPHA CARBONIC ANHYDRASE 1 (ACA1)	Medium	-3.89772	5.82479e-16	1.04963	15.225
AT1G03170	A member of the FAF family proteins encoded by the FANTASTIC FOUR (FAF) genes: AT4G02810 (FAF1), AT1G03170 (FAF2), AT5G19260 (FAF3) and AT3G06020 (FAF4). FAFs have the potential to regulate shoot meristem size in Arabidopsis thaliana. FAFs can repress WUS, which ultimately leads to an arrest of meristem activity in FAF overexpressing lines.	FANTASTIC FOUR 2 (FAF2)	Medium	-3.89228	3.13446e-24	0.327656	4.70784
AT5G26250	Sugar transporter expressed strongly in pollen and pollen tubes.	SUGAR TRANSPORT PROTEIN 8 (STP8)	Medium	-3.83677	3.07426e-13	0.245595	3.40804
AT5G43300	Encodes a member of the glycerophosphodiester phosphodiesterase (GDPD) family.	GLYCEROPHOSPHODIESTER PHOSPHODIESTERASE 3 (GDPD3)	Medium	-3.82066	1.36032e-71	1.33049	18.2253
AT3G28290	Encodes a protein with sequence similarity to integrins. Localized to the cytoplasm and plasma membrane. Expressed in all tissues assayed.	(AT14A)	Medium	-3.81215	3.89106e-08	0.138959	1.8881
AT4G10120	Encodes a protein with putative sucrose-phosphate synthase activity.	SUCROSE PHOSPHATE SYNTHASE 4F (SPS4F)	High	-3.80088	0	4.14564	55.9923
AT3G43190	Encodes a protein with sucrose synthase activity (SUS4).	SUCROSE SYNTHASE 4 (SUS4)	Medium	-3.79964	7.22744e-215	3.53516	47.7058
AT1G68740	Encodes PHO1;H1, a member of the PHO1 family. Involved in inorganic phosphate (Pi) transport and homeostasis. Complements pho1 mutation. Its expression is responsive to both phosphate (Pi) and phosphite (Phi) in shoots.	(PHO1;H1)	Low	-3.77004	5.34185e-79	10.6796	140.945
AT5G52260	Member of the R2R3 factor gene family.	MYB DOMAIN PROTEIN 19 (MYB19)	Low	-3.72962	2.55478e-20	0.746769	9.60407
AT1G60470	Predicted to encode a galactinol synthase.	GALACTINOL SYNTHASE 4 (GolS4)	Medium	-3.61598	1.23379e-141	4.50491	53.5282
AT3G57157	Has been identified as a translated small open reading frame by ribosome profiling.	SHORT OPEN READING FRAME 5 (SORF5)	Medium	-3.61531	2.88619e-180	37.9718	450.967
AT3G49580	response to low sulfur 1;(source:Araport11)	RESPONSE TO LOW SULFUR 1 (LSU1)	Low	-3.60362	5.43003e-60	2.74652	32.3458
AT3G43110	transmembrane protein;(source:Araport11)		Medium	-3.56105	0	18.8968	216.138
AT3G54600	Class I glutamine amidotransferase-like superfamily protein;(source:Araport11)	(DJ1F)	Low	-3.54591	0	11.9592	135.361
AT1G49700	Plant protein 1589 of unknown function;(source:Araport11)		Medium	-3.54493	3.78309e-06	0.177189	2.00207
AT4G15100	serine carboxypeptidase-like 30;(source:Araport11)	SERINE CARBOXYPEPTIDASE-LIKE 30 (scpl30)	High	-3.54075	1.43371e-36	0.986765	11.136
AT3G19710	Belongs to the branched-chain amino acid aminotransferase gene family. Encodes a methionine-oxo-acid transaminase. Involved in the methionine chain elongation pathway that leads to the ultimate biosynthesis of methionine-derived glucosinolates.	BRANCHED-CHAIN AMINOTRANSFERASE4 (BCAT4)	Medium	-3.53815	0	53.0045	596.97
AT4G13770	Encodes a cytochrome p450 enzyme that catalyzes the initial conversion of aldoximes to thiohydroximates in the synthesis of glucosinolates not derived from tryptophan. Also has a role in auxin homeostasis.	CYTOCHROME P450, FAMILY 83, SUBFAMILY A, POLYPEPTIDE 1 (CYP83A1)	Medium	-3.53582	0	38.9371	437.797
AT1G54760	AGAMOUS-like 85;(source:Araport11)	AGAMOUS-LIKE 85 (AGL85)	Medium	-3.52439	0.000190847	0.296488	3.31528
AT1G73010	Encodes PPsPase1, a pyrophosphate-specific phosphatase catalyzing the specific cleavage of pyrophosphate (Km 38.8 uM) with an alkaline catalytic pH optimum. Expression is upregulated in the shoot of cax1/cax3 mutant.	PHOSPHATE STARVATION-INDUCED GENE 2 (PS2)	High	-3.52309	0	133.42	1485.68
AT4G34210	one of 20 SKP1 homologs in Arabidopsis. Protein is most similar to ASK12 and RNAi lines show defects in stamen development.	SKP1-LIKE 11 (SK11)	High	-3.51858	1.46007e-16	1.26344	14.0606
AT2G17660	RPM1-interacting protein 4 (RIN4) family protein;(source:Araport11)		Medium	-3.49442	0.000160467	0.254425	2.78074
AT5G01220	Encodes a UDP-sulfoquinovose:DAG sulfoquinovosyltransferase that is involved in sulfolipid biosynthesis and whose expression is responsive to both phosphate (Pi) and phosphite (Phi) in both roots and shoots.	SULFOQUINOVOSYLDIACYLGLYCEROL 2 (SQD2)	Medium	-3.45357	0	90.4963	960.683
AT1G78370	Encodes glutathione transferase belonging to the tau class of GSTs. Naming convention according to Wagner et al. (2002).	GLUTATHIONE S-TRANSFERASE TAU 20 (GSTU20)	Low	-3.44967	0	20.0407	212.18
AT1G08947	None;(source:Araport11)		High	-3.42046	2.91424e-18	2.59157	26.9313
AT3G32040	Terpenoid synthases superfamily protein;(source:Araport11)	GERANYL(GERANYL)DIPHOSPHATE SYNTHASE 1 (ATGGPS10)	Low	-3.39727	1.19603e-80	2.94222	30.0668
AT4G14630	germin-like protein with N-terminal signal sequence that may target it to the vacuole, plasma membrane and/or outside the cell. The mRNA is cell-to-cell mobile.	GERMIN-LIKE PROTEIN 9 (GLP9)	Medium	-3.39593	1.69542e-172	10.473	106.804
AT2G37880	MIZU-KUSSEI-like protein (Protein of unknown function, DUF617);(source:Araport11)		Medium	-3.37648	4.36086e-06	0.222763	2.24427
AT1G09180	A member of ARF-like GTPase family. A thaliana has 21 members, in two subfamilies, ARF and ARF-like (ARL) GTPases.	SECRETION-ASSOCIATED RAS SUPER FAMILY 1 (SARA1A)	Low	-3.34648	2.75036e-05	0.276045	2.71901
AT4G36570	RAD-like 3;(source:Araport11)	RAD-LIKE 3 (RL3)	Medium	-3.33261	9.5735e-26	1.52277	14.8774
AT5G20410	Encodes a type B monogalactosyldiacylglycerol (MGDG) synthase. Strongly induced by phosphate deprivation, and in non-photosynthetic tissues. Does not contribute to galactolipid synthesis under Pi-sufficient conditions but does under Pi starvation.	MONOGALACTOSYLDIACYLGLYCEROL SYNTHASE 2 (MGD2)	Medium	-3.30453	6.74971e-286	10.8274	103.661
AT4G13000	AGC (cAMP-dependent, cGMP-dependent and protein kinase C) kinase family protein;(source:Araport11)		Medium	-3.30062	2.01251e-40	1.52533	14.5563
AT5G65500	U-box domain-containing protein kinase family protein;(source:Araport11)		Medium	-3.29453	1.36741e-35	0.770979	7.32413
AT4G39795	hypothetical protein (DUF581);(source:Araport11)		Low	-3.25865	3.72067e-47	3.87544	35.9619
AT1G17540	kinase with adenine nucleotide alpha hydrolases-like domain-containing protein;(source:Araport11)		Medium	-3.25414	1.85671e-12	0.215082	1.99159
AT5G09470	Encodes one of the mitochondrial dicarboxylate carriers (DIC): DIC1 (AT2G22500), DIC2 (AT4G24570), DIC3 (AT5G09470).	DICARBOXYLATE CARRIER 3 (DIC3)	High	-3.19165	5.982e-28	1.24576	11.0225
AT4G17030	Encodes EXLB1 (expansin-like B1), a member of the expansin family.	EXPANSIN-LIKE B1 (EXLB1)	Low	-3.13405	1.0052e-161	12.1505	103.356
AT5G17720	alpha/beta-Hydrolases superfamily protein;(source:Araport11)		Low	-3.11844	1.7122e-14	0.650574	5.48071
AT1G18100	Encodes a member of the FT and TFL1 family of phosphatidylethanolamine-binding proteins. It is expressed in seeds and up-regulated in response to ABA. Loss of function mutants show decreased rate of germination in the presence of ABA. ABA dependent regulation is mediated by both ABI3 and ABI5. ABI5 promotes MFT expression, primarily in the radicle-hypocotyl transition zone and ABI3 suppresses it …	(E12A11)	Low	-3.11528	6.92087e-25	1.04612	8.7865
AT2G34810	FAD-binding Berberine family protein;(source:Araport11)	(ATBBE16)	Low	-3.09534	5.64374e-73	2.26389	18.7561
AT1G16400	Encodes cytochrome P450 CYP79F2.	CYTOCHROME P450, FAMILY 79, SUBFAMILY F, POLYPEPTIDE 2 (CYP79F2)	Low	-3.05781	0	27.9873	225.933
AT5G35940	Mannose-binding lectin superfamily protein;(source:Araport11)		Low	-3.04088	0	58.0422	462.645
AT5G55010	hypothetical protein;(source:Araport11)		Medium	-3.01467	0.00318997	0.285396	2.23721
AT1G01380	ETC1 is involved in trichome and root hair patterning in Arabidopsis.	ENHANCER OF TRY AND CPC 1 (ETC1)	Low	-2.97954	1.33198e-21	1.79443	13.7129
AT3G30725	Encodes a member of the GDU (glutamine dumper) family proteins involved in amino acid export: At4g31730 (GDU1), At4g25760 (GDU2), At5g57685 (GDU3), At2g24762 (GDU4), At5g24920 (GDU5), At3g30725 (GDU6) and At5g38770 (GDU7).	GLUTAMINE DUMPER 6 (GDU6)	High	-2.94599	3.19202e-61	8.34544	62.3246
AT1G22290	14-3-3 family protein;(source:Araport11)		Low	-2.93244	4.319e-12	0.874244	6.46529
AT1G08165	hypothetical protein;(source:Araport11)		High	-2.92755	4.09214e-72	10.2491	75.509
AT5G09570	Twin CX9C domain protein. Induced by low phosphate or iron, drought and heat stress. Loss of both At12cys-1 and At12cys-2 lead to enhanced tolerance to drought and light stress and increased anti-oxidant capacity.	(AT12CYS-2)	High	-2.90381	5.89541e-162	17.43	126.448
AT1G23110	fold protein;(source:Araport11)		High	-2.8974	7.84927e-89	4.89158	35.3118
AT5G56840	myb-like transcription factor family protein;(source:Araport11)		Low	-2.88292	5.11727e-13	0.798537	5.70828
AT2G17280	Phosphoglycerate mutase family protein;(source:Araport11)		Medium	-2.87241	1.03843e-224	19.4362	137.909
AT5G44005	hypothetical protein;(source:Araport11)		Low	-2.8524	1.21151e-36	3.04268	21.3111
AT4G25760	Encodes a member of the GDU (glutamine dumper) family proteins involved in amino acid export: At4g31730 (GDU1), At4g25760 (GDU2), At5g57685 (GDU3), At2g24762 (GDU4), At5g24920 (GDU5), At3g30725 (GDU6) and At5g38770 (GDU7).	GLUTAMINE DUMPER 2 (GDU2)	Medium	-2.8429	1.36911e-69	7.03262	48.8798
AT5G61550	U-box domain-containing protein kinase family protein;(source:Araport11)		Medium	-2.84072	2.27548e-204	6.83035	47.4305
AT5G41380	CCT motif family protein;(source:Araport11)		Low	-2.83335	4.13927e-16	0.623043	4.30333
AT3G47220	Encodes a plasma membrane-localized phosphoinositide-specific phospholipase C with a role in thermotolerance.	PHOSPHATIDYLINOSITOL-SPECIFIC PHOSPHOLIPASE C9 (PLC9)	Low	-2.81415	6.90468e-132	6.23279	42.4739
AT1G24575	DEAD-box ATP-dependent RNA helicase-like protein;(source:Araport11)		Medium	-2.80969	2.49547e-97	12.7445	86.5729
AT4G01830	P-glycoprotein 5;(source:Araport11)	ATP-BINDING CASSETTE B5 (ABCB5)	Medium	-2.8062	7.99401e-61	1.52405	10.336
AT3G16390	Encodes a nitrile-specifier protein NSP3. NSP3 is one out of five (At3g16400/NSP1, At2g33070/NSP2, At3g16390/NSP3, At3g16410/NSP4 and At5g48180/NSP5) A. thaliana epithiospecifier protein (ESP) homologues that promote simple nitrile, but not epithionitrile or thiocyanate formation. The mRNA is cell-to-cell mobile.	NITRILE SPECIFIER PROTEIN 3 (NSP3)	Medium	-2.79364	1.06626e-49	26.7788	179.648
AT5G23010	Encodes a methylthioalkylmalate synthase, catalyzes the condensation reactions of the first two rounds of methionine chain elongation in the biosynthesis of methionine-derived glucosinolates. The mRNA is cell-to-cell mobile.	METHYLTHIOALKYLMALATE SYNTHASE 1 (MAM1)	Medium	-2.77299	1.01315e-244	51.7194	342.947
AT3G03910	GDH3 encodes a member of the glutamate dehydrogenease family. Its expression is upregulated in response to cytokinin and it may play a role in the control of nitrogen metabolism in leaf development.	GLUTAMATE DEHYDROGENASE 3 (GDH3)	Low	-2.77013	8.40695e-15	0.753988	4.98327
AT5G14200	The AtIMD1 is one out of 3 genes encoding the enzyme 3-isopropylmalate dehydrogenase involved in leucine biosynthesis in Arabidopsis. Its subcellular location has been targeted to plastids. Encodes methylthioalkylmalate dehydrogenase. Involved in glucosinolate biosynthesis, in methionine chain elongation. The mRNA is cell-to-cell mobile.	ISOPROPYLMALATE DEHYDROGENASE 1 (IMD1)	Low	-2.76918	0	98.7808	652.636
AT4G33330	Encodes a glucuronyltransferase responsible for the addition of GlcA residues onto xylan and for secondary wall deposition.	PLANT GLYCOGENIN-LIKE STARCH INITIATION PROTEIN 3 (PGSIP3)	Low	-2.76026	8.31415e-89	3.89314	25.5639
AT1G30560	Encodes a member of the phosphate starvation-induced glycerol-3-phosphate permease gene family: AT3G47420(G3Pp1), AT4G25220(G3Pp2), AT1G30560(G3Pp3), AT4G17550(G3Pp4) and AT2G13100(G3Pp5).	GLYCEROL-3-PHOSPHATE PERMEASE 3 (G3Pp3)	High	-2.73167	7.99633e-51	2.5733	16.5615
AT2G43100	Small subunit, which together with IPMI SSU2, IPMI SSU3 and IPMI LSU1, is a member of heterodimeric isopropylmalate isomerase (IPMI). Together with IPMI SSU3 participates in the Met chain elongation pathway.	ISOPROPYLMALATE ISOMERASE 2 (IPMI2)	Low	-2.72748	7.63513e-275	32.1284	206.217
AT5G04785	None;(source:Araport11)		High	-2.70502	0.00140155	0.78228	4.94543
AT1G53130	Encodes GRIM REAPER (GRI), involved in the regulation of cell death induced by extracellular ROS (reactive oxygen species). Secreted into the extracellular space.	GRIM REAPER (GRI)	Low	-2.69699	6.53698e-10	1.12349	7.05478
AT1G79320	Encodes a putative metacaspase. Arabidopsis contains three type I MCP genes (MCP1a-c) and six type II MCP genes (MCP2a?f): AtMCP1a/At5g64240, AtMCP1b/At1g02170, AtMCP1c/At4g25110, AtMCP2a/At1g79310, AtMCP2b/At1g79330, AtMCP2c/At1g79320, AtMCP2d/At1g79340, AtMCP2e/At1g16420, AtMCP2f/At5g04200.	METACASPASE 6 (MC6)	Medium	-2.69473	5.77945e-59	5.27662	33.107
AT2G23960	Class I glutamine amidotransferase-like superfamily protein;(source:Araport11)		Low	-2.68785	8.18852e-56	4.79756	29.9556
AT5G18350	Disease resistance protein (TIR-NBS-LRR class) family;(source:Araport11)		Medium	-2.68758	5.68917e-15	0.351419	2.19575
AT1G07587	Natural antisense transcript overlaps with AT1G49720;(source:Araport11)		Medium	-2.66991	0.00344999	0.327799	2.01987
AT1G52700	alpha/beta-Hydrolases superfamily protein;(source:Araport11)		Low	-2.66133	1.04696e-06	0.296569	1.81875
AT4G34510	Encodes KCS17, a member of the 3-ketoacyl-CoA synthase family involved in the biosynthesis of VLCFA (very long chain fatty acids).	3-KETOACYL-COA SYNTHASE 17 (KCS17)	Medium	-2.65966	1.00232e-17	0.827073	5.06737
AT4G12030	Required for the biosynthesis of methionine-derived glucosinolates. Involved in the transport of 2-keto acids between chloroplasts and the cytosol.	BILE ACID TRANSPORTER 5 (BAT5)	Low	-2.65469	5.28772e-206	13.7353	83.8126
AT4G25160	Encodes a U-box domain-containing E3 ubiquitin ligase with central Ser/Thr protein kinase domain whose expression is responsive to both phosphate (Pi) and phosphite (Phi) in both roots and shoots.	(PUB35)	Medium	-2.65021	7.91472e-200	10.0157	60.9326
AT5G20150	Expression is upregulated in the shoot of cax1/cax3 mutant. Additionally, its expression is responsive to both phosphate (Pi) and phosphite (Phi) in both roots and shoots. The mRNA is cell-to-cell mobile.	SPX DOMAIN GENE 1 (SPX1)	Medium	-2.64339	0	277.165	1677.57
AT1G73040	Mannose-binding lectin superfamily protein;(source:Araport11)		Medium	-2.6207	1.27862e-12	1.46013	8.69451
AT5G24655	response to low sulfur 4;(source:Araport11)	RESPONSE TO LOW SULFUR 4 (LSU4)	Medium	-2.6192	6.40104e-28	4.2368	25.2155
AT1G62560	belongs to the flavin-monooxygenase (FMO) family, encodes a glucosinolate S-oxygenase that catalyzes the conversion of methylthioalkyl glucosinolates to methylsulfinylalkyl glucosinolates The mRNA is cell-to-cell mobile.	FLAVIN-MONOOXYGENASE GLUCOSINOLATE S-OXYGENASE 3 (FMO GS-OX3)	Low	-2.60138	4.15518e-29	1.46068	8.59143
AT1G57830	Toll-Interleukin-Resistance (TIR) domain family protein;(source:Araport11)		Medium	-2.60067	0.000803259	0.515284	3.0274
AT3G25795	Encodes a trans-acting siRNA that is phosphate starvation-upregulated and activated by PAP1 (MYB75). Has been identified as a translated small open reading frame by ribosome profiling.	TRANS ACTING SIRNA 4 (TAS4)	Medium	-2.58653	1.29578e-31	2.85833	16.6377
AT2G08100	None;(source:Araport11)		High	-2.56889	5.86932e-06	1.13099	6.50491
AT1G76470	NAD(P)-binding Rossmann-fold superfamily protein;(source:Araport11)		Medium	-2.56772	2.08857e-21	1.5301	8.79329
AT3G25790	Encodes a nuclear localized member of the GARP family of transcription factors. Along with AtNIGT1/HRS1 it is involved in nitrate and phosphate signaling in the root.	HRS1 HOMOLOGUE 1 (HHO1)	Low	-2.56575	4.9561e-97	12.1392	69.5969
AT3G58990	Small subunit, which together with IPMI SSU1, IPMISSU2 and IPMI LSU1, is a member of heterodimeric isopropylmalate isomerase (IPMI). Together with IPMI SSU3 participates in the Met chain elongation pathway.	ISOPROPYLMALATE ISOMERASE 1 (IPMI1)	Low	-2.55685	6.36831e-257	39.852	227.286
AT2G22930	UDP-Glycosyltransferase superfamily protein;(source:Araport11)		Low	-2.54459	1.15675e-78	8.27478	46.7608
AT3G22235	cysteine-rich TM module stress tolerance protein;(source:Araport11)	CYSTEINE-RICH TRANSMEMBRANE MODULE 8 (ATHCYSTM8)	Medium	-2.53914	0.00030208	0.59241	3.33912
AT2G02990	Encodes a member of the ribonuclease T2 family that responds to inorganic phosphate starvation, and inhibits production of anthocyanin. Also involved in wound-induced signaling independent of jasmonic acid. Its expression is responsive to both phosphate (Pi) and phosphite (Phi) in roots.	RIBONUCLEASE 1 (RNS1)	Medium	-2.52977	1.77821e-09	11.969	67.2812
AT4G01060	Encodes a Myb-related protein similar to CPC. Involved in epidermal cell differentiation. Mutants have reduced numbers of root hairs and increased trichome branching. Involved in endoreduplication. Loss of function mutants are hypertrophic and early flowering.	CAPRICE-LIKE MYB3 (CPL3)	Low	-2.52754	6.82978e-12	2.08441	11.6515
AT5G26070	Encodes a protein with 23.5% proline residues and proline-rich extensin domains, INTERPRO:IPR002965; similar to root nodule extensin (Pisum sativum) gi:15021750/gb:AAK77902; Common family members: At5g19800, At5g57070, At1g72790 (Arabidopsis thaliana)		Medium	-2.48152	0.00317295	0.581378	3.14931
AT1G58330	transcription factor-like protein;(source:Araport11)	(ZW2)	High	-2.40488	6.19384e-05	0.549975	2.82196
AT5G23020	methylthioalkymalate synthase-like. Also known as 2-isopropylmalate synthase (IMS2). encodes a methylthioalkylmalate synthase involved in the biosynthesis of aliphatic glucosinolates which accepts all the omega-methylthio-2-oxoalkanoic acids needed to form the known C3 to C8 glucosinolates in Arabidopsis. The mRNA is cell-to-cell mobile.	2-ISOPROPYLMALATE SYNTHASE 2 (IMS2)	Low	-2.3697	0	166.617	834.658
AT3G45080	P-loop containing nucleoside triphosphate hydrolases superfamily protein;(source:Araport11)		Low	-2.36921	1.92226e-30	3.91097	19.5721
AT1G20030	Pathogenesis-related thaumatin superfamily protein;(source:Araport11)		Medium	-2.36552	1.12228e-63	5.43542	27.155
AT2G42690	alpha/beta-Hydrolases superfamily protein;(source:Araport11)		Medium	-2.35975	1.05312e-120	13.7643	68.4615
AT1G18970	Encodes a germin-like protein with possible oxalate oxidase activity (based on GenBank record).	GERMIN-LIKE PROTEIN 4 (GLP4)	Low	-2.3514	1.93702e-53	8.00172	39.5624
AT1G34060	Pyridoxal phosphate (PLP)-dependent transferases superfamily protein;(source:Araport11)	TRYPTOPHAN AMINOTRANSFERASE RELATED 4 (TAR4)	Medium	-2.34255	5.47345e-23	1.81821	8.93717
AT1G08650	Encodes a phosphoenolpyruvate carboxylase kinase that is expressed at highest levels in leaves. Expression is induced by light. The mRNA is cell-to-cell mobile.	PHOSPHOENOLPYRUVATE CARBOXYLASE KINASE 1 (PPCK1)	Low	-2.33742	1.4271e-260	56.5866	277.248
AT1G21460	Nodulin MtN3 family protein;(source:Araport11)	(SWEET1)	Medium	-2.33715	0.000123396	0.376508	1.84192
AT1G22220	F-box family protein;(source:Araport11)	AUXIN UP-REGULATED F-BOX PROTEIN 2 (AUF2)	Medium	-2.33456	9.83394e-143	17.2353	84.2578
AT1G22770	Together with CONSTANTS (CO) and FLOWERING LOCUS T (FT), GIGANTEA promotes flowering under long days in a circadian clock-controlled flowering pathway. GI acts earlier than CO and FT in the pathway by increasing CO and FT mRNA abundance. Located in the nucleus. Regulates several developmental processes, including photoperiod-mediated flowering, phytochrome B signaling, circadian clock, carbohydra…	GIGANTEA (GI)	Low	-2.33383	4.20652e-25	13.6158	66.6794
AT3G58980	F-box family protein;(source:Araport11)		Low	-2.32472	8.19927e-14	1.03919	5.04184
AT5G20790	transmembrane protein;(source:Araport11)		High	-2.29577	0	150.197	714.638
AT5G67080	member of MEKK subfamily	MITOGEN-ACTIVATED PROTEIN KINASE KINASE KINASE 19 (MAPKKK19)	Medium	-2.2928	3.98019e-35	4.91024	23.3138
AT5G14340	Member of the R2R3 factor gene family.	MYB DOMAIN PROTEIN 40 (MYB40)	Low	-2.28898	9.71466e-43	4.48067	21.2123
AT4G12530	Encodes a member of the AZI family of lipid transfer proteins.	(AZI7)	Medium	-2.28217	1.20533e-08	1.54977	7.29998
AT3G21620	ERD (early-responsive to dehydration stress) family protein;(source:Araport11)		Low	-2.27874	7.15435e-23	1.31449	6.18287
AT5G63130	Octicosapeptide/Phox/Bem1p family protein;(source:Araport11)		Medium	-2.27238	1.3142e-89	9.0947	42.5905
AT4G24450	phosphoglucan, water dikinase;(source:Araport11)	PHOSPHOGLUCAN, WATER DIKINASE (PWD)	Medium	-2.27057	7.88539e-60	2.3171	10.8323
AT5G64910	Serine/Threonine-kinase;(source:Araport11)		High	-2.26286	8.19654e-06	0.436776	2.03094
AT5G67430	Acyl-CoA N-acyltransferases (NAT) superfamily protein;(source:Araport11)		Low	-2.25649	1.73361e-83	10.1143	46.8329
AT5G24140	Encodes a protein with similarity to squalene monoxygenases.	SQUALENE MONOOXYGENASE 2 (SQP2)	Low	-2.24188	4.64895e-152	31.9712	146.494
AT1G08310	alpha/beta-Hydrolases superfamily protein;(source:Araport11)		Medium	-2.23717	8.16695e-175	38.69	176.716
AT4G22214	Encodes a defensin-like (DEFL) family protein.		Medium	-2.23618	2.81337e-34	56.5387	257.728
AT4G19975	nucleotide-diphospho-sugar transferase family protein;(source:Araport11)		Medium	-2.22864	3.23278e-36	6.07234	27.5682
AT1G62710	Encodes a vacuolar processing enzyme belonging to a novel group of cysteine proteases that is expressed specifically in seeds and is essential for the proper processing of storage proteins.	BETA VACUOLAR PROCESSING ENZYME (BETA-VPE)	Low	-2.22383	1.2436e-70	7.25382	32.837
AT2G25130	ARM repeat superfamily protein;(source:Araport11)		Medium	-2.2202	5.276e-26	2.25793	10.1973
AT1G14220	Ribonuclease T2 family protein;(source:Araport11)		Medium	-2.21438	7.88702e-106	42.9321	192.927
AT5G65158	Lipase/lipooxygenase, PLAT/LH2 family protein;(source:Araport11)	PLAT DOMAIN PROTEIN 3 (PLAT3)	Medium	-2.21384	6.96099e-14	3.05228	13.7284
AT2G27550	encodes a protein similar to TFL1. overexpression leads to similar phenotype as TFL1 overexpression. expressed specifically in the hypocotyl and null mutation does not result in phenotypes exhibited by TFL1 null mutations. It acts non-cell autonomously to inhibit floral initiation.	CENTRORADIALIS (ATC)	Medium	-2.20752	2.9208e-126	34.7897	155.725
AT1G54160	Encodes a member of the CCAAT-binding transcription factor (CBF-B/NF-YA) family. Expression is upregulated in response to ABA and drought. This regulation appears to be mediated by MIR169A which is downregulated in response to drought. NFYA5 is a target of MIR169A. Loss of function mutations are hypersensitive to drought.	NUCLEAR FACTOR Y, SUBUNIT A5 (NF-YA5)	Medium	-2.20249	2.28355e-07	0.791633	3.52858
AT1G56600	GolS2 is a galactinol synthase that catalyzes the formation of galactinol from UDP-galactose and myo-inositol. GolS2 transcript levels rise in response to methyl viologen, an oxidative damage-inducing agent. Plants over-expressing GolS2 have increased tolerance to salt, chilling, and high-light stress.	GALACTINOL SYNTHASE 2 (GolS2)	High	-2.19547	1.89066e-113	22.1894	98.5406
AT1G21440	Phosphoenolpyruvate carboxylase family protein;(source:Araport11)		Low	-2.18958	4.6103e-260	52.0377	230.021
AT5G18910	Protein kinase superfamily protein;(source:Araport11)		Low	-2.18885	1.44767e-13	1.25973	5.56467
AT2G01880	purple acid phosphatase 7;(source:Araport11)	PURPLE ACID PHOSPHATASE 7 (PAP7)	Medium	-2.17111	5.65011e-18	51.1865	222.865
AT5G24600	TRP-like ion channel protein (Protein of unknown function, DUF599);(source:Araport11)		Medium	-2.16559	1.24707e-33	5.01321	21.7986
AT4G20210	Terpenoid cyclases/Protein prenyltransferases superfamily protein;(source:Araport11)	TERPENE SYNTHASE 8 (TPS08)	Low	-2.16144	1.21494e-80	7.54906	32.7315
AT3G09560	The PAH1 gene encodes a phosphatidate phosphohydrolase. Mutant analysis revealed its involvement in galactolipid synthesis pathway, and the membrane lipid remodeling. The pah1pah2 double-mutant showed enhanced Al-susceptibility under low-P conditions, but there was no significant differences in Al tolerance between pah1pah2 and wild type when they were grown in a solution containing 35 &#956;M Pi.	PHOSPHATIDIC ACID PHOSPHOHYDROLASE 1 (PAH1)	Medium	-2.14844	1.51941e-230	19.0306	81.7577
AT2G37870	Bifunctional inhibitor/lipid-transfer protein/seed storage 2S albumin superfamily protein;(source:Araport11)		Medium	-2.14109	1.11596e-80	33.3069	142.341
AT3G50610	DNA-directed RNA polymerase II subunit RPB1-like protein;(source:Araport11)	C-TERMINALLY ENCODED PEPTIDE 9 (CEP9)	Low	-2.13959	0.00269927	0.513775	2.19818
AT1G09240	Encodes a nicotianamine synthase.	NICOTIANAMINE SYNTHASE 3 (NAS3)	High	-2.12955	2.29387e-05	0.684918	2.9073
AT5G01820	Encodes a CBL-interacting serine/threonine protein kinase.	SERINE/THREONINE PROTEIN KINASE 1 (SR1)	Low	-2.12584	1.59117e-200	34.4131	145.56
AT1G05610	Encodes the small subunit of ADP-glucose pyrophosphorylase. The small subunit is the catalytic isoform responsible for ADP-glucose pyrophosphorylase activity. The presence of the small subunit is required for large subunit stability. Two isoforms of the small subunit (ApS1 and ApS2) have been described. ApS2 is a minor small subunit isoform present in all plant tissues tested.	ADP-GLUCOSE PYROPHOSPHORYLASE SMALL SUBUNIT 2 (APS2)	Medium	-2.12489	3.54393e-15	1.58499	6.69946
AT5G61420	Encodes a nuclear localized member of the MYB transcription factor family. Involved in positive regulation of aliphatic glucosinolate biosynthesis.Expression is induced by touch, wounding and glucose.	MYB DOMAIN PROTEIN 28 (MYB28)	Low	-2.12061	9.76853e-138	20.6797	87.131
AT1G70130	Concanavalin A-like lectin protein kinase family protein;(source:Araport11)	L-TYPE LECTIN RECEPTOR KINASE V.2 (LECRK-V.2)	High	-2.09231	7.76298e-10	0.896031	3.70452
AT4G14280	ARM repeat superfamily protein;(source:Araport11)		Low	-2.09061	6.63622e-18	1.33341	5.50303
AT2G07042	other_RNA;(source:Araport11)		Medium	-2.09	2.63557e-09	1.95954	8.08771
AT4G04610	Encodes a protein disulfide isomerase-like (PDIL) protein, a member of a multigene family within the thioredoxin (TRX) superfamily. This protein also belongs to the adenosine 5'-phosphosulfate reductase-like (APRL) group. The mRNA is cell-to-cell mobile.	APS REDUCTASE 1 (APR1)	Low	-2.08974	2.44515e-189	83.8457	346.134
AT1G65860	belongs to the flavin-monooxygenase (FMO) family, encodes a glucosinolate S-oxygenase that catalyzes the conversion of methylthioalkyl glucosinolates to methylsulfinylalkyl glucosinolates	FLAVIN-MONOOXYGENASE GLUCOSINOLATE S-OXYGENASE 1 (FMO GS-OX1)	Medium	-2.08534	2.57066e-12	1.62286	6.67658
AT5G47590	Heat shock protein HSP20/alpha crystallin family;(source:Araport11)		Medium	-2.08477	0.000313394	0.67614	2.78483
AT2G31790	UDP-Glycosyltransferase superfamily protein;(source:Araport11)		Low	-2.07965	1.76614e-114	19.3881	79.4127
AT5G46590	NAC domain containing protein 96;(source:Araport11)	NAC DOMAIN CONTAINING PROTEIN 96 (NAC096)	Low	-2.07666	2.72579e-12	1.53813	6.29006
AT5G08391	transmembrane protein, putative (DUF 3339);(source:Araport11)		Medium	-2.06976	8.02045e-05	1.15574	4.69902
AT3G53620	Encodes a soluble protein with inorganic pyrophosphatase activity that is highly specific for Mg-inorganic pyrophosphate. The mRNA is cell-to-cell mobile.	PYROPHOSPHORYLASE 4 (PPa4)	Medium	-2.06691	5.94537e-220	88.3127	358.444
AT3G18000	Encodes a N-methyltransferase-like protein. Double mutants of NMT1 and NMT3 are defective in leaf, root, flower, seed, and pollen development.	XIPOTL 1 (XPL1)	Medium	-2.05784	0	109.297	441.027
AT4G15740	Calcium-dependent lipid-binding (CaLB domain) family protein;(source:Araport11)		Low	-2.04605	2.21572e-36	5.57056	22.2914
AT5G02170	Transmembrane amino acid transporter family protein;(source:Araport11)		Low	-2.04378	6.05204e-100	12.3073	49.1906
AT4G21200	Encodes a protein with gibberellin 2-oxidase activity which acts specifically on C-20 gibberellins.	GIBBERELLIN 2-OXIDASE 8 (GA2OX8)	Low	-2.04289	7.68914e-07	0.77877	3.10848
AT3G03790	ankyrin repeat family protein / regulator of chromosome condensation (RCC1) family protein;(source:Araport11)		Medium	-2.03684	0	33.9706	135.092
AT1G02205	Expression of the CER1 gene associated with production of stem epicuticular wax and pollen fertility. Biochemical studies showed that cer1 mutants are blocked in the conversion of stem wax C30 aldehydes to C29 alkanes, and they also lack the secondary alcohols and ketones. These suggested the CER1 protein is an aldehyde decarbonylase, but the exact molecular function of this protein remains to be…	ECERIFERUM 1 (CER1)	Low	-2.03491	1.10269e-10	0.809636	3.21823
AT2G46650	member of Cytochromes b5 The mRNA is cell-to-cell mobile.	CYTOCHROME B5 ISOFORM C (CB5-C)	Low	-2.03242	4.04987e-179	54.242	215.037
AT3G56040	UDP-glucose pyrophosphorylase 3;(source:Araport11)	UDP-GLUCOSE PYROPHOSPHORYLASE 3 (UGP3)	Medium	-2.02082	9.38761e-230	29.1568	114.676
AT3G05630	Encodes a member of the PXPH-PLD subfamily of phospholipase D proteins. Regulates vesicle trafficking. Required for auxin transport and distribution and hence auxin responses. This subfamily is novel structurally different from the majority of plant PLDs by having phox homology (PX) and pleckstrin homology (PH) domains. Involved regulating root development in response to nutrient limitation. Play…	PHOSPHOLIPASE D P2 (PLDP2)	High	-2.01756	6.52877e-260	29.7382	116.697
AT5G53820	Late embryogenesis abundant protein (LEA) family protein;(source:Araport11)		Medium	-2.01643	3.05344e-12	4.52504	17.7229
AT3G25760	encodes allene oxide cyclase. One of four genes in Arabidopsis that encode this enzyme, which catalyzes an essential step in jasmonic acid biosynthesis. Gene expression is induced during senescence, a process that involves jasmonic acid signalling pathway. The mRNA is cell-to-cell mobile.	ALLENE OXIDE CYCLASE 1 (AOC1)	High	-2.01468	7.33042e-29	8.5087	33.3455
AT1G32510	NAC domain containing protein 11;(source:Araport11)	NAC DOMAIN CONTAINING PROTEIN 11 (NAC011)	Medium	-2.01093	0.000479804	0.60058	2.34694
AT3G23870	magnesium transporter NIPA (DUF803);(source:Araport11)	(ENOR3L2)	Medium	-2.00575	5.42911e-54	7.41206	28.8301
AT4G19810	ChiC encodes a Class V chitinase that is a part of glycoside hydrolase family 18 based on CAZy groupings. It appears to primarily act as an exochitinase in vitro where it predominantly cleaves a chitobiose (GlcNAc)2 residue from the non-reducing end of a chitin oligosaccharide. However, it shows some minor endochitinase activity in vitro, as well. A putative 24 amino-acid signal peptide may direc…	CLASS V CHITINASE (ChiC)	Medium	-1.99467	3.18046e-204	60.7736	234.796
AT2G38740	HAD-type phosphosugar phosphatase.	BROAD-RANGE SUGAR PHOSPHATE PHOSPHATASE (SGPP)	Low	-1.99034	1.89484e-180	52.8796	203.604
AT1G68050	Encodes FKF1, a flavin-binding kelch repeat F box protein, is clock-controlled, regulates transition to flowering. Forms a complex with GI on the CO promoter to regulate CO expression.	FLAVIN-BINDING, KELCH REPEAT, F BOX 1 (FKF1)	High	-1.98878	1.11682e-78	10.2452	39.4201
AT5G28510	beta glucosidase 24;(source:Araport11)	BETA GLUCOSIDASE 24 (BGLU24)	Low	-1.98555	5.86574e-11	1.15137	4.41899
AT5G26310	UGT72E3 is an UDPG:coniferyl alcohol glucosyltransferase which glucosylates sinapyl- and coniferyl alcohol as well as sinapic acid. The enzyme is thought to be involved in lignin- and phenylpropanoid metabolism. A knockdown mutant line (72E3KD) was obtained using RNAi silencing. No reduction in coniferyl alcohol 4-<i>O</i>-glucoside and sinapyl alcohol 4-<i>O</i>-glucoside was detected in this li…	(UGT72E3)	Low	-1.98186	4.82153e-76	12.7518	48.8134
AT3G22830	member of Heat Stress Transcription Factor (Hsf) family	HEAT SHOCK TRANSCRIPTION FACTOR A6B (HSFA6B)	Medium	-1.98139	3.08256e-11	1.3951	5.33954
AT1G54575	hypothetical protein;(source:Araport11)		Medium	-1.97421	4.17859e-72	21.1666	80.5962
AT3G59884	Encodes a microRNA that targets several SPX C3HC4 RING zinc finger family members. MicroRNAs are regulatory RNAs with a mature length of ~21-nucleotides that are processed from hairpin precursors by Dicer-like enzymes. MicroRNAs can negatively regulate gene expression by attenuating translation or by directing mRNA cleavage. Mature sequence: UUAGAUGACCAUCAACAAACU	MICRORNA827A (MIR827A)	Medium	-1.96335	1.04146e-15	19.7906	74.7482
AT1G53610	transmembrane protein;(source:Araport11)		Low	-1.95741	5.51093e-14	11.0851	41.7235
AT1G52400	encodes a member of glycosyl hydrolase family 1, located in inducible ER bodies which were formed after wounding, required in inducible ER body formation The mRNA is cell-to-cell mobile.	BETA GLUCOSIDASE 18 (BGLU18)	Medium	-1.94496	4.2533e-14	1.30501	4.86782
AT2G04038	basic leucine-zipper 48;(source:Araport11)	BASIC LEUCINE-ZIPPER 48 (bZIP48)	Low	-1.94284	0.0134114	0.749913	2.78958
AT4G36220	encodes ferulate 5-hydroxylase (F5H). Involved in lignin biosynthesis.	FERULIC ACID 5-HYDROXYLASE 1 (FAH1)	Low	-1.94163	1.13295e-134	19.9424	74.2561
AT5G17167	nucleic acid-binding, OB-fold-like protein;(source:Araport11)		Medium	-1.92368	0.00897795	0.700043	2.57281
AT4G14020	Rapid alkalinization factor (RALF) family protein;(source:Araport11)		Low	-1.92232	1.1045e-45	20.6764	75.9006
AT2G36630	Sulfite exporter TauE/SafE family protein;(source:Araport11)		Medium	-1.91455	6.30322e-13	1.58966	5.8077
AT4G04760	Major facilitator superfamily protein;(source:Araport11)		Medium	-1.89398	3.3941e-10	1.56209	5.62346
AT4G31240	protein kinase C-like zinc finger protein;(source:Araport11)	NUCLEOREDOXIN 2 (NRX2)	Medium	-1.89248	2.10007e-151	27.1842	97.8046
AT2G46860	Encodes a protein that might have inorganic pyrophosphatase activity.	PYROPHOSPHORYLASE 3 (PPa3)	Medium	-1.89216	4.16171e-60	23.1692	83.3028
AT5G26080	proline-rich family protein;(source:Araport11)		Low	-1.89201	3.62872e-10	3.61257	12.9968
AT1G32900	UDP-Glycosyltransferase superfamily protein;(source:Araport11)	GRANULE BOUND STARCH SYNTHASE 1 (GBSS1)	Medium	-1.88183	3.54443e-12	1.85883	6.633
AT1G68450	VQ motif-containing protein;(source:Araport11)	PIGMENT DEFECTIVE 337 (PDE337)	Medium	-1.87853	2.32887e-21	6.48928	23.1244
AT5G53048	Natural antisense transcript overlaps with AT5G53050;(source:Araport11)		High	-1.87551	2.89063e-11	2.07253	7.37614
AT5G38710	Methylenetetrahydrofolate reductase family protein;(source:Araport11)	(PDH2)	Low	-1.86978	5.86344e-51	8.81886	31.2308
AT4G33770	Inositol pyrophosphate kinase. Catalyzes the phosphorylation of phytic acid (InsP6) to the symmetric InsP7 isomer 5-InsP7.	INOSITOL 1,3,4-TRISPHOSPHATE 5/6 KINASE 2 (ITPK2)	Low	-1.86822	2.13059e-65	15.0005	53.0124
AT3G48840	RNA-binding (RRM/RBD/RNP motifs) family protein;(source:Araport11)		Medium	-1.8634	5.54165e-06	1.54019	5.43436
AT1G75390	basic leucine-zipper 44;(source:Araport11)	BASIC LEUCINE-ZIPPER 44 (bZIP44)	Low	-1.86227	4.09439e-99	34.8321	122.722
AT1G33090	MATE efflux family protein;(source:Araport11)		Medium	-1.85898	3.30246e-30	5.60205	19.6986
AT1G23140	Expression is upregulated in the shoot of cax1/cax3 mutant.	C2-DOMAIN ABA-RELATED8 (CAR8)	Medium	-1.85532	1.40431e-71	37.4281	131.152
AT1G60630	Leucine-rich repeat protein kinase family protein;(source:Araport11)		Low	-1.844	3.71665e-10	1.04501	3.63498
AT5G02200	Encodes a small plant-specific protein with both nuclear localization and nuclear export signals that is specifically required, together with FHY1, for the light-regulated nuclear accumulation of phyA.	FAR-RED-ELONGATED HYPOCOTYL1-LIKE (FHL)	Medium	-1.83392	1.14704e-48	12.2451	42.277
AT2G34350	Nodulin-like / Major Facilitator Superfamily protein;(source:Araport11)		Medium	-1.83302	9.82513e-22	5.91019	20.3805
AT2G24850	Encodes a tyrosine aminotransferase that is responsive to treatment with jasmonic acid.	TYROSINE AMINOTRANSFERASE 3 (TAT3)	High	-1.83064	1.24028e-87	46.4193	159.826
AT1G49900	C2H2 type zinc finger transcription factor family;(source:Araport11)		Medium	-1.82338	9.04947e-18	1.72939	5.9345
AT2G26370	MD-2-related lipid recognition domain-containing protein;(source:Araport11)		Medium	-1.82036	9.7743e-58	26.5172	90.7352
AT2G25095	Encodes a microRNA that targets several SPL family members, including SPL3,4, and 5. By regulating the expression of SPL3 (and probably also SPL4 and SPL5), this microRNA regulates vegetative phase change. MicroRNAs are regulatory RNAs with a mature length of ~21-nucleotides that are processed from hairpin precursors by Dicer-like enzymes. MicroRNAs can negatively regulate gene expression by atte…	to 10673957; mature miRNA and miRNA* are located on exon 2.	High	-1.81975	0.000287072	7.53749	25.7926
AT2G48150	Encodes glutathione peroxidase.	GLUTATHIONE PEROXIDASE 4 (GPX4)	Low	-1.81271	1.32439e-05	1.36254	4.63324
AT2G21510	DNAJ heat shock N-terminal domain-containing protein;(source:Araport11)		Medium	-1.81155	3.72631e-11	1.80887	6.15537
AT5G05340	Encodes a protein with sequence similarity to peroxidases that is involved in lignin biosynthesis. Loss of function mutations show abnormal development of xylem fibers and reduced levels of lignin biosynthetic enxymes.	PEROXIDASE 52 (PRX52)	High	-1.81042	3.31215e-91	40.8084	138.635
AT2G46530	auxin response factor 11;(source:Araport11)	AUXIN RESPONSE FACTOR 11 (ARF11)	Medium	-1.80664	1.47388e-44	5.77942	19.5895
AT2G22750	basic helix-loop-helix (bHLH) DNA-binding superfamily protein;(source:Araport11)		Low	-1.80214	5.14534e-05	0.925668	3.12509
AT4G37220	Cold acclimation protein WCOR413 family;(source:Araport11)		Medium	-1.79914	1.53012e-41	24.9943	84.2482
AT2G36970	UDP-Glycosyltransferase superfamily protein;(source:Araport11)		High	-1.79554	1.56483e-14	3.0877	10.3971
AT2G32960	Encodes an atypical dual-speci&#64257;city phosphatase.	PLANT AND FUNGI ATYPICAL DUAL-SPECI&#64257;CITY PHOSPHATASE 2 (PFA-DSP2)	Medium	-1.79504	5.39282e-99	41.351	138.992
AT3G12500	encodes a basic chitinase involved in ethylene/jasmonic acid mediated signalling pathway during systemic acquired resistance based on expression analyses.	BASIC CHITINASE (HCHIB)	Medium	-1.79155	6.72009e-172	115.703	388.323
AT3G04370	Encodes a plasmodesmal protein that may be involved in the intercellular movement of molecules through the plasmodesmata. The protein has two DUF26 domains and a single transmembrane domain.	PLASMODESMATA-LOCATED PROTEIN 4 (PDLP4)	Low	-1.78594	4.29468e-30	6.87726	22.9787
AT5G22090	EAR1 is a negative regulator of ABA signaling that enhances the activity of all six clade A PP2Cs (ABI1, ABI2, HAB1, HAB2, AHG1, AHG3) by interacting with and releasing the N-terminal autoinhibition of these proteins. EAR1 indirectly affects OST1 activity through enhancing ABI1 activity. The EAR1 141-287 fragment is sufficient for the functioning of EAR1 in ABA responses; the 131-248 region harbo…	ENHANCER OF ABA CO-RECEPTOR 1 (EAR1)	Low	-1.77248	2.8268e-200	54.9752	182.004
AT4G01600	GRAM domain family protein;(source:Araport11)		Low	-1.76849	8.70608e-19	4.54461	15.0032
AT1G70800	Encodes a novel NPH3/phototropin binding factor with a calcium binding domain that negatively affects hypocotyl bending under blue light conditions in Arabidopsis thaliana and may regulate phototropism.	ENHANCED BENDING 1 (EHB1)	Medium	-1.76193	1.39018e-15	5.15957	16.9405
AT3G02040	Encodes a member of the glycerophosphodiester phosphodiesterase (GDPD) family. Has glycerophosphodiester phosphodiesterase activity. Functions in maintaining cellular phosphate homeostasis under phosphate starvation. The mRNA is cell-to-cell mobile.	SENESCENCE-RELATED GENE 3 (SRG3)	Medium	-1.76001	5.85333e-240	212.9	699.119
AT2G42440	Lateral organ boundaries (LOB) domain family protein;(source:Araport11)	ASYMMETRIC LEAVES 2-LIKE 15 (ASL15)	Low	-1.7456	1.76377e-06	1.69524	5.51198
AT2G19880	Encodes Glucosylceramide synthase (GCS) which catalyzes the final step in glucosylceramide (GlcCer) synthesis by transferring a glucosyl residue from UDP-Glc to the ceramide backbone.	GLCCER SYNTHASE (GCS)	Low	-1.74457	5.5187e-169	34.7098	112.717
AT1G49960	Xanthine/uracil permease family protein;(source:Araport11)		Low	-1.73625	8.66872e-76	15.2553	49.2522
AT3G48340	KDEL-tailed cysteine endopeptidase. Mutants generated via RNAi show decreased lateral root growth.	CYSTEINE ENDOPEPTIDASE 2 (CEP2)	Low	-1.73054	1.66809e-248	144.161	463.66
AT3G28600	P-loop containing nucleoside triphosphate hydrolases superfamily protein;(source:Araport11)		Medium	-1.7278	5.31917e-08	1.37632	4.42032
AT3G17790	Expression is upregulated in the shoot of cax1/cax3 mutant and is responsive to phosphate (Pi) and not phosphite (Phi) in roots and shoots.	PURPLE ACID PHOSPHATASE 17 (PAP17)	Medium	-1.72458	3.00319e-183	186.006	596.078
AT4G14060	Polyketide cyclase/dehydrase and lipid transport superfamily protein;(source:Araport11)		Medium	-1.72304	2.70078e-51	35.5718	113.713
AT4G37680	heptahelical transmembrane protein HHP4	HEPTAHELICAL PROTEIN 4 (HHP4)	Low	-1.72184	4.04484e-135	32.1027	102.621
AT1G74090	encodes a desulfoglucosinolate sulfotransferase, involved in the final step of glucosinolate core structure biosynthesis. Has a broad-substrate specificity with preference with methionine-derived desulfoglucosinolates.	DESULFO-GLUCOSINOLATE SULFOTRANSFERASE 18 (SOT18)	Low	-1.72087	2.17296e-122	52.4871	167.701
AT1G18590	encodes a desulfoglucosinolate sulfotransferase, involved in the final step of glucosinolate core structure biosynthesis. Has a broad-substrate specificity with preference with methionine-derived desulfoglucosinolates.	SULFOTRANSFERASE 17 (SOT17)	Low	-1.71972	7.06398e-97	30.9264	98.7007
AT1G53100	Core-2/I-branching beta-1,6-N-acetylglucosaminyltransferase family protein;(source:Araport11)		Low	-1.71687	1.43372e-06	1.08667	3.45882
AT1G58280	Phosphoglycerate mutase family protein;(source:Araport11)		Low	-1.70092	2.70705e-72	29.134	91.7277
AT4G15396	cytochrome P450, family 702, subfamily A, polypeptide 6;(source:Araport11)	CYTOCHROME P450, FAMILY 702, SUBFAMILY A, POLYPEPTIDE 6 (CYP702A6)	Low	-1.69451	2.07136e-26	6.26249	19.6257
AT5G20280	Encodes a protein with putative sucrose-phosphate synthase activity. When the gene was expressed in transgenic tobacco plants, a clear trend for increased SPS activity was noted.	SUCROSE PHOSPHATE SYNTHASE 1F (SPS1F)	Medium	-1.6918	4.87891e-119	58.421	183.076
AT3G22740	homocysteine S-methyltransferase (HMT3)	HOMOCYSTEINE S-METHYLTRANSFERASE 3 (HMT3)	Medium	-1.68945	4.0491e-49	13.9607	43.6493
AT5G19110	Eukaryotic aspartyl protease family protein;(source:Araport11)		Medium	-1.68844	6.66253e-102	83.8989	261.873
AT5G09480	hydroxyproline-rich glycoprotein family protein;(source:Araport11)		Low	-1.67974	1.94938e-146	127.486	395.774
AT1G65840	encodes a peroxisomal polyamine oxidase, involved in the back-conversion polyamine degradation pathway. Among the five polyamine oxidases in the Arabidopsis genome, PAO4 is the major isoform in root peroxisomes. The mRNA is cell-to-cell mobile.	POLYAMINE OXIDASE 4 (PAO4)	Low	-1.66118	1.17521e-131	141.965	434.79
AT3G48344	This gene encodes a small protein and has either evidence of transcription or purifying selection.		Medium	-1.65955	3.01664e-07	2.84231	8.70186
AT3G03150	hypothetical protein;(source:Araport11)		Low	-1.64781	7.73733e-173	138.099	419.502
AT5G36150	putative pentacyclic triterpene synthase 3;(source:Araport11)	PUTATIVE PENTACYCLIC TRITERPENE SYNTHASE 3 (PEN3)	Medium	-1.64172	0.00298639	2.64973	7.98248
AT4G39940	adenosine-5'-phosphosulfate-kinase (akn2) mRNA, complete The mRNA is cell-to-cell mobile.	APS-KINASE 2 (AKN2)	Low	-1.63633	7.84209e-127	86.0923	259.259
AT1G34520	MBOAT (membrane bound O-acyl transferase) family protein;(source:Araport11)		Medium	-1.62973	9.46941e-14	5.16896	15.5087
AT4G33880	RSL2 was expressed concurrently with RSL4 and its expression was controlled by RHD6 and RSL1. Required for root-hair growth.	ROOT HAIR DEFECTIVE 6-LIKE 2 (RSL2)	Low	-1.6263	6.90633e-48	17.2782	51.6897
AT4G01480	Encodes a protein that might have inorganic pyrophosphatase activity.	PYROPHOSPHORYLASE 5 (PPa5)	Low	-1.62406	2.03955e-192	280.224	836.727
AT1G30500	nuclear factor Y, subunit A7;(source:Araport11)	NUCLEAR FACTOR Y, SUBUNIT A7 (NF-YA7)	Low	-1.61559	3.1227e-42	16.5323	49.0843
AT3G46170	NAD(P)-binding Rossmann-fold superfamily protein;(source:Araport11)		Low	-1.61464	4.03156e-08	2.29726	6.82143
AT4G24890	purple acid phosphatase 24;(source:Araport11)	PURPLE ACID PHOSPHATASE 24 (PAP24)	Medium	-1.59264	1.6962e-40	11.0545	32.2946
AT3G47420	Encodes a Pi starvation-responsive protein AtPS3. A member of the phosphate starvation-induced glycerol-3-phosphate permease gene family: AT3G47420(G3Pp1), AT4G25220(G3Pp2), AT1G30560(G3Pp3), AT4G17550(G3Pp4) and AT2G13100(G3Pp5). Its expression is responsive to phosphate (Pi) and not phosphite (Phi) in roots and shoots.	GLYCEROL-3-PHOSPHATE PERMEASE 1 (G3Pp1)	Medium	-1.59159	1.57811e-170	146.43	427.934
AT2G33240	member of Myosin-like proteins	MYOSIN XI D (XID)	Medium	-1.58067	9.97479e-44	3.04833	8.83501
AT4G13395	ROTUNDIFOLIA like 12;(source:Araport11)	ROTUNDIFOLIA LIKE 12 (RTFL12)	Medium	-1.57276	0.00779272	0.988183	2.85049
AT3G48346	This gene encodes a small protein and has either evidence of transcription or purifying selection.		Medium	-1.57064	9.98259e-05	2.63146	7.56846
AT5G48010	Encodes an oxidosqualene cyclase involved in the biosynthesis of thalianol, a tricyclic triterpenoid of unknown function. Overexpression of THAS leads to dwarfing in the aerial tissues of Arabidopsis plants, but increases their root length. THAS is part of a small operon-like cluster of genes (with At5g48000 (THAH) and At5g47990 (THAD)) involved in thalianol metabolism.	THALIANOL SYNTHASE 1 (THAS1)	Low	-1.56849	8.06767e-19	161.344	463.026
AT3G48343	hypothetical protein;(source:Araport11)		Medium	-1.55878	0.000327788	2.4488	6.98438
AT5G58860	Encodes a member of the CYP86A subfamily of cytochrome p450 genes. Expressed significantly only in root tissue.	CYTOCHROME P450, FAMILY 86, SUBFAMILY A, POLYPEPTIDE 1 (CYP86A1)	Low	-1.55777	3.72049e-176	89.4432	255.173
AT1G74210	Encodes a member of the glycerophosphodiester phosphodiesterase (GDPD) family.	GLYCEROPHOSPHODIESTER PHOSPHODIESTERASE 5 (GDPD5)	Low	-1.55608	1.62783e-149	99.4598	283.37
AT1G32970	Subtilisin-like serine endopeptidase family protein;(source:Araport11)		High	-1.54938	6.0006e-05	5.12989	14.5089
AT2G39800	encodes a delta1-pyrroline-5-carboxylate synthase that catalyzes the rate-limiting enzyme in the biosynthesis of proline. Gene is expressed in reproductive organs and tissues under non-stress conditions but in the whole plant under water-limiting condition. Expression is also induced by abscisic acid and salt stress in a light-dependent manner. encodes a delta1-pyrroline-5-carboxylate synthase th…	DELTA1-PYRROLINE-5-CARBOXYLATE SYNTHASE 1 (P5CS1)	Low	-1.54844	9.08307e-162	54.1413	153.472
AT3G21230	The gene encodes a 4-coumarate coenzyme A ligase being able to use sinapate as substrate. The catalytic efficiency was in the following (descending) order: p-coumaric acid, caffeic acid, 5-OH-ferulic acid, ferulic acid and sinapic acid. At4CL5 was unable to use cinnamic acid as substrate. Knockout of At4CL5 (4cl5) revealed no effect on syringyl lignin content indicating that the activity observed…	4-COUMARATE:COA LIGASE 5 (4CL5)	Low	-1.54522	2.6636e-79	27.7033	78.3157
AT3G07350	sulfate/thiosulfate import ATP-binding protein, putative (DUF506);(source:Araport11)		Medium	-1.53025	1.11527e-84	36.8784	103.285
AT5G57610	kinase superfamily with octicosapeptide/Phox/Bem1p domain-containing protein;(source:Araport11)		Low	-1.5291	8.84933e-111	17.071	47.7501
AT4G38740	Encodes cytosolic cyclophilin ROC1.	ROTAMASE CYP 1 (ROC1)	Low	-1.52659	4.58486e-236	474.501	1325.25
AT5G49350	Glycine-rich protein family;(source:Araport11)		Low	-1.52562	1.2127e-42	17.2084	48.001
AT3G61410	U-box kinase family protein;(source:Araport11)		Low	-1.52286	9.88929e-43	19.2663	53.6209
AT4G00550	encodes a UDP-galactose-dependent digalactosyldiacylglycerol(DGDG) synthase. Located in chloroplast outer membrane.	DIGALACTOSYL DIACYLGLYCEROL DEFICIENT 2 (DGD2)	Low	-1.51894	1.84268e-102	28.6325	79.538
AT2G43920	S-adenosyl-L-methionine-dependent methyltransferases superfamily protein;(source:Araport11)	HARMLESS TO OZONE LAYER 2 (HOL2)	High	-1.51824	2.91265e-90	104.877	291.23
AT5G02180	Transmembrane amino acid transporter family protein;(source:Araport11)		Low	-1.51806	7.74307e-21	4.42951	12.2942
AT4G13230	Late embryogenesis abundant protein (LEA) family protein;(source:Araport11)		Low	-1.51749	0.000329796	1.94342	5.38748
AT1G55700	Cysteine/Histidine-rich C1 domain family protein;(source:Araport11)		Medium	-1.51384	1.30424e-07	1.42715	3.95196
AT4G34950	Major facilitator superfamily protein;(source:Araport11)	MAJOR FACILITATOR SUPERFAMILY 1 (MFS1)	Medium	-1.51203	2.29272e-49	18.4949	51.0812
AT4G24140	alpha/beta-Hydrolases superfamily protein;(source:Araport11)		Low	-1.5022	5.68807e-81	32.0252	87.9068
AT1G22170	Phosphoglycerate mutase family protein;(source:Araport11)		Low	-1.49943	1.46693e-47	19.9274	54.5776
AT2G21400	A member of SHI gene family. Arabidopsis thaliana has ten members that encode proteins with a RING finger-like zinc finger motif. Despite being highly divergent in sequence, many of the SHI-related genes are partially redundant in function and synergistically promote gynoecium, stamen and leaf development in Arabidopsis.	SHI-RELATED SEQUENCE3 (SRS3)	Medium	-1.49302	2.29775e-05	2.34137	6.3874
AT1G35910	Haloacid dehalogenase-like hydrolase (HAD) superfamily protein;(source:Araport11)	TREHALOSE-6-PHOSPHATE PHOSPHATASE D (TPPD)	Medium	-1.49014	8.3091e-20	5.97684	16.2685
AT3G55700	UDP-Glycosyltransferase superfamily protein;(source:Araport11)	UDP-GLYCOSYLTRANSFERASE 76F1 (UGT76F1)	Low	-1.48891	1.97467e-05	1.42578	3.8759
AT5G41080	Encodes a member of the glycerophosphodiester phosphodiesterase (GDPD) family.	GLYCEROPHOSPHODIESTER PHOSPHODIESTERASE 2 (GDPD2)	Low	-1.48852	2.17043e-71	126.443	343.467
AT4G23920	Encodes a protein with UDP-D-glucose 4-epimerase activity. Involved in growth and cell wall carbohydrate biosynthesis.	UDP-D-GLUCOSE/UDP-D-GALACTOSE 4-EPIMERASE 2 (UGE2)	Low	-1.48395	3.16502e-28	8.88347	24.08
AT5G49630	Is a high affinity amino acid transporter capable of transporting aspartate and tryptophan. May be involved in the amino acid uptake from xylem.	AMINO ACID PERMEASE 6 (AAP6)	Low	-1.48351	5.89103e-33	9.20664	24.9485
AT5G50260	Encodes a papain-like cysteine protease involved in tapetal programmed cell death and pollen development.CEP1 is expressed specifically in the tapetum from stages 5 to 11 of anther development. The CEP1 protein first appears as a proenzyme in precursor protease vesicles, and is then transported to the vacuole and transformed into the mature enzyme before rupture of the vacuole. CEP1 was also rele…	CYSTEINE ENDOPEPTIDASE 1 (CEP1)	Medium	-1.47652	1.96085e-13	4.59032	12.3959
AT5G03545	Expressed in roots in response to phosphate starvation, this response is enhanced by the presence of IAA. Additionally, its expression is responsive to both phosphate (Pi) and phosphite (Phi) in shoots. The mRNA is cell-to-cell mobile.		Medium	-1.46871	7.35384e-173	1242.38	3333.43
AT5G60350	hypothetical protein;(source:Araport11)		Medium	-1.46394	6.90626e-10	3.41143	9.1212
AT3G51450	Calcium-dependent phosphotriesterase superfamily protein;(source:Araport11)		Medium	-1.46302	1.88595e-45	19.7371	52.7354
AT5G16486	RNA-directed DNA polymerase (reverse transcriptase)-related family protein;(source:Araport11)		Low	-1.46175	0.038656	0.918697	2.44894
AT1G35720	Encodes a member of the annexin gene family, a diverse, multigene family of calcium-dependent, membrane-binding proteins. The protein was determined to have peroxidase activity. This activity is thought to be dependent on the presence of post-translational modifications (most likely phosphorylation). The protein was shown to be present as a mixture of monomer and homodimer. The homodimerization s…	ANNEXIN 1 (ANNAT1)	Medium	-1.45844	1.77549e-267	2013.75	5362.57
AT3G16410	Encodes a nitrile-specifier protein NSP4. NSP4 is one out of five (At3g16400/NSP1, At2g33070/NSP2, At3g16390/NSP3, At3g16410/NSP4 and At5g48180/NSP5) A. thaliana epithiospecifier protein (ESP) homologues that promote simple nitrile, but not epithionitrile or thiocyanate formation. The mRNA is cell-to-cell mobile.	NITRILE SPECIFIER PROTEIN 4 (NSP4)	Low	-1.45824	8.94395e-141	91.9862	244.884
AT5G06510	nuclear factor Y, subunit A10;(source:Araport11)	NUCLEAR FACTOR Y, SUBUNIT A10 (NF-YA10)	Medium	-1.45212	2.87789e-33	9.07437	24.0529
AT3G18080	B-S glucosidase 44;(source:Araport11)	B-S GLUCOSIDASE 44 (BGLU44)	Medium	-1.45099	3.44718e-13	76.4968	203.097
AT3G50290	HXXXD-type acyl-transferase family protein;(source:Araport11)		Low	-1.45	9.65979e-07	1.77327	4.69735
AT5G07310	encodes a member of the ERF (ethylene response factor) subfamily B-4 of ERF/AP2 transcription factor family. The protein contains one AP2 domain. There are 7 members in this subfamily. Cytokinin production induced by jasmonate represses adventitious rooting.	ETHYLENE RESPONSE FACTOR 115 (ERF115)	Medium	-1.4484	0.00259202	1.07494	2.84046
AT5G11930	Encodes a member of the CC-type glutaredoxin (ROXY) family that has been shown to interact with the transcription factor TGA2.	(ROXY20)	Low	-1.44695	0.00112332	1.76708	4.66941
AT1G29395	Integral membrane protein in the inner envelope of chloroplasts. Provide freezing tolerance. Expression is induced by short-term cold-treatment, water deprivation, and abscisic acid treatment. involved in response to salt tolerance	COLD REGULATED 314 INNER MEMBRANE 1 (COR413IM1)	Low	-1.44161	0.0179591	0.820648	2.15519
AT1G08920	Encodes ESL1, a transporter for monosaccharides.	ERD (EARLY RESPONSE TO DEHYDRATION) SIX-LIKE 1 (ESL1)	Low	-1.43769	6.87454e-102	41.9574	110.14
AT2G10930	transmembrane protein;(source:Araport11)		Low	-1.42792	0.000113332	3.10345	8.10044
AT1G66280	Glycosyl hydrolase superfamily protein;(source:Araport11)	(BGLU22)	Low	-1.42604	1.31044e-119	629.769	1638.83
AT1G13420	Encodes a sulfotransferase. Unlike the related ST4A protein (At2g14920), in vitro experiments show that this enzyme does not act brassinosteroids. ST4B is expressed in the roots and transcript levels rise in response to cytokinin treatment.	SULFOTRANSFERASE 4B (ST4B)	Low	-1.41627	1.45781e-08	70.6609	182.338
AT1G48370	Arabidopsis thaliana metal-nicotianamine transporter YSL4	YELLOW STRIPE LIKE 8 (YSL8)	Medium	-1.41312	1.18096e-52	18.1974	46.9943
AT2G16430	Encodes an acid phosphatase involved plant acclimation to Pi deprivation.	PURPLE ACID PHOSPHATASE 10 (PAP10)	Low	-1.41309	6.70934e-83	30.5644	78.8989
AT3G01900	member of CYP94B	CYTOCHROME P450, FAMILY 94, SUBFAMILY B, POLYPEPTIDE 2 (CYP94B2)	Medium	-1.40536	1.40811e-19	5.71529	14.6724
AT2G38940	Encodes Pht1;4, a member of the Pht1 family of phosphate transporters which include: Pht1;1/At5g43350, Pht1;2/At5g43370, Pht1;3/At5g43360, Pht1;4/At2g38940, Pht1;5/At2g32830, Pht1;6/At5g43340, Pht1;7/At3g54700, Pht1;8/At1g20860, Pht1;9/At1g76430 (Plant Journal 2002, 31:341). Expression is upregulated in the shoot of cax1/cax3 mutant and is responsive to phosphate (Pi) and not phosphite (Phi) in r…	PHOSPHATE TRANSPORTER 1;4 (PHT1;4)	Medium	-1.39817	3.69813e-176	321.043	820.319
AT4G23980	Encodes auxin response factor 9 (ARF9). The mRNA is cell-to-cell mobile.	AUXIN RESPONSE FACTOR 9 (ARF9)	Low	-1.39738	4.34461e-88	25.5547	65.2576
AT2G42600	Encodes one of four Arabidopsis phosphoenolpyruvate carboxylase proteins.PPC1 and PPC2 are crucial for balancing carbon and nitrogen metabolism.	PHOSPHOENOLPYRUVATE CARBOXYLASE 2 (PPC2)	Low	-1.39679	1.079e-140	54.4957	139.099
AT5G45350	proline-rich family protein;(source:Araport11)	GLYCINE AND PROLINE RICH PROTEIN 2 (GPRP2)	Low	-1.39566	1.99248e-76	26.3913	67.3026
AT4G22610	Bifunctional inhibitor/lipid-transfer protein/seed storage 2S albumin superfamily protein;(source:Araport11)		Low	-1.39509	1.99481e-26	16.5463	42.1609
AT5G13820	Encodes a protein that specifically binds plant telomeric DNA repeats. It has a single Myb telomeric DNA-binding (SANT) domain in C-terminus that prefers the sequence TTTAGGG. Single Myb Histone (SMH) gene family member.	TELOMERIC DNA BINDING PROTEIN 1 (TBP1)	Medium	-1.39115	8.06219e-89	28.6594	72.8313
AT4G13430	Encodes a methylthioalkylmalate isomerase involved in glucosinolate biosynthesis.	ISOPROPYL MALATE ISOMERASE LARGE SUBUNIT 1 (IIL1)	Low	-1.38983	3.68882e-151	249.135	632.865
AT4G28940	Phosphorylase superfamily protein;(source:Araport11)		Low	-1.38436	9.54021e-56	55.9525	141.424
AT3G12220	serine carboxypeptidase-like 16;(source:Araport11)	SERINE CARBOXYPEPTIDASE-LIKE 16 (scpl16)	Low	-1.38203	2.36443e-11	3.53565	8.9315
AT1G16850	transmembrane protein;(source:Araport11)		Low	-1.38121	3.73637e-06	3.75569	9.46754
AT4G29610	Cytidine/deoxycytidylate deaminase family protein;(source:Araport11)		Medium	-1.37939	1.31873e-09	4.46808	11.2658
AT2G36650	CHUP1-like protein;(source:Araport11)		Low	-1.37764	1.85907e-15	6.44941	16.2397
AT5G17350	PADRE protein up-regulated after infection by S. sclerotiorum.		Medium	-1.37472	4.55705e-09	4.46262	11.2155
AT1G20930	Cyclin-dependent kinase, expressed in flowers and suspension cell culture, expression peaks during M phase in synchronized cultures. Required for proper organization of the shoot apical meristem and for hormone signaling. Expressed in the shoot apical meristem. Involved in regulation of the G2/M transition of the mitotic cell cycle.	CYCLIN-DEPENDENT KINASE B2;2 (CDKB2;2)	Low	-1.37323	2.15771e-39	19.0871	47.9047
AT2G26480	UDP-glucosyl transferase 76D1;(source:Araport11)	UDP-GLUCOSYL TRANSFERASE 76D1 (UGT76D1)	Low	-1.36826	5.68473e-15	6.72749	16.8247
AT3G56090	Encodes FERRITIN 3, AtFER3. Ferritins are a class of 24-mer multi-meric proteins found in all kingdoms of life. Function as the main iron store in mammals. Evidence suggests that Arabidopsis ferritins are essential to protect cells against oxidative damage, but they do not constitute the major iron pool.	FERRITIN 3 (FER3)	Low	-1.3648	2.55833e-87	56.8446	141.909
AT2G48090	hypothetical protein;(source:Araport11)		Low	-1.36415	5.88421e-20	10.3706	25.8817
AT3G07935	None;(source:Araport11)		Medium	-1.36018	0.0380917	2.46871	6.14781
AT5G55090	member of MEKK subfamily	MITOGEN-ACTIVATED PROTEIN KINASE KINASE KINASE 15 (MAPKKK15)	Low	-1.34947	5.56274e-14	5.24989	12.9661
AT5G14960	DP-E2F-like 2;(source:Araport11)	DP-E2F-LIKE 2 (DEL2)	Low	-1.34737	2.92192e-06	2.11742	5.22058
AT5G40210	nodulin MtN21-like transporter family protein	USUALLY MULTIPLE ACIDS MOVE IN AND OUT TRANSPORTERS 42 (UMAMIT42)	Low	-1.34224	2.92082e-08	3.32212	8.1609
AT3G03660	Encodes a WUSCHEL-related homeobox gene family member with 65 amino acids in its homeodomain. Proteins in this family contain a sequence of eight residues (TLPLFPMH) downstream of the homeodomain called the WUS box.	WUSCHEL RELATED HOMEOBOX 11 (WOX11)	Medium	-1.33643	1.47674e-11	3.92361	9.60055
AT4G36870	Encodes a member of the BEL family of homeodomain proteins. Plants doubly mutant for saw1/saw2 (blh2/blh4) have serrated leaves. BP is expressed in the serrated leaves, therefore saw1/saw2 may act redundantly to repress BP in leaves. Regulates together with BLH4 demethylesterification of homogalacturonan in seed mucilage.	BEL1-LIKE HOMEODOMAIN 2 (BLH2)	Low	-1.33616	5.83937e-14	2.44885	5.99418
AT3G52190	Encodes a plant specific protein structurally related to the SEC12 proteins of the early secretory pathway. Mutation of PHF1 impairs Pi transport. Expression was detected in all tissues, and was induced by Pi starvation. Localized in endoplasmic reticulum (ER), and mutation of PHF1 resulted in ER retention and reduced accumulation of the plasma membrane PHT1;1 transporter. Its expression is respo…	PHOSPHATE TRANSPORTER TRAFFIC FACILITATOR1 (PHF1)	Medium	-1.33609	9.87008e-109	75.6241	184.998
AT3G02870	Encodes a L-galactose-1-phosphate phosphatase, involved in ascorbate biosynthesis.	(VTC4)	Medium	-1.33027	2.51383e-59	84.9514	206.831
AT3G04030	Homeodomain-like superfamily protein;(source:Araport11)	(MYR2)	Low	-1.32922	3.12486e-16	6.34197	15.4399
AT2G34850	NAD(P)-binding Rossmann-fold superfamily protein;(source:Araport11)	MATERNAL EFFECT EMBRYO ARREST 25 (MEE25)	Low	-1.3264	9.80609e-05	1.08419	2.63612
AT3G13100	member of MRP subfamily	ATP-BINDING CASSETTE C7 (ABCC7)	Low	-1.32479	3.03639e-37	5.20105	12.6254
AT2G22540	Encodes a nuclear protein that acts as a floral repressor and that functions within the thermosensory pathway. SVP represses FT expression via direct binding to the vCArG III motif in the FT promoter.	SHORT VEGETATIVE PHASE (SVP)	Low	-1.3177	2.87115e-15	5.69969	13.7757
AT3G44510	alpha/beta-Hydrolases superfamily protein;(source:Araport11)		Low	-1.31354	6.98993e-39	16.6425	40.0661
AT4G26890	Member of MEKK subfamily. Involved in wound response signaling. Interacts with At5g40440, and activates At1g59580.	MITOGEN-ACTIVATED PROTEIN KINASE KINASE KINASE 16 (MAPKKK16)	Low	-1.31244	1.64463e-15	7.00047	16.8652
AT1G05100	member of MEKK subfamily	MITOGEN-ACTIVATED PROTEIN KINASE KINASE KINASE 18 (MAPKKK18)	Low	-1.30839	9.18299e-07	2.74593	6.59254
AT5G13220	Plants overexpressing At5g13220.3, but not At5g13220.1 showed enhanced insensitivity to MeJa.	JASMONATE-ZIM-DOMAIN PROTEIN 10 (JAZ10)	Medium	-1.30821	1.42357e-26	13.5978	32.613
AT1G66980	Encodes SNC4 (suppressor of npr1-1, constitutive 4), an atypical receptor-like kinase with two predicted extracellular glycerophosphoryl diester phosphodiesterase domains.	SUPPRESSOR OF NPR1-1 CONSTITUTIVE 4 (SNC4)	Medium	-1.29795	1.45498e-07	1.24732	2.97404
AT3G56620	nodulin MtN21-like transporter family protein	USUALLY MULTIPLE ACIDS MOVE IN AND OUT TRANSPORTERS 10 (UMAMIT10)	Medium	-1.29571	4.05402e-26	12.0261	28.6124
AT3G05690	Encodes a subunit of CCAAT-binding complex, binds to CCAAT box motif present in some plant promoter sequences. One of three members of this class (HAP2A, HAP2B, HAP2C), it is expressed in vegetative and reproductive tissues.	NUCLEAR FACTOR Y, SUBUNIT A2 (NF-YA2)	Medium	-1.29372	1.46709e-81	41.7529	99.2045
AT3G52180	Encodes a plant-specific glucan phosphatase that contains a noncatalytic carbohydrate-binding module as well as a dual specificity protein phosphatase domain. SEX4 can dephosphorylate C6- and C3-glucosyl residues on native starch grains and related maltodextrin compounds in vitro. This protein interacts with the plant SnRK AKIN11, binds starch, and is localized in the chloroplast. sex4 mutants ha…	STARCH-EXCESS 4 (SEX4)	Low	-1.28531	1.94962e-18	7.05839	16.6736
AT1G10385	Vps51/Vps67 family (components of vesicular transport) protein;(source:Araport11)		Low	-1.27859	4.72027e-05	1.24596	2.92776
AT3G53600	Nuclear C2H2 zinc finger protein.Expression is induced by cold, osmotic, salt, and drought stress. Over expression confers some drought tolerance whereas mutants display some drought sensitivity.	(ZAT18)	Medium	-1.27523	0.00306225	1.98092	4.64635
AT4G23000	Calcineurin-like metallo-phosphoesterase superfamily protein;(source:Araport11)		Medium	-1.27416	4.93601e-84	23.0181	53.9518
AT3G15370	member of Alpha-Expansin Gene Family. Naming convention from the Expansin Working Group (Kende et al, 2004. Plant Mol Bio)	EXPANSIN 12 (EXPA12)	Medium	-1.26883	1.65026e-07	5.9082	13.773
AT5G51050	Encodes an APC isoform in Arabidopsis, a calcium-dependent mitochondrial ATP-Mg/Pi transporter.	ATP/PHOSPHATE CARRIER 2 (APC2)	Medium	-1.26267	7.42364e-49	21.2597	49.4506
AT1G22410	Class-II DAHP synthetase family protein;(source:Araport11)		Low	-1.26189	2.10952e-161	312.079	725.173
AT5G15960	cold and ABA inducible protein kin1, possibly functions as an anti-freeze protein. Transcript level of this gene is induced by cold, ABA, dehydration and osmoticum (mannitol). However, protein activity of GUS fused to the promoter of this gene is inhibited by cold treatment, suggesting an inhibition of the protein by increased transcript level.	(KIN1)	Low	-1.249	2.01236e-06	41.6698	95.7933
AT1G34540	member of CYP94D	CYTOCHROME P450, FAMILY 94, SUBFAMILY D, POLYPEPTIDE 1 (CYP94D1)	Medium	-1.24833	2.43108e-11	4.59678	10.5851
AT1G45249	Leucine zipper transcription factor that binds to the abscisic acid (ABA)?responsive element (ABRE) motif in the promoter region of ABA-inducible genes. Enhances drought tolerance in vegetative tissues. Required for normal glucose response. Localized in the nucleus. Expressed constitutively in roots, leaf vascular tissues, and hydathodes or in all tissues under stress conditions. It's phosphoryla…	ABSCISIC ACID RESPONSIVE ELEMENTS-BINDING FACTOR 2 (ABF2)	Low	-1.2483	1.394e-59	23.6456	54.4313
AT1G66270	BGLU21 encodes a beta-glucosidase that has a high level of activity against the naturally occuring secondary metabolite scopolin. Recombinant BGLU21 produced in insect cells shows lower levels of activity using the structurally similar substrates esculin (33%) and 4-MU-glucoside (9%). BGLU21 is glycosylated in planta and has a C-terminal ER retention signal. Transcript analysis as well as protein…	(BGLU21)	Low	-1.24734	4.43207e-158	1222.71	2813.04
AT4G21830	methionine sulfoxide reductase B7;(source:Araport11)	METHIONINE SULFOXIDE REDUCTASE B7 (MSRB7)	Low	-1.24591	1.22481e-62	194.451	446.613
AT2G34655	hypothetical protein;(source:Araport11)		Low	-1.23499	0.00728186	1.48072	3.37395
AT4G12290	Copper amine oxidase. Induced by ABA and involved in stomatal closure.	COPPER AMINE OXIDASE (CUAO)	High	-1.23145	2.02315e-15	4.64242	10.5717
AT3G20460	Major facilitator superfamily protein;(source:Araport11)		Low	-1.23035	2.81178e-17	8.63165	19.6179
AT5G07460	ubiquitous enzyme that repairs oxidatively damaged proteins. Methionine sulfoxide reductase activity. Mutant lacking reductase activity showed increased protein oxidation, nitration and glycation of specific amino acid residues during darkness.	PEPTIDEMETHIONINE SULFOXIDE REDUCTASE 2 (PMSR2)	Low	-1.228	1.77027e-62	83.2497	188.908
AT2G04170	TRAF-like family protein;(source:Araport11)		Low	-1.22754	1.18627e-105	74.4449	168.94
AT4G16146	cAMP-regulated phosphoprotein 19-related protein;(source:Araport11)		Medium	-1.21981	3.8712e-09	6.72294	15.1685
AT4G34310	alpha/beta-Hydrolases superfamily protein;(source:Araport11)		Low	-1.21866	2.1716e-74	20.8513	47.0219
AT2G12400	plasma membrane fusion protein;(source:Araport11)		Low	-1.21588	5.8896e-71	57.9312	130.357
AT3G59140	member of MRP subfamily	ATP-BINDING CASSETTE C10 (ABCC10)	Low	-1.2097	7.02907e-37	7.74484	17.3662
AT1G71520	encodes a member of the DREB subfamily A-5 of ERF/AP2 transcription factor family. The protein contains one AP2 domain. There are 16 members in this subfamily including RAP2.1, RAP2.9 and RAP2.10.		Low	-1.20857	0.00337345	2.06051	4.61032
AT5G42510	Disease resistance-responsive (dirigent-like protein) family protein;(source:Araport11)		Low	-1.20567	1.87979e-28	39.1167	87.3892
AT2G33460	encodes a member of a novel protein family that contains contain a CRIB (for Cdc42/Rac-interactive binding) motif required for their specific interaction with GTP-bound Rop1 (plant-specific Rho GTPase). Interacts with Rop1 and is involved in pollen tube growth and function. Protein most similar to RIC3(family subgroup III). RIC1 is localized to the apical region of the plasma membrane in pollen t…	ROP-INTERACTIVE CRIB MOTIF-CONTAINING PROTEIN 1 (RIC1)	Low	-1.20495	1.17448e-05	3.02441	6.7517
AT2G37280	Encodes an ATP-binding cassette (ABC) transporter. Expressed in the vascular tissue of primary stem.	ATP-BINDING CASSETTE G33 (ABCG33)	Low	-1.20275	1.27332e-58	14.184	31.6386
AT1G11190	Encodes a bifunctional nuclease that acts on both RNA and DNA involved in nucleic acid degradation to facilitate nucleotide and phosphate recovery during senescence. It has mismatch-specific endonuclease activity with wide recognition of single base mismatches as well as the ability to cleave indel types of mismatches (heteroduplexes with loops).	BIFUNCTIONAL NUCLEASE I (BFN1)	Low	-1.20243	1.38323e-22	19.1161	42.6416
AT3G54440	glycoside hydrolase family 2 protein;(source:Araport11)		Low	-1.20231	5.14458e-82	37.2712	83.1137
AT2G22500	Encodes one of the mitochondrial dicarboxylate carriers (DIC): DIC1 (AT2G22500), DIC2 (AT4G24570), DIC3 (AT5G09470).	UNCOUPLING PROTEIN 5 (UCP5)	Low	-1.2015	1.39039e-36	19.5835	43.6499
AT1G53310	Encodes one of four Arabidopsis phosphoenolpyruvate carboxylase proteins.Plays an important role in carbon and nitrogen metabolism.	PHOSPHOENOLPYRUVATE CARBOXYLASE 1 (PPC1)	Low	-1.20059	3.96554e-180	291.69	649.678
AT3G02980	Encodes MEIOTIC CONTROL OF CROSSOVERS1 (MCC1), a GCN5-related histone N-acetyltransferase. MCC1 appeared to be required in meiosis for normal chiasma number and distribution and for chromosome segregation. Activation tagging line has increased level of histone H3 acetylation.	MEIOTIC CONTROL OF CROSSOVERS1 (MCC1)	Low	-1.20057	1.37247e-10	4.99702	11.1352
AT3G59710	NAD(P)-binding Rossmann-fold superfamily protein;(source:Araport11)		Medium	-1.20042	6.37919e-08	37.5998	83.5785
AT1G51340	Encodes a root citrate transporter which together with the root malate transporter ALMT1 are the primary mechanism of aluminum tolerance.	MULTI-DRUG AND TOXIC COMPOUND EXTRUSION (MATE)	Low	-1.19735	5.8103e-10	3.24063	7.20282
AT4G22590	Haloacid dehalogenase-like hydrolase (HAD) superfamily protein;(source:Araport11)	TREHALOSE-6-PHOSPHATE PHOSPHATASE G (TPPG)	Low	-1.19612	3.29452e-38	48.0336	106.558
AT5G57123	hypothetical protein;(source:Araport11)		Low	-1.19508	0.0150382	1.86619	4.13695
AT3G59740	Concanavalin A-like lectin protein kinase family protein;(source:Araport11)	L-TYPE LECTIN RECEPTOR KINASE V.7 (LECRK-V.7)	Medium	-1.19123	0.0002778	1.36929	3.03275
AT5G63680	Pyruvate kinase family protein;(source:Araport11)		Low	-1.19098	4.00484e-125	112.644	249.27
AT1G52660	P-loop containing nucleoside triphosphate hydrolases superfamily protein;(source:Araport11)		Low	-1.18722	6.80077e-19	11.0495	24.3902
AT3G13610	Encodes a Fe(II)- and 2-oxoglutarate-dependent dioxygenase family gene F6'H1. Mutations in this gene compromise iron uptake and the production of fluorescent phenolics involved in Fe uptake. The mRNA is cell-to-cell mobile.	(F6'H1)	Low	-1.18518	1.60397e-65	85.0459	187.323
AT1G17830	hypothetical protein (DUF789);(source:Araport11)		Medium	-1.18068	3.36729e-24	13.752	30.2229
AT5G45580	GARP-G2-like transcription factor involved in low temperature regulation of flavonoid biosynthesis.	G2-LIKE FLAVONOID REGULATOR (GFR)	Low	-1.1785	3.49255e-16	9.27731	20.3382
AT2G23790	calcium uniporter (DUF607);(source:Araport11)		Low	-1.16977	1.16044e-79	104.431	227.651
AT3G12145	A novel leucine-rich repeat protein. Interacts directly with MADS domain transcription factor.	FLOR1 (FLR1)	Low	-1.1695	4.47033e-10	5.9905	13.0622
AT2G35990	Putative lysine decarboxylase family protein;(source:Araport11)	LONELY GUY 2 (LOG2)	Low	-1.16444	0.000169126	1.80171	3.91713
AT1G31750	proline-rich family protein;(source:Araport11)	GLYCINE AND PROLINE RICH PROTEIN 1 (GPRP1)	Low	-1.163	0.00318193	2.29402	4.98182
AT1G67600	Acid phosphatase/vanadium-dependent haloperoxidase-related protein;(source:Araport11)		Medium	-1.16238	4.55832e-19	14.6826	31.835
AT3G48850	Encodes a mitochondrial phosphate transporter. Modulates plant responses to salt stress.	PHOSPHATE TRANSPORTER 3;2 (PHT3;2)	High	-1.16182	1.02165e-11	7.94624	17.2433
AT2G26660	SPX domain-containing protein 2 (SPX2);(source:Araport11)	SPX DOMAIN GENE 2 (SPX2)	Medium	-1.16175	1.40131e-50	77.9938	169.026
AT1G35625	RING/U-box superfamily protein;(source:Araport11)		Low	-1.16038	6.03618e-06	5.57336	12.0614
AT2G27190	Encodes a root-secreted purple acid phosphatase involved in extracellular phosphate-scavenging.	PURPLE ACID PHOSPHATASE 12 (PAP12)	Medium	-1.15814	4.78448e-106	176.041	380.629
AT1G57570	Mannose-binding lectin superfamily protein;(source:Araport11)		Low	-1.15757	2.3392e-08	3.20453	6.9272
AT4G29690	Alkaline-phosphatase-like family protein;(source:Araport11)		Low	-1.15733	1.85129e-74	137.612	297.351
AT3G58720	RING/U-box superfamily protein;(source:Araport11)		Low	-1.15616	4.8315e-10	7.47643	16.146
AT2G21140	Proline-rich protein expressed in expanding leaves, stems, flowers, and siliques.	PROLINE-RICH PROTEIN 2 (PRP2)	Low	-1.15586	0.0289572	1.41722	3.05951
AT3G56380	response regulator 17	RESPONSE REGULATOR 17 (RR17)	Low	-1.15464	0.00540558	2.99537	6.45491
AT4G01950	putative sn-glycerol-3-phosphate 2-O-acyltransferase	GLYCEROL-3-PHOSPHATE SN-2-ACYLTRANSFERASE 3 (GPAT3)	Low	-1.15383	5.71274e-35	19.4226	41.8897
AT4G24340	Phosphorylase superfamily protein;(source:Araport11)		Low	-1.15313	3.41861e-44	85.9442	185.11
AT3G50350	membrane insertase, putative (DUF1685);(source:Araport11)		Medium	-1.15167	1.2297e-38	69.2346	148.979
AT5G64550	loricrin-like protein;(source:Araport11)		Low	-1.14563	5.02236e-15	5.67402	12.1668
AT1G74200	receptor like protein 16;(source:Araport11)	RECEPTOR LIKE PROTEIN 16 (RLP16)	Low	-1.14486	4.03979e-09	3.11153	6.6694
AT4G14580	CBL-interacting protein kinase	CBL-INTERACTING PROTEIN KINASE 4 (CIPK4)	Medium	-1.14226	1.16846e-64	61.2778	131.084
AT3G44860	Encodes a farnesoic acid carboxyl-O-methyltransferase. The mRNA is cell-to-cell mobile.	FARNESOIC ACID CARBOXYL-O-METHYLTRANSFERASE (FAMT)	High	-1.13706	2.25231e-19	17.7274	37.7577
AT1G73810	Core-2/I-branching beta-1,6-N-acetylglucosaminyltransferase family protein;(source:Araport11)		Medium	-1.13522	1.79675e-12	9.11893	19.4085
AT5G44820	Nucleotide-diphospho-sugar transferase family protein;(source:Araport11)		Low	-1.13274	3.74341e-23	18.6546	39.6231
AT3G46970	Encodes a cytosolic alpha-glucan phosphorylase. In vitro, the enzyme has a preference for branched polysaccharides, such as glycogen.	ALPHA-GLUCAN PHOSPHORYLASE 2 (PHS2)	Medium	-1.13105	4.57007e-37	25.6736	54.5308
AT3G21520	Encodes a protein is directly or indirectly involved in membrane fission during breakdown of the ER and the tonoplast during leaf senescence and in membrane fusion during vacuole biogenesis in roots. The mRNA is cell-to-cell mobile.	DUF679 DOMAIN MEMBRANE PROTEIN 1 (DMP1)	Medium	-1.12985	0.0128553	2.10993	4.46987
AT2G36390	Encodes a starch branching enzyme (EC.2.4.1.18) similar to SBE2 from maize and rice. Expressed throughout plant tissues. The mRNA is cell-to-cell mobile.	STARCH BRANCHING ENZYME 2.1 (SBE2.1)	Medium	-1.12788	7.79268e-73	53.4388	113.189
AT3G05858	hypothetical protein;(source:Araport11)		Low	-1.12559	0.00140693	4.38251	9.27758
AT1G66470	ROOT HAIR DEFECTIVE6;(source:Araport11)	ROOT HAIR DEFECTIVE6 (RHD6)	Low	-1.12461	5.32525e-29	24.9525	52.7081
AT5G65090	Encodes a protein involved in root hair morphogenesis and tip growth. Required for restricting both the size of the root-hair initiation site and the width of the root hairs during the transition to tip growth, but, apparently, is not required for normal subsequent tip growth.	BRISTLED 1 (BST1)	Low	-1.12027	1.2997e-15	7.7663	16.359
AT1G56300	Chaperone DnaJ-domain superfamily protein;(source:Araport11)	(DJC53)	Medium	-1.11462	1.20576e-21	15.8483	33.2872
AT3G55310	NAD(P)-binding Rossmann-fold superfamily protein;(source:Araport11)		Low	-1.11346	0.0119723	1.6215	3.40052
AT1G22340	UDP-glucosyl transferase 85A7;(source:Araport11)	UDP-GLUCOSYL TRANSFERASE 85A7 (UGT85A7)	Low	-1.10645	0.0156479	1.12408	2.33872
AT5G18550	Zinc finger C-x8-C-x5-C-x3-H type family protein;(source:Araport11)		Low	-1.10513	3.05308e-27	15.8273	32.9932
AT5G51500	Plant invertase/pectin methylesterase inhibitor superfamily;(source:Araport11)		Low	-1.10424	1.53731e-13	8.96231	18.6744
AT4G12350	Encodes a transcriptional regulator that directly activates lignin biosynthesis genes and phenylalanine biosynthesis genes during secondary wall formation.	MYB DOMAIN PROTEIN 42 (MYB42)	Low	-1.0953	0.00161663	1.95106	4.03942
AT2G46140	Late embryogenesis abundant protein;(source:Araport11)	LATE EMBRYOGENESIS ABUNDANT 27 (LEA27)	Low	-1.09075	1.59639e-51	154.449	318.618
AT3G04050	Pyruvate kinase family protein;(source:Araport11)		Low	-1.08883	0.000565348	2.01926	4.15692
AT3G61820	Eukaryotic aspartyl protease family protein;(source:Araport11)		Low	-1.08774	1.04779e-61	59.109	121.744
AT4G09500	UDP-Glycosyltransferase superfamily protein;(source:Araport11)		Low	-1.08386	5.151e-07	3.90185	8.01876
AT5G14650	Encodes a cell wall localized endo-polygalacturonase.	(PGLR)	Low	-1.08367	5.13832e-08	4.98623	10.2297
AT3G08860	Encodes a protein that is predicted to have beta-alanine aminotransferase activity.	PYRIMIDINE 4 (PYD4)	Medium	-1.08352	5.79679e-13	8.34573	17.1445
AT4G14070	Plastidic acyl activating enzyme involved in the elongation of exogenous medium-chain fatty acids to 16- and 18-carbon fatty acids.	ACYL-ACTIVATING ENZYME 15 (AAE15)	Medium	-1.082	4.56568e-49	28.2339	57.9212
AT5G23810	Encodes nonfunctional amino acid transporter. AAP7 is the most distantly related member of the AAP family, a group of well characterized amino acid transporters within the ATF1 superfamily. Expression of this gene has not been detected with RNA gel blots or promoter GUS studies.	AMINO ACID PERMEASE 7 (AAP7)	Low	-1.08063	1.32173e-08	5.25765	10.7813
AT1G13750	Encodes a purple acid phosphatase whose expression is responsive to both phosphate (Pi) and phosphite (Phi) in roots.	PURPLE ACID PHOSPHATASE 1 (PAP1)	Medium	-1.07325	2.51255e-57	45.6485	93.0727
AT1G21320	nucleic acid/nucleotide binding protein;(source:Araport11)	(NSRB)	High	-1.0708	7.15951e-08	2.91995	5.9395
AT3G03310	lecithin:cholesterol acyltransferase 3;(source:Araport11)	LECITHIN:CHOLESTEROL ACYLTRANSFERASE 3 (LCAT3)	Low	-1.06865	9.92116e-49	49.131	99.8672
AT1G24100	Encodes a UDP-glucose:thiohydroximate S-glucosyltransferase, involved in glucosinolate biosynthesis	UDP-GLUCOSYL TRANSFERASE 74B1 (UGT74B1)	Low	-1.06769	3.04431e-56	87.5473	177.867
AT3G22890	encodes ATP sulfurylase, the first enzyme in the sulfate assimilation pathway of Arabidopsis. It may also participate in selenium metabolism. The mRNA is cell-to-cell mobile.	ATP SULFURYLASE 1 (APS1)	Low	-1.06114	3.30716e-95	355.694	719.6
AT4G12090	Cornichon family protein;(source:Araport11)		Low	-1.05979	2.67346e-24	36.1249	72.9572
AT3G19390	Granulin repeat cysteine protease family protein;(source:Araport11)		Low	-1.05272	5.73179e-49	122.686	246.447
AT2G25690	DUF581 family protein, putative (DUF581);(source:Araport11)		Low	-1.04766	4.16029e-20	11.4973	23.037
AT1G34510	Peroxidase superfamily protein;(source:Araport11)		Medium	-1.04277	2.46843e-40	68.8422	137.402
AT2G23950	Encodes an LLR receptor kinase that is expressed in protophloem and is required for CLE peptide sensing in roots. One of a group of LRR-RLKs, designated as CLAVATA3 INSENSITIVE RECEPTOR KINASES (CIKs), that acts as a co-regulator and has essential roles in regulating CLV3-mediated stem cell homeostasis.	CLE-RESISTANT RECEPTOR KINASE (CLERK)	Low	-1.0412	2.1535e-48	26.1003	52.0538
AT3G60330	H[+]-ATPase 7;(source:Araport11)	H(+)-ATPASE 7 (HA7)	Low	-1.0405	6.34028e-69	51.8317	103.321
AT4G32200	meiotic asynaptic mutant 2, homologue of ASY1	(ASY2)	Low	-1.03901	1.4295e-17	5.22615	10.4142
AT3G51860	cation exchanger 3;(source:Araport11)	CATION EXCHANGER 3 (CAX3)	Low	-1.03573	3.64885e-54	74.1841	147.426
AT5G41730	Protein kinase family protein;(source:Araport11)		Low	-1.03363	5.46418e-06	2.13033	4.22933
AT1G64890	Major facilitator superfamily protein;(source:Araport11)		Low	-1.03109	5.2906e-16	10.2456	20.2888
AT5G53420	Member of ASML2 family of CCT domain proteins.There is a preferential accumulation of RNA isoforms CCT101.1 and CCT101.2 in response to N-treatment, each isoform has different targets.	CONSTANS, CO-LIKE AND TOC1 MOTIF; (CCT101)	Low	-1.02917	9.39478e-20	15.4221	30.4824
AT5G49870	Mannose-binding lectin superfamily protein;(source:Araport11)		Low	-1.026	2.74224e-16	9.61701	18.9803
AT3G09940	Encodes a member of the monodehydroascorbate reductase gene family. Critical for a mutualistic symbiosis between the host Arabidopsis and the root colonizing fungus Piriformospora indica.	MONODEHYDROASCORBATE REDUCTASE 3 (MDAR3)	Low	-1.02081	1.0563e-38	242.074	475.483
AT3G25770	Encodes allene oxide cyclase. One of four genes in Arabidopsis that encode this enzyme, which catalyzes an essential step in jasmonic acid biosynthesis. Gene expression is induced during senescence, a process that involves jasmonic acid signalling pathway. Note: Nomenclature for Arabidopsis allene oxide cyclase 2 (AOC2, AT3G25770) gene is based on Stenzel et al. 2003 Plant Molecular Biology 51:89…	ALLENE OXIDE CYCLASE 2 (AOC2)	Medium	-1.0183	0.0054087	2.14645	4.21707
AT2G25790	Leucine-rich receptor-like protein kinase family protein;(source:Araport11)	STERILITY-REGULATING KINASE MEMBER 1 (SKM1)	Low	-1.01738	2.06751e-46	37.1057	72.8141
AT5G63990	Inositol monophosphatase family protein;(source:Araport11)		Low	-1.0151	3.52381e-30	33.1121	64.8293
AT2G26310	Encodes a plastid stroma localized fatty acid binding protein.	FATTY-ACID-BINDING PROTEIN 2 (FAP2)	Low	-1.01002	1.47414e-12	8.78091	17.1463
AT3G21420	LATERAL BRANCHING OXIDOREDUCTASE (LBO), encodes an oxidoreductase-like enzyme of the 2-oxoglutarate and Fe(II)-dependent dioxygenase superfamily. It is involved in the biosynthesis of strigolactones.	LATERAL BRANCHING OXIDOREDUCTASE 1 (LBO1)	Low	-1.00694	9.72838e-25	21.6105	42.1015
AT2G39780	Encodes the main endoribonuclease activity in plant cells and localizes to the endoplasmic reticulum (ER), ER-derived structures, and vacuoles. It is essential for normal ribosomal RNA recycling. The mRNA is cell-to-cell mobile.	RIBONUCLEASE 2 (RNS2)	Low	-1.00378	1.43417e-47	135.098	262.48
AT4G33030	involved in sulfolipid biosynthesis The mRNA is cell-to-cell mobile.	SULFOQUINOVOSYLDIACYLGLYCEROL 1 (SQD1)	Medium	-1.00237	1.70794e-39	138.696	269.527
AT5G02390	Target promoter of the male germline-specific transcription factor DUO1.	DUO1-ACTIVATED UNKNOWN 1 (DAU1)	Low	-1.0016	0.000520349	1.29318	2.51062
AT3G10420	P-loop containing nucleoside triphosphate hydrolases superfamily protein;(source:Araport11)	SEEDLING PLASTID DEVELOPMENT 1 (SPD1)	Low	-0.998862	1.82963e-34	22.4977	43.5846
AT5G10770	Eukaryotic aspartyl protease family protein;(source:Araport11)		Low	-0.998781	6.06637e-53	72.3335	140.026
AT4G25150	HAD superfamily, subfamily IIIB acid phosphatase;(source:Araport11)		Low	-0.996178	2.13459e-09	8.7116	16.8379
AT5G42930	alpha/beta-Hydrolases superfamily protein;(source:Araport11)		Low	-0.995283	4.28051e-09	10.4104	20.0848
AT2G30140	Encodes a putative glycosyltransferase. Regulates flowering time via FLOWERING LOCUS C.	UDP-GLUCOSYL TRANSFERASE 87A2 (UGT87A2)	Low	0.999103	2.07565e-24	43.5197	21.11
AT4G15690	Encodes a member of the CC-type glutaredoxin (ROXY) family that has been shown to interact with the transcription factor TGA2 and suppress ORA59 promoter activity.	(GRXS5)	Medium	1.00844	0.00261517	9.42831	4.54711
AT2G18350	homeobox protein 24;(source:Araport11)	HOMEOBOX PROTEIN 24 (HB24)	Low	1.01242	5.94741e-13	24.1399	11.5964
AT3G62410	CP12-2 encodes a small peptide found in the chloroplast stroma. It belongs to the CP12 gene family thought to be involved in the formation of a supramolecular complex with glyceraldehyde-3-phosphate dehydrogenase (GAPDH) and phosphoribulokinase (PRK) embedded in the Calvin cycle. CP12-2 is coordinately regulated by light with the photosynthetic GAPDH and PRK. The annotation of this gene is based …	CP12 DOMAIN-CONTAINING PROTEIN 2 (CP12-2)	Low	1.02605	0.000124884	18.1751	8.65235
AT3G60140	Encodes a protein similar to beta-glucosidase and is a member of glycoside hydrolase family 1. Expression is induced after 24 hours of dark treatment, in senescing leaves and treatment with exogenous photosynthesis inhibitor. Induction of gene expression was suppressed in excised leaves supplied with sugar. The authors suggest that the gene's expression pattern is responding to the level of sugar…	DARK INDUCIBLE 2 (DIN2)	Low	1.03007	0.0397396	17.2602	8.18746
AT3G04070	NAC domain containing protein 47;(source:Araport11)	NAC DOMAIN CONTAINING PROTEIN 47 (NAC047)	Medium	1.0306	1.08285e-25	79.4708	37.6931
AT3G60120	beta glucosidase 27;(source:Araport11)	BETA GLUCOSIDASE 27 (BGLU27)	High	1.04133	1.10594e-05	6.26493	2.95278
AT4G15680	Encodes a member of the CC-type glutaredoxin (ROXY) family.	(GRXS4)	Medium	1.04671	0.00602617	7.80524	3.65893
AT3G25250	Arabidopsis protein kinase The mRNA is cell-to-cell mobile.	AGC2 KINASE 1 (AGC2-1)	Low	1.0568	2.22675e-16	34.2078	15.9579
AT2G18690	transmembrane protein;(source:Araport11)		Low	1.05854	1.672e-44	98.7967	46.0104
AT4G20160	golgin family A protein;(source:Araport11)		Low	1.06159	2.92471e-08	4.26288	1.98014
AT4G28350	Concanavalin A-like lectin protein kinase family protein;(source:Araport11)	L-TYPE LECTIN RECEPTOR KINASE VII.2 (LECRK-VII.2)	Low	1.07036	6.68983e-15	16.0877	7.42412
AT3G50930	Encodes a protein that is present in a homo-multimeric protein complex on the outer mitochondrial membrane and plays a role in cell death and amplifying salicylic acid signalling. The mRNA is cell-to-cell mobile.	CYTOCHROME BC1 SYNTHESIS (BCS1)	Medium	1.07061	1.61474e-29	48.7111	22.4993
AT2G29460	Encodes glutathione transferase belonging to the tau class of GSTs. Naming convention according to Wagner et al. (2002). Role in the degradation of H2O2 to water using glutathione as electron donor	GLUTATHIONE S-TRANSFERASE TAU 4 (GSTU4)	Medium	1.10816	3.9534e-31	79.1099	35.5589
AT4G31800	Pathogen-induced transcription factor. Binds W-box sequences in vitro. Forms protein complexes with itself and with WRKY40 and WRKY60. Constitutive expression of WRKY18 enhanced resistance to P. syringae, but its coexpression with WRKY40 or WRKY60 made plants more susceptible to both P. syringae and B. cinerea. WRKY18, WRKY40, and WRKY60 have partially redundant roles in response to the hemibiotr…	WRKY DNA-BINDING PROTEIN 18 (WRKY18)	Low	1.11678	3.82776e-16	19.345	8.64372
AT2G26530	Pheromone receptor-like protein involved in the early elicitor signaling events which occur within minutes and include ion fluxes across the plasma membrane, activation of MPKs and the formation of ROS related to PGPS1 and WRKY33.	(AR781)	Low	1.12524	5.50409e-24	39.9991	17.7841
AT1G35140	EXL1 is involved in the C-starvation response. Phenotypic changes of an exl1 loss of function mutant became evident only under corresponding experimental conditions. For example, the mutant showed diminished biomass production in a short-day/low light growth regime, impaired survival during extended night, and impaired survival of anoxia stress.	PHOSPHATE-INDUCED 1 (PHI-1)	Medium	1.12702	2.76341e-05	8.73356	3.88147
AT2G40100	Lhcb4:3 protein (Lhcb4.3, light harvesting complex of photosystem II The mRNA is cell-to-cell mobile.	LIGHT HARVESTING COMPLEX PHOTOSYSTEM II (LHCB4.3)	Low	1.13481	1.13471e-09	12.8512	5.67566
AT2G02120	Predicted to encode a PR (pathogenesis-related) protein. Belongs to the plant defensin (PDF) family with the following members: At1g75830/PDF1.1, At5g44420/PDF1.2a, At2g26020/PDF1.2b, At5g44430/PDF1.2c, At2g26010/PDF1.3, At1g19610/PDF1.4, At1g55010/PDF1.5, At2g02120/PDF2.1, At2g02100/PDF2.2, At2g02130/PDF2.3, At1g61070/PDF2.4, At5g63660/PDF2.5, At2g02140/PDF2.6, At5g38330/PDF3.1 and At4g30070/PDF…	(PDF2.1)	Medium	1.13523	5.52723e-26	154.972	68.2879
AT4G18170	Member of WRKY Transcription Factor; Group II-c. Involved in the activation of salicylic acid biosynthesis genes ICS1 and PBS3. In the ovule, it is expressed in hypodermal somatic cells and appears to play a role in supression of megasporocyte cell fate. In the leaf if is upstream of FHY3 and regulates light-mediated leaf senescence.	WRKY DNA-BINDING PROTEIN 28 (WRKY28)	Medium	1.14142	2.82785e-06	8.68499	3.80853
AT3G61280	O-glucosyltransferase rumi-like protein (DUF821);(source:Araport11)		Low	1.14246	2.24179e-05	4.48563	1.9692
AT1G11330	S-locus lectin protein kinase family protein;(source:Araport11)	RESISTANT TO DFPM INHIBITION OF ABA SIGNALING 2 (RDA2)	Low	1.15773	1.61823e-22	13.4941	5.86441
AT1G29290	B-cell lymphoma 6 protein;(source:Araport11)		Low	1.17848	5.43643e-07	9.551	4.09597
AT3G13080	encodes an ATP-dependent MRP-like ABC transporter able to transport glutathione-conjugates as well as chlorophyll catabolites. The expression of this gene is upregulated by herbicide safeners such as benoxacor and fenclorim.	ATP-BINDING CASSETTE C3 (ABCC3)	Low	1.18001	3.35768e-14	97.5489	41.7996
AT4G11650	osmotin-like protein	OSMOTIN 34 (OSM34)	Medium	1.18176	8.10095e-135	1515.1	647.31
AT5G06585	None;(source:Araport11)		Low	1.19968	5.78431e-07	55.215	23.3212
AT4G39580	Galactose oxidase/kelch repeat superfamily protein;(source:Araport11)		Low	1.20047	6.17293e-06	9.69855	4.09368
AT4G00130	DNA-binding storekeeper protein-related transcriptional regulator;(source:Araport11)		Medium	1.22541	3.09613e-05	8.37919	3.47063
AT3G53160	UDP-glucosyl transferase 73C7;(source:Araport11)	UDP-GLUCOSYL TRANSFERASE 73C7 (UGT73C7)	Low	1.2263	7.41489e-06	6.22693	2.58574
AT5G54710	Ankyrin repeat family protein;(source:Araport11)		Medium	1.22782	1.59534e-06	5.58064	2.31199
AT1G07135	glycine-rich protein;(source:Araport11)		Medium	1.23103	7.847e-06	11.0141	4.55585
AT4G22710	member of CYP706A	CYTOCHROME P450, FAMILY 706, SUBFAMILY A, POLYPEPTIDE 2 (CYP706A2)	Medium	1.30107	2.4034e-26	27.1624	10.6928
AT5G46050	Encodes a di- and tri-peptide transporter involved in responses to wounding, virulent bacterial pathogens, and high NaCl concentrations. The protein is predicted to have 12 transmembrane helicies.	NRT1/ PTR FAMILY 5.2 (NPF5.2)	Low	1.31123	1.4064e-28	25.2224	9.86016
AT5G41750	Disease resistance protein (TIR-NBS-LRR class) family;(source:Araport11)		Low	1.31594	3.49468e-25	8.3647	3.25701
AT1G72920	Toll-Interleukin-Resistance (TIR) domain family protein;(source:Araport11)		Medium	1.33666	1.82372e-05	5.80845	2.22478
AT1G65500	Secreted peptide which functions in plant growth and pathogen defense.	(STMP6)	Medium	1.37643	2.08597e-05	8.5801	3.2051
AT4G16260	Encodes a putative beta-1,3-endoglucanase that interacts with the 30C02 cyst nematode effector. May play a role in host defense.		Low	1.39459	7.71252e-173	1057.66	389.721
AT3G44260	Encodes one of the homologs of the yeast CCR4-associated factor 1: AT3G44260 (CAF1a), AT5G22250 (CAF1b). Has mRNA deadenylation activity. Also plays a role in plant defense responses.	CCR4- ASSOCIATED FACTOR 1A (CAF1a)	Low	1.41012	1.93299e-10	13.5354	4.9368
AT4G14365	hypothetical protein;(source:Araport11)	XB3 ORTHOLOG 4 IN ARABIDOPSIS THALIANA (XBAT34)	Medium	1.41975	3.47622e-13	11.2737	4.08919
AT3G04720	Encodes a protein similar to the antifungal chitin-binding protein hevein from rubber tree latex. mRNA levels increase in response to ethylene and turnip crinkle virus infection. The mRNA is cell-to-cell mobile.	PATHOGENESIS-RELATED 4 (PR4)	Low	1.4347	1.12848e-168	2466.1	883.933
AT1G69930	Encodes glutathione transferase belonging to the tau class of GSTs. Naming convention according to Wagner et al. (2002).	GLUTATHIONE S-TRANSFERASE TAU 11 (GSTU11)	High	1.44011	2.27154e-11	16.3636	5.85494
AT1G68500	hypothetical protein;(source:Araport11)		Medium	1.46192	0.000148484	6.85258	2.39708
AT5G59570	Encodes BOA (BROTHER OF LUX ARRHYTHMO), a component of the circadian clock. The mRNA is cell-to-cell mobile.	BROTHER OF LUX ARRHYTHMO (BOA)	Low	1.48322	9.16363e-42	18.8904	6.54305
AT1G60730	NAD(P)-linked oxidoreductase superfamily protein;(source:Araport11)		Low	1.48913	9.16234e-100	145.018	50.0972
AT3G44300	Encodes an enzyme that catalyzes the hydrolysis of indole-3-acetonitrile (IAN) to indole-3-acetic acid (IAA) (nitrile aminohydrolase, EC 3.5.5.1) and IAN to indole-3-acetamide (IAM) at lower levels. Mutants have reduced sensitivity to IAN and are sensitive to IAA. This enzyme likely participates in other non-auxin-related metabolic pathways. The mRNA is cell-to-cell mobile.	NITRILASE 2 (NIT2)	Low	1.49554	4.66659e-113	256.946	88.3517
AT5G22270	hypothetical protein;(source:Araport11)	SALT-INDUCED AND EIN3/EIL1-DEPENDENT 1 (SIED1)	Low	1.50082	2.49904e-05	6.21593	2.12935
AT5G49700	Putative AT-hook DNA-binding family protein;(source:Araport11)	AT-HOOK MOTIF NUCLEAR LOCALIZED PROTEIN 17 (AHL17)	Low	1.52059	1.44001e-20	28.6546	9.7006
AT2G36270	Encodes a member of the basic leucine zipper transcription factor family, involved in ABA signalling during seed maturation and germination. The Arabidopsis abscisic acid (ABA)-insensitive abi5 mutants have pleiotropic defects in ABA response, including decreased sensitivity to ABA inhibition of germination and altered expression of some ABA-regulated genes. Comparison of seed and ABA-inducible v…	ABA INSENSITIVE 5 (ABI5)	Medium	1.53279	3.53646e-13	7.48754	2.51073
AT1G76520	Auxin efflux carrier family protein;(source:Araport11)	PIN-LIKES 3 (PILS3)	Low	1.55136	7.52757e-63	45.2592	14.9594
AT4G02280	Encodes a protein with sucrose synthase activity (SUS3). It appears to be important for sucrose metabolism in developing seeds, especially during the late maturation phase, about 18 days after flowering.	SUCROSE SYNTHASE 3 (SUS3)	Low	1.56548	3.04976e-54	28.4148	9.30694
AT5G38900	Thioredoxin superfamily protein;(source:Araport11)	PROTEIN DISULFIDE ISOMERASE (PDI)	Low	1.58275	5.53722e-13	11.2064	3.62791
AT5G14920	Encodes a GASA domain containing protein that regulates increases in plant growth through GA-induced and DELLA-dependent signal transduction and that can increase abiotic stress resistance by reducing ROS accumulation.	A-STIMULATED IN ARABIDOPSIS 14 (GASA14)	Low	1.58916	0.000187684	49.5854	16.0492
AT3G54820	plasma membrane intrinsic protein 2;(source:Araport11)	PLASMA MEMBRANE INTRINSIC PROTEIN 2;5 (PIP2;5)	Medium	1.6094	5.44974e-59	69.0566	21.9262
AT3G13980	SKI/DACH domain protein;(source:Araport11)	BIG GRAIN 4 (BG4)	Low	1.63082	1.43413e-42	54.2506	16.9702
AT5G26920	Encodes a calmodulin-binding protein CBP60g (calmodulin binding protein 60-like.g). The calmodulin-binding domain is located near the N-terminus; calmodulin binding is dependent on Ca(2+). Inducible by both bacterial pathogen and MAMP (microbe-associated molecular pattern) treatments. Bacterial growth is enhanced in cbp60g mutants. cbp60g mutants also show defects in salicylic acid (SA) accumulat…	CAM-BINDING PROTEIN 60-LIKE G (CBP60G)	Medium	1.66539	4.34814e-16	9.58433	2.92649
AT5G06730	Peroxidase superfamily protein;(source:Araport11)		Medium	1.66841	1.45064e-113	143.328	43.6744
AT3G26830	Mutations in pad3 are defective in biosynthesis of the indole derived phytoalexin camalexin. Encodes a cytochrome P450 enzyme that catalyzes the conversion of dihydrocamalexic acid to camalexin. The mRNA is cell-to-cell mobile.	PHYTOALEXIN DEFICIENT 3 (PAD3)	Medium	1.67642	4.20579e-71	83.1163	25.2336
AT3G01970	member of WRKY Transcription Factor; Group I	WRKY DNA-BINDING PROTEIN 45 (WRKY45)	Medium	1.7354	3.61775e-83	94.701	27.5714
AT3G54150	Encodes a DNA methyltransferase required for pollen exine formation and male fertility via the regulation of callose wall and primexine formation.	EXINE FORMATION DEFECTIVE (EFD)	Medium	1.73897	9.73286e-37	33.8547	9.8416
AT5G57220	member of CYP81F, involved in glucosinolate metabolism. Mutants had impaired resistance to fungi. The mRNA is cell-to-cell mobile.	CYTOCHROME P450, FAMILY 81, SUBFAMILY F, POLYPEPTIDE 2 (CYP81F2)	Medium	1.7547	1.09487e-53	43.8156	12.5909
AT1G02930	Encodes glutathione transferase belonging to the phi class of GSTs. Naming convention according to Wagner et al. (2002).	GLUTATHIONE S-TRANSFERASE 6 (GSTF6)	Medium	1.76194	3.74071e-22	703.39	201.405
AT3G23240	encodes a member of the ERF (ethylene response factor) subfamily B-3 of ERF/AP2 transcription factor family (ERF1). The protein contains one AP2 domain. There are 18 members in this subfamily including ATERF-1, ATERF-2, AND ATERF-5. EREBP like protein that binds GCC box of ethylene regulated promoters such as basic chitinases. Constitutive expression of ERF1 phenocopies ethylene over production. …	ETHYLENE RESPONSE FACTOR 1 (ERF1)	Medium	1.79409	6.21691e-12	14.6714	4.09408
AT1G25275	Thionin-like gene involved in resistance against the beet cyst nematode (Heterodera schachtii).		Low	1.8195	1.16598e-145	256.949	70.5314
AT5G64810	member of WRKY Transcription Factor; Group II-c. Involved in jasmonic acid inducible defense responses.	WRKY DNA-BINDING PROTEIN 51 (WRKY51)	Medium	1.9081	1.31765e-10	11.7523	3.03114
AT2G05510	Glycine-rich protein family;(source:Araport11)		Medium	1.91972	9.99328e-48	10516.4	2691.15
AT2G34650	Encodes a protein serine/threonine kinase that may act as a positive regulator of cellular auxin efflux, as a a binary switch for PIN polarity, and as a negative regulator of auxin signaling. Recessive mutants exhibit similar phenotypes as pin-formed mutants in flowers and inflorescence but distinct phenotypes in cotyledons and leaves. Expressed in the vascular tissue proximal to root and shoot m…	PINOID (PID)	Low	1.9453	9.57559e-57	31.163	7.85371
AT1G05680	Encodes a UDP-glucosyltransferase, UGT74E2, that acts on IBA (indole-3-butyric acid) and affects auxin homeostasis. The transcript and protein levels of this enzyme are strongly induced by H2O2 and may allow integration of ROS (reactive oxygen species) and auxin signaling. This enzyme can also transfer glycosyl groups to several compounds related to the explosive TNT when this synthetic compound …	URIDINE DIPHOSPHATE GLYCOSYLTRANSFERASE 74E2 (UGT74E2)	Low	1.99317	6.18626e-13	61.9688	15.1305
AT1G52343	transmembrane protein;(source:Araport11)		Low	2.02371	3.84059e-14	11.4283	2.72216
AT4G22690	member of CYP706A The mRNA is cell-to-cell mobile.	CYTOCHROME P450, FAMILY 706, SUBFAMILY A, POLYPEPTIDE 1 (CYP706A1)	Medium	2.08229	1.17089e-86	45.9182	10.524
AT4G16008	hypothetical protein;(source:Araport11)		Low	2.12732	2.30415e-71	43.8361	9.71936
AT2G38823	hypothetical protein;(source:Araport11)		Low	2.16421	2.43129e-35	24.5697	5.31471
AT1G69880	thioredoxin H-type 8;(source:Araport11)	THIOREDOXIN H-TYPE 8 (TH8)	Medium	2.19922	6.66185e-48	56.4992	11.9176
AT3G49120	Class III peroxidase Perx34. Expressed in roots, leaves and stems. Located in the cell wall. Involved in cell elongation. Expression activated by light. May play a role in generating H2O2 during defense response. The mRNA is cell-to-cell mobile.	PEROXIDASE CB (PRXCB)	Medium	2.26614	0	3513.9	708.195
AT4G18205	Nucleotide-sugar transporter family protein;(source:Araport11)	PURINE PERMEASE 21 (PUP21)	Low	2.30281	4.14315e-53	25.5211	5.01282
AT3G28580	P-loop containing nucleoside triphosphate hydrolases superfamily protein;(source:Araport11)		High	2.32363	8.89034e-115	52.9452	10.2519
AT1G77380	Amino acid permease which transports basic amino acids.	AMINO ACID PERMEASE 3 (AAP3)	Medium	2.48283	0	331.898	57.5118
AT2G04040	AtDTX1 (At2g04040) has been identified as a detoxifying efflux carrier for plant-derived antibiotics and other toxic compounds, including Cd2+. Expression in rosette leaves is activated by high concentration of boron.Mistakenly referred to as At2g04070 in PMID:11739388.	DETOXIFICATION 1 (DTX1)	Low	2.48383	1.94666e-32	17.4819	3.02889
AT5G22300	encodes a nitrilase isomer. The purified enzyme shows a strong substrate specificity for beta-cyano-L-alanine, a intermediate product of the cyanide detoxification pathway. The mRNA is cell-to-cell mobile.	NITRILASE 4 (NIT4)	Medium	2.49903	6.43978e-39	10.8379	1.86257
AT5G13330	encodes a member of the ERF (ethylene response factor) subfamily B-4 of ERF/AP2 transcription factor family. The protein contains one AP2 domain. There are 7 members in this subfamily.	RELATED TO AP2 6L (Rap2.6L)	Medium	2.52183	0	286.75	48.3599
AT2G43510	Member of the defensin-like (DEFL) family. Encodes putative trypsin inhibitor protein which may function in defense against herbivory.	TRYPSIN INHIBITOR PROTEIN 1 (TI1)	Medium	2.54175	2.22187e-118	176.272	29.3938
AT5G13370	IBA - specific acyl acid amido synthetase which conjugates glutamine to IBA. It is involved in generating inactive and/or storage forms of IBA in the seedling, root, and silique. May play a role in auxin homeostasis by modulating the levels of IBA for peroxisomal conversion to IAA.	GRETCHEN HAGEN 3.15 (GH3.15)	Low	2.60473	3.43472e-76	37.7347	6.02614
AT2G22860	Phytosulfokine 2 precursor, coding for a unique plant peptide growth factor. The mRNA is cell-to-cell mobile.	PHYTOSULFOKINE 2 PRECURSOR (PSK2)	Medium	2.60958	2.40721e-259	329.216	52.2999
AT2G43000	Encodes a NAC transcription factor induced by hydrogen peroxide (H2O2). Involved in senescence. Over expression of the gene strongly delays senescence and enhances tolerance to various abiotic stresses.	NAC DOMAIN CONTAINING PROTEIN 42 (NAC042)	Medium	2.62295	5.10756e-48	22.651	3.56748
AT1G30760	Encodes a BBE-like enzyme that acts in monolignol metabolism by catalyzing the oxidation of aromatic allylic alcohols, such as coumaryl-, sinapyl-, and coniferyl alcohol, to the corresponding aldehydes. The mRNA is cell-to-cell mobile.	BERBERINE BRIDGE ENZYME-LIKE 13 (ATBBE-LIKE 13)	Low	2.71345	6.61609e-256	417.765	61.6686
AT1G21520	hypothetical protein;(source:Araport11)		Medium	2.76866	9.86001e-40	30.2271	4.30656
AT2G36255	Encodes a defensin-like (DEFL) family protein.		Low	2.83562	1.74617e-41	57.6338	7.804
AT2G05520	Encodes a glycine-rich protein that is expressed mainly in stems and leaves. AtGRP3 functions in root size determination during development and in Al stress. mRNA levels are upregulated in response to ABA, salicylic acid and ethylene but downregulated in response to desiccation. The mRNA is cell-to-cell mobile.	GLYCINE-RICH PROTEIN 3 (GRP-3)	Low	2.98545	2.75518e-23	242.351	29.7387
AT1G02920	Encodes glutathione transferase belonging to the phi class of GSTs. Naming convention according to Wagner et al. (2002).	GLUTATHIONE S-TRANSFERASE 7 (GSTF7)	Medium	2.99029	1.52812e-73	961.768	117.526
AT5G24640	hypothetical protein;(source:Araport11)		Medium	3.02294	3.34064e-24	23.0142	2.74576
AT1G21130	O-methyltransferase family protein;(source:Araport11)	INDOLE GLUCOSINOLATE O-METHYLTRANSFERASE 4 (IGMT4)	Medium	3.09182	1.26185e-256	128.797	14.6578
AT1G66700	A member of the Arabidopsis SABATH methyltransferase gene family. Encodes PXMT1, a methyltransferase that methylates 1,7-paraxanthine.	(PXMT1)	Low	3.13541	5.09038e-67	31.089	3.43794
AT2G30750	putative cytochrome P450	CYTOCHROME P450, FAMILY 71, SUBFAMILY A, POLYPEPTIDE 12 (CYP71A12)	Medium	3.16776	7.39211e-114	60.2185	6.5089
AT1G30040	Encodes a gibberellin 2-oxidase that acts on C-19 gibberellins. AtGA2OX2 expression is responsive to cytokinin and KNOX activities.	GIBBERELLIN 2-OXIDASE (GA2OX2)	Low	3.25279	5.84788e-224	68.1848	6.92598
AT3G55515	ROTUNDIFOLIA like 7;(source:Araport11)	ROTUNDIFOLIA LIKE 7 (RTFL7)	Low	3.26985	8.75189e-47	25.879	2.60719
AT4G37370	member of CYP81D	CYTOCHROME P450, FAMILY 81, SUBFAMILY D, POLYPEPTIDE 8 (CYP81D8)	Low	3.38282	1.8808e-141	79.9272	7.4499
AT1G15125	S-adenosyl-L-methionine-dependent methyltransferases superfamily protein;(source:Araport11)		Low	3.50047	1.05864e-171	72.6972	6.23061
AT2G41730	Expression in rosette leaves is activated by high concentration of boron.		Low	3.54529	6.03013e-105	62.6481	5.21872
AT3G09390	metallothionein, binds to and detoxifies excess copper and other metals, limiting oxidative damage	METALLOTHIONEIN 2A (MT2A)	Low	3.55326	5.22888e-112	810.364	66.9666
AT4G24040	Encodes a trehalase, member of Glycoside Hydrolase Family 37.	TREHALASE 1 (TRE1)	Low	3.67094	3.70528e-144	35.9898	2.73063
AT5G39120	RmlC-like cupins superfamily protein;(source:Araport11)		Medium	3.70155	4.18912e-42	28.1038	2.10269
AT5G39050	Encodes a malonyltransferase that may play a role in phenolic xenobiotic detoxification.	PHENOLIC GLUCOSIDE MALONYLTRANSFERASE 1 (PMAT1)	Low	3.87337	3.41264e-37	54.3573	3.60654
AT2G40200	basic helix-loop-helix (bHLH) DNA-binding superfamily protein;(source:Araport11)		Low	3.88958	3.59198e-36	62.4194	4.07858
AT3G21720	Encodes a glyoxylate cycle enzyme isocitrate lyase (ICL) involved in salt tolerance.	ISOCITRATE LYASE (ICL)	Low	3.97597	6.48817e-05	275.443	17.1407
AT2G29470	Encodes glutathione transferase belonging to the tau class of GSTs. Naming convention according to Wagner et al. (2002).	GLUTATHIONE S-TRANSFERASE TAU 3 (GSTU3)	Medium	4.14598	1.37988e-86	41.2011	2.26373

## Sheet: 4E
Supplementary Table 4E. phr1phl4-affected PSI genes. Log2FC was obtained from the fold change between Pi-deficient phr1phl4 and WT in a Log2 manner. "Category" refers to the responsiveness of the PSI genes in response to Pi starvation where High represents Log2FC > 5, Medium represents 2 < Log2FC ≤ 5, Low represents 1 ≤ Log2FC ≤ 2, respectively. phr1phl4_-Pi_TPM and WT_-Pi_TPM refer to the TPM va…
AGI	Gene Model Description	Primary Gene Symbol	Category	Log2FC	FDR	phr1phl4_-Pi_TPM	WT_-Pi_TPM
AT2G46880	purple acid phosphatase 14;(source:Araport11)	PURPLE ACID PHOSPHATASE 14 (PAP14)	High	-10.0408	3.6493e-16	0.0184282	19.4007
AT1G56360	purple acid phosphatase 6;(source:Araport11)	PURPLE ACID PHOSPHATASE 6 (PAP6)	High	-7.80062	2.28004e-09	0	2.50024
AT2G18130	purple acid phosphatase 11;(source:Araport11)	PURPLE ACID PHOSPHATASE 11 (PAP11)	High	-7.38649	1.44614e-11	0.0447832	7.17593
AT2G45135	RING/U-box superfamily protein;(source:Araport11)		High	-7.28544	1.84534e-177	0.88581	131.273
AT3G54700	Encodes Pht1;7, a member of the Pht1 family of phosphate transporters which include: Pht1;1/At5g43350, Pht1;2/At5g43370, Pht1;3/At5g43360, Pht1;4/At2g38940, Pht1;5/At2g32830, Pht1;6/At5g43340, Pht1;7/At3g54700, Pht1;8/At1g20860, Pht1;9/At1g76430 (Plant Journal 2002, 31:341).	PHOSPHATE TRANSPORTER 1;7 (PHT1;7)	High	-7.09565	2.34255e-54	0.164945	21.3771
AT3G05540	Encodes TCTP2, a homolog of Translationally Controlled Tumor Protein. Enhances in vitro plant regeneration.	TRANSLATIONALLY CONTROLLED TUMOR PROTEIN 2 (TCTP2)	High	-6.92298	4.38135e-07	0	3.75406
AT5G08030	Encodes a member of the glycerophosphodiester phosphodiesterase (GDPD) family.	GLYCEROPHOSPHODIESTER PHOSPHODIESTERASE 6 (GDPD6)	High	-6.90604	4.95353e-10	0.0458552	5.26288
AT5G43360	Encodes Pht1;3, a member of the Pht1 family of phosphate transporters which include: Pht1;1/At5g43350, Pht1;2/At5g43370, Pht1;3/At5g43360, Pht1;4/At2g38940, Pht1;5/At2g32830, Pht1;6/At5g43340, Pht1;7/At3g54700, Pht1;8/At1g20860, Pht1;9/At1g76430 (Plant Journal 2002, 31:341).	PHOSPHATE TRANSPORTER 1;3 (PHT1;3)	High	-6.52485	7.21543e-09	0.0384242	3.34969
AT4G10220	NEP-interacting protein, putative (DUF239);(source:Araport11)		Medium	-6.26659	4.58346e-06	0.024757	1.95569
AT2G18530	Protein kinase superfamily protein;(source:Araport11)		High	-6.21527	8.61569e-26	0.326339	23.0364
AT5G56368	Encodes a defensin-like (DEFL) family protein.		High	-6.2139	1.92157e-05	0	4.13406
AT4G15210	cytosolic beta-amylase expressed in rosette leaves and inducible by sugar. RAM1 mutants have reduced beta amylase in leaves and stems.	BETA-AMYLASE 5 (BAM5)	High	-5.98612	4.08329e-275	1.0427	62.7589
AT1G52120	Mannose-binding lectin superfamily protein;(source:Araport11)		High	-5.85435	1.91988e-31	0.179314	9.87423
AT3G52310	ABC transporter G family member 27;(source:Araport11)	ATP-BINDING CASSETTE G27 (ABCG27)	High	-5.85019	4.16207e-22	0.0854359	4.70232
AT1G54760	AGAMOUS-like 85;(source:Araport11)	AGAMOUS-LIKE 85 (AGL85)	Medium	-5.71966	4.66423e-05	0.0609049	3.31528
AT2G32830	Encodes Pht1;5, a member of the Pht1 family of phosphate transporters which include: Pht1;1/At5g43350, Pht1;2/At5g43370, Pht1;3/At5g43360, Pht1;4/At2g38940, Pht1;5/At2g32830, Pht1;6/At5g43340, Pht1;7/At3g54700, Pht1;8/At1g20860, Pht1;9/At1g76430 (Plant Journal 2002, 31:341).	PHOSPHATE TRANSPORTER 1;5 (PHT1;5)	High	-5.64685	2.11337e-65	0.365941	17.4087
AT1G73220	Encodes Organic Cation Transporter 1 (OCT1), likely to be involved in polyamine transport.	ORGANIC CATION/CARNITINE TRANSPORTER1 (OCT1)	High	-5.43024	0	11.3206	463.21
AT2G24000	serine carboxypeptidase-like 22;(source:Araport11)	SERINE CARBOXYPEPTIDASE-LIKE 22 (scpl22)	High	-5.13557	1.15833e-37	0.371268	12.4189
AT3G09400	Similar to POLTERGEIST (POL) protein phosphatase 2C. No phenotype observed in plants homozygous for a null allele. Ubiquitously expressed.	POL-LIKE 3 (PLL3)	High	-5.10869	1.60055e-145	0.890453	29.0688
AT1G15600	transmembrane protein;(source:Araport11)		High	-5.07733	3.96255e-07	0.0714143	2.31238
AT5G54700	Ankyrin repeat family protein;(source:Araport11)		Low	-5.01411	4.82492e-11	0.0647165	1.96329
AT1G67860	transmembrane protein;(source:Araport11)		High	-5.00608	5.59664e-05	0.0976891	3.01633
AT1G20735	F-box and associated interaction domains-containing protein;(source:Araport11)		High	-4.98845	7.92852e-07	0.0748658	2.26821
AT5G37420	Note that previous reports (Plant Cell 2003,15:1538; PNAS 2003, 100:13407) have incorrectly named AT5G37420 as AGL105. AT5G37415 has now been named as AGL105 based on Plant Cell 2003, 15:1538 where the GenBank accession number given for AGL105 is AY141227 (Supplemental Table 3), which corresponds to AT5G37415.		High	-4.98337	8.49801e-09	0.0689198	2.06529
AT1G52470	alpha/beta-Hydrolases superfamily protein;(source:Araport11)		High	-4.96686	8.64263e-07	0.0821387	2.41021
AT2G34208	Encodes a phosphate starvation-responsive microRNA that targets PHO2, an E2-UBC that negatively affects shoot phosphate content. Also modulates plant responses to salt, ABA, and drought. miR399 can be negatively regulated by members of the non-coding gene families IPS1 and At4. MicroRNAs are regulatory RNAs with a mature length of ~21-nucleotides that are processed from hairpin precursors by Dice…	MICRORNA399F (MIR399F)	High	-4.965	0.00103175	0.250846	8.09322
AT2G45130	Expression is upregulated in the shoot of cax1/cax3 mutant.	SPX DOMAIN GENE 3 (SPX3)	High	-4.94012	0	22.5589	657.585
AT1G08170	Histone superfamily protein;(source:Araport11)	(HTB8)	High	-4.91952	1.39855e-08	0.129336	3.67346
AT5G09735	None;(source:Araport11)		Medium	-4.88811	1.57577e-19	1.03423	29.1643
AT4G01470	Encodes AtTIP1;3, functions as water and urea channels in pollen.	TONOPLAST INTRINSIC PROTEIN 1;3 (TIP1;3)	Medium	-4.74201	3.07556e-29	0.436679	11.0759
AT4G13700	purple acid phosphatase 23;(source:Araport11)	PURPLE ACID PHOSPHATASE 23 (PAP23)	High	-4.68374	3.20758e-80	0.98544	24.0418
AT5G35050	NA	NA	High	-4.60115	2.24832e-20	0.470954	10.9482
AT2G39510	Encodes a plasma membrane-localized amino acid transporter likely involved in amino acid export in the developing seed.	USUALLY MULTIPLE ACIDS MOVE IN AND OUT TRANSPORTERS 14 (UMAMIT14)	Low	-4.57437	3.46949e-248	3.35125	75.8516
AT1G17710	Encodes a phosphoethanolamine/phosphocholine phosphatase. It is likely to be involved in the liberation of inorganic phosphate from intracellular sources. Expression is upregulated in the shoot of cax1/cax3 mutant.	PHOSPHOETHANOLAMINE/PHOSPHOCHOLINE PHOSPHATASE 1 (PEPC1)	High	-4.51977	0	52.375	1140.3
AT2G08825	None;(source:Araport11)		High	-4.48919	0.000585765	0.186292	3.95421
AT4G13800	magnesium transporter NIPA (DUF803);(source:Araport11)	(ENOR3L3)	High	-4.36103	4.84167e-17	0.152236	2.98573
AT5G05265	None;(source:Araport11)		High	-4.24954	5.16678e-07	0.474164	8.55851
AT3G03530	PHOSPHOESTERASE FAMILY PROTEIN, NPC4 is significantly induced upon phosphate starvation and plays an important role in the supply of inorganic phosphate and diacylglycerol from membrane-phospholipids during phosphate deprivation.	NON-SPECIFIC PHOSPHOLIPASE C4 (NPC4)	High	-4.15362	0	19.4437	328.303
AT2G41480	Encodes a cationic cell-wall-bound peroxidase homolog that is involved in the lignification of cell walls. Regulated by COG1, involved in seed longevity.	PEROXIDASE 25 (PRX25)	Low	-4.12648	2.36174e-119	2.74052	45.4724
AT2G11810	MGD3 is the major enzyme for galactolipid metabolism during phosphate starvation. Does not contribute to galactolipid synthesis under P1-sufficient conditions.	MONOGALACTOSYLDIACYLGLYCEROL SYNTHASE TYPE C (MGDC)	High	-4.12556	0	16.0856	266.423
AT1G16410	member of CYP79F The mRNA is cell-to-cell mobile.	CYTOCHROME P450 79F1 (CYP79F1)	Medium	-4.11729	3.43688e-26	0.200713	3.31451
AT5G04120	Encodes a cofactor-dependent phosphoglycerate mutase (dPGM) - like protein with phosphoserine phosphatase activity that may be responsible for serine anabolism.		Low	-4.11085	0	11.9815	196.618
AT2G19890	hypothetical protein;(source:Araport11)		High	-4.06375	6.15125e-31	0.401826	6.38668
AT4G36850	PQ-loop repeat family protein / transmembrane family protein;(source:Araport11)		Medium	-4.02914	0	6.57307	101.824
AT4G17680	SBP (S-ribonuclease binding protein) family protein;(source:Araport11)		Low	-3.99441	1.16949e-17	0.290005	4.39644
AT2G34202	Encodes a phosphate starvation-responsive microRNA that targets PHO2, an E2-UBC that negatively affects shoot phosphate content. miR399 can be negatively regulated by members of the non-coding gene families IPS1 and At4. MicroRNAs are regulatory RNAs with a mature length of ~21-nucleotides that are processed from hairpin precursors by Dicer-like enzymes. MicroRNAs can negatively regulate gene exp…	MICRORNA399D (MIR399D)	High	-3.97651	2.0313e-33	9.86528	147.501
AT4G36350	purple acid phosphatase 25;(source:Araport11)	PURPLE ACID PHOSPHATASE 25 (PAP25)	High	-3.8673	2.96207e-34	0.835091	11.5474
AT4G14630	germin-like protein with N-terminal signal sequence that may target it to the vacuole, plasma membrane and/or outside the cell. The mRNA is cell-to-cell mobile.	GERMIN-LIKE PROTEIN 9 (GLP9)	Medium	-3.86522	1.22234e-197	7.73887	106.804
AT3G32030	Terpene synthase. Expressed in roots and has low enzyme activity in vitro. Products include dolabellane type diterpenes.	TERPENE SYNTHASE 9 (TPS9)	Low	-3.80025	2.86131e-165	2.97995	39.4525
AT5G59310	Encodes a member of the lipid transfer protein family. Proteins of this family are generally small (~9 kD), basic, expressed abundantly and contain eight Cys residues. The proteins can bind fatty acids and acylCoA esters and can transfer several different phospholipids. They are localized to the cell wall. The mRNA is present in flowers and siliques, and is strongly up-regulated by abscisic acid.…	LIPID TRANSFER PROTEIN 4 (LTP4)	High	-3.7123	4.45839e-05	0.182048	2.24673
AT4G34210	one of 20 SKP1 homologs in Arabidopsis. Protein is most similar to ASK12 and RNAi lines show defects in stamen development.	SKP1-LIKE 11 (SK11)	High	-3.69713	2.63771e-17	1.14674	14.0606
AT2G34210	Transcription elongation factor Spt5;(source:Araport11)	(SPT5-1)	High	-3.64973	1.54689e-288	3.87887	46.1664
AT1G20860	Encodes Pht1;8, a member of the Pht1 family of phosphate transporters which include: Pht1;1/At5g43350, Pht1;2/At5g43370, Pht1;3/At5g43360, Pht1;4/At2g38940, Pht1;5/At2g32830, Pht1;6/At5g43340, Pht1;7/At3g54700, Pht1;8/At1g20860, Pht1;9/At1g76430 (Plant Journal 2002, 31:341).	PHOSPHATE TRANSPORTER 1;8 (PHT1;8)	High	-3.6394	1.97961e-124	2.55927	30.2295
AT4G01390	TRAF-like family protein;(source:Araport11)		Low	-3.61056	4.20948e-215	11.1748	129.657
AT1G21529	DRIR is a 755 nt long non coding RNA. Over-expression results in plants with increased salt and drought tolerance and ABA sensitivity. DRIR probably regulates the accumulation of genes involved in drought stress response. DRIR likely acts as a regulator of drought stress responsive gene expression.	DROUGHT INDUCED LNCRNA (DRIR)	High	-3.59524	4.37181e-56	2.93525	33.6805
AT1G19200	cyclin-dependent kinase, putative (DUF581);(source:Araport11)		Medium	-3.52541	2.42337e-136	5.69978	62.191
AT3G25240	sulfate/thiosulfate import ATP-binding protein, putative (DUF506);(source:Araport11)		High	-3.43813	0	17.4537	179.358
AT3G09922	Encodes a gene product whose expression is responsive to both phosphate (Pi) and phosphite (Phi) in both roots and shoots.	INDUCED BY PHOSPHATE STARVATION1 (IPS1)	High	-3.43275	0	115.391	1182.66
AT3G03260	Encodes a homeobox-leucine zipper family protein belonging to the HD-ZIP IV family.	HOMEODOMAIN GLABROUS 8 (HDG8)	High	-3.34979	4.03294e-44	0.827743	8.01477
AT5G10180	Encodes a low-affinity sulfate transporter expressed in the root cap and central cylinder, where it is induced by sulfur starvation. Expression in the shoot vascular system is not induced by sulfur starvation.	SULFATE TRANSPORTER 2;1 (SULTR2;1)	Medium	-3.34246	5.224e-37	12.332	118.585
AT2G24010	serine carboxypeptidase-like 23;(source:Araport11)	SERINE CARBOXYPEPTIDASE-LIKE 23 (scpl23)	Medium	-3.24174	3.84539e-32	0.883306	7.91814
AT5G62162	Encodes a phosphate starvation-responsive microRNA that targets PHO2, an E2-UBC that negatively affects shoot phosphate content. miR399 can be negatively regulated by members of the non-coding gene families IPS1 and At4. MicroRNAs are regulatory RNAs with a mature length of ~21-nucleotides that are processed from hairpin precursors by Dicer-like enzymes. MicroRNAs can negatively regulate gene exp…	MICRORNA399C (MIR399C)	High	-3.17005	2.45562e-25	12.0723	103.312
AT1G76470	NAD(P)-binding Rossmann-fold superfamily protein;(source:Araport11)		Medium	-3.1632	3.62558e-25	1.03322	8.79329
AT5G64910	Serine/Threonine-kinase;(source:Araport11)		High	-3.1453	6.36581e-08	0.241717	2.03094
AT5G67080	member of MEKK subfamily	MITOGEN-ACTIVATED PROTEIN KINASE KINASE KINASE 19 (MAPKKK19)	Medium	-3.14404	2.67841e-60	2.77838	23.3138
AT3G28290	Encodes a protein with sequence similarity to integrins. Localized to the cytoplasm and plasma membrane. Expressed in all tissues assayed.	(AT14A)	Medium	-3.09631	3.39122e-07	0.232872	1.8881
AT4G33550	Bifunctional inhibitor/lipid-transfer protein/seed storage 2S albumin superfamily protein;(source:Araport11)		Low	-3.07819	5.4265e-219	21.6016	173.225
AT1G52800	2-oxoglutarate (2OG) and Fe(II)-dependent oxygenase superfamily protein;(source:Araport11)		Medium	-3.01369	1.98939e-10	0.509078	3.90066
AT1G76430	Encodes Pht1;9, a member of the Pht1 family of phosphate transporters which include: Pht1;1/At5g43350, Pht1;2/At5g43370, Pht1;3/At5g43360, Pht1;4/At2g38940, Pht1;5/At2g32830, Pht1;6/At5g43340, Pht1;7/At3g54700, Pht1;8/At1g20860, Pht1;9/At1g76430 (Plant Journal 2002, 31:341).	PHOSPHATE TRANSPORTER 1;9 (PHT1;9)	High	-3.00054	2.1208e-140	5.12882	38.9085
AT2G02990	Encodes a member of the ribonuclease T2 family that responds to inorganic phosphate starvation, and inhibits production of anthocyanin. Also involved in wound-induced signaling independent of jasmonic acid. Its expression is responsive to both phosphate (Pi) and phosphite (Phi) in roots.	RIBONUCLEASE 1 (RNS1)	Medium	-2.99755	1.15535e-19	8.87631	67.2812
AT4G10120	Encodes a protein with putative sucrose-phosphate synthase activity.	SUCROSE PHOSPHATE SYNTHASE 4F (SPS4F)	High	-2.99391	0	7.40549	55.9923
AT3G52820	purple acid phosphatase 22;(source:Araport11)	PURPLE ACID PHOSPHATASE 22 (PAP22)	Medium	-2.99228	3.44847e-209	10.5254	79.4613
AT3G26310	putative cytochrome P450	CYTOCHROME P450, FAMILY 71, SUBFAMILY B, POLYPEPTIDE 35 (CYP71B35)	Medium	-2.98792	1.65728e-17	0.685648	5.16185
AT3G52720	Encodes an alpha carbonic anhydrase (CAH1) located in the chloroplast stroma. Most chloroplast proteins are encoded by the nuclear genome and imported with the help of sorting signals that are intrinsic parts of the polypeptides. CAH1 takes an alternative route through the secretory pathway, and becomes N-glycosylated before entering the chloroplast. Glycosylation and intra-molecular disulfide br…	ALPHA CARBONIC ANHYDRASE 1 (ACA1)	Medium	-2.96261	3.21462e-83	2.0582	15.225
AT5G09470	Encodes one of the mitochondrial dicarboxylate carriers (DIC): DIC1 (AT2G22500), DIC2 (AT4G24570), DIC3 (AT5G09470).	DICARBOXYLATE CARRIER 3 (DIC3)	High	-2.93943	2.79823e-29	1.51364	11.0225
AT1G18970	Encodes a germin-like protein with possible oxalate oxidase activity (based on GenBank record).	GERMIN-LIKE PROTEIN 4 (GLP4)	Low	-2.93323	8.46073e-77	5.46402	39.5624
AT4G25010	Encodes a member of the SWEET sucrose efflux transporter family proteins. Together with SWEET13, it is likely involved in modulating the GA response and is required for proper development of anthers, seeds and seedlings.	(SWEET14)	Medium	-2.88363	1.65145e-36	2.05486	14.4151
AT3G48840	RNA-binding (RRM/RBD/RNP motifs) family protein;(source:Araport11)		Medium	-2.87872	7.58043e-10	0.778575	5.43436
AT1G64590	NAD(P)-binding Rossmann-fold superfamily protein;(source:Araport11)		Medium	-2.84794	0	80.6652	551.129
AT4G06065	None;(source:Araport11)		Medium	-2.82482	1.20867e-07	1.38411	9.29137
AT1G73010	Encodes PPsPase1, a pyrophosphate-specific phosphatase catalyzing the specific cleavage of pyrophosphate (Km 38.8 uM) with an alkaline catalytic pH optimum. Expression is upregulated in the shoot of cax1/cax3 mutant.	PHOSPHATE STARVATION-INDUCED GENE 2 (PS2)	High	-2.81935	0	221.817	1485.68
AT3G57157	Has been identified as a translated small open reading frame by ribosome profiling.	SHORT OPEN READING FRAME 5 (SORF5)	Medium	-2.81521	1.60916e-176	67.5485	450.967
AT5G39720	avirulence induced protein 2 like protein;(source:Araport11)	AVIRULENCE INDUCED GENE 2 LIKE PROTEIN (AIG2L)	Medium	-2.77433	9.51013e-69	7.25243	47.0795
AT1G17540	kinase with adenine nucleotide alpha hydrolases-like domain-containing protein;(source:Araport11)		Medium	-2.76573	7.7473e-12	0.309012	1.99159
AT1G22150	sulfate transporter Sultr1;3	SULFATE TRANSPORTER 1;3 (SULTR1;3)	High	-2.76165	2.30527e-162	9.76509	62.8559
AT1G49700	Plant protein 1589 of unknown function;(source:Araport11)		Medium	-2.75044	3.25573e-05	0.314183	2.00207
AT2G08820	None;(source:Araport11)		High	-2.72264	2.81171e-10	3.05559	19.1636
AT5G20410	Encodes a type B monogalactosyldiacylglycerol (MGDG) synthase. Strongly induced by phosphate deprivation, and in non-photosynthetic tissues. Does not contribute to galactolipid synthesis under Pi-sufficient conditions but does under Pi starvation.	MONOGALACTOSYLDIACYLGLYCEROL SYNTHASE 2 (MGD2)	Medium	-2.70436	3.853e-255	16.7627	103.661
AT3G25795	Encodes a trans-acting siRNA that is phosphate starvation-upregulated and activated by PAP1 (MYB75). Has been identified as a translated small open reading frame by ribosome profiling.	TRANS ACTING SIRNA 4 (TAS4)	Medium	-2.69939	1.9566e-35	2.69949	16.6377
AT5G04785	None;(source:Araport11)		High	-2.67616	0.00128382	0.820432	4.94543
AT5G01220	Encodes a UDP-sulfoquinovose:DAG sulfoquinovosyltransferase that is involved in sulfolipid biosynthesis and whose expression is responsive to both phosphate (Pi) and phosphite (Phi) in both roots and shoots.	SULFOQUINOVOSYLDIACYLGLYCEROL 2 (SQD2)	Medium	-2.65575	0	160.653	960.683
AT4G13230	Late embryogenesis abundant protein (LEA) family protein;(source:Araport11)		Low	-2.65252	4.67995e-08	0.902377	5.38748
AT2G36630	Sulfite exporter TauE/SafE family protein;(source:Araport11)		Medium	-2.64905	9.08449e-22	0.976566	5.8077
AT1G07587	Natural antisense transcript overlaps with AT1G49720;(source:Araport11)		Medium	-2.64889	0.00392244	0.341351	2.01987
AT5G26250	Sugar transporter expressed strongly in pollen and pollen tubes.	SUGAR TRANSPORT PROTEIN 8 (STP8)	Medium	-2.62088	6.30155e-11	0.584955	3.40804
AT1G10588	Encodes a Gibberellin-regulated GASA/GAST/Snakin family protein		High	-2.57977	0.000431322	0.506257	2.86075
AT5G65500	U-box domain-containing protein kinase family protein;(source:Araport11)		Medium	-2.57632	1.08704e-33	1.2943	7.32413
AT5G43370	Encodes a phosphate transporter Pht1;2. Members of the Pht1 family of phosphate transporters include: Pht1;1/At5g43350, Pht1;2/At5g43370, Pht1;3/At5g43360, Pht1;4/At2g38940, Pht1;5/At2g32830, Pht1;6/At5g43340, Pht1;7/At3g54700, Pht1;8/At1g20860, Pht1;9/At1g76430 (Plant Journal 2002, 31:341) The mRNA is cell-to-cell mobile.	PHOSPHATE TRANSPORTER 2 (PHT1;2)	High	-2.57575	2.50738e-49	80.9421	458.099
AT3G02020	encodes a monofunctional aspartate kinase	ASPARTATE KINASE 3 (AK3)	Medium	-2.56462	2.97098e-109	21.6749	121.709
AT2G36970	UDP-Glycosyltransferase superfamily protein;(source:Araport11)		High	-2.55205	4.55638e-28	1.86443	10.3971
AT3G49580	response to low sulfur 1;(source:Araport11)	RESPONSE TO LOW SULFUR 1 (LSU1)	Low	-2.53574	3.52404e-44	5.87072	32.3458
AT1G09240	Encodes a nicotianamine synthase.	NICOTIANAMINE SYNTHASE 3 (NAS3)	High	-2.52249	1.32081e-07	0.532249	2.9073
AT1G08947	None;(source:Araport11)		High	-2.50372	3.00274e-15	5.00639	26.9313
AT1G56600	GolS2 is a galactinol synthase that catalyzes the formation of galactinol from UDP-galactose and myo-inositol. GolS2 transcript levels rise in response to methyl viologen, an oxidative damage-inducing agent. Plants over-expressing GolS2 have increased tolerance to salt, chilling, and high-light stress.	GALACTINOL SYNTHASE 2 (GolS2)	High	-2.48098	4.10651e-184	18.6076	98.5406
AT1G18100	Encodes a member of the FT and TFL1 family of phosphatidylethanolamine-binding proteins. It is expressed in seeds and up-regulated in response to ABA. Loss of function mutants show decreased rate of germination in the presence of ABA. ABA dependent regulation is mediated by both ABI3 and ABI5. ABI5 promotes MFT expression, primarily in the radicle-hypocotyl transition zone and ABI3 suppresses it …	(E12A11)	Low	-2.47146	1.59654e-20	1.67239	8.7865
AT5G16486	RNA-directed DNA polymerase (reverse transcriptase)-related family protein;(source:Araport11)		Low	-2.43524	0.00282161	0.479101	2.44894
AT3G48850	Encodes a mitochondrial phosphate transporter. Modulates plant responses to salt stress.	PHOSPHATE TRANSPORTER 3;2 (PHT3;2)	High	-2.43489	3.208e-38	3.36296	17.2433
AT2G17280	Phosphoglycerate mutase family protein;(source:Araport11)		Medium	-2.42338	8.91751e-171	27.1051	137.909
AT4G19810	ChiC encodes a Class V chitinase that is a part of glycoside hydrolase family 18 based on CAZy groupings. It appears to primarily act as an exochitinase in vitro where it predominantly cleaves a chitobiose (GlcNAc)2 residue from the non-reducing end of a chitin oligosaccharide. However, it shows some minor endochitinase activity in vitro, as well. A putative 24 amino-acid signal peptide may direc…	CLASS V CHITINASE (ChiC)	Medium	-2.41927	0	46.2714	234.796
AT4G34510	Encodes KCS17, a member of the 3-ketoacyl-CoA synthase family involved in the biosynthesis of VLCFA (very long chain fatty acids).	3-KETOACYL-COA SYNTHASE 17 (KCS17)	Medium	-2.40037	2.38008e-16	1.00888	5.06737
AT3G43110	transmembrane protein;(source:Araport11)		Medium	-2.38618	1.24894e-277	43.5747	216.138
AT1G20030	Pathogenesis-related thaumatin superfamily protein;(source:Araport11)		Medium	-2.38484	1.01754e-69	5.4752	27.155
AT5G09570	Twin CX9C domain protein. Induced by low phosphate or iron, drought and heat stress. Loss of both At12cys-1 and At12cys-2 lead to enhanced tolerance to drought and light stress and increased anti-oxidant capacity.	(AT12CYS-2)	High	-2.37533	4.21745e-129	25.664	126.448
AT2G34810	FAD-binding Berberine family protein;(source:Araport11)	(ATBBE16)	Low	-2.34304	1.24619e-60	3.8944	18.7561
AT5G52260	Member of the R2R3 factor gene family.	MYB DOMAIN PROTEIN 19 (MYB19)	Low	-2.34208	3.37959e-14	1.99971	9.60407
AT1G60470	Predicted to encode a galactinol synthase.	GALACTINOL SYNTHASE 4 (GolS4)	Medium	-2.328	9.8956e-75	11.2302	53.5282
AT3G06020	A member of the FAF family proteins encoded by the FANTASTIC FOUR (FAF) genes: AT4G02810 (FAF1), AT1G03170 (FAF2), AT5G19260 (FAF3) and AT3G06020 (FAF4). FAFs have the potential to regulate shoot meristem size in Arabidopsis thaliana. FAFs can repress WUS, which ultimately leads to an arrest of meristem activity in FAF overexpressing lines.	FANTASTIC FOUR 4 (FAF4)	Medium	-2.31546	6.3659e-21	2.35392	11.1117
AT5G17720	alpha/beta-Hydrolases superfamily protein;(source:Araport11)		Low	-2.29831	2.55891e-11	1.17659	5.48071
AT1G78370	Encodes glutathione transferase belonging to the tau class of GSTs. Naming convention according to Wagner et al. (2002).	GLUTATHIONE S-TRANSFERASE TAU 20 (GSTU20)	Low	-2.28954	2.5734e-224	45.747	212.18
AT2G37880	MIZU-KUSSEI-like protein (Protein of unknown function, DUF617);(source:Araport11)		Medium	-2.27068	0.000152381	0.488757	2.24427
AT4G33330	Encodes a glucuronyltransferase responsible for the addition of GlcA residues onto xylan and for secondary wall deposition.	PLANT GLYCOGENIN-LIKE STARCH INITIATION PROTEIN 3 (PGSIP3)	Low	-2.25475	8.17762e-87	5.64718	25.5639
AT1G68450	VQ motif-containing protein;(source:Araport11)	PIGMENT DEFECTIVE 337 (PDE337)	Medium	-2.2463	4.91739e-24	5.14463	23.1244
AT5G61550	U-box domain-containing protein kinase family protein;(source:Araport11)		Medium	-2.24267	5.9333e-117	10.5656	47.4305
AT2G07042	other_RNA;(source:Araport11)		Medium	-2.23777	7.47178e-11	1.80244	8.08771
AT1G68050	Encodes FKF1, a flavin-binding kelch repeat F box protein, is clock-controlled, regulates transition to flowering. Forms a complex with GI on the CO promoter to regulate CO expression.	FLAVIN-BINDING, KELCH REPEAT, F BOX 1 (FKF1)	High	-2.18039	2.00792e-113	9.16205	39.4201
AT3G12500	encodes a basic chitinase involved in ethylene/jasmonic acid mediated signalling pathway during systemic acquired resistance based on expression analyses.	BASIC CHITINASE (HCHIB)	Medium	-2.17977	0	90.3144	388.323
AT1G65860	belongs to the flavin-monooxygenase (FMO) family, encodes a glucosinolate S-oxygenase that catalyzes the conversion of methylthioalkyl glucosinolates to methylsulfinylalkyl glucosinolates	FLAVIN-MONOOXYGENASE GLUCOSINOLATE S-OXYGENASE 1 (FMO GS-OX1)	Medium	-2.17727	5.28566e-16	1.55701	6.67658
AT1G03170	A member of the FAF family proteins encoded by the FANTASTIC FOUR (FAF) genes: AT4G02810 (FAF1), AT1G03170 (FAF2), AT5G19260 (FAF3) and AT3G06020 (FAF4). FAFs have the potential to regulate shoot meristem size in Arabidopsis thaliana. FAFs can repress WUS, which ultimately leads to an arrest of meristem activity in FAF overexpressing lines.	FANTASTIC FOUR 2 (FAF2)	Medium	-2.16639	3.9651e-16	1.10597	4.70784
AT3G25760	encodes allene oxide cyclase. One of four genes in Arabidopsis that encode this enzyme, which catalyzes an essential step in jasmonic acid biosynthesis. Gene expression is induced during senescence, a process that involves jasmonic acid signalling pathway. The mRNA is cell-to-cell mobile.	ALLENE OXIDE CYCLASE 1 (AOC1)	High	-2.16377	1.46467e-36	7.83871	33.3455
AT3G53980	Bifunctional inhibitor/lipid-transfer protein/seed storage 2S albumin superfamily protein;(source:Araport11)		Low	-2.15648	0	268.36	1135.51
AT3G32040	Terpenoid synthases superfamily protein;(source:Araport11)	GERANYL(GERANYL)DIPHOSPHATE SYNTHASE 1 (ATGGPS10)	Low	-2.14928	2.27204e-55	7.14382	30.0668
AT5G20150	Expression is upregulated in the shoot of cax1/cax3 mutant. Additionally, its expression is responsive to both phosphate (Pi) and phosphite (Phi) in both roots and shoots. The mRNA is cell-to-cell mobile.	SPX DOMAIN GENE 1 (SPX1)	Medium	-2.13942	0	401.301	1677.57
AT1G09180	A member of ARF-like GTPase family. A thaliana has 21 members, in two subfamilies, ARF and ARF-like (ARL) GTPases.	SECRETION-ASSOCIATED RAS SUPER FAMILY 1 (SARA1A)	Low	-2.13643	0.000691346	0.651512	2.71901
AT5G35940	Mannose-binding lectin superfamily protein;(source:Araport11)		Low	-2.13472	2.87705e-64	110.961	462.645
AT5G43300	Encodes a member of the glycerophosphodiester phosphodiesterase (GDPD) family.	GLYCEROPHOSPHODIESTER PHOSPHODIESTERASE 3 (GDPD3)	Medium	-2.13098	4.79151e-41	4.38027	18.2253
AT5G44005	hypothetical protein;(source:Araport11)		Low	-2.12668	1.90005e-29	5.14268	21.3111
AT5G50800	Encodes a member of the SWEET sucrose efflux transporter family proteins, together with RPG1, it is involved in pollen development. Together with SWEET14, it is likely involved in modulating the GA response and is required for proper development of anthers, seeds and seedlings.	(SWEET13)	Low	-2.12308	1.13189e-15	2.35535	9.74485
AT1G02205	Expression of the CER1 gene associated with production of stem epicuticular wax and pollen fertility. Biochemical studies showed that cer1 mutants are blocked in the conversion of stem wax C30 aldehydes to C29 alkanes, and they also lack the secondary alcohols and ketones. These suggested the CER1 protein is an aldehyde decarbonylase, but the exact molecular function of this protein remains to be…	ECERIFERUM 1 (CER1)	Low	-2.11283	3.44957e-15	0.78534	3.21823
AT5G46590	NAC domain containing protein 96;(source:Araport11)	NAC DOMAIN CONTAINING PROTEIN 96 (NAC096)	Low	-2.08935	1.24714e-13	1.55595	6.29006
AT1G23110	fold protein;(source:Araport11)		High	-2.08789	1.27283e-67	8.75473	35.3118
AT5G07310	encodes a member of the ERF (ethylene response factor) subfamily B-4 of ERF/AP2 transcription factor family. The protein contains one AP2 domain. There are 7 members in this subfamily. Cytokinin production induced by jasmonate represses adventitious rooting.	ETHYLENE RESPONSE FACTOR 115 (ERF115)	Medium	-2.08589	3.50418e-05	0.703884	2.84046
AT2G37870	Bifunctional inhibitor/lipid-transfer protein/seed storage 2S albumin superfamily protein;(source:Araport11)		Medium	-2.0832	1.19493e-89	35.3707	142.341
AT3G58980	F-box family protein;(source:Araport11)		Low	-2.07994	8.49347e-12	1.25685	5.04184
AT5G53820	Late embryogenesis abundant protein (LEA) family protein;(source:Araport11)		Medium	-2.07982	3.86237e-13	4.41639	17.7229
AT1G53610	transmembrane protein;(source:Araport11)		Low	-2.07739	2.69774e-16	10.4212	41.7235
AT4G14020	Rapid alkalinization factor (RALF) family protein;(source:Araport11)		Low	-2.06899	4.69556e-51	19.0637	75.9006
AT4G24890	purple acid phosphatase 24;(source:Araport11)	PURPLE ACID PHOSPHATASE 24 (PAP24)	Medium	-2.06051	8.97907e-70	8.16	32.2946
AT5G67430	Acyl-CoA N-acyltransferases (NAT) superfamily protein;(source:Araport11)		Low	-2.0462	3.07794e-91	11.9435	46.8329
AT1G30560	Encodes a member of the phosphate starvation-induced glycerol-3-phosphate permease gene family: AT3G47420(G3Pp1), AT4G25220(G3Pp2), AT1G30560(G3Pp3), AT4G17550(G3Pp4) and AT2G13100(G3Pp5).	GLYCEROL-3-PHOSPHATE PERMEASE 3 (G3Pp3)	High	-2.03626	1.16902e-38	4.25834	16.5615
AT1G32900	UDP-Glycosyltransferase superfamily protein;(source:Araport11)	GRANULE BOUND STARCH SYNTHASE 1 (GBSS1)	Medium	-2.02735	1.04087e-13	1.718	6.633
AT1G22770	Together with CONSTANTS (CO) and FLOWERING LOCUS T (FT), GIGANTEA promotes flowering under long days in a circadian clock-controlled flowering pathway. GI acts earlier than CO and FT in the pathway by increasing CO and FT mRNA abundance. Located in the nucleus. Regulates several developmental processes, including photoperiod-mediated flowering, phytochrome B signaling, circadian clock, carbohydra…	GIGANTEA (GI)	Low	-2.0118	3.65391e-169	17.4217	66.6794
AT1G21460	Nodulin MtN3 family protein;(source:Araport11)	(SWEET1)	Medium	-2.00744	0.000633664	0.484849	1.84192
AT4G13000	AGC (cAMP-dependent, cGMP-dependent and protein kinase C) kinase family protein;(source:Araport11)		Medium	-2.00691	1.96525e-24	3.81788	14.5563
AT3G54600	Class I glutamine amidotransferase-like superfamily protein;(source:Araport11)	(DJ1F)	Low	-2.00681	4.48113e-219	35.4951	135.361
AT1G47130	hypothetical protein;(source:Araport11)		Medium	-2.00369	0.0326059	1.41502	5.41584
AT5G18350	Disease resistance protein (TIR-NBS-LRR class) family;(source:Araport11)		Medium	-1.99682	4.83525e-11	0.580529	2.19575
AT4G17030	Encodes EXLB1 (expansin-like B1), a member of the expansin family.	EXPANSIN-LIKE B1 (EXLB1)	Low	-1.99231	8.21092e-24	27.3949	103.356
AT5G01820	Encodes a CBL-interacting serine/threonine protein kinase.	SERINE/THREONINE PROTEIN KINASE 1 (SR1)	Low	-1.99042	1.72861e-234	38.5986	145.56
AT1G73040	Mannose-binding lectin superfamily protein;(source:Araport11)		Medium	-1.98969	2.65144e-08	2.30324	8.69451
AT2G08100	None;(source:Araport11)		High	-1.9889	5.42802e-05	1.72779	6.50491
AT3G56040	UDP-glucose pyrophosphorylase 3;(source:Araport11)	UDP-GLUCOSE PYROPHOSPHORYLASE 3 (UGP3)	Medium	-1.98512	2.48511e-276	30.5248	114.676
AT4G25160	Encodes a U-box domain-containing E3 ubiquitin ligase with central Ser/Thr protein kinase domain whose expression is responsive to both phosphate (Pi) and phosphite (Phi) in both roots and shoots.	(PUB35)	Medium	-1.96613	1.1351e-174	16.4343	60.9326
AT3G43190	Encodes a protein with sucrose synthase activity (SUS4).	SUCROSE SYNTHASE 4 (SUS4)	Medium	-1.96508	3.23241e-98	12.8783	47.7058
AT4G13395	ROTUNDIFOLIA like 12;(source:Araport11)	ROTUNDIFOLIA LIKE 12 (RTFL12)	Medium	-1.95747	0.00177803	0.770601	2.85049
AT3G16390	Encodes a nitrile-specifier protein NSP3. NSP3 is one out of five (At3g16400/NSP1, At2g33070/NSP2, At3g16390/NSP3, At3g16410/NSP4 and At5g48180/NSP5) A. thaliana epithiospecifier protein (ESP) homologues that promote simple nitrile, but not epithionitrile or thiocyanate formation. The mRNA is cell-to-cell mobile.	NITRILE SPECIFIER PROTEIN 3 (NSP3)	Medium	-1.94424	6.9394e-197	49.2075	179.648
AT1G52400	encodes a member of glycosyl hydrolase family 1, located in inducible ER bodies which were formed after wounding, required in inducible ER body formation The mRNA is cell-to-cell mobile.	BETA GLUCOSIDASE 18 (BGLU18)	Medium	-1.94311	1.46802e-14	1.33378	4.86782
AT2G25095	Encodes a microRNA that targets several SPL family members, including SPL3,4, and 5. By regulating the expression of SPL3 (and probably also SPL4 and SPL5), this microRNA regulates vegetative phase change. MicroRNAs are regulatory RNAs with a mature length of ~21-nucleotides that are processed from hairpin precursors by Dicer-like enzymes. MicroRNAs can negatively regulate gene expression by atte…	to 10673957; mature miRNA and miRNA* are located on exon 2.	High	-1.9428	0.000115132	7.07229	25.7926
AT4G36220	encodes ferulate 5-hydroxylase (F5H). Involved in lignin biosynthesis.	FERULIC ACID 5-HYDROXYLASE 1 (FAH1)	Low	-1.93629	3.16422e-151	20.4387	74.2561
AT3G04370	Encodes a plasmodesmal protein that may be involved in the intercellular movement of molecules through the plasmodesmata. The protein has two DUF26 domains and a single transmembrane domain.	PLASMODESMATA-LOCATED PROTEIN 4 (PDLP4)	Low	-1.92114	2.15341e-36	6.39708	22.9787
AT3G03790	ankyrin repeat family protein / regulator of chromosome condensation (RCC1) family protein;(source:Araport11)		Medium	-1.91738	0	37.6883	135.092
AT4G22610	Bifunctional inhibitor/lipid-transfer protein/seed storage 2S albumin superfamily protein;(source:Araport11)		Low	-1.91163	3.59784e-41	11.8151	42.1609
AT3G19710	Belongs to the branched-chain amino acid aminotransferase gene family. Encodes a methionine-oxo-acid transaminase. Involved in the methionine chain elongation pathway that leads to the ultimate biosynthesis of methionine-derived glucosinolates.	BRANCHED-CHAIN AMINOTRANSFERASE4 (BCAT4)	Medium	-1.90843	2.39769e-216	167.582	596.97
AT1G57830	Toll-Interleukin-Resistance (TIR) domain family protein;(source:Araport11)		Medium	-1.89477	0.00533022	0.861236	3.0274
AT1G62710	Encodes a vacuolar processing enzyme belonging to a novel group of cysteine proteases that is expressed specifically in seeds and is essential for the proper processing of storage proteins.	BETA VACUOLAR PROCESSING ENZYME (BETA-VPE)	Low	-1.89324	5.71056e-61	9.31643	32.837
AT5G53048	Natural antisense transcript overlaps with AT5G53050;(source:Araport11)		High	-1.88964	4.67528e-12	2.09541	7.37614
AT4G25760	Encodes a member of the GDU (glutamine dumper) family proteins involved in amino acid export: At4g31730 (GDU1), At4g25760 (GDU2), At5g57685 (GDU3), At2g24762 (GDU4), At5g24920 (GDU5), At3g30725 (GDU6) and At5g38770 (GDU7).	GLUTAMINE DUMPER 2 (GDU2)	Medium	-1.88694	1.53171e-37	13.9327	48.8798
AT2G17660	RPM1-interacting protein 4 (RIN4) family protein;(source:Araport11)		Medium	-1.8857	0.00655911	0.79496	2.78074
AT1G08165	hypothetical protein;(source:Araport11)		High	-1.88365	2.92648e-53	21.5695	75.509
AT5G55010	hypothetical protein;(source:Araport11)		Medium	-1.85907	0.0281955	0.650399	2.23721
AT5G38710	Methylenetetrahydrofolate reductase family protein;(source:Araport11)	(PDH2)	Low	-1.84696	3.22217e-45	9.15693	31.2308
AT4G31240	protein kinase C-like zinc finger protein;(source:Araport11)	NUCLEOREDOXIN 2 (NRX2)	Medium	-1.82174	5.10968e-172	29.1651	97.8046
AT3G47220	Encodes a plasma membrane-localized phosphoinositide-specific phospholipase C with a role in thermotolerance.	PHOSPHATIDYLINOSITOL-SPECIFIC PHOSPHOLIPASE C9 (PLC9)	Low	-1.81954	1.92022e-98	12.6816	42.4739
AT5G62160	member of Fe(II) transporter isolog family	ZINC TRANSPORTER 12 PRECURSOR (ZIP12)	High	-1.81761	2.27128e-16	2.42444	8.10532
AT4G13770	Encodes a cytochrome p450 enzyme that catalyzes the initial conversion of aldoximes to thiohydroximates in the synthesis of glucosinolates not derived from tryptophan. Also has a role in auxin homeostasis.	CYTOCHROME P450, FAMILY 83, SUBFAMILY A, POLYPEPTIDE 1 (CYP83A1)	Medium	-1.81315	2.50686e-287	131.297	437.797
AT3G09560	The PAH1 gene encodes a phosphatidate phosphohydrolase. Mutant analysis revealed its involvement in galactolipid synthesis pathway, and the membrane lipid remodeling. The pah1pah2 double-mutant showed enhanced Al-susceptibility under low-P conditions, but there was no significant differences in Al tolerance between pah1pah2 and wild type when they were grown in a solution containing 35 &#956;M Pi.	PHOSPHATIDIC ACID PHOSPHOHYDROLASE 1 (PAH1)	Medium	-1.81161	7.29682e-228	24.5465	81.7577
AT1G34060	Pyridoxal phosphate (PLP)-dependent transferases superfamily protein;(source:Araport11)	TRYPTOPHAN AMINOTRANSFERASE RELATED 4 (TAR4)	Medium	-1.80911	6.59072e-19	2.68733	8.93717
AT4G19975	nucleotide-diphospho-sugar transferase family protein;(source:Araport11)		Medium	-1.80576	6.75381e-34	8.30915	27.5682
AT4G12290	Copper amine oxidase. Induced by ABA and involved in stomatal closure.	COPPER AMINE OXIDASE (CUAO)	High	-1.79664	1.43048e-06	3.20767	10.5717
AT3G05630	Encodes a member of the PXPH-PLD subfamily of phospholipase D proteins. Regulates vesicle trafficking. Required for auxin transport and distribution and hence auxin responses. This subfamily is novel structurally different from the majority of plant PLDs by having phox homology (PX) and pleckstrin homology (PH) domains. Involved regulating root development in response to nutrient limitation. Play…	PHOSPHOLIPASE D P2 (PLDP2)	High	-1.79305	6.42268e-273	35.4923	116.697
AT4G24450	phosphoglucan, water dikinase;(source:Araport11)	PHOSPHOGLUCAN, WATER DIKINASE (PWD)	Medium	-1.78961	9.9435e-48	3.30267	10.8323
AT3G21620	ERD (early-responsive to dehydration stress) family protein;(source:Araport11)		Low	-1.7884	5.42331e-19	1.88629	6.18287
AT5G24140	Encodes a protein with similarity to squalene monoxygenases.	SQUALENE MONOOXYGENASE 2 (SQP2)	Low	-1.77811	7.19627e-37	44.9946	146.494
AT4G15100	serine carboxypeptidase-like 30;(source:Araport11)	SERINE CARBOXYPEPTIDASE-LIKE 30 (scpl30)	High	-1.76435	3.29756e-17	3.45744	11.136
AT5G24655	response to low sulfur 4;(source:Araport11)	RESPONSE TO LOW SULFUR 4 (LSU4)	Medium	-1.76052	8.62025e-19	7.85205	25.2155
AT3G25790	Encodes a nuclear localized member of the GARP family of transcription factors. Along with AtNIGT1/HRS1 it is involved in nitrate and phosphate signaling in the root.	HRS1 HOMOLOGUE 1 (HHO1)	Low	-1.75702	1.20216e-101	21.7058	69.5969
AT5G63130	Octicosapeptide/Phox/Bem1p family protein;(source:Araport11)		Medium	-1.75621	6.15739e-64	13.2869	42.5905
AT2G27550	encodes a protein similar to TFL1. overexpression leads to similar phenotype as TFL1 overexpression. expressed specifically in the hypocotyl and null mutation does not result in phenotypes exhibited by TFL1 null mutations. It acts non-cell autonomously to inhibit floral initiation.	CENTRORADIALIS (ATC)	Medium	-1.75509	6.32215e-108	48.6421	155.725
AT4G04610	Encodes a protein disulfide isomerase-like (PDIL) protein, a member of a multigene family within the thioredoxin (TRX) superfamily. This protein also belongs to the adenosine 5'-phosphosulfate reductase-like (APRL) group. The mRNA is cell-to-cell mobile.	APS REDUCTASE 1 (APR1)	Low	-1.74016	5.03687e-209	109.179	346.134
AT5G49850	Mannose-binding lectin superfamily protein;(source:Araport11)		Medium	-1.73927	9.9898e-32	4.33255	13.7306
AT4G39795	hypothetical protein (DUF581);(source:Araport11)		Low	-1.71468	3.81907e-25	11.5452	35.9619
AT5G49350	Glycine-rich protein family;(source:Araport11)		Low	-1.71158	3.2428e-53	15.4563	48.001
AT5G05340	Encodes a protein with sequence similarity to peroxidases that is involved in lignin biosynthesis. Loss of function mutations show abnormal development of xylem fibers and reduced levels of lignin biosynthetic enxymes.	PEROXIDASE 52 (PRX52)	High	-1.71141	9.16149e-109	44.621	138.635
AT5G09480	hydroxyproline-rich glycoprotein family protein;(source:Araport11)		Low	-1.71117	4.5992e-178	127.403	395.774
AT4G24140	alpha/beta-Hydrolases superfamily protein;(source:Araport11)		Low	-1.69995	3.27085e-119	28.5212	87.9068
AT4G15740	Calcium-dependent lipid-binding (CaLB domain) family protein;(source:Araport11)		Low	-1.69361	3.1424e-37	7.26254	22.2914
AT3G28600	P-loop containing nucleoside triphosphate hydrolases superfamily protein;(source:Araport11)		Medium	-1.692	7.02337e-08	1.44044	4.42032
AT1G49960	Xanthine/uracil permease family protein;(source:Araport11)		Low	-1.68739	4.49352e-84	16.1204	49.2522
AT1G75830	Predicted to encode a PR (pathogenesis-related) protein. Belongs to the plant defensin (PDF) family with the following members: At1g75830/PDF1.1, At5g44420/PDF1.2a, At2g26020/PDF1.2b, At5g44430/PDF1.2c, At2g26010/PDF1.3, At1g19610/PDF1.4, At1g55010/PDF1.5, At2g02120/PDF2.1, At2g02100/PDF2.2, At2g02130/PDF2.3, At1g61070/PDF2.4, At5g63660/PDF2.5, At2g02140/PDF2.6, At5g38330/PDF3.1 and At4g30070/PDF…	LOW-MOLECULAR-WEIGHT CYSTEINE-RICH 67 (LCR67)	High	-1.65304	8.87353e-06	4.08276	12.1769
AT1G53100	Core-2/I-branching beta-1,6-N-acetylglucosaminyltransferase family protein;(source:Araport11)		Low	-1.65063	1.15495e-06	1.16259	3.45882
AT1G79320	Encodes a putative metacaspase. Arabidopsis contains three type I MCP genes (MCP1a-c) and six type II MCP genes (MCP2a?f): AtMCP1a/At5g64240, AtMCP1b/At1g02170, AtMCP1c/At4g25110, AtMCP2a/At1g79310, AtMCP2b/At1g79330, AtMCP2c/At1g79320, AtMCP2d/At1g79340, AtMCP2e/At1g16420, AtMCP2f/At5g04200.	METACASPASE 6 (MC6)	Medium	-1.64644	1.33393e-37	11.1496	33.107
AT5G58860	Encodes a member of the CYP86A subfamily of cytochrome p450 genes. Expressed significantly only in root tissue.	CYTOCHROME P450, FAMILY 86, SUBFAMILY A, POLYPEPTIDE 1 (CYP86A1)	Low	-1.64626	1.63978e-202	85.9151	255.173
AT1G70130	Concanavalin A-like lectin protein kinase family protein;(source:Araport11)	L-TYPE LECTIN RECEPTOR KINASE V.2 (LECRK-V.2)	High	-1.64475	1.94706e-08	1.25034	3.70452
AT4G12530	Encodes a member of the AZI family of lipid transfer proteins.	(AZI7)	Medium	-1.64359	2.92825e-06	2.46402	7.29998
AT2G23960	Class I glutamine amidotransferase-like superfamily protein;(source:Araport11)		Low	-1.6366	2.1163e-29	10.1611	29.9556
AT5G14650	Encodes a cell wall localized endo-polygalacturonase.	(PGLR)	Low	-1.63244	1.8304e-16	3.48164	10.2297
AT4G14280	ARM repeat superfamily protein;(source:Araport11)		Low	-1.62099	6.3326e-15	1.88581	5.50303
AT4G21200	Encodes a protein with gibberellin 2-oxidase activity which acts specifically on C-20 gibberellins.	GIBBERELLIN 2-OXIDASE 8 (GA2OX8)	Low	-1.61753	3.38346e-05	1.06648	3.10848
AT5G41380	CCT motif family protein;(source:Araport11)		Low	-1.60873	3.0451e-09	1.48691	4.30333
AT4G15396	cytochrome P450, family 702, subfamily A, polypeptide 6;(source:Araport11)	CYTOCHROME P450, FAMILY 702, SUBFAMILY A, POLYPEPTIDE 6 (CYP702A6)	Low	-1.60054	6.04876e-31	6.82414	19.6257
AT3G30725	Encodes a member of the GDU (glutamine dumper) family proteins involved in amino acid export: At4g31730 (GDU1), At4g25760 (GDU2), At5g57685 (GDU3), At2g24762 (GDU4), At5g24920 (GDU5), At3g30725 (GDU6) and At5g38770 (GDU7).	GLUTAMINE DUMPER 6 (GDU6)	High	-1.59505	2.60544e-30	21.7349	62.3246
AT3G02040	Encodes a member of the glycerophosphodiester phosphodiesterase (GDPD) family. Has glycerophosphodiester phosphodiesterase activity. Functions in maintaining cellular phosphate homeostasis under phosphate starvation. The mRNA is cell-to-cell mobile.	SENESCENCE-RELATED GENE 3 (SRG3)	Medium	-1.58774	0	245.113	699.119
AT2G38740	HAD-type phosphosugar phosphatase.	BROAD-RANGE SUGAR PHOSPHATE PHOSPHATASE (SGPP)	Low	-1.57717	5.75063e-151	71.9265	203.604
AT3G53620	Encodes a soluble protein with inorganic pyrophosphatase activity that is highly specific for Mg-inorganic pyrophosphate. The mRNA is cell-to-cell mobile.	PYROPHOSPHORYLASE 4 (PPa4)	Medium	-1.57506	2.08269e-218	126.798	358.444
AT1G54160	Encodes a member of the CCAAT-binding transcription factor (CBF-B/NF-YA) family. Expression is upregulated in response to ABA and drought. This regulation appears to be mediated by MIR169A which is downregulated in response to drought. NFYA5 is a target of MIR169A. Loss of function mutations are hypersensitive to drought.	NUCLEAR FACTOR Y, SUBUNIT A5 (NF-YA5)	Medium	-1.57151	1.7283e-05	1.2529	3.52858
AT2G22930	UDP-Glycosyltransferase superfamily protein;(source:Araport11)		Low	-1.56378	5.01629e-65	16.6724	46.7608
AT4G01600	GRAM domain family protein;(source:Araport11)		Low	-1.56128	2.48827e-16	5.35426	15.0032
AT5G11930	Encodes a member of the CC-type glutaredoxin (ROXY) family that has been shown to interact with the transcription factor TGA2.	(ROXY20)	Low	-1.56019	0.00024511	1.67012	4.66941
AT5G56840	myb-like transcription factor family protein;(source:Araport11)		Low	-1.55357	1.0672e-06	2.04851	5.70828
AT1G08310	alpha/beta-Hydrolases superfamily protein;(source:Araport11)		Medium	-1.55221	3.49022e-112	63.5088	176.716
AT3G18000	Encodes a N-methyltransferase-like protein. Double mutants of NMT1 and NMT3 are defective in leaf, root, flower, seed, and pollen development.	XIPOTL 1 (XPL1)	Medium	-1.53547	8.72134e-269	160.313	441.027
AT5G24600	TRP-like ion channel protein (Protein of unknown function, DUF599);(source:Araport11)		Medium	-1.532	2.31746e-23	7.94365	21.7986
AT2G21510	DNAJ heat shock N-terminal domain-containing protein;(source:Araport11)		Medium	-1.52897	2.57702e-08	2.25093	6.15537
AT4G01830	P-glycoprotein 5;(source:Araport11)	ATP-BINDING CASSETTE B5 (ABCB5)	Medium	-1.52841	1.42598e-23	3.77657	10.336
AT5G14200	The AtIMD1 is one out of 3 genes encoding the enzyme 3-isopropylmalate dehydrogenase involved in leucine biosynthesis in Arabidopsis. Its subcellular location has been targeted to plastids. Encodes methylthioalkylmalate dehydrogenase. Involved in glucosinolate biosynthesis, in methionine chain elongation. The mRNA is cell-to-cell mobile.	ISOPROPYLMALATE DEHYDROGENASE 1 (IMD1)	Low	-1.52089	2.79155e-159	239.633	652.636
AT1G08650	Encodes a phosphoenolpyruvate carboxylase kinase that is expressed at highest levels in leaves. Expression is induced by light. The mRNA is cell-to-cell mobile.	PHOSPHOENOLPYRUVATE CARBOXYLASE KINASE 1 (PPCK1)	Low	-1.51303	1.76321e-168	102.354	277.248
AT2G44460	beta glucosidase 28;(source:Araport11)	BETA GLUCOSIDASE 28 (BGLU28)	Medium	-1.50734	9.44817e-08	1.31484	3.54784
AT3G17790	Expression is upregulated in the shoot of cax1/cax3 mutant and is responsive to phosphate (Pi) and not phosphite (Phi) in roots and shoots.	PURPLE ACID PHOSPHATASE 17 (PAP17)	Medium	-1.50602	3.81351e-177	221.133	596.078
AT1G52700	alpha/beta-Hydrolases superfamily protein;(source:Araport11)		Low	-1.49398	0.000757036	0.681423	1.81875
AT5G36150	putative pentacyclic triterpene synthase 3;(source:Araport11)	PUTATIVE PENTACYCLIC TRITERPENE SYNTHASE 3 (PEN3)	Medium	-1.48629	9.94008e-13	3.00164	7.98248
AT1G01380	ETC1 is involved in trichome and root hair patterning in Arabidopsis.	ENHANCER OF TRY AND CPC 1 (ETC1)	Low	-1.48482	1.67848e-10	5.17046	13.7129
AT1G73810	Core-2/I-branching beta-1,6-N-acetylglucosaminyltransferase family protein;(source:Araport11)		Medium	-1.48365	1.42067e-19	7.32222	19.4085
AT1G49900	C2H2 type zinc finger transcription factor family;(source:Araport11)		Medium	-1.4835	1.51183e-14	2.23805	5.9345
AT5G20790	transmembrane protein;(source:Araport11)		High	-1.48208	1.22736e-261	269.627	714.638
AT4G16146	cAMP-regulated phosphoprotein 19-related protein;(source:Araport11)		Medium	-1.47902	8.98602e-13	5.73718	15.1685
AT1G16400	Encodes cytochrome P450 CYP79F2.	CYTOCHROME P450, FAMILY 79, SUBFAMILY F, POLYPEPTIDE 2 (CYP79F2)	Low	-1.47162	2.19039e-109	85.8409	225.933
AT3G59140	member of MRP subfamily	ATP-BINDING CASSETTE C10 (ABCC10)	Low	-1.45651	1.44746e-57	6.6649	17.3662
AT5G14340	Member of the R2R3 factor gene family.	MYB DOMAIN PROTEIN 40 (MYB40)	Low	-1.45342	2.90284e-24	8.16482	21.2123
AT5G20280	Encodes a protein with putative sucrose-phosphate synthase activity. When the gene was expressed in transgenic tobacco plants, a clear trend for increased SPS activity was noted.	SUCROSE PHOSPHATE SYNTHASE 1F (SPS1F)	Medium	-1.45278	2.00806e-197	70.4826	183.076
AT5G02170	Transmembrane amino acid transporter family protein;(source:Araport11)		Low	-1.44306	3.05878e-55	19.0618	49.1906
AT4G34950	Major facilitator superfamily protein;(source:Araport11)	MAJOR FACILITATOR SUPERFAMILY 1 (MFS1)	Medium	-1.44078	5.26062e-75	19.8353	51.0812
AT5G57510	cotton fiber protein;(source:Araport11)		Medium	-1.43855	0.0104683	1.11404	2.87224
AT2G25130	ARM repeat superfamily protein;(source:Araport11)		Medium	-1.41799	4.01767e-15	4.0197	10.1973
AT3G03150	hypothetical protein;(source:Araport11)		Low	-1.41731	1.26722e-172	165.502	419.502
AT5G17860	calcium exchanger 7;(source:Araport11)	CALCIUM EXCHANGER 7 (CAX7)	Medium	-1.41042	5.64051e-11	2.9511	7.45093
AT1G62560	belongs to the flavin-monooxygenase (FMO) family, encodes a glucosinolate S-oxygenase that catalyzes the conversion of methylthioalkyl glucosinolates to methylsulfinylalkyl glucosinolates The mRNA is cell-to-cell mobile.	FLAVIN-MONOOXYGENASE GLUCOSINOLATE S-OXYGENASE 3 (FMO GS-OX3)	Low	-1.40929	1.07846e-13	3.40878	8.59143
AT1G71520	encodes a member of the DREB subfamily A-5 of ERF/AP2 transcription factor family. The protein contains one AP2 domain. There are 16 members in this subfamily including RAP2.1, RAP2.9 and RAP2.10.		Low	-1.40783	0.000325206	1.82949	4.61032
AT1G22220	F-box family protein;(source:Araport11)	AUXIN UP-REGULATED F-BOX PROTEIN 2 (AUF2)	Medium	-1.39695	7.59058e-77	33.7201	84.2578
AT4G37680	heptahelical transmembrane protein HHP4	HEPTAHELICAL PROTEIN 4 (HHP4)	Low	-1.39638	7.94724e-89	41.0948	102.621
AT5G47590	Heat shock protein HSP20/alpha crystallin family;(source:Araport11)		Medium	-1.39601	0.00247777	1.11331	2.78483
AT2G42690	alpha/beta-Hydrolases superfamily protein;(source:Araport11)		Medium	-1.39542	2.72686e-62	27.4249	68.4615
AT3G59884	Encodes a microRNA that targets several SPX C3HC4 RING zinc finger family members. MicroRNAs are regulatory RNAs with a mature length of ~21-nucleotides that are processed from hairpin precursors by Dicer-like enzymes. MicroRNAs can negatively regulate gene expression by attenuating translation or by directing mRNA cleavage. Mature sequence: UUAGAUGACCAUCAACAAACU	MICRORNA827A (MIR827A)	Medium	-1.39407	7.40155e-10	30.0084	74.7482
AT1G05610	Encodes the small subunit of ADP-glucose pyrophosphorylase. The small subunit is the catalytic isoform responsible for ADP-glucose pyrophosphorylase activity. The presence of the small subunit is required for large subunit stability. Two isoforms of the small subunit (ApS1 and ApS2) have been described. ApS2 is a minor small subunit isoform present in all plant tissues tested.	ADP-GLUCOSE PYROPHOSPHORYLASE SMALL SUBUNIT 2 (APS2)	Medium	-1.39349	1.02856e-08	2.68495	6.69946
AT5G48010	Encodes an oxidosqualene cyclase involved in the biosynthesis of thalianol, a tricyclic triterpenoid of unknown function. Overexpression of THAS leads to dwarfing in the aerial tissues of Arabidopsis plants, but increases their root length. THAS is part of a small operon-like cluster of genes (with At5g48000 (THAH) and At5g47990 (THAD)) involved in thalianol metabolism.	THALIANOL SYNTHASE 1 (THAS1)	Low	-1.39248	9.22482e-40	185.913	463.026
AT4G28940	Phosphorylase superfamily protein;(source:Araport11)		Low	-1.38621	3.2744e-109	57.0158	141.424
AT1G55700	Cysteine/Histidine-rich C1 domain family protein;(source:Araport11)		Medium	-1.38456	2.46291e-07	1.5947	3.95196
AT2G34350	Nodulin-like / Major Facilitator Superfamily protein;(source:Araport11)		Medium	-1.38385	6.98815e-25	8.22968	20.3805
AT2G43100	Small subunit, which together with IPMI SSU2, IPMI SSU3 and IPMI LSU1, is a member of heterodimeric isopropylmalate isomerase (IPMI). Together with IPMI SSU3 participates in the Met chain elongation pathway.	ISOPROPYLMALATE ISOMERASE 2 (IPMI2)	Low	-1.37759	1.82176e-118	83.6525	206.217
AT4G00550	encodes a UDP-galactose-dependent digalactosyldiacylglycerol(DGDG) synthase. Located in chloroplast outer membrane.	DIGALACTOSYL DIACYLGLYCEROL DEFICIENT 2 (DGD2)	Low	-1.37521	2.32259e-90	32.3137	79.538
AT2G39800	encodes a delta1-pyrroline-5-carboxylate synthase that catalyzes the rate-limiting enzyme in the biosynthesis of proline. Gene is expressed in reproductive organs and tissues under non-stress conditions but in the whole plant under water-limiting condition. Expression is also induced by abscisic acid and salt stress in a light-dependent manner. encodes a delta1-pyrroline-5-carboxylate synthase th…	DELTA1-PYRROLINE-5-CARBOXYLATE SYNTHASE 1 (P5CS1)	Low	-1.37483	3.71572e-177	62.3724	153.472
AT1G53130	Encodes GRIM REAPER (GRI), involved in the regulation of cell death induced by extracellular ROS (reactive oxygen species). Secreted into the extracellular space.	GRIM REAPER (GRI)	Low	-1.36884	4.43435e-05	2.88181	7.05478
AT5G23010	Encodes a methylthioalkylmalate synthase, catalyzes the condensation reactions of the first two rounds of methionine chain elongation in the biosynthesis of methionine-derived glucosinolates. The mRNA is cell-to-cell mobile.	METHYLTHIOALKYLMALATE SYNTHASE 1 (MAM1)	Medium	-1.36739	3.72242e-149	140.088	342.947
AT4G12030	Required for the biosynthesis of methionine-derived glucosinolates. Involved in the transport of 2-keto acids between chloroplasts and the cytosol.	BILE ACID TRANSPORTER 5 (BAT5)	Low	-1.36729	2.45161e-91	34.2466	83.8126
AT3G13610	Encodes a Fe(II)- and 2-oxoglutarate-dependent dioxygenase family gene F6'H1. Mutations in this gene compromise iron uptake and the production of fluorescent phenolics involved in Fe uptake. The mRNA is cell-to-cell mobile.	(F6'H1)	Low	-1.36626	3.93292e-109	76.597	187.323
AT3G14700	SART-1 family;(source:Araport11)		Medium	-1.3566	0.0072383	1.10367	2.68158
AT5G26310	UGT72E3 is an UDPG:coniferyl alcohol glucosyltransferase which glucosylates sinapyl- and coniferyl alcohol as well as sinapic acid. The enzyme is thought to be involved in lignin- and phenylpropanoid metabolism. A knockdown mutant line (72E3KD) was obtained using RNAi silencing. No reduction in coniferyl alcohol 4-<i>O</i>-glucoside and sinapyl alcohol 4-<i>O</i>-glucoside was detected in this li…	(UGT72E3)	Low	-1.34885	4.08673e-55	20.1907	48.8134
AT5G50260	Encodes a papain-like cysteine protease involved in tapetal programmed cell death and pollen development.CEP1 is expressed specifically in the tapetum from stages 5 to 11 of anther development. The CEP1 protein first appears as a proenzyme in precursor protease vesicles, and is then transported to the vacuole and transformed into the mature enzyme before rupture of the vacuole. CEP1 was also rele…	CYSTEINE ENDOPEPTIDASE 1 (CEP1)	Medium	-1.33912	4.59047e-13	5.15952	12.3959
AT5G41080	Encodes a member of the glycerophosphodiester phosphodiesterase (GDPD) family.	GLYCEROPHOSPHODIESTER PHOSPHODIESTERASE 2 (GDPD2)	Low	-1.3384	6.89781e-115	143.17	343.467
AT3G47340	encodes a glutamine-dependent asparagine synthetase, the predicted ASN1 peptide contains a purF-type glutamine-binding domain, and is expressed predominantly in shoot tissues, where light has a negative effect on its mRNA accumulation. Expression is induced within 3 hours of dark treatment, in senescing leaves and treatment with exogenous photosynthesis inhibitor. Induction of gene expression was…	GLUTAMINE-DEPENDENT ASPARAGINE SYNTHASE 1 (ASN1)	Medium	-1.3375	1.55529e-15	54.7194	131.137
AT1G63057	transmembrane protein;(source:Araport11)		Medium	-1.33652	0.000952454	2.20721	5.28681
AT1G62420	DUF506 family protein (DUF506);(source:Araport11)		Low	-1.33562	0.0245734	0.793017	1.9049
AT2G21140	Proline-rich protein expressed in expanding leaves, stems, flowers, and siliques.	PROLINE-RICH PROTEIN 2 (PRP2)	Low	-1.33299	0.00791515	1.28306	3.05951
AT2G33240	member of Myosin-like proteins	MYOSIN XI D (XID)	Medium	-1.32727	2.55187e-37	3.71036	8.83501
AT2G38940	Encodes Pht1;4, a member of the Pht1 family of phosphate transporters which include: Pht1;1/At5g43350, Pht1;2/At5g43370, Pht1;3/At5g43360, Pht1;4/At2g38940, Pht1;5/At2g32830, Pht1;6/At5g43340, Pht1;7/At3g54700, Pht1;8/At1g20860, Pht1;9/At1g76430 (Plant Journal 2002, 31:341). Expression is upregulated in the shoot of cax1/cax3 mutant and is responsive to phosphate (Pi) and not phosphite (Phi) in r…	PHOSPHATE TRANSPORTER 1;4 (PHT1;4)	Medium	-1.31812	3.00889e-174	346.666	820.319
AT2G19880	Encodes Glucosylceramide synthase (GCS) which catalyzes the final step in glucosylceramide (GlcCer) synthesis by transferring a glucosyl residue from UDP-Glc to the ceramide backbone.	GLCCER SYNTHASE (GCS)	Low	-1.31755	2.01222e-124	47.6627	112.717
AT2G46530	auxin response factor 11;(source:Araport11)	AUXIN RESPONSE FACTOR 11 (ARF11)	Medium	-1.31573	1.50037e-34	8.29651	19.5895
AT1G65840	encodes a peroxisomal polyamine oxidase, involved in the back-conversion polyamine degradation pathway. Among the five polyamine oxidases in the Arabidopsis genome, PAO4 is the major isoform in root peroxisomes. The mRNA is cell-to-cell mobile.	POLYAMINE OXIDASE 4 (PAO4)	Low	-1.31425	3.89924e-163	184.282	434.79
AT1G73000	Encodes a member of the PYR (pyrabactin resistance )/PYL(PYR1-like)/RCAR (regulatory components of ABA receptor) family proteins with 14 members. PYR/PYL/RCAR family proteins function as abscisic acid sensors. Mediate ABA-dependent regulation of protein phosphatase 2Cs ABI1 and ABI2.	PYR1-LIKE 3 (PYL3)	Medium	-1.30942	0.00246147	1.43148	3.36614
AT3G23870	magnesium transporter NIPA (DUF803);(source:Araport11)	(ENOR3L2)	Medium	-1.30116	3.88237e-37	12.3347	28.8301
AT3G15370	member of Alpha-Expansin Gene Family. Naming convention from the Expansin Working Group (Kende et al, 2004. Plant Mol Bio)	EXPANSIN 12 (EXPA12)	Medium	-1.30108	7.48613e-10	5.89644	13.773
AT4G04760	Major facilitator superfamily protein;(source:Araport11)		Medium	-1.29546	8.37339e-07	2.41548	5.62346
AT5G13820	Encodes a protein that specifically binds plant telomeric DNA repeats. It has a single Myb telomeric DNA-binding (SANT) domain in C-terminus that prefers the sequence TTTAGGG. Single Myb Histone (SMH) gene family member.	TELOMERIC DNA BINDING PROTEIN 1 (TBP1)	Medium	-1.29199	6.92501e-103	31.3496	72.8313
AT1G33090	MATE efflux family protein;(source:Araport11)		Medium	-1.28924	4.64328e-19	8.49569	19.6986
AT1G30500	nuclear factor Y, subunit A7;(source:Araport11)	NUCLEAR FACTOR Y, SUBUNIT A7 (NF-YA7)	Low	-1.28731	1.12703e-33	21.1991	49.0843
AT4G22214	Encodes a defensin-like (DEFL) family protein.		Medium	-1.27833	4.78458e-98	111.966	257.728
AT4G12500	Bifunctional inhibitor/lipid-transfer protein/seed storage 2S albumin superfamily protein;(source:Araport11)		Low	-1.27777	1.04836e-06	4.19485	9.63491
AT1G58330	transcription factor-like protein;(source:Araport11)	(ZW2)	High	-1.27562	0.0104841	1.22941	2.82196
AT2G46650	member of Cytochromes b5 The mRNA is cell-to-cell mobile.	CYTOCHROME B5 ISOFORM C (CB5-C)	Low	-1.27313	2.34787e-86	93.7623	215.037
AT1G52940	purple acid phosphatase 5;(source:Araport11)	PURPLE ACID PHOSPHATASE 5 (PAP5)	High	-1.26735	0.00757536	1.37003	3.12318
AT1G74010	Calcium-dependent phosphotriesterase superfamily protein;(source:Araport11)		Low	-1.26722	1.29559e-18	8.78063	20.0587
AT5G65158	Lipase/lipooxygenase, PLAT/LH2 family protein;(source:Araport11)	PLAT DOMAIN PROTEIN 3 (PLAT3)	Medium	-1.26496	3.55605e-07	6.01842	13.7284
AT1G78490	member of CYP708A family. The mRNA is cell-to-cell mobile.	CYTOCHROME P450, FAMILY 708, SUBFAMILY A, POLYPEPTIDE 3 (CYP708A3)	Medium	-1.26442	3.87357e-06	1.23341	2.81492
AT4G12350	Encodes a transcriptional regulator that directly activates lignin biosynthesis genes and phenylalanine biosynthesis genes during secondary wall formation.	MYB DOMAIN PROTEIN 42 (MYB42)	Low	-1.2621	0.000368854	1.773	4.03942
AT1G54575	hypothetical protein;(source:Araport11)		Medium	-1.26089	4.43723e-32	35.4371	80.5962
AT1G32510	NAC domain containing protein 11;(source:Araport11)	NAC DOMAIN CONTAINING PROTEIN 11 (NAC011)	Medium	-1.26068	0.0123071	1.03023	2.34694
AT4G08040	encodes an aminotransferase that belongs to ACC synthase gene family structurally	1-AMINOCYCLOPROPANE-1-CARBOXYLATE SYNTHASE 11 (ACS11)	Low	-1.26013	2.92539e-05	1.70031	3.86485
AT4G22590	Haloacid dehalogenase-like hydrolase (HAD) superfamily protein;(source:Araport11)	TREHALOSE-6-PHOSPHATE PHOSPHATASE G (TPPG)	Low	-1.25829	5.61368e-51	46.9547	106.558
AT1G74210	Encodes a member of the glycerophosphodiester phosphodiesterase (GDPD) family.	GLYCEROPHOSPHODIESTER PHOSPHODIESTERASE 5 (GDPD5)	Low	-1.25692	9.05076e-148	124.97	283.37
AT4G21680	Encodes a nitrate transporter (NRT1.8). Functions in nitrate removal from the xylem sap. Mediates cadmium tolerance.	NRT1/ PTR FAMILY 7.2 (NPF7.2)	Medium	-1.25598	0.000157675	6.19118	14.013
AT5G28510	beta glucosidase 24;(source:Araport11)	BETA GLUCOSIDASE 24 (BGLU24)	Low	-1.25562	1.18148e-06	1.95103	4.41899
AT3G05400	Major facilitator superfamily protein;(source:Araport11)		Low	-1.25399	8.01632e-06	1.86882	4.23044
AT3G55310	NAD(P)-binding Rossmann-fold superfamily protein;(source:Araport11)		Low	-1.25268	0.00250603	1.50286	3.40052
AT1G68740	Encodes PHO1;H1, a member of the PHO1 family. Involved in inorganic phosphate (Pi) transport and homeostasis. Complements pho1 mutation. Its expression is responsive to both phosphate (Pi) and phosphite (Phi) in shoots.	(PHO1;H1)	Low	-1.25186	1.63113e-169	62.3674	140.945
AT3G05690	Encodes a subunit of CCAAT-binding complex, binds to CCAAT box motif present in some plant promoter sequences. One of three members of this class (HAP2A, HAP2B, HAP2C), it is expressed in vegetative and reproductive tissues.	NUCLEAR FACTOR Y, SUBUNIT A2 (NF-YA2)	Medium	-1.24788	1.23969e-94	44.0248	99.2045
AT1G63005	Encodes a phosphate starvation-responsive microRNA that targets PHO2, an E2-UBC that negatively affects shoot phosphate content. miR399 can be negatively regulated by members of the non-coding gene families IPS1 and At4. MicroRNAs are regulatory RNAs with a mature length of ~21-nucleotides that are processed from hairpin precursors by Dicer-like enzymes. MicroRNAs can negatively regulate gene exp…	MICRORNA399B (MIR399B)	High	-1.24682	0.00225591	13.0714	29.4888
AT5G02200	Encodes a small plant-specific protein with both nuclear localization and nuclear export signals that is specifically required, together with FHY1, for the light-regulated nuclear accumulation of phyA.	FAR-RED-ELONGATED HYPOCOTYL1-LIKE (FHL)	Medium	-1.24414	2.17185e-37	18.8141	42.277
AT4G39940	adenosine-5'-phosphosulfate-kinase (akn2) mRNA, complete The mRNA is cell-to-cell mobile.	APS-KINASE 2 (AKN2)	Low	-1.24151	1.47457e-120	115.565	259.259
AT3G58990	Small subunit, which together with IPMI SSU1, IPMISSU2 and IPMI LSU1, is a member of heterodimeric isopropylmalate isomerase (IPMI). Together with IPMI SSU3 participates in the Met chain elongation pathway.	ISOPROPYLMALATE ISOMERASE 1 (IPMI1)	Low	-1.23815	2.3109e-100	101.549	227.286
AT1G11190	Encodes a bifunctional nuclease that acts on both RNA and DNA involved in nucleic acid degradation to facilitate nucleotide and phosphate recovery during senescence. It has mismatch-specific endonuclease activity with wide recognition of single base mismatches as well as the ability to cleave indel types of mismatches (heteroduplexes with loops).	BIFUNCTIONAL NUCLEASE I (BFN1)	Low	-1.23587	8.95687e-26	19.0713	42.6416
AT1G48370	Arabidopsis thaliana metal-nicotianamine transporter YSL4	YELLOW STRIPE LIKE 8 (YSL8)	Medium	-1.23192	4.13578e-62	21.0862	46.9943
AT2G46860	Encodes a protein that might have inorganic pyrophosphatase activity.	PYROPHOSPHORYLASE 3 (PPa3)	Medium	-1.23122	3.2754e-41	37.4019	83.3028
AT2G48150	Encodes glutathione peroxidase.	GLUTATHIONE PEROXIDASE 4 (GPX4)	Low	-1.23023	0.000999483	2.08231	4.63324
AT1G35720	Encodes a member of the annexin gene family, a diverse, multigene family of calcium-dependent, membrane-binding proteins. The protein was determined to have peroxidase activity. This activity is thought to be dependent on the presence of post-translational modifications (most likely phosphorylation). The protein was shown to be present as a mixture of monomer and homodimer. The homodimerization s…	ANNEXIN 1 (ANNAT1)	Medium	-1.22732	1.36076e-248	2413.49	5362.57
AT3G07350	sulfate/thiosulfate import ATP-binding protein, putative (DUF506);(source:Araport11)		Medium	-1.22351	3.09147e-81	46.6074	103.285
AT1G23140	Expression is upregulated in the shoot of cax1/cax3 mutant.	C2-DOMAIN ABA-RELATED8 (CAR8)	Medium	-1.22313	1.22869e-52	59.2288	131.152
AT1G35910	Haloacid dehalogenase-like hydrolase (HAD) superfamily protein;(source:Araport11)	TREHALOSE-6-PHOSPHATE PHOSPHATASE D (TPPD)	Medium	-1.22216	4.27092e-16	7.35153	16.2685
AT3G22830	member of Heat Stress Transcription Factor (Hsf) family	HEAT SHOCK TRANSCRIPTION FACTOR A6B (HSFA6B)	Medium	-1.21951	4.14094e-06	2.41819	5.33954
AT1G17830	hypothetical protein (DUF789);(source:Araport11)		Medium	-1.2178	2.46719e-27	13.6887	30.2229
AT1G14220	Ribonuclease T2 family protein;(source:Araport11)		Medium	-1.21686	3.11968e-89	87.477	192.927
AT1G22410	Class-II DAHP synthetase family protein;(source:Araport11)		Low	-1.21242	1.71993e-250	329.799	725.173
AT3G44770	transmembrane protein, putative (DUF626);(source:Araport11)		Low	-1.21057	0.000155767	1.15349	2.53363
AT1G18590	encodes a desulfoglucosinolate sulfotransferase, involved in the final step of glucosinolate core structure biosynthesis. Has a broad-substrate specificity with preference with methionine-derived desulfoglucosinolates.	SULFOTRANSFERASE 17 (SOT17)	Low	-1.21004	3.87271e-63	44.9709	98.7007
AT2G01880	purple acid phosphatase 7;(source:Araport11)	PURPLE ACID PHOSPHATASE 7 (PAP7)	Medium	-1.20541	9.38046e-117	101.847	222.865
AT2G38110	bifunctional sn-glycerol-3-phosphate 2-O-acyltransferase/phosphatase. Involved in cutin assembly.	GLYCEROL-3-PHOSPHATE SN-2-ACYLTRANSFERASE 6 (GPAT6)	Low	-1.20117	3.73537e-37	15.6243	34.0704
AT4G20210	Terpenoid cyclases/Protein prenyltransferases superfamily protein;(source:Araport11)	TERPENE SYNTHASE 8 (TPS08)	Low	-1.19801	5.27243e-37	15.0307	32.7315
AT3G21230	The gene encodes a 4-coumarate coenzyme A ligase being able to use sinapate as substrate. The catalytic efficiency was in the following (descending) order: p-coumaric acid, caffeic acid, 5-OH-ferulic acid, ferulic acid and sinapic acid. At4CL5 was unable to use cinnamic acid as substrate. Knockout of At4CL5 (4cl5) revealed no effect on syringyl lignin content indicating that the activity observed…	4-COUMARATE:COA LIGASE 5 (4CL5)	Low	-1.1977	5.45633e-84	35.9795	78.3157
AT4G36870	Encodes a member of the BEL family of homeodomain proteins. Plants doubly mutant for saw1/saw2 (blh2/blh4) have serrated leaves. BP is expressed in the serrated leaves, therefore saw1/saw2 may act redundantly to repress BP in leaves. Regulates together with BLH4 demethylesterification of homogalacturonan in seed mucilage.	BEL1-LIKE HOMEODOMAIN 2 (BLH2)	Low	-1.19323	8.87851e-13	2.76032	5.99418
AT4G14580	CBL-interacting protein kinase	CBL-INTERACTING PROTEIN KINASE 4 (CIPK4)	Medium	-1.18432	1.763e-74	60.7965	131.084
AT3G58550	Bifunctional inhibitor/lipid-transfer protein/seed storage 2S albumin superfamily protein;(source:Araport11)	GLYCOSYLPHOSPHATIDYLINOSITOL-ANCHORED LIPID PROTEIN TRANSFER 22 (LTPG22)	Medium	-1.18068	5.82483e-136	224.52	482.921
AT1G58280	Phosphoglycerate mutase family protein;(source:Araport11)		Low	-1.18049	1.10897e-66	42.659	91.7277
AT1G66980	Encodes SNC4 (suppressor of npr1-1, constitutive 4), an atypical receptor-like kinase with two predicted extracellular glycerophosphoryl diester phosphodiesterase domains.	SUPPRESSOR OF NPR1-1 CONSTITUTIVE 4 (SNC4)	Medium	-1.17287	2.30015e-07	1.38929	2.97404
AT1G20930	Cyclin-dependent kinase, expressed in flowers and suspension cell culture, expression peaks during M phase in synchronized cultures. Required for proper organization of the shoot apical meristem and for hormone signaling. Expressed in the shoot apical meristem. Involved in regulation of the G2/M transition of the mitotic cell cycle.	CYCLIN-DEPENDENT KINASE B2;2 (CDKB2;2)	Low	-1.15987	2.60092e-36	22.6	47.9047
AT3G47420	Encodes a Pi starvation-responsive protein AtPS3. A member of the phosphate starvation-induced glycerol-3-phosphate permease gene family: AT3G47420(G3Pp1), AT4G25220(G3Pp2), AT1G30560(G3Pp3), AT4G17550(G3Pp4) and AT2G13100(G3Pp5). Its expression is responsive to phosphate (Pi) and not phosphite (Phi) in roots and shoots.	GLYCEROL-3-PHOSPHATE PERMEASE 1 (G3Pp1)	Medium	-1.1569	4.33178e-168	202.242	427.934
AT5G64550	loricrin-like protein;(source:Araport11)		Low	-1.15111	3.44957e-15	5.77673	12.1668
AT2G32960	Encodes an atypical dual-speci&#64257;city phosphatase.	PLANT AND FUNGI ATYPICAL DUAL-SPECI&#64257;CITY PHOSPHATASE 2 (PFA-DSP2)	Medium	-1.15015	1.05285e-51	66.0169	138.992
AT3G56090	Encodes FERRITIN 3, AtFER3. Ferritins are a class of 24-mer multi-meric proteins found in all kingdoms of life. Function as the main iron store in mammals. Evidence suggests that Arabidopsis ferritins are essential to protect cells against oxidative damage, but they do not constitute the major iron pool.	FERRITIN 3 (FER3)	Low	-1.14639	1.60352e-77	67.553	141.909
AT3G22740	homocysteine S-methyltransferase (HMT3)	HOMOCYSTEINE S-METHYLTRANSFERASE 3 (HMT3)	Medium	-1.14636	3.52387e-33	20.7869	43.6493
AT2G18370	Predicted to encode a PR (pathogenesis-related) protein. Belongs to the lipid transfer protein (PR-14) family with the following members: At2g38540/LTP1, At2g38530/LTP2, At5g59320/LTP3, At5g59310/LTP4, At3g51600/LTP5, At3g08770/LTP6, At2g15050/LTP7, At2g18370/LTP8, At2g15325/LTP9, At5g01870/LTP10, At4g33355/LTP11, At3g51590/LTP12, At5g44265/LTP13, At5g62065/LTP14, At4g08530/LTP15.		Medium	-1.14521	2.34604e-105	208.831	438.254
AT4G01480	Encodes a protein that might have inorganic pyrophosphatase activity.	PYROPHOSPHORYLASE 5 (PPa5)	Low	-1.14518	6.22116e-123	398.659	836.727
AT5G22090	EAR1 is a negative regulator of ABA signaling that enhances the activity of all six clade A PP2Cs (ABI1, ABI2, HAB1, HAB2, AHG1, AHG3) by interacting with and releasing the N-terminal autoinhibition of these proteins. EAR1 indirectly affects OST1 activity through enhancing ABI1 activity. The EAR1 141-287 fragment is sufficient for the functioning of EAR1 in ABA responses; the 131-248 region harbo…	ENHANCER OF ABA CO-RECEPTOR 1 (EAR1)	Low	-1.14052	7.5724e-87	87.0066	182.004
AT4G14070	Plastidic acyl activating enzyme involved in the elongation of exogenous medium-chain fatty acids to 16- and 18-carbon fatty acids.	ACYL-ACTIVATING ENZYME 15 (AAE15)	Medium	-1.13956	4.11424e-66	27.7108	57.9212
AT3G46970	Encodes a cytosolic alpha-glucan phosphorylase. In vitro, the enzyme has a preference for branched polysaccharides, such as glycogen.	ALPHA-GLUCAN PHOSPHORYLASE 2 (PHS2)	Medium	-1.13839	1.27438e-66	26.1097	54.5308
AT2G23790	calcium uniporter (DUF607);(source:Araport11)		Low	-1.13695	2.66144e-89	109.11	227.651
AT3G48346	This gene encodes a small protein and has either evidence of transcription or purifying selection.		Medium	-1.1263	0.0030727	3.65617	7.56846
AT5G06510	nuclear factor Y, subunit A10;(source:Araport11)	NUCLEAR FACTOR Y, SUBUNIT A10 (NF-YA10)	Medium	-1.12531	1.55531e-26	11.6213	24.0529
AT2G36390	Encodes a starch branching enzyme (EC.2.4.1.18) similar to SBE2 from maize and rice. Expressed throughout plant tissues. The mRNA is cell-to-cell mobile.	STARCH BRANCHING ENZYME 2.1 (SBE2.1)	Medium	-1.12011	3.4184e-83	54.8783	113.189
AT5G63680	Pyruvate kinase family protein;(source:Araport11)		Low	-1.11893	2.43639e-155	120.946	249.27
AT5G08380	alpha-galactosidase 1;(source:Araport11)	ALPHA-GALACTOSIDASE 1 (AGAL1)	Medium	-1.1175	1.78202e-49	31.8053	65.49
AT1G24575	DEAD-box ATP-dependent RNA helicase-like protein;(source:Araport11)		Medium	-1.11679	2.09875e-23	42.0765	86.5729
AT2G26480	UDP-glucosyl transferase 76D1;(source:Araport11)	UDP-GLUCOSYL TRANSFERASE 76D1 (UGT76D1)	Low	-1.11277	2.59511e-14	8.19752	16.8247
AT5G42900	Acts with COR28 as a key regulator in the COP1-HY5 regulatory hub by regulating HY5 activity to ensure proper skotomorphogenic growth in the dark and photomorphogenic development in the light.	COLD REGULATED GENE 27 (COR27)	Medium	-1.11018	3.15561e-10	6.58705	13.502
AT3G08860	Encodes a protein that is predicted to have beta-alanine aminotransferase activity.	PYRIMIDINE 4 (PYD4)	Medium	-1.10856	0.00116455	8.38803	17.1445
AT3G02870	Encodes a L-galactose-1-phosphate phosphatase, involved in ascorbate biosynthesis.	(VTC4)	Medium	-1.10589	4.50445e-78	101.301	206.831
AT5G23020	methylthioalkymalate synthase-like. Also known as 2-isopropylmalate synthase (IMS2). encodes a methylthioalkylmalate synthase involved in the biosynthesis of aliphatic glucosinolates which accepts all the omega-methylthio-2-oxoalkanoic acids needed to form the known C3 to C8 glucosinolates in Arabidopsis. The mRNA is cell-to-cell mobile.	2-ISOPROPYLMALATE SYNTHASE 2 (IMS2)	Low	-1.10556	1.21629e-101	408.766	834.658
AT1G53310	Encodes one of four Arabidopsis phosphoenolpyruvate carboxylase proteins.Plays an important role in carbon and nitrogen metabolism.	PHOSPHOENOLPYRUVATE CARBOXYLASE 1 (PPC1)	Low	-1.10467	6.49383e-149	318.322	649.678
AT3G12145	A novel leucine-rich repeat protein. Interacts directly with MADS domain transcription factor.	FLOR1 (FLR1)	Low	-1.10379	5.36143e-10	6.40178	13.0622
AT2G16430	Encodes an acid phosphatase involved plant acclimation to Pi deprivation.	PURPLE ACID PHOSPHATASE 10 (PAP10)	Low	-1.10016	5.63467e-67	38.7861	78.8989
AT1G63530	hypothetical protein;(source:Araport11)		Low	-1.09623	1.90285e-15	7.08322	14.364
AT5G18910	Protein kinase superfamily protein;(source:Araport11)		Low	-1.0939	6.01371e-06	2.74789	5.56467
AT4G33030	involved in sulfolipid biosynthesis The mRNA is cell-to-cell mobile.	SULFOQUINOVOSYLDIACYLGLYCEROL 1 (SQD1)	Medium	-1.0926	7.67054e-101	133.195	269.527
AT5G23810	Encodes nonfunctional amino acid transporter. AAP7 is the most distantly related member of the AAP family, a group of well characterized amino acid transporters within the ATF1 superfamily. Expression of this gene has not been detected with RNA gel blots or promoter GUS studies.	AMINO ACID PERMEASE 7 (AAP7)	Low	-1.09153	1.33204e-11	5.33522	10.7813
AT3G61410	U-box kinase family protein;(source:Araport11)		Low	-1.08865	1.35959e-37	26.5711	53.6209
AT3G61820	Eukaryotic aspartyl protease family protein;(source:Araport11)		Low	-1.08066	9.32805e-76	60.6674	121.744
AT5G57610	kinase superfamily with octicosapeptide/Phox/Bem1p domain-containing protein;(source:Araport11)		Low	-1.07927	2.18516e-76	23.815	47.7501
AT5G17350	PADRE protein up-regulated after infection by S. sclerotiorum.		Medium	-1.07504	7.76308e-07	5.61401	11.2155
AT1G08920	Encodes ESL1, a transporter for monosaccharides.	ERD (EARLY RESPONSE TO DEHYDRATION) SIX-LIKE 1 (ESL1)	Low	-1.07241	5.13316e-79	55.1813	110.14
AT5G19110	Eukaryotic aspartyl protease family protein;(source:Araport11)		Medium	-1.07215	1.12188e-75	131.238	261.873
AT2G30040	Member of MEKK subfamily. Induced by jasmonic acid and wounding in involved in insectivory response signaling. Iinteracts with At5g40440, and activates At1g59580.	MITOGEN-ACTIVATED PROTEIN KINASE KINASE KINASE 14 (MAPKKK14)	Medium	-1.06813	2.00936e-16	10.4904	20.8657
AT1G22290	14-3-3 family protein;(source:Araport11)		Low	-1.06763	0.00142644	3.25453	6.46529
AT2G26370	MD-2-related lipid recognition domain-containing protein;(source:Araport11)		Medium	-1.06743	1.34405e-26	45.6266	90.7352
AT4G33770	Inositol pyrophosphate kinase. Catalyzes the phosphorylation of phytic acid (InsP6) to the symmetric InsP7 isomer 5-InsP7.	INOSITOL 1,3,4-TRISPHOSPHATE 5/6 KINASE 2 (ITPK2)	Low	-1.06707	2.7773e-52	26.6705	53.0124
AT1G66280	Glycosyl hydrolase superfamily protein;(source:Araport11)	(BGLU22)	Low	-1.06578	4.80789e-117	824.882	1638.83
AT5G15960	cold and ABA inducible protein kin1, possibly functions as an anti-freeze protein. Transcript level of this gene is induced by cold, ABA, dehydration and osmoticum (mannitol). However, protein activity of GUS fused to the promoter of this gene is inhibited by cold treatment, suggesting an inhibition of the protein by increased transcript level.	(KIN1)	Low	-1.06327	2.72184e-07	48.3101	95.7933
AT2G26660	SPX domain-containing protein 2 (SPX2);(source:Araport11)	SPX DOMAIN GENE 2 (SPX2)	Medium	-1.05515	1.90479e-67	85.727	169.026
AT1G75390	basic leucine-zipper 44;(source:Araport11)	BASIC LEUCINE-ZIPPER 44 (bZIP44)	Low	-1.0501	2.54056e-47	62.4801	122.722
AT1G45249	Leucine zipper transcription factor that binds to the abscisic acid (ABA)?responsive element (ABRE) motif in the promoter region of ABA-inducible genes. Enhances drought tolerance in vegetative tissues. Required for normal glucose response. Localized in the nucleus. Expressed constitutively in roots, leaf vascular tissues, and hydathodes or in all tissues under stress conditions. It's phosphoryla…	ABSCISIC ACID RESPONSIVE ELEMENTS-BINDING FACTOR 2 (ABF2)	Low	-1.04993	1.98652e-58	27.7051	54.4313
AT1G22170	Phosphoglycerate mutase family protein;(source:Araport11)		Low	-1.04741	2.05913e-34	27.836	54.5776
AT5G09800	ARM repeat superfamily protein;(source:Araport11)		Low	-1.04723	3.47189e-09	6.17362	12.119
AT3G52180	Encodes a plant-specific glucan phosphatase that contains a noncatalytic carbohydrate-binding module as well as a dual specificity protein phosphatase domain. SEX4 can dephosphorylate C6- and C3-glucosyl residues on native starch grains and related maltodextrin compounds in vitro. This protein interacts with the plant SnRK AKIN11, binds starch, and is localized in the chloroplast. sex4 mutants ha…	STARCH-EXCESS 4 (SEX4)	Low	-1.04605	1.86676e-14	8.50964	16.6736
AT5G61420	Encodes a nuclear localized member of the MYB transcription factor family. Involved in positive regulation of aliphatic glucosinolate biosynthesis.Expression is induced by touch, wounding and glucose.	MYB DOMAIN PROTEIN 28 (MYB28)	Low	-1.04327	1.89831e-49	44.57	87.131
AT3G04640	glycine-rich protein;(source:Araport11)		Low	-1.04119	3.29039e-07	9.25494	18.087
AT5G02180	Transmembrane amino acid transporter family protein;(source:Araport11)		Low	-1.03911	6.39877e-13	6.30566	12.2942
AT1G21440	Phosphoenolpyruvate carboxylase family protein;(source:Araport11)		Low	-1.03892	2.924e-78	117.965	230.021
AT3G52190	Encodes a plant specific protein structurally related to the SEC12 proteins of the early secretory pathway. Mutation of PHF1 impairs Pi transport. Expression was detected in all tissues, and was induced by Pi starvation. Localized in endoplasmic reticulum (ER), and mutation of PHF1 resulted in ER retention and reduced accumulation of the plasma membrane PHT1;1 transporter. Its expression is respo…	PHOSPHATE TRANSPORTER TRAFFIC FACILITATOR1 (PHF1)	Medium	-1.03599	2.59611e-80	95.0886	184.998
AT3G48340	KDEL-tailed cysteine endopeptidase. Mutants generated via RNAi show decreased lateral root growth.	CYSTEINE ENDOPEPTIDASE 2 (CEP2)	Low	-1.03511	3.91035e-116	238.401	463.66
AT1G56300	Chaperone DnaJ-domain superfamily protein;(source:Araport11)	(DJC53)	Medium	-1.03467	2.09688e-23	17.1147	33.2872
AT3G22890	encodes ATP sulfurylase, the first enzyme in the sulfate assimilation pathway of Arabidopsis. It may also participate in selenium metabolism. The mRNA is cell-to-cell mobile.	ATP SULFURYLASE 1 (APS1)	Low	-1.03261	6.07108e-103	370.641	719.6
AT3G45080	P-loop containing nucleoside triphosphate hydrolases superfamily protein;(source:Araport11)		Low	-1.03249	8.73818e-11	10.0888	19.5721
AT5G07200	encodes a gibberellin 20-oxidase.	GIBBERELLIN 20-OXIDASE 3 (GA20OX3)	Low	-1.03007	0.00190854	1.75007	3.39145
AT5G20140	Encodes a haem-binding protein, HBP5. HBP5 binds haem and interacts with the haem oxygenase, HY1. Disrupting the binding of HBP5 to HY1 leads to oxidative stress.	HAEM-BINDING PROTEIN 5 (HBP5)	Low	-1.02662	1.87341e-10	7.5629	14.611
AT1G70800	Encodes a novel NPH3/phototropin binding factor with a calcium binding domain that negatively affects hypocotyl bending under blue light conditions in Arabidopsis thaliana and may regulate phototropism.	ENHANCED BENDING 1 (EHB1)	Medium	-1.02574	2.25002e-08	8.77206	16.9405
AT5G53420	Member of ASML2 family of CCT domain proteins.There is a preferential accumulation of RNA isoforms CCT101.1 and CCT101.2 in response to N-treatment, each isoform has different targets.	CONSTANS, CO-LIKE AND TOC1 MOTIF; (CCT101)	Low	-1.02536	7.77328e-23	15.7923	30.4824
AT4G34310	alpha/beta-Hydrolases superfamily protein;(source:Araport11)		Low	-1.02345	4.51998e-73	24.3797	47.0219
AT5G45350	proline-rich family protein;(source:Araport11)	GLYCINE AND PROLINE RICH PROTEIN 2 (GPRP2)	Low	-1.01773	1.47297e-44	35.029	67.3026
AT2G25690	DUF581 family protein, putative (DUF581);(source:Araport11)		Low	-1.01447	7.44629e-20	12.0228	23.037
AT1G05100	member of MEKK subfamily	MITOGEN-ACTIVATED PROTEIN KINASE KINASE KINASE 18 (MAPKKK18)	Low	-1.01445	5.46156e-05	3.43633	6.59254
AT1G57570	Mannose-binding lectin superfamily protein;(source:Araport11)		Low	-1.01121	1.71616e-07	3.62357	6.9272
AT2G31790	UDP-Glycosyltransferase superfamily protein;(source:Araport11)		Low	-1.00941	1.12689e-46	41.5803	79.4127
AT1G23200	ProPME pectin methyl esterase involved in embryo development.	HIGHLY METHYL ESTERIFIED SEEDS (HMS)	Low	-1.00475	0.0184791	0.976529	1.85482
AT5G65690	Encodes a putative phosphoenolpyruvate carboxykinase (ATP-dependent). The mRNA is cell-to-cell mobile.	PHOSPHOENOLPYRUVATE CARBOXYKINASE 2 (PCK2)	Low	-1.0046	4.70349e-43	48.9935	93.2683
AT2G22500	Encodes one of the mitochondrial dicarboxylate carriers (DIC): DIC1 (AT2G22500), DIC2 (AT4G24570), DIC3 (AT5G09470).	UNCOUPLING PROTEIN 5 (UCP5)	Low	-1.00424	7.0481e-33	22.9305	43.6499
AT5G60350	hypothetical protein;(source:Araport11)		Medium	-1.00252	1.41001e-05	4.80021	9.1212
AT2G37280	Encodes an ATP-binding cassette (ABC) transporter. Expressed in the vascular tissue of primary stem.	ATP-BINDING CASSETTE G33 (ABCG33)	Low	-0.99908	1.2986e-53	16.6828	31.6386
AT3G04720	Encodes a protein similar to the antifungal chitin-binding protein hevein from rubber tree latex. mRNA levels increase in response to ethylene and turnip crinkle virus infection. The mRNA is cell-to-cell mobile.	PATHOGENESIS-RELATED 4 (PR4)	Low	1.01029	6.78859e-105	1876.81	883.933
AT4G27170	seed storage albumin 4;(source:Araport11)	SEED STORAGE ALBUMIN 4 (SESA4)	Medium	1.04542	0.010104	5.74224	2.63619
AT1G68500	hypothetical protein;(source:Araport11)		Medium	1.05273	0.00875999	5.26542	2.39708
AT3G01970	member of WRKY Transcription Factor; Group I	WRKY DNA-BINDING PROTEIN 45 (WRKY45)	Medium	1.05686	5.98786e-29	60.4312	27.5714
AT2G34650	Encodes a protein serine/threonine kinase that may act as a positive regulator of cellular auxin efflux, as a a binary switch for PIN polarity, and as a negative regulator of auxin signaling. Recessive mutants exhibit similar phenotypes as pin-formed mutants in flowers and inflorescence but distinct phenotypes in cotyledons and leaves. Expressed in the vascular tissue proximal to root and shoot m…	PINOID (PID)	Low	1.05907	1.13263e-16	17.2306	7.85371
AT3G13980	SKI/DACH domain protein;(source:Araport11)	BIG GRAIN 4 (BG4)	Low	1.06098	3.97417e-18	37.3262	16.9702
AT2G05510	Glycine-rich protein family;(source:Araport11)		Medium	1.08982	6.9551e-24	6038.58	2691.15
AT2G04040	AtDTX1 (At2g04040) has been identified as a detoxifying efflux carrier for plant-derived antibiotics and other toxic compounds, including Cd2+. Expression in rosette leaves is activated by high concentration of boron.Mistakenly referred to as At2g04070 in PMID:11739388.	DETOXIFICATION 1 (DTX1)	Low	1.09499	9.99457e-06	6.8266	3.02889
AT1G64110	Target promoter of the male germline-specific transcription factor DUO1.	DUO1-ACTIVATED ATPASE 1 (DAA1)	Low	1.09734	1.18877e-29	23.2778	10.3212
AT1G25275	Thionin-like gene involved in resistance against the beet cyst nematode (Heterodera schachtii).		Low	1.12009	2.45822e-37	161.581	70.5314
AT1G35240	auxin response factor 20;(source:Araport11)	AUXIN RESPONSE FACTOR 20 (ARF20)	Low	1.15628	1.01854e-05	4.75889	2.02782
AT1G05680	Encodes a UDP-glucosyltransferase, UGT74E2, that acts on IBA (indole-3-butyric acid) and affects auxin homeostasis. The transcript and protein levels of this enzyme are strongly induced by H2O2 and may allow integration of ROS (reactive oxygen species) and auxin signaling. This enzyme can also transfer glycosyl groups to several compounds related to the explosive TNT when this synthetic compound …	URIDINE DIPHOSPHATE GLYCOSYLTRANSFERASE 74E2 (UGT74E2)	Low	1.17551	5.90898e-27	35.9835	15.1305
AT4G22690	member of CYP706A The mRNA is cell-to-cell mobile.	CYTOCHROME P450, FAMILY 706, SUBFAMILY A, POLYPEPTIDE 1 (CYP706A1)	Medium	1.18443	2.5519e-21	25.184	10.524
AT5G59570	Encodes BOA (BROTHER OF LUX ARRHYTHMO), a component of the circadian clock. The mRNA is cell-to-cell mobile.	BROTHER OF LUX ARRHYTHMO (BOA)	Low	1.23455	1.33787e-32	16.234	6.54305
AT3G49120	Class III peroxidase Perx34. Expressed in roots, leaves and stems. Located in the cell wall. Involved in cell elongation. Expression activated by light. May play a role in generating H2O2 during defense response. The mRNA is cell-to-cell mobile.	PEROXIDASE CB (PRXCB)	Medium	1.24506	1.08824e-128	1768.75	708.195
AT3G28580	P-loop containing nucleoside triphosphate hydrolases superfamily protein;(source:Araport11)		High	1.2701	5.58723e-28	26.0502	10.2519
AT2G43510	Member of the defensin-like (DEFL) family. Encodes putative trypsin inhibitor protein which may function in defense against herbivory.	TRYPSIN INHIBITOR PROTEIN 1 (TI1)	Medium	1.27797	1.35717e-07	75.1076	29.3938
AT2G43000	Encodes a NAC transcription factor induced by hydrogen peroxide (H2O2). Involved in senescence. Over expression of the gene strongly delays senescence and enhances tolerance to various abiotic stresses.	NAC DOMAIN CONTAINING PROTEIN 42 (NAC042)	Medium	1.32417	1.62627e-08	9.40168	3.56748
AT2G29470	Encodes glutathione transferase belonging to the tau class of GSTs. Naming convention according to Wagner et al. (2002).	GLUTATHIONE S-TRANSFERASE TAU 3 (GSTU3)	Medium	1.32823	3.56491e-05	5.97677	2.26373
AT1G30760	Encodes a BBE-like enzyme that acts in monolignol metabolism by catalyzing the oxidation of aromatic allylic alcohols, such as coumaryl-, sinapyl-, and coniferyl alcohol, to the corresponding aldehydes. The mRNA is cell-to-cell mobile.	BERBERINE BRIDGE ENZYME-LIKE 13 (ATBBE-LIKE 13)	Low	1.38845	9.25573e-92	170.191	61.6686
AT1G66700	A member of the Arabidopsis SABATH methyltransferase gene family. Encodes PXMT1, a methyltransferase that methylates 1,7-paraxanthine.	(PXMT1)	Low	1.39312	7.40853e-10	9.48898	3.43794
AT5G64810	member of WRKY Transcription Factor; Group II-c. Involved in jasmonic acid inducible defense responses.	WRKY DNA-BINDING PROTEIN 51 (WRKY51)	Medium	1.40803	2.51003e-06	8.46528	3.03114
AT5G13370	IBA - specific acyl acid amido synthetase which conjugates glutamine to IBA. It is involved in generating inactive and/or storage forms of IBA in the seedling, root, and silique. May play a role in auxin homeostasis by modulating the levels of IBA for peroxisomal conversion to IAA.	GRETCHEN HAGEN 3.15 (GH3.15)	Low	1.46272	6.02404e-28	17.4892	6.02614
AT5G13330	encodes a member of the ERF (ethylene response factor) subfamily B-4 of ERF/AP2 transcription factor family. The protein contains one AP2 domain. There are 7 members in this subfamily.	RELATED TO AP2 6L (Rap2.6L)	Medium	1.49371	1.47584e-113	143.591	48.3599
AT2G05520	Encodes a glycine-rich protein that is expressed mainly in stems and leaves. AtGRP3 functions in root size determination during development and in Al stress. mRNA levels are upregulated in response to ABA, salicylic acid and ethylene but downregulated in response to desiccation. The mRNA is cell-to-cell mobile.	GLYCINE-RICH PROTEIN 3 (GRP-3)	Low	1.55186	2.56455e-43	91.96	29.7387
AT1G52343	transmembrane protein;(source:Araport11)		Low	1.57615	1.60126e-08	8.55414	2.72216
AT1G02920	Encodes glutathione transferase belonging to the phi class of GSTs. Naming convention according to Wagner et al. (2002).	GLUTATHIONE S-TRANSFERASE 7 (GSTF7)	Medium	1.64512	1.85363e-120	387.299	117.526
AT2G30540	Encodes a member of the CC-type glutaredoxin (ROXY) family that has been shown to interact with the transcription factor TGA2.	(ROXY7)	Medium	1.64874	2.92627e-54	66.4129	20.1063
AT1G77380	Amino acid permease which transports basic amino acids.	AMINO ACID PERMEASE 3 (AAP3)	Medium	1.80195	1.44314e-186	211.428	57.5118
AT2G38823	hypothetical protein;(source:Araport11)		Low	1.80961	5.11757e-25	19.6203	5.31471
AT4G16008	hypothetical protein;(source:Araport11)		Low	1.84105	4.76013e-55	36.7215	9.71936
AT4G18205	Nucleotide-sugar transporter family protein;(source:Araport11)	PURINE PERMEASE 21 (PUP21)	Low	1.8684	1.99808e-34	19.2896	5.01282
AT5G24640	hypothetical protein;(source:Araport11)		Medium	1.87595	2.34308e-07	10.6137	2.74576
AT4G15690	Encodes a member of the CC-type glutaredoxin (ROXY) family that has been shown to interact with the transcription factor TGA2 and suppress ORA59 promoter activity.	(GRXS5)	Medium	1.9574	2.39791e-14	18.5642	4.54711
AT2G22860	Phytosulfokine 2 precursor, coding for a unique plant peptide growth factor. The mRNA is cell-to-cell mobile.	PHYTOSULFOKINE 2 PRECURSOR (PSK2)	Medium	1.99182	1.772e-149	219.127	52.2999
AT4G37370	member of CYP81D	CYTOCHROME P450, FAMILY 81, SUBFAMILY D, POLYPEPTIDE 8 (CYP81D8)	Low	2.0826	1.11558e-52	33.1929	7.4499
AT1G21130	O-methyltransferase family protein;(source:Araport11)	INDOLE GLUCOSINOLATE O-METHYLTRANSFERASE 4 (IGMT4)	Medium	2.11774	8.69675e-89	66.9836	14.6578
AT4G15680	Encodes a member of the CC-type glutaredoxin (ROXY) family.	(GRXS4)	Medium	2.156	1.19867e-14	17.1876	3.65893
AT5G39050	Encodes a malonyltransferase that may play a role in phenolic xenobiotic detoxification.	PHENOLIC GLUCOSIDE MALONYLTRANSFERASE 1 (PMAT1)	Low	2.1684	5.44641e-27	17.0704	3.60654
AT1G21520	hypothetical protein;(source:Araport11)		Medium	2.18749	2.46445e-20	20.6551	4.30656
AT2G30750	putative cytochrome P450	CYTOCHROME P450, FAMILY 71, SUBFAMILY A, POLYPEPTIDE 12 (CYP71A12)	Medium	2.31731	7.59524e-54	34.0858	6.5089
AT1G30040	Encodes a gibberellin 2-oxidase that acts on C-19 gibberellins. AtGA2OX2 expression is responsive to cytokinin and KNOX activities.	GIBBERELLIN 2-OXIDASE (GA2OX2)	Low	2.41318	3.04502e-130	38.8891	6.92598
AT2G41730	Expression in rosette leaves is activated by high concentration of boron.		Low	2.54019	1.25799e-46	31.9055	5.21872
AT3G09390	metallothionein, binds to and detoxifies excess copper and other metals, limiting oxidative damage	METALLOTHIONEIN 2A (MT2A)	Low	2.57768	5.58684e-63	421.476	66.9666
AT4G24040	Encodes a trehalase, member of Glycoside Hydrolase Family 37.	TREHALASE 1 (TRE1)	Low	2.80325	1.59328e-79	20.1285	2.73063
AT2G36255	Encodes a defensin-like (DEFL) family protein.		Low	2.95336	9.57156e-56	63.8189	7.804
AT5G39120	RmlC-like cupins superfamily protein;(source:Araport11)		Medium	3.0286	1.78477e-26	17.9823	2.10269
AT3G55515	ROTUNDIFOLIA like 7;(source:Araport11)	ROTUNDIFOLIA LIKE 7 (RTFL7)	Low	3.09303	9.21615e-43	23.3662	2.60719
AT2G40200	basic helix-loop-helix (bHLH) DNA-binding superfamily protein;(source:Araport11)		Low	3.15779	8.26142e-78	38.3279	4.07858
AT1G15125	S-adenosyl-L-methionine-dependent methyltransferases superfamily protein;(source:Araport11)		Low	3.23391	1.36591e-162	61.7662	6.23061

## Sheet: 4F
Supplementary Table 4F. phr1phl1phl4-affected PSI genes. Log2FC was obtained from the fold change between Pi-deficient phr1phl1phl4 and WT in a Log2 manner. "Category" refers to the responsiveness of the PSI genes in response to Pi starvation where High represents Log2FC > 5, Medium represents 2 < Log2FC ≤ 5, Low represents 1 ≤ Log2FC ≤ 2, respectively. phr1phl1phl4_-Pi_TPM and WT_-Pi_TPM refer t…
AGI	Gene Model Description	Primary Gene Symbol	Category	Log2FC	FDR	phr1phl1phl4_-Pi_TPM	WT_-Pi_TPM
AT3G54700	Encodes Pht1;7, a member of the Pht1 family of phosphate transporters which include: Pht1;1/At5g43350, Pht1;2/At5g43370, Pht1;3/At5g43360, Pht1;4/At2g38940, Pht1;5/At2g32830, Pht1;6/At5g43340, Pht1;7/At3g54700, Pht1;8/At1g20860, Pht1;9/At1g76430 (Plant Journal 2002, 31:341).	PHOSPHATE TRANSPORTER 1;7 (PHT1;7)	High	-11.3416	7.39821e-21	0	21.3771
AT4G13700	purple acid phosphatase 23;(source:Araport11)	PURPLE ACID PHOSPHATASE 23 (PAP23)	High	-11.0551	7.93526e-20	0	24.0418
AT2G46880	purple acid phosphatase 14;(source:Araport11)	PURPLE ACID PHOSPHATASE 14 (PAP14)	High	-10.9317	2.71714e-19	0	19.4007
AT4G15210	cytosolic beta-amylase expressed in rosette leaves and inducible by sugar. RAM1 mutants have reduced beta amylase in leaves and stems.	BETA-AMYLASE 5 (BAM5)	High	-10.8559	2.10887e-37	0.0336413	62.7589
AT1G73220	Encodes Organic Cation Transporter 1 (OCT1), likely to be involved in polyamine transport.	ORGANIC CATION/CARNITINE TRANSPORTER1 (OCT1)	High	-10.7929	5.15278e-203	0.278446	463.21
AT2G34210	Transcription elongation factor Spt5;(source:Araport11)	(SPT5-1)	High	-10.1659	1.5403e-43	0.0447435	46.1664
AT4G36350	purple acid phosphatase 25;(source:Araport11)	PURPLE ACID PHOSPHATASE 25 (PAP25)	High	-9.93935	6.11707e-16	0	11.5474
AT1G17710	Encodes a phosphoethanolamine/phosphocholine phosphatase. It is likely to be involved in the liberation of inorganic phosphate from intracellular sources. Expression is upregulated in the shoot of cax1/cax3 mutant.	PHOSPHOETHANOLAMINE/PHOSPHOCHOLINE PHOSPHATASE 1 (PEPC1)	High	-9.84759	0	1.3033	1140.3
AT2G18530	Protein kinase superfamily protein;(source:Araport11)		High	-9.80903	1.19526e-15	0	23.0364
AT2G34202	Encodes a phosphate starvation-responsive microRNA that targets PHO2, an E2-UBC that negatively affects shoot phosphate content. miR399 can be negatively regulated by members of the non-coding gene families IPS1 and At4. MicroRNAs are regulatory RNAs with a mature length of ~21-nucleotides that are processed from hairpin precursors by Dicer-like enzymes. MicroRNAs can negatively regulate gene exp…	MICRORNA399D (MIR399D)	High	-9.80606	1.40562e-15	0	147.501
AT3G09922	Encodes a gene product whose expression is responsive to both phosphate (Pi) and phosphite (Phi) in both roots and shoots.	INDUCED BY PHOSPHATE STARVATION1 (IPS1)	High	-9.48417	2.63914e-275	1.73791	1182.66
AT3G03260	Encodes a homeobox-leucine zipper family protein belonging to the HD-ZIP IV family.	HOMEODOMAIN GLABROUS 8 (HDG8)	High	-9.30252	2.96705e-14	0.0134167	8.01477
AT2G18130	purple acid phosphatase 11;(source:Araport11)	PURPLE ACID PHOSPHATASE 11 (PAP11)	High	-9.17256	1.16566e-13	0	7.17593
AT5G35050	NA	NA	High	-9.08496	2.6525e-13	0	10.9482
AT2G45135	RING/U-box superfamily protein;(source:Araport11)		High	-9.02392	1.15742e-83	0.26501	131.273
AT1G08947	None;(source:Araport11)		High	-8.99213	4.11762e-13	0	26.9313
AT1G21529	DRIR is a 755 nt long non coding RNA. Over-expression results in plants with increased salt and drought tolerance and ABA sensitivity. DRIR probably regulates the accumulation of genes involved in drought stress response. DRIR likely acts as a regulator of drought stress responsive gene expression.	DROUGHT INDUCED LNCRNA (DRIR)	High	-8.73514	1.5903e-16	0.0842001	33.6805
AT5G62160	member of Fe(II) transporter isolog family	ZINC TRANSPORTER 12 PRECURSOR (ZIP12)	High	-8.71882	1.49236e-12	0.0177512	8.10532
AT2G45130	Expression is upregulated in the shoot of cax1/cax3 mutant.	SPX DOMAIN GENE 3 (SPX3)	High	-8.39453	0	2.05513	657.585
AT5G43360	Encodes Pht1;3, a member of the Pht1 family of phosphate transporters which include: Pht1;1/At5g43350, Pht1;2/At5g43370, Pht1;3/At5g43360, Pht1;4/At2g38940, Pht1;5/At2g32830, Pht1;6/At5g43340, Pht1;7/At3g54700, Pht1;8/At1g20860, Pht1;9/At1g76430 (Plant Journal 2002, 31:341).	PHOSPHATE TRANSPORTER 1;3 (PHT1;3)	High	-8.31159	4.58008e-11	0	3.34969
AT2G08820	None;(source:Araport11)		High	-8.26214	5.89364e-11	0	19.1636
AT2G24000	serine carboxypeptidase-like 22;(source:Araport11)	SERINE CARBOXYPEPTIDASE-LIKE 22 (scpl22)	High	-8.23512	1.25252e-14	0.0448583	12.4189
AT1G22150	sulfate transporter Sultr1;3	SULFATE TRANSPORTER 1;3 (SULTR1;3)	High	-8.20182	1.37581e-119	0.224045	62.8559
AT2G11810	MGD3 is the major enzyme for galactolipid metabolism during phosphate starvation. Does not contribute to galactolipid synthesis under P1-sufficient conditions.	MONOGALACTOSYLDIACYLGLYCEROL SYNTHASE TYPE C (MGDC)	High	-8.02495	0	1.09511	266.423
AT1G52940	purple acid phosphatase 5;(source:Araport11)	PURPLE ACID PHOSPHATASE 5 (PAP5)	High	-7.90971	1.25157e-09	0	3.12318
AT2G39510	Encodes a plasma membrane-localized amino acid transporter likely involved in amino acid export in the developing seed.	USUALLY MULTIPLE ACIDS MOVE IN AND OUT TRANSPORTERS 14 (UMAMIT14)	Low	-7.90103	2.39029e-106	0.334946	75.8516
AT2G32830	Encodes Pht1;5, a member of the Pht1 family of phosphate transporters which include: Pht1;1/At5g43350, Pht1;2/At5g43370, Pht1;3/At5g43360, Pht1;4/At2g38940, Pht1;5/At2g32830, Pht1;6/At5g43340, Pht1;7/At3g54700, Pht1;8/At1g20860, Pht1;9/At1g76430 (Plant Journal 2002, 31:341).	PHOSPHATE TRANSPORTER 1;5 (PHT1;5)	High	-7.77977	2.60051e-31	0.0824795	17.4087
AT4G13800	magnesium transporter NIPA (DUF803);(source:Araport11)	(ENOR3L3)	High	-7.76827	5.83806e-10	0.0132264	2.98573
AT1G56360	purple acid phosphatase 6;(source:Araport11)	PURPLE ACID PHOSPHATASE 6 (PAP6)	High	-7.72945	1.76187e-09	0	2.50024
AT4G01470	Encodes AtTIP1;3, functions as water and urea channels in pollen.	TONOPLAST INTRINSIC PROTEIN 1;3 (TIP1;3)	Medium	-7.67418	8.32735e-13	0.0551657	11.0759
AT3G52310	ABC transporter G family member 27;(source:Araport11)	ATP-BINDING CASSETTE G27 (ABCG27)	High	-7.58773	1.76051e-12	0.0260217	4.70232
AT1G15600	transmembrane protein;(source:Araport11)		High	-7.44677	1.18754e-08	0	2.31238
AT5G05265	None;(source:Araport11)		High	-7.35837	2.56292e-08	0	8.55851
AT1G20735	F-box and associated interaction domains-containing protein;(source:Araport11)		High	-7.35805	2.05837e-08	0	2.26821
AT1G52470	alpha/beta-Hydrolases superfamily protein;(source:Araport11)		High	-7.34055	2.22571e-08	0	2.41021
AT1G20860	Encodes Pht1;8, a member of the Pht1 family of phosphate transporters which include: Pht1;1/At5g43350, Pht1;2/At5g43370, Pht1;3/At5g43360, Pht1;4/At2g38940, Pht1;5/At2g32830, Pht1;6/At5g43340, Pht1;7/At3g54700, Pht1;8/At1g20860, Pht1;9/At1g76430 (Plant Journal 2002, 31:341).	PHOSPHATE TRANSPORTER 1;8 (PHT1;8)	High	-7.31736	3.24661e-64	0.199618	30.2295
AT1G52800	2-oxoglutarate (2OG) and Fe(II)-dependent oxygenase superfamily protein;(source:Araport11)		Medium	-7.2301	1.43963e-08	0.0274852	3.90066
AT4G10220	NEP-interacting protein, putative (DUF239);(source:Araport11)		Medium	-7.15753	7.21822e-08	0	1.95569
AT5G62162	Encodes a phosphate starvation-responsive microRNA that targets PHO2, an E2-UBC that negatively affects shoot phosphate content. miR399 can be negatively regulated by members of the non-coding gene families IPS1 and At4. MicroRNAs are regulatory RNAs with a mature length of ~21-nucleotides that are processed from hairpin precursors by Dicer-like enzymes. MicroRNAs can negatively regulate gene exp…	MICRORNA399C (MIR399C)	High	-7.039	1.37149e-15	0.830057	103.312
AT3G25240	sulfate/thiosulfate import ATP-binding protein, putative (DUF506);(source:Araport11)		High	-6.96619	1.32026e-250	1.5129	179.358
AT5G39720	avirulence induced protein 2 like protein;(source:Araport11)	AVIRULENCE INDUCED GENE 2 LIKE PROTEIN (AIG2L)	Medium	-6.96001	3.89146e-48	0.402819	47.0795
AT1G63005	Encodes a phosphate starvation-responsive microRNA that targets PHO2, an E2-UBC that negatively affects shoot phosphate content. miR399 can be negatively regulated by members of the non-coding gene families IPS1 and At4. MicroRNAs are regulatory RNAs with a mature length of ~21-nucleotides that are processed from hairpin precursors by Dicer-like enzymes. MicroRNAs can negatively regulate gene exp…	MICRORNA399B (MIR399B)	High	-6.95214	6.38307e-08	0.230041	29.4888
AT3G05540	Encodes TCTP2, a homolog of Translationally Controlled Tumor Protein. Enhances in vitro plant regeneration.	TRANSLATIONALLY CONTROLLED TUMOR PROTEIN 2 (TCTP2)	High	-6.85207	3.18337e-07	0	3.75406
AT5G08030	Encodes a member of the glycerophosphodiester phosphodiesterase (GDPD) family.	GLYCEROPHOSPHODIESTER PHOSPHODIESTERASE 6 (GDPD6)	High	-6.83522	4.13115e-10	0.0501929	5.26288
AT5G37420	Note that previous reports (Plant Cell 2003,15:1538; PNAS 2003, 100:13407) have incorrectly named AT5G37420 as AGL105. AT5G37415 has now been named as AGL105 based on Plant Cell 2003, 15:1538 where the GenBank accession number given for AGL105 is AY141227 (Supplemental Table 3), which corresponds to AT5G37415.		High	-6.80763	1.39713e-07	0.017848	2.06529
AT4G01390	TRAF-like family protein;(source:Araport11)		Low	-6.79311	2.22431e-163	1.25271	129.657
AT1G08170	Histone superfamily protein;(source:Araport11)	(HTB8)	High	-6.74704	1.85702e-07	0.0331082	3.67346
AT1G73010	Encodes PPsPase1, a pyrophosphate-specific phosphatase catalyzing the specific cleavage of pyrophosphate (Km 38.8 uM) with an alkaline catalytic pH optimum. Expression is upregulated in the shoot of cax1/cax3 mutant.	PHOSPHATE STARVATION-INDUCED GENE 2 (PS2)	High	-6.72471	0	14.7829	1485.68
AT5G09735	None;(source:Araport11)		Medium	-6.69261	1.50404e-13	0.294	29.1643
AT3G09400	Similar to POLTERGEIST (POL) protein phosphatase 2C. No phenotype observed in plants homozygous for a null allele. Ubiquitously expressed.	POL-LIKE 3 (PLL3)	High	-6.34253	6.48494e-107	0.37248	29.0688
AT5G09470	Encodes one of the mitochondrial dicarboxylate carriers (DIC): DIC1 (AT2G22500), DIC2 (AT4G24570), DIC3 (AT5G09470).	DICARBOXYLATE CARRIER 3 (DIC3)	High	-6.32861	1.20192e-23	0.14614	11.0225
AT2G08825	None;(source:Araport11)		High	-6.27714	7.45593e-06	0	3.95421
AT5G54700	Ankyrin repeat family protein;(source:Araport11)		Low	-6.26763	1.83934e-08	0.0276948	1.96329
AT1G08165	hypothetical protein;(source:Araport11)		High	-6.23905	1.28854e-93	1.06306	75.509
AT3G32030	Terpene synthase. Expressed in roots and has low enzyme activity in vitro. Products include dolabellane type diterpenes.	TERPENE SYNTHASE 9 (TPS9)	Low	-6.20091	3.00932e-131	0.563782	39.4525
AT1G63057	transmembrane protein;(source:Araport11)		Medium	-6.08253	6.19646e-08	0.0776587	5.28681
AT5G04120	Encodes a cofactor-dependent phosphoglycerate mutase (dPGM) - like protein with phosphoserine phosphatase activity that may be responsible for serine anabolism.		Low	-6.02722	0	3.18198	196.618
AT2G19890	hypothetical protein;(source:Araport11)		High	-5.93918	1.09536e-23	0.113861	6.38668
AT3G03530	PHOSPHOESTERASE FAMILY PROTEIN, NPC4 is significantly induced upon phosphate starvation and plays an important role in the supply of inorganic phosphate and diacylglycerol from membrane-phospholipids during phosphate deprivation.	NON-SPECIFIC PHOSPHOLIPASE C4 (NPC4)	High	-5.88661	0	5.83532	328.303
AT2G41480	Encodes a cationic cell-wall-bound peroxidase homolog that is involved in the lignification of cell walls. Regulated by COG1, involved in seed longevity.	PEROXIDASE 25 (PRX25)	Low	-5.87139	2.503e-92	0.817621	45.4724
AT2G34208	Encodes a phosphate starvation-responsive microRNA that targets PHO2, an E2-UBC that negatively affects shoot phosphate content. Also modulates plant responses to salt, ABA, and drought. miR399 can be negatively regulated by members of the non-coding gene families IPS1 and At4. MicroRNAs are regulatory RNAs with a mature length of ~21-nucleotides that are processed from hairpin precursors by Dice…	MICRORNA399F (MIR399F)	High	-5.85575	5.56649e-05	0	8.09322
AT1G16410	member of CYP79F The mRNA is cell-to-cell mobile.	CYTOCHROME P450 79F1 (CYP79F1)	Medium	-5.50181	2.92286e-22	0.0803542	3.31451
AT1G76430	Encodes Pht1;9, a member of the Pht1 family of phosphate transporters which include: Pht1;1/At5g43350, Pht1;2/At5g43370, Pht1;3/At5g43360, Pht1;4/At2g38940, Pht1;5/At2g32830, Pht1;6/At5g43340, Pht1;7/At3g54700, Pht1;8/At1g20860, Pht1;9/At1g76430 (Plant Journal 2002, 31:341).	PHOSPHATE TRANSPORTER 1;9 (PHT1;9)	High	-5.46492	5.76578e-151	0.943008	38.9085
AT5G43300	Encodes a member of the glycerophosphodiester phosphodiesterase (GDPD) family.	GLYCEROPHOSPHODIESTER PHOSPHODIESTERASE 3 (GDPD3)	Medium	-5.29762	8.69961e-67	0.496624	18.2253
AT1G64590	NAD(P)-binding Rossmann-fold superfamily protein;(source:Araport11)		Medium	-5.26347	0	15.1207	551.129
AT3G43190	Encodes a protein with sucrose synthase activity (SUS4).	SUCROSE SYNTHASE 4 (SUS4)	Medium	-5.26084	8.48672e-258	1.31118	47.7058
AT4G06065	None;(source:Araport11)		Medium	-5.25429	3.11769e-08	0.268141	9.29137
AT5G50800	Encodes a member of the SWEET sucrose efflux transporter family proteins, together with RPG1, it is involved in pollen development. Together with SWEET14, it is likely involved in modulating the GA response and is required for proper development of anthers, seeds and seedlings.	(SWEET13)	Low	-5.23733	2.89825e-26	0.270397	9.74485
AT2G24010	serine carboxypeptidase-like 23;(source:Araport11)	SERINE CARBOXYPEPTIDASE-LIKE 23 (scpl23)	Medium	-5.20101	2.78975e-31	0.226472	7.91814
AT5G56368	Encodes a defensin-like (DEFL) family protein.		High	-5.18094	0.000264262	0.110126	4.13406
AT5G43370	Encodes a phosphate transporter Pht1;2. Members of the Pht1 family of phosphate transporters include: Pht1;1/At5g43350, Pht1;2/At5g43370, Pht1;3/At5g43360, Pht1;4/At2g38940, Pht1;5/At2g32830, Pht1;6/At5g43340, Pht1;7/At3g54700, Pht1;8/At1g20860, Pht1;9/At1g76430 (Plant Journal 2002, 31:341) The mRNA is cell-to-cell mobile.	PHOSPHATE TRANSPORTER 2 (PHT1;2)	High	-5.08101	0	14.3094	458.099
AT4G36850	PQ-loop repeat family protein / transmembrane family protein;(source:Araport11)		Medium	-4.95732	0	3.44372	101.824
AT3G43110	transmembrane protein;(source:Araport11)		Medium	-4.85311	0	7.86809	216.138
AT1G19200	cyclin-dependent kinase, putative (DUF581);(source:Araport11)		Medium	-4.84488	7.43225e-149	2.2571	62.191
AT5G20150	Expression is upregulated in the shoot of cax1/cax3 mutant. Additionally, its expression is responsive to both phosphate (Pi) and phosphite (Phi) in both roots and shoots. The mRNA is cell-to-cell mobile.	SPX DOMAIN GENE 1 (SPX1)	Medium	-4.71947	0	67.092	1677.57
AT1G68740	Encodes PHO1;H1, a member of the PHO1 family. Involved in inorganic phosphate (Pi) transport and homeostasis. Complements pho1 mutation. Its expression is responsive to both phosphate (Pi) and phosphite (Phi) in shoots.	(PHO1;H1)	Low	-4.68069	0	5.79889	140.945
AT1G23110	fold protein;(source:Araport11)		High	-4.67469	8.40916e-124	1.45344	35.3118
AT3G02020	encodes a monofunctional aspartate kinase	ASPARTATE KINASE 3 (AK3)	Medium	-4.65824	0	5.08006	121.709
AT1G60470	Predicted to encode a galactinol synthase.	GALACTINOL SYNTHASE 4 (GolS4)	Medium	-4.47464	2.51364e-159	2.53135	53.5282
AT3G26310	putative cytochrome P450	CYTOCHROME P450, FAMILY 71, SUBFAMILY B, POLYPEPTIDE 35 (CYP71B35)	Medium	-4.4661	3.75008e-21	0.244984	5.16185
AT1G10588	Encodes a Gibberellin-regulated GASA/GAST/Snakin family protein		High	-4.38181	2.06408e-05	0.147098	2.86075
AT4G25010	Encodes a member of the SWEET sucrose efflux transporter family proteins. Together with SWEET13, it is likely involved in modulating the GA response and is required for proper development of anthers, seeds and seedlings.	(SWEET14)	Medium	-4.36769	1.44698e-44	0.730837	14.4151
AT4G10120	Encodes a protein with putative sucrose-phosphate synthase activity.	SUCROSE PHOSPHATE SYNTHASE 4F (SPS4F)	High	-4.36266	0	2.87527	55.9923
AT5G20790	transmembrane protein;(source:Araport11)		High	-4.31375	0	37.9091	714.638
AT1G63055	transmembrane protein;(source:Araport11)		Medium	-4.25648	4.20953e-05	0.148404	2.72262
AT3G52820	purple acid phosphatase 22;(source:Araport11)	PURPLE ACID PHOSPHATASE 22 (PAP22)	Medium	-4.24144	6.93899e-295	4.4395	79.4613
AT4G36570	RAD-like 3;(source:Araport11)	RAD-LIKE 3 (RL3)	Medium	-4.21504	1.1493e-29	0.825102	14.8774
AT3G57157	Has been identified as a translated small open reading frame by ribosome profiling.	SHORT OPEN READING FRAME 5 (SORF5)	Medium	-4.19994	1.07282e-234	25.8181	450.967
AT5G10180	Encodes a low-affinity sulfate transporter expressed in the root cap and central cylinder, where it is induced by sulfur starvation. Expression in the shoot vascular system is not induced by sulfur starvation.	SULFATE TRANSPORTER 2;1 (SULTR2;1)	Medium	-4.14466	0	7.07583	118.585
AT1G03170	A member of the FAF family proteins encoded by the FANTASTIC FOUR (FAF) genes: AT4G02810 (FAF1), AT1G03170 (FAF2), AT5G19260 (FAF3) and AT3G06020 (FAF4). FAFs have the potential to regulate shoot meristem size in Arabidopsis thaliana. FAFs can repress WUS, which ultimately leads to an arrest of meristem activity in FAF overexpressing lines.	FANTASTIC FOUR 2 (FAF2)	Medium	-4.1185	4.14714e-27	0.283118	4.70784
AT1G49900	C2H2 type zinc finger transcription factor family;(source:Araport11)		Medium	-4.0684	5.98011e-43	0.373898	5.9345
AT5G20410	Encodes a type B monogalactosyldiacylglycerol (MGDG) synthase. Strongly induced by phosphate deprivation, and in non-photosynthetic tissues. Does not contribute to galactolipid synthesis under Pi-sufficient conditions but does under Pi starvation.	MONOGALACTOSYLDIACYLGLYCEROL SYNTHASE 2 (MGD2)	Medium	-4.061	0	6.53936	103.661
AT3G19710	Belongs to the branched-chain amino acid aminotransferase gene family. Encodes a methionine-oxo-acid transaminase. Involved in the methionine chain elongation pathway that leads to the ultimate biosynthesis of methionine-derived glucosinolates.	BRANCHED-CHAIN AMINOTRANSFERASE4 (BCAT4)	Medium	-4.02013	0	38.7666	596.97
AT3G52720	Encodes an alpha carbonic anhydrase (CAH1) located in the chloroplast stroma. Most chloroplast proteins are encoded by the nuclear genome and imported with the help of sorting signals that are intrinsic parts of the polypeptides. CAH1 takes an alternative route through the secretory pathway, and becomes N-glycosylated before entering the chloroplast. Glycosylation and intra-molecular disulfide br…	ALPHA CARBONIC ANHYDRASE 1 (ACA1)	Medium	-3.98224	5.19024e-101	1.0145	15.225
AT5G44005	hypothetical protein;(source:Araport11)		Low	-3.98041	4.51839e-48	1.42258	21.3111
AT5G01220	Encodes a UDP-sulfoquinovose:DAG sulfoquinovosyltransferase that is involved in sulfolipid biosynthesis and whose expression is responsive to both phosphate (Pi) and phosphite (Phi) in both roots and shoots.	SULFOQUINOVOSYLDIACYLGLYCEROL 2 (SQD2)	Medium	-3.97033	0	64.5951	960.683
AT1G30560	Encodes a member of the phosphate starvation-induced glycerol-3-phosphate permease gene family: AT3G47420(G3Pp1), AT4G25220(G3Pp2), AT1G30560(G3Pp3), AT4G17550(G3Pp4) and AT2G13100(G3Pp5).	GLYCEROL-3-PHOSPHATE PERMEASE 3 (G3Pp3)	High	-3.96235	7.34627e-71	1.12007	16.5615
AT5G52260	Member of the R2R3 factor gene family.	MYB DOMAIN PROTEIN 19 (MYB19)	Low	-3.95239	1.05966e-21	0.648463	9.60407
AT3G54600	Class I glutamine amidotransferase-like superfamily protein;(source:Araport11)	(DJ1F)	Low	-3.88653	0	9.66868	135.361
AT1G01380	ETC1 is involved in trichome and root hair patterning in Arabidopsis.	ENHANCER OF TRY AND CPC 1 (ETC1)	Low	-3.86725	1.62543e-28	0.975304	13.7129
AT4G13770	Encodes a cytochrome p450 enzyme that catalyzes the initial conversion of aldoximes to thiohydroximates in the synthesis of glucosinolates not derived from tryptophan. Also has a role in auxin homeostasis.	CYTOCHROME P450, FAMILY 83, SUBFAMILY A, POLYPEPTIDE 1 (CYP83A1)	Medium	-3.86357	0	31.7437	437.797
AT5G65500	U-box domain-containing protein kinase family protein;(source:Araport11)		Medium	-3.78436	1.26892e-44	0.558927	7.32413
AT4G14630	germin-like protein with N-terminal signal sequence that may target it to the vacuole, plasma membrane and/or outside the cell. The mRNA is cell-to-cell mobile.	GERMIN-LIKE PROTEIN 9 (GLP9)	Medium	-3.7827	1.11278e-208	8.13413	106.804
AT1G09180	A member of ARF-like GTPase family. A thaliana has 21 members, in two subfamilies, ARF and ARF-like (ARL) GTPases.	SECRETION-ASSOCIATED RAS SUPER FAMILY 1 (SARA1A)	Low	-3.7606	9.44028e-06	0.202935	2.71901
AT5G24655	response to low sulfur 4;(source:Araport11)	RESPONSE TO LOW SULFUR 4 (LSU4)	Medium	-3.74855	1.19889e-44	1.98927	25.2155
AT3G47220	Encodes a plasma membrane-localized phosphoinositide-specific phospholipase C with a role in thermotolerance.	PHOSPHATIDYLINOSITOL-SPECIFIC PHOSPHOLIPASE C9 (PLC9)	Low	-3.74739	9.7916e-225	3.33188	42.4739
AT4G01060	Encodes a Myb-related protein similar to CPC. Involved in epidermal cell differentiation. Mutants have reduced numbers of root hairs and increased trichome branching. Involved in endoreduplication. Loss of function mutants are hypertrophic and early flowering.	CAPRICE-LIKE MYB3 (CPL3)	Low	-3.73901	1.78139e-18	0.92948	11.6515
AT2G17660	RPM1-interacting protein 4 (RIN4) family protein;(source:Araport11)		Medium	-3.72895	0.000108782	0.218701	2.78074
AT3G30725	Encodes a member of the GDU (glutamine dumper) family proteins involved in amino acid export: At4g31730 (GDU1), At4g25760 (GDU2), At5g57685 (GDU3), At2g24762 (GDU4), At5g24920 (GDU5), At3g30725 (GDU6) and At5g38770 (GDU7).	GLUTAMINE DUMPER 6 (GDU6)	High	-3.71935	7.94598e-80	5.0166	62.3246
AT3G28290	Encodes a protein with sequence similarity to integrins. Localized to the cytoplasm and plasma membrane. Expressed in all tissues assayed.	(AT14A)	Medium	-3.71837	1.61278e-08	0.154647	1.8881
AT2G32960	Encodes an atypical dual-speci&#64257;city phosphatase.	PLANT AND FUNGI ATYPICAL DUAL-SPECI&#64257;CITY PHOSPHATASE 2 (PFA-DSP2)	Medium	-3.68807	0	11.3593	138.992
AT1G58330	transcription factor-like protein;(source:Araport11)	(ZW2)	High	-3.68242	2.51558e-07	0.233195	2.82196
AT3G59884	Encodes a microRNA that targets several SPX C3HC4 RING zinc finger family members. MicroRNAs are regulatory RNAs with a mature length of ~21-nucleotides that are processed from hairpin precursors by Dicer-like enzymes. MicroRNAs can negatively regulate gene expression by attenuating translation or by directing mRNA cleavage. Mature sequence: UUAGAUGACCAUCAACAAACU	MICRORNA827A (MIR827A)	Medium	-3.6683	4.62374e-31	6.13426	74.7482
AT1G67860	transmembrane protein;(source:Araport11)		High	-3.62182	2.65198e-05	0.251518	3.01633
AT1G78370	Encodes glutathione transferase belonging to the tau class of GSTs. Naming convention according to Wagner et al. (2002).	GLUTATHIONE S-TRANSFERASE TAU 20 (GSTU20)	Low	-3.5915	4.24481e-133	18.5796	212.18
AT1G52120	Mannose-binding lectin superfamily protein;(source:Araport11)		High	-3.58851	7.97171e-39	0.854577	9.87423
AT1G03020	Encodes a member of the CC-type glutaredoxin (ROXY) family that has been shown to interact with the transcription factor TGA2.	(GRXS1)	Medium	-3.56982	0.000277269	0.180334	2.09362
AT3G16390	Encodes a nitrile-specifier protein NSP3. NSP3 is one out of five (At3g16400/NSP1, At2g33070/NSP2, At3g16390/NSP3, At3g16410/NSP4 and At5g48180/NSP5) A. thaliana epithiospecifier protein (ESP) homologues that promote simple nitrile, but not epithionitrile or thiocyanate formation. The mRNA is cell-to-cell mobile.	NITRILE SPECIFIER PROTEIN 3 (NSP3)	Medium	-3.56483	0	15.9973	179.648
AT3G02040	Encodes a member of the glycerophosphodiester phosphodiesterase (GDPD) family. Has glycerophosphodiester phosphodiesterase activity. Functions in maintaining cellular phosphate homeostasis under phosphate starvation. The mRNA is cell-to-cell mobile.	SENESCENCE-RELATED GENE 3 (SRG3)	Medium	-3.53083	0	63.8532	699.119
AT1G56600	GolS2 is a galactinol synthase that catalyzes the formation of galactinol from UDP-galactose and myo-inositol. GolS2 transcript levels rise in response to methyl viologen, an oxidative damage-inducing agent. Plants over-expressing GolS2 have increased tolerance to salt, chilling, and high-light stress.	GALACTINOL SYNTHASE 2 (GolS2)	High	-3.50873	2.35061e-295	9.14928	98.5406
AT4G15100	serine carboxypeptidase-like 30;(source:Araport11)	SERINE CARBOXYPEPTIDASE-LIKE 30 (scpl30)	High	-3.50237	1.03804e-40	1.04259	11.136
AT4G25760	Encodes a member of the GDU (glutamine dumper) family proteins involved in amino acid export: At4g31730 (GDU1), At4g25760 (GDU2), At5g57685 (GDU3), At2g24762 (GDU4), At5g24920 (GDU5), At3g30725 (GDU6) and At5g38770 (GDU7).	GLUTAMINE DUMPER 2 (GDU2)	Medium	-3.50161	7.45502e-95	4.5768	48.8798
AT3G53980	Bifunctional inhibitor/lipid-transfer protein/seed storage 2S albumin superfamily protein;(source:Araport11)		Low	-3.49163	0	106.395	1135.51
AT1G73000	Encodes a member of the PYR (pyrabactin resistance )/PYL(PYR1-like)/RCAR (regulatory components of ABA receptor) family proteins with 14 members. PYR/PYL/RCAR family proteins function as abscisic acid sensors. Mediate ABA-dependent regulation of protein phosphatase 2Cs ABI1 and ABI2.	PYR1-LIKE 3 (PYL3)	Medium	-3.48416	1.54218e-08	0.309169	3.36614
AT4G39795	hypothetical protein (DUF581);(source:Araport11)		Low	-3.47819	1.04076e-53	3.40492	35.9619
AT3G32040	Terpenoid synthases superfamily protein;(source:Araport11)	GERANYL(GERANYL)DIPHOSPHATE SYNTHASE 1 (ATGGPS10)	Low	-3.47604	1.78866e-92	2.83354	30.0668
AT5G17720	alpha/beta-Hydrolases superfamily protein;(source:Araport11)		Low	-3.47577	7.84977e-18	0.516264	5.48071
AT4G17030	Encodes EXLB1 (expansin-like B1), a member of the expansin family.	EXPANSIN-LIKE B1 (EXLB1)	Low	-3.45551	8.41611e-220	9.90908	103.356
AT1G18100	Encodes a member of the FT and TFL1 family of phosphatidylethanolamine-binding proteins. It is expressed in seeds and up-regulated in response to ABA. Loss of function mutants show decreased rate of germination in the presence of ABA. ABA dependent regulation is mediated by both ABI3 and ABI5. ABI5 promotes MFT expression, primarily in the radicle-hypocotyl transition zone and ABI3 suppresses it …	(E12A11)	Low	-3.44021	3.71061e-29	0.855456	8.7865
AT1G16400	Encodes cytochrome P450 CYP79F2.	CYTOCHROME P450, FAMILY 79, SUBFAMILY F, POLYPEPTIDE 2 (CYP79F2)	Low	-3.42335	0	22.1841	225.933
AT5G23010	Encodes a methylthioalkylmalate synthase, catalyzes the condensation reactions of the first two rounds of methionine chain elongation in the biosynthesis of methionine-derived glucosinolates. The mRNA is cell-to-cell mobile.	METHYLTHIOALKYLMALATE SYNTHASE 1 (MAM1)	Medium	-3.38601	0	34.5933	342.947
AT4G34210	one of 20 SKP1 homologs in Arabidopsis. Protein is most similar to ASK12 and RNAi lines show defects in stamen development.	SKP1-LIKE 11 (SK11)	High	-3.38003	2.48321e-16	1.39	14.0606
AT3G49580	response to low sulfur 1;(source:Araport11)	RESPONSE TO LOW SULFUR 1 (LSU1)	Low	-3.36901	3.13227e-65	3.2995	32.3458
AT4G25160	Encodes a U-box domain-containing E3 ubiquitin ligase with central Ser/Thr protein kinase domain whose expression is responsive to both phosphate (Pi) and phosphite (Phi) in both roots and shoots.	(PUB35)	Medium	-3.34676	0	6.31776	60.9326
AT4G17680	SBP (S-ribonuclease binding protein) family protein;(source:Araport11)		Low	-3.33522	1.79313e-16	0.462539	4.39644
AT2G42690	alpha/beta-Hydrolases superfamily protein;(source:Araport11)		Medium	-3.33314	2.77098e-200	7.17446	68.4615
AT1G24575	DEAD-box ATP-dependent RNA helicase-like protein;(source:Araport11)		Medium	-3.31939	5.67833e-122	9.13133	86.5729
AT1G17540	kinase with adenine nucleotide alpha hydrolases-like domain-containing protein;(source:Araport11)		Medium	-3.30688	6.23617e-14	0.212421	1.99159
AT3G47420	Encodes a Pi starvation-responsive protein AtPS3. A member of the phosphate starvation-induced glycerol-3-phosphate permease gene family: AT3G47420(G3Pp1), AT4G25220(G3Pp2), AT1G30560(G3Pp3), AT4G17550(G3Pp4) and AT2G13100(G3Pp5). Its expression is responsive to phosphate (Pi) and not phosphite (Phi) in roots and shoots.	GLYCEROL-3-PHOSPHATE PERMEASE 1 (G3Pp1)	Medium	-3.29995	0	45.8031	427.934
AT1G79320	Encodes a putative metacaspase. Arabidopsis contains three type I MCP genes (MCP1a-c) and six type II MCP genes (MCP2a?f): AtMCP1a/At5g64240, AtMCP1b/At1g02170, AtMCP1c/At4g25110, AtMCP2a/At1g79310, AtMCP2b/At1g79330, AtMCP2c/At1g79320, AtMCP2d/At1g79340, AtMCP2e/At1g16420, AtMCP2f/At5g04200.	METACASPASE 6 (MC6)	Medium	-3.28931	1.08717e-92	3.55106	33.107
AT2G37880	MIZU-KUSSEI-like protein (Protein of unknown function, DUF617);(source:Araport11)		Medium	-3.28601	2.12172e-06	0.243334	2.24427
AT3G17790	Expression is upregulated in the shoot of cax1/cax3 mutant and is responsive to phosphate (Pi) and not phosphite (Phi) in roots and shoots.	PURPLE ACID PHOSPHATASE 17 (PAP17)	Medium	-3.27588	0	64.8856	596.078
AT1G49700	Plant protein 1589 of unknown function;(source:Araport11)		Medium	-3.26347	3.98787e-06	0.221695	2.00207
AT5G03545	Expressed in roots in response to phosphate starvation, this response is enhanced by the presence of IAA. Additionally, its expression is responsive to both phosphate (Pi) and phosphite (Phi) in shoots. The mRNA is cell-to-cell mobile.		Medium	-3.23738	0	372.382	3333.43
AT5G26250	Sugar transporter expressed strongly in pollen and pollen tubes.	SUGAR TRANSPORT PROTEIN 8 (STP8)	Medium	-3.22703	3.56972e-13	0.387535	3.40804
AT5G11930	Encodes a member of the CC-type glutaredoxin (ROXY) family that has been shown to interact with the transcription factor TGA2.	(ROXY20)	Low	-3.21845	4.42262e-09	0.526778	4.66941
AT1G08310	alpha/beta-Hydrolases superfamily protein;(source:Araport11)		Medium	-3.20364	0	20.2321	176.716
AT2G43920	S-adenosyl-L-methionine-dependent methyltransferases superfamily protein;(source:Araport11)	HARMLESS TO OZONE LAYER 2 (HOL2)	High	-3.18723	6.61739e-160	33.6725	291.23
AT1G54760	AGAMOUS-like 85;(source:Araport11)	AGAMOUS-LIKE 85 (AGL85)	Medium	-3.16244	0.000152219	0.395289	3.31528
AT3G25795	Encodes a trans-acting siRNA that is phosphate starvation-upregulated and activated by PAP1 (MYB75). Has been identified as a translated small open reading frame by ribosome profiling.	TRANS ACTING SIRNA 4 (TAS4)	Medium	-3.15763	3.36545e-40	1.9788	16.6377
AT2G43100	Small subunit, which together with IPMI SSU2, IPMI SSU3 and IPMI LSU1, is a member of heterodimeric isopropylmalate isomerase (IPMI). Together with IPMI SSU3 participates in the Met chain elongation pathway.	ISOPROPYLMALATE ISOMERASE 2 (IPMI2)	Low	-3.14483	0	24.5438	206.217
AT5G61550	U-box domain-containing protein kinase family protein;(source:Araport11)		Medium	-3.11382	8.05964e-267	5.77553	47.4305
AT4G13000	AGC (cAMP-dependent, cGMP-dependent and protein kinase C) kinase family protein;(source:Araport11)		Medium	-3.08354	1.49748e-41	1.81833	14.5563
AT5G14200	The AtIMD1 is one out of 3 genes encoding the enzyme 3-isopropylmalate dehydrogenase involved in leucine biosynthesis in Arabidopsis. Its subcellular location has been targeted to plastids. Encodes methylthioalkylmalate dehydrogenase. Involved in glucosinolate biosynthesis, in methionine chain elongation. The mRNA is cell-to-cell mobile.	ISOPROPYLMALATE DEHYDROGENASE 1 (IMD1)	Low	-3.08014	0	81.3709	652.636
AT2G17280	Phosphoglycerate mutase family protein;(source:Araport11)		Medium	-3.04989	0	17.5695	137.909
AT4G33770	Inositol pyrophosphate kinase. Catalyzes the phosphorylation of phytic acid (InsP6) to the symmetric InsP7 isomer 5-InsP7.	INOSITOL 1,3,4-TRISPHOSPHATE 5/6 KINASE 2 (ITPK2)	Low	-3.04794	9.37169e-261	6.76776	53.0124
AT5G18350	Disease resistance protein (TIR-NBS-LRR class) family;(source:Araport11)		Medium	-3.03587	1.0877e-18	0.280625	2.19575
AT4G12030	Required for the biosynthesis of methionine-derived glucosinolates. Involved in the transport of 2-keto acids between chloroplasts and the cytosol.	BILE ACID TRANSPORTER 5 (BAT5)	Low	-3.033	0	10.7982	83.8126
AT2G34810	FAD-binding Berberine family protein;(source:Araport11)	(ATBBE16)	Low	-3.0255	4.91474e-81	2.42498	18.7561
AT5G26070	Encodes a protein with 23.5% proline residues and proline-rich extensin domains, INTERPRO:IPR002965; similar to root nodule extensin (Pisum sativum) gi:15021750/gb:AAK77902; Common family members: At5g19800, At5g57070, At1g72790 (Arabidopsis thaliana)		Medium	-2.97576	0.000491778	0.420189	3.14931
AT4G33330	Encodes a glucuronyltransferase responsible for the addition of GlcA residues onto xylan and for secondary wall deposition.	PLANT GLYCOGENIN-LIKE STARCH INITIATION PROTEIN 3 (PGSIP3)	Low	-2.95603	1.4995e-122	3.47669	25.5639
AT5G53048	Natural antisense transcript overlaps with AT5G53050;(source:Araport11)		High	-2.95565	1.86614e-20	0.998175	7.37614
AT1G32510	NAC domain containing protein 11;(source:Araport11)	NAC DOMAIN CONTAINING PROTEIN 11 (NAC011)	Medium	-2.94977	6.863e-06	0.31117	2.34694
AT3G06020	A member of the FAF family proteins encoded by the FANTASTIC FOUR (FAF) genes: AT4G02810 (FAF1), AT1G03170 (FAF2), AT5G19260 (FAF3) and AT3G06020 (FAF4). FAFs have the potential to regulate shoot meristem size in Arabidopsis thaliana. FAFs can repress WUS, which ultimately leads to an arrest of meristem activity in FAF overexpressing lines.	FANTASTIC FOUR 4 (FAF4)	Medium	-2.94457	7.7363e-29	1.52175	11.1117
AT4G14060	Polyketide cyclase/dehydrase and lipid transport superfamily protein;(source:Araport11)		Medium	-2.94451	1.71331e-178	15.5637	113.713
AT5G56840	myb-like transcription factor family protein;(source:Araport11)		Low	-2.94336	1.55866e-14	0.781383	5.70828
AT1G08650	Encodes a phosphoenolpyruvate carboxylase kinase that is expressed at highest levels in leaves. Expression is induced by light. The mRNA is cell-to-cell mobile.	PHOSPHOENOLPYRUVATE CARBOXYLASE KINASE 1 (PPCK1)	Low	-2.94185	0	38.0639	277.248
AT4G15740	Calcium-dependent lipid-binding (CaLB domain) family protein;(source:Araport11)		Low	-2.94033	6.53477e-74	3.07539	22.2914
AT3G05630	Encodes a member of the PXPH-PLD subfamily of phospholipase D proteins. Regulates vesicle trafficking. Required for auxin transport and distribution and hence auxin responses. This subfamily is novel structurally different from the majority of plant PLDs by having phox homology (PX) and pleckstrin homology (PH) domains. Involved regulating root development in response to nutrient limitation. Play…	PHOSPHOLIPASE D P2 (PLDP2)	High	-2.91964	0	16.2595	116.697
AT5G63130	Octicosapeptide/Phox/Bem1p family protein;(source:Araport11)		Medium	-2.91829	2.39319e-136	5.95205	42.5905
AT2G25095	Encodes a microRNA that targets several SPL family members, including SPL3,4, and 5. By regulating the expression of SPL3 (and probably also SPL4 and SPL5), this microRNA regulates vegetative phase change. MicroRNAs are regulatory RNAs with a mature length of ~21-nucleotides that are processed from hairpin precursors by Dicer-like enzymes. MicroRNAs can negatively regulate gene expression by atte…	to 10673957; mature miRNA and miRNA* are located on exon 2.	High	-2.91748	2.00069e-07	3.62897	25.7926
AT2G07042	other_RNA;(source:Araport11)		Medium	-2.91386	2.05466e-15	1.12674	8.08771
AT1G22290	14-3-3 family protein;(source:Araport11)		Low	-2.90748	0.000236984	0.918124	6.46529
AT3G56040	UDP-glucose pyrophosphorylase 3;(source:Araport11)	UDP-GLUCOSE PYROPHOSPHORYLASE 3 (UGP3)	Medium	-2.87401	0	16.49	114.676
AT4G01830	P-glycoprotein 5;(source:Araport11)	ATP-BINDING CASSETTE B5 (ABCB5)	Medium	-2.86611	6.19849e-74	1.4921	10.336
AT1G33090	MATE efflux family protein;(source:Araport11)		Medium	-2.86126	4.10767e-61	2.85318	19.6986
AT5G02200	Encodes a small plant-specific protein with both nuclear localization and nuclear export signals that is specifically required, together with FHY1, for the light-regulated nuclear accumulation of phyA.	FAR-RED-ELONGATED HYPOCOTYL1-LIKE (FHL)	Medium	-2.85084	9.68916e-124	6.18849	42.277
AT5G23020	methylthioalkymalate synthase-like. Also known as 2-isopropylmalate synthase (IMS2). encodes a methylthioalkylmalate synthase involved in the biosynthesis of aliphatic glucosinolates which accepts all the omega-methylthio-2-oxoalkanoic acids needed to form the known C3 to C8 glucosinolates in Arabidopsis. The mRNA is cell-to-cell mobile.	2-ISOPROPYLMALATE SYNTHASE 2 (IMS2)	Low	-2.83903	0	122.894	834.658
AT3G58990	Small subunit, which together with IPMI SSU1, IPMISSU2 and IPMI LSU1, is a member of heterodimeric isopropylmalate isomerase (IPMI). Together with IPMI SSU3 participates in the Met chain elongation pathway.	ISOPROPYLMALATE ISOMERASE 1 (IPMI1)	Low	-2.83091	0	33.6391	227.286
AT1G62560	belongs to the flavin-monooxygenase (FMO) family, encodes a glucosinolate S-oxygenase that catalyzes the conversion of methylthioalkyl glucosinolates to methylsulfinylalkyl glucosinolates The mRNA is cell-to-cell mobile.	FLAVIN-MONOOXYGENASE GLUCOSINOLATE S-OXYGENASE 3 (FMO GS-OX3)	Low	-2.80852	3.47133e-36	1.28975	8.59143
AT4G33550	Bifunctional inhibitor/lipid-transfer protein/seed storage 2S albumin superfamily protein;(source:Araport11)		Low	-2.80505	1.0057e-200	26.0081	173.225
AT3G25790	Encodes a nuclear localized member of the GARP family of transcription factors. Along with AtNIGT1/HRS1 it is involved in nitrate and phosphate signaling in the root.	HRS1 HOMOLOGUE 1 (HHO1)	Low	-2.80447	3.63429e-197	10.4761	69.5969
AT1G18970	Encodes a germin-like protein with possible oxalate oxidase activity (based on GenBank record).	GERMIN-LIKE PROTEIN 4 (GLP4)	Low	-2.78773	1.14646e-75	6.04688	39.5624
AT4G34510	Encodes KCS17, a member of the 3-ketoacyl-CoA synthase family involved in the biosynthesis of VLCFA (very long chain fatty acids).	3-KETOACYL-COA SYNTHASE 17 (KCS17)	Medium	-2.75515	3.74726e-21	0.793156	5.06737
AT5G35940	Mannose-binding lectin superfamily protein;(source:Araport11)		Low	-2.74996	0	72.4706	462.645
AT1G22220	F-box family protein;(source:Araport11)	AUXIN UP-REGULATED F-BOX PROTEIN 2 (AUF2)	Medium	-2.74838	7.43645e-216	13.2134	84.2578
AT5G09570	Twin CX9C domain protein. Induced by low phosphate or iron, drought and heat stress. Loss of both At12cys-1 and At12cys-2 lead to enhanced tolerance to drought and light stress and increased anti-oxidant capacity.	(AT12CYS-2)	High	-2.74757	6.40453e-206	19.792	126.448
AT1G53130	Encodes GRIM REAPER (GRI), involved in the regulation of cell death induced by extracellular ROS (reactive oxygen species). Secreted into the extracellular space.	GRIM REAPER (GRI)	Low	-2.73602	1.5543e-11	1.13267	7.05478
AT3G18000	Encodes a N-methyltransferase-like protein. Double mutants of NMT1 and NMT3 are defective in leaf, root, flower, seed, and pollen development.	XIPOTL 1 (XPL1)	Medium	-2.73219	0	69.982	441.027
AT1G73040	Mannose-binding lectin superfamily protein;(source:Araport11)		Medium	-2.73109	2.87983e-13	1.36492	8.69451
AT4G31240	protein kinase C-like zinc finger protein;(source:Araport11)	NUCLEOREDOXIN 2 (NRX2)	Medium	-2.72075	0	15.6377	97.8046
AT5G24600	TRP-like ion channel protein (Protein of unknown function, DUF599);(source:Araport11)		Medium	-2.69773	3.22194e-47	3.53149	21.7986
AT1G09240	Encodes a nicotianamine synthase.	NICOTIANAMINE SYNTHASE 3 (NAS3)	High	-2.68969	2.16033e-08	0.484453	2.9073
AT1G23140	Expression is upregulated in the shoot of cax1/cax3 mutant.	C2-DOMAIN ABA-RELATED8 (CAR8)	Medium	-2.66945	1.01255e-176	21.768	131.152
AT4G24890	purple acid phosphatase 24;(source:Araport11)	PURPLE ACID PHOSPHATASE 24 (PAP24)	Medium	-2.6421	3.51977e-92	5.47787	32.2946
AT3G58980	F-box family protein;(source:Araport11)		Low	-2.61181	1.75748e-16	0.880904	5.04184
AT2G22930	UDP-Glycosyltransferase superfamily protein;(source:Araport11)		Low	-2.5917	5.56154e-138	8.17229	46.7608
AT1G68050	Encodes FKF1, a flavin-binding kelch repeat F box protein, is clock-controlled, regulates transition to flowering. Forms a complex with GI on the CO promoter to regulate CO expression.	FLAVIN-BINDING, KELCH REPEAT, F BOX 1 (FKF1)	High	-2.58202	3.33582e-140	6.92413	39.4201
AT2G31790	UDP-Glycosyltransferase superfamily protein;(source:Araport11)		Low	-2.57613	6.00535e-208	14.0507	79.4127
AT4G19810	ChiC encodes a Class V chitinase that is a part of glycoside hydrolase family 18 based on CAZy groupings. It appears to primarily act as an exochitinase in vitro where it predominantly cleaves a chitobiose (GlcNAc)2 residue from the non-reducing end of a chitin oligosaccharide. However, it shows some minor endochitinase activity in vitro, as well. A putative 24 amino-acid signal peptide may direc…	CLASS V CHITINASE (ChiC)	Medium	-2.57527	0	41.4704	234.796
AT1G54160	Encodes a member of the CCAAT-binding transcription factor (CBF-B/NF-YA) family. Expression is upregulated in response to ABA and drought. This regulation appears to be mediated by MIR169A which is downregulated in response to drought. NFYA5 is a target of MIR169A. Loss of function mutations are hypersensitive to drought.	NUCLEAR FACTOR Y, SUBUNIT A5 (NF-YA5)	Medium	-2.56387	1.20137e-09	0.638831	3.52858
AT2G08100	None;(source:Araport11)		High	-2.55355	1.03208e-06	1.17057	6.50491
AT1G20030	Pathogenesis-related thaumatin superfamily protein;(source:Araport11)		Medium	-2.54801	9.08648e-79	4.88891	27.155
AT1G62710	Encodes a vacuolar processing enzyme belonging to a novel group of cysteine proteases that is expressed specifically in seeds and is essential for the proper processing of storage proteins.	BETA VACUOLAR PROCESSING ENZYME (BETA-VPE)	Low	-2.52311	3.77321e-100	6.00331	32.837
AT4G05905	None;(source:Araport11)		High	-2.5089	1.8803e-07	3.278	17.8469
AT4G14280	ARM repeat superfamily protein;(source:Araport11)		Low	-2.50489	2.15384e-26	1.02606	5.50303
AT5G67080	member of MEKK subfamily	MITOGEN-ACTIVATED PROTEIN KINASE KINASE KINASE 19 (MAPKKK19)	Medium	-2.4664	1.63043e-49	4.44814	23.3138
AT5G18910	Protein kinase superfamily protein;(source:Araport11)		Low	-2.45515	7.00892e-21	1.06392	5.56467
AT5G04785	None;(source:Araport11)		High	-2.43421	0.00187574	0.977046	4.94543
AT5G65158	Lipase/lipooxygenase, PLAT/LH2 family protein;(source:Araport11)	PLAT DOMAIN PROTEIN 3 (PLAT3)	Medium	-2.4274	7.51703e-19	2.7014	13.7284
AT5G14340	Member of the R2R3 factor gene family.	MYB DOMAIN PROTEIN 40 (MYB40)	Low	-2.40714	1.48449e-53	4.19289	21.2123
AT1G21440	Phosphoenolpyruvate carboxylase family protein;(source:Araport11)		Low	-2.3955	0	46.053	230.021
AT2G25130	ARM repeat superfamily protein;(source:Araport11)		Medium	-2.39533	7.97682e-30	2.02943	10.1973
AT1G53610	transmembrane protein;(source:Araport11)		Low	-2.39448	6.88274e-20	8.31854	41.7235
AT3G45080	P-loop containing nucleoside triphosphate hydrolases superfamily protein;(source:Araport11)		Low	-2.38523	3.86796e-37	3.92427	19.5721
AT1G58280	Phosphoglycerate mutase family protein;(source:Araport11)		Low	-2.37787	3.17432e-203	18.5889	91.7277
AT3G12500	encodes a basic chitinase involved in ethylene/jasmonic acid mediated signalling pathway during systemic acquired resistance based on expression analyses.	BASIC CHITINASE (HCHIB)	Medium	-2.36837	0	79.2517	388.323
AT2G02990	Encodes a member of the ribonuclease T2 family that responds to inorganic phosphate starvation, and inhibits production of anthocyanin. Also involved in wound-induced signaling independent of jasmonic acid. Its expression is responsive to both phosphate (Pi) and phosphite (Phi) in roots.	RIBONUCLEASE 1 (RNS1)	Medium	-2.3637	1.89867e-123	13.7614	67.2812
AT3G53620	Encodes a soluble protein with inorganic pyrophosphatase activity that is highly specific for Mg-inorganic pyrophosphate. The mRNA is cell-to-cell mobile.	PYROPHOSPHORYLASE 4 (PPa4)	Medium	-2.36087	0	73.5762	358.444
AT1G76470	NAD(P)-binding Rossmann-fold superfamily protein;(source:Araport11)		Medium	-2.35627	1.00976e-21	1.79856	8.79329
AT3G03790	ankyrin repeat family protein / regulator of chromosome condensation (RCC1) family protein;(source:Araport11)		Medium	-2.35048	0	27.908	135.092
AT3G09560	The PAH1 gene encodes a phosphatidate phosphohydrolase. Mutant analysis revealed its involvement in galactolipid synthesis pathway, and the membrane lipid remodeling. The pah1pah2 double-mutant showed enhanced Al-susceptibility under low-P conditions, but there was no significant differences in Al tolerance between pah1pah2 and wild type when they were grown in a solution containing 35 &#956;M Pi.	PHOSPHATIDIC ACID PHOSPHOHYDROLASE 1 (PAH1)	Medium	-2.34082	0	17.0084	81.7577
AT3G02870	Encodes a L-galactose-1-phosphate phosphatase, involved in ascorbate biosynthesis.	(VTC4)	Medium	-2.34015	0	43.0285	206.831
AT5G61420	Encodes a nuclear localized member of the MYB transcription factor family. Involved in positive regulation of aliphatic glucosinolate biosynthesis.Expression is induced by touch, wounding and glucose.	MYB DOMAIN PROTEIN 28 (MYB28)	Low	-2.3378	5.66296e-65	18.1695	87.131
AT2G01880	purple acid phosphatase 7;(source:Araport11)	PURPLE ACID PHOSPHATASE 7 (PAP7)	Medium	-2.33767	0	46.429	222.865
AT3G61410	U-box kinase family protein;(source:Araport11)		Low	-2.32973	3.44274e-117	11.2026	53.6209
AT1G66980	Encodes SNC4 (suppressor of npr1-1, constitutive 4), an atypical receptor-like kinase with two predicted extracellular glycerophosphoryl diester phosphodiesterase domains.	SUPPRESSOR OF NPR1-1 CONSTITUTIVE 4 (SNC4)	Medium	-2.32762	3.93434e-21	0.622645	2.97404
AT5G01820	Encodes a CBL-interacting serine/threonine protein kinase.	SERINE/THREONINE PROTEIN KINASE 1 (SR1)	Low	-2.3238	0	30.5959	145.56
AT4G22214	Encodes a defensin-like (DEFL) family protein.		Medium	-2.31378	0	54.5791	257.728
AT4G04760	Major facilitator superfamily protein;(source:Araport11)		Medium	-2.31282	3.60764e-15	1.18626	5.62346
AT4G19975	nucleotide-diphospho-sugar transferase family protein;(source:Araport11)		Medium	-2.29239	6.5631e-51	5.92923	27.5682
AT2G46530	auxin response factor 11;(source:Araport11)	AUXIN RESPONSE FACTOR 11 (ARF11)	Medium	-2.29105	5.10921e-81	4.22231	19.5895
AT1G67600	Acid phosphatase/vanadium-dependent haloperoxidase-related protein;(source:Araport11)		Medium	-2.28622	2.85243e-62	6.89925	31.835
AT1G22770	Together with CONSTANTS (CO) and FLOWERING LOCUS T (FT), GIGANTEA promotes flowering under long days in a circadian clock-controlled flowering pathway. GI acts earlier than CO and FT in the pathway by increasing CO and FT mRNA abundance. Located in the nucleus. Regulates several developmental processes, including photoperiod-mediated flowering, phytochrome B signaling, circadian clock, carbohydra…	GIGANTEA (GI)	Low	-2.28615	0	14.4255	66.6794
AT4G20210	Terpenoid cyclases/Protein prenyltransferases superfamily protein;(source:Araport11)	TERPENE SYNTHASE 8 (TPS08)	Low	-2.27897	3.42494e-99	7.12713	32.7315
AT4G04610	Encodes a protein disulfide isomerase-like (PDIL) protein, a member of a multigene family within the thioredoxin (TRX) superfamily. This protein also belongs to the adenosine 5'-phosphosulfate reductase-like (APRL) group. The mRNA is cell-to-cell mobile.	APS REDUCTASE 1 (APR1)	Low	-2.2756	0	75.3736	346.134
AT5G26310	UGT72E3 is an UDPG:coniferyl alcohol glucosyltransferase which glucosylates sinapyl- and coniferyl alcohol as well as sinapic acid. The enzyme is thought to be involved in lignin- and phenylpropanoid metabolism. A knockdown mutant line (72E3KD) was obtained using RNAi silencing. No reduction in coniferyl alcohol 4-<i>O</i>-glucoside and sinapyl alcohol 4-<i>O</i>-glucoside was detected in this li…	(UGT72E3)	Low	-2.27311	7.49491e-127	10.6375	48.8134
AT3G22830	member of Heat Stress Transcription Factor (Hsf) family	HEAT SHOCK TRANSCRIPTION FACTOR A6B (HSFA6B)	Medium	-2.27298	6.03609e-14	1.1762	5.33954
AT1G14220	Ribonuclease T2 family protein;(source:Araport11)		Medium	-2.2688	8.86334e-253	42.2276	192.927
AT5G59310	Encodes a member of the lipid transfer protein family. Proteins of this family are generally small (~9 kD), basic, expressed abundantly and contain eight Cys residues. The proteins can bind fatty acids and acylCoA esters and can transfer several different phospholipids. They are localized to the cell wall. The mRNA is present in flowers and siliques, and is strongly up-regulated by abscisic acid.…	LIPID TRANSFER PROTEIN 4 (LTP4)	High	-2.26776	0.000774949	0.493448	2.24673
AT2G38940	Encodes Pht1;4, a member of the Pht1 family of phosphate transporters which include: Pht1;1/At5g43350, Pht1;2/At5g43370, Pht1;3/At5g43360, Pht1;4/At2g38940, Pht1;5/At2g32830, Pht1;6/At5g43340, Pht1;7/At3g54700, Pht1;8/At1g20860, Pht1;9/At1g76430 (Plant Journal 2002, 31:341). Expression is upregulated in the shoot of cax1/cax3 mutant and is responsive to phosphate (Pi) and not phosphite (Phi) in r…	PHOSPHATE TRANSPORTER 1;4 (PHT1;4)	Medium	-2.24875	0	181.918	820.319
AT5G53820	Late embryogenesis abundant protein (LEA) family protein;(source:Araport11)		Medium	-2.24707	5.59154e-16	3.93072	17.7229
AT1G70130	Concanavalin A-like lectin protein kinase family protein;(source:Araport11)	L-TYPE LECTIN RECEPTOR KINASE V.2 (LECRK-V.2)	High	-2.24354	7.02364e-13	0.826936	3.70452
AT5G55010	hypothetical protein;(source:Araport11)		Medium	-2.242	0.00876294	0.503372	2.23721
AT1G49960	Xanthine/uracil permease family protein;(source:Araport11)		Low	-2.20111	2.49147e-124	11.2569	49.2522
AT1G34060	Pyridoxal phosphate (PLP)-dependent transferases superfamily protein;(source:Araport11)	TRYPTOPHAN AMINOTRANSFERASE RELATED 4 (TAR4)	Medium	-2.19518	3.29869e-25	2.05085	8.93717
AT1G53100	Core-2/I-branching beta-1,6-N-acetylglucosaminyltransferase family protein;(source:Araport11)		Low	-2.19011	1.6893e-09	0.800209	3.45882
AT3G04370	Encodes a plasmodesmal protein that may be involved in the intercellular movement of molecules through the plasmodesmata. The protein has two DUF26 domains and a single transmembrane domain.	PLASMODESMATA-LOCATED PROTEIN 4 (PDLP4)	Low	-2.18206	2.17175e-46	5.33211	22.9787
AT2G46650	member of Cytochromes b5 The mRNA is cell-to-cell mobile.	CYTOCHROME B5 ISOFORM C (CB5-C)	Low	-2.16092	4.88049e-270	50.6896	215.037
AT2G23960	Class I glutamine amidotransferase-like superfamily protein;(source:Araport11)		Low	-2.14364	2.00674e-48	7.12827	29.9556
AT2G38740	HAD-type phosphosugar phosphatase.	BROAD-RANGE SUGAR PHOSPHATE PHOSPHATASE (SGPP)	Low	-2.13835	2.98702e-273	48.7171	203.604
AT1G52700	alpha/beta-Hydrolases superfamily protein;(source:Araport11)		Low	-2.12974	8.22001e-06	0.433217	1.81875
AT1G65860	belongs to the flavin-monooxygenase (FMO) family, encodes a glucosinolate S-oxygenase that catalyzes the conversion of methylthioalkyl glucosinolates to methylsulfinylalkyl glucosinolates	FLAVIN-MONOOXYGENASE GLUCOSINOLATE S-OXYGENASE 1 (FMO GS-OX1)	Medium	-2.12408	4.41673e-16	1.6176	6.67658
AT1G05610	Encodes the small subunit of ADP-glucose pyrophosphorylase. The small subunit is the catalytic isoform responsible for ADP-glucose pyrophosphorylase activity. The presence of the small subunit is required for large subunit stability. Two isoforms of the small subunit (ApS1 and ApS2) have been described. ApS2 is a minor small subunit isoform present in all plant tissues tested.	ADP-GLUCOSE PYROPHOSPHORYLASE SMALL SUBUNIT 2 (APS2)	Medium	-2.12381	9.0365e-17	1.61357	6.69946
AT5G38710	Methylenetetrahydrofolate reductase family protein;(source:Araport11)	(PDH2)	Low	-2.12014	2.09875e-71	7.5858	31.2308
AT3G25760	encodes allene oxide cyclase. One of four genes in Arabidopsis that encode this enzyme, which catalyzes an essential step in jasmonic acid biosynthesis. Gene expression is induced during senescence, a process that involves jasmonic acid signalling pathway. The mRNA is cell-to-cell mobile.	ALLENE OXIDE CYCLASE 1 (AOC1)	High	-2.11205	8.08839e-44	8.15781	33.3455
AT1G68450	VQ motif-containing protein;(source:Araport11)	PIGMENT DEFECTIVE 337 (PDE337)	Medium	-2.09912	1.36885e-27	5.6829	23.1244
AT3G03150	hypothetical protein;(source:Araport11)		Low	-2.09448	0	103.457	419.502
AT5G58860	Encodes a member of the CYP86A subfamily of cytochrome p450 genes. Expressed significantly only in root tissue.	CYTOCHROME P450, FAMILY 86, SUBFAMILY A, POLYPEPTIDE 1 (CYP86A1)	Low	-2.09326	0	63.0649	255.173
AT5G09480	hydroxyproline-rich glycoprotein family protein;(source:Araport11)		Low	-2.09317	3.41344e-288	97.7332	395.774
AT3G21620	ERD (early-responsive to dehydration stress) family protein;(source:Araport11)		Low	-2.08179	1.3735e-23	1.54006	6.18287
AT3G18080	B-S glucosidase 44;(source:Araport11)	B-S GLUCOSIDASE 44 (BGLU44)	Medium	-2.08052	0	50.58	203.097
AT4G36220	encodes ferulate 5-hydroxylase (F5H). Involved in lignin biosynthesis.	FERULIC ACID 5-HYDROXYLASE 1 (FAH1)	Low	-2.07203	7.79547e-193	18.6015	74.2561
AT1G07587	Natural antisense transcript overlaps with AT1G49720;(source:Araport11)		Medium	-2.0671	0.00815504	0.510315	2.01987
AT2G46860	Encodes a protein that might have inorganic pyrophosphatase activity.	PYROPHOSPHORYLASE 3 (PPa3)	Medium	-2.06537	2.88875e-109	20.9284	83.3028
AT5G67430	Acyl-CoA N-acyltransferases (NAT) superfamily protein;(source:Araport11)		Low	-2.06488	6.72108e-106	11.7874	46.8329
AT3G44510	alpha/beta-Hydrolases superfamily protein;(source:Araport11)		Low	-2.06062	2.35401e-101	10.1449	40.0661
AT2G26660	SPX domain-containing protein 2 (SPX2);(source:Araport11)	SPX DOMAIN GENE 2 (SPX2)	Medium	-2.05674	7.61571e-231	42.803	169.026
AT5G46590	NAC domain containing protein 96;(source:Araport11)	NAC DOMAIN CONTAINING PROTEIN 96 (NAC096)	Low	-2.05498	2.97538e-14	1.59847	6.29006
AT4G24450	phosphoglucan, water dikinase;(source:Araport11)	PHOSPHOGLUCAN, WATER DIKINASE (PWD)	Medium	-2.05343	2.16337e-64	2.74361	10.8323
AT5G41080	Encodes a member of the glycerophosphodiester phosphodiesterase (GDPD) family.	GLYCEROPHOSPHODIESTER PHOSPHODIESTERASE 2 (GDPD2)	Low	-2.00708	0	90.006	343.467
AT2G33240	member of Myosin-like proteins	MYOSIN XI D (XID)	Medium	-2.00676	1.61109e-69	2.32452	8.83501
AT5G20280	Encodes a protein with putative sucrose-phosphate synthase activity. When the gene was expressed in transgenic tobacco plants, a clear trend for increased SPS activity was noted.	SUCROSE PHOSPHATE SYNTHASE 1F (SPS1F)	Medium	-2.0027	0	48.1466	183.076
AT1G30500	nuclear factor Y, subunit A7;(source:Araport11)	NUCLEAR FACTOR Y, SUBUNIT A7 (NF-YA7)	Low	-1.99783	2.91018e-69	12.9728	49.0843
AT1G65840	encodes a peroxisomal polyamine oxidase, involved in the back-conversion polyamine degradation pathway. Among the five polyamine oxidases in the Arabidopsis genome, PAO4 is the major isoform in root peroxisomes. The mRNA is cell-to-cell mobile.	POLYAMINE OXIDASE 4 (PAO4)	Low	-1.99692	0	114.786	434.79
AT3G03910	GDH3 encodes a member of the glutamate dehydrogenease family. Its expression is upregulated in response to cytokinin and it may play a role in the control of nitrogen metabolism in leaf development.	GLUTAMATE DEHYDROGENASE 3 (GDH3)	Low	-1.99385	6.44574e-12	1.31988	4.98327
AT2G36970	UDP-Glycosyltransferase superfamily protein;(source:Araport11)		High	-1.99002	7.63897e-25	2.76709	10.3971
AT1G22170	Phosphoglycerate mutase family protein;(source:Araport11)		Low	-1.98882	3.92124e-105	14.4807	54.5776
AT4G37220	Cold acclimation protein WCOR413 family;(source:Araport11)		Medium	-1.9877	2.09501e-70	22.4387	84.2482
AT4G37680	heptahelical transmembrane protein HHP4	HEPTAHELICAL PROTEIN 4 (HHP4)	Low	-1.98676	2.06953e-224	27.2647	102.621
AT4G24140	alpha/beta-Hydrolases superfamily protein;(source:Araport11)		Low	-1.97659	7.9167e-155	23.5209	87.9068
AT3G52190	Encodes a plant specific protein structurally related to the SEC12 proteins of the early secretory pathway. Mutation of PHF1 impairs Pi transport. Expression was detected in all tissues, and was induced by Pi starvation. Localized in endoplasmic reticulum (ER), and mutation of PHF1 resulted in ER retention and reduced accumulation of the plasma membrane PHT1;1 transporter. Its expression is respo…	PHOSPHATE TRANSPORTER TRAFFIC FACILITATOR1 (PHF1)	Medium	-1.97407	0	49.6173	184.998
AT4G14020	Rapid alkalinization factor (RALF) family protein;(source:Araport11)		Low	-1.97029	2.58403e-58	20.4128	75.9006
AT5G24140	Encodes a protein with similarity to squalene monoxygenases.	SQUALENE MONOOXYGENASE 2 (SQP2)	Low	-1.97004	1.63909e-233	39.4019	146.494
AT2G34350	Nodulin-like / Major Facilitator Superfamily protein;(source:Araport11)		Medium	-1.96899	5.33136e-48	5.47724	20.3805
AT5G28510	beta glucosidase 24;(source:Araport11)	BETA GLUCOSIDASE 24 (BGLU24)	Low	-1.96553	9.59631e-12	1.18149	4.41899
AT5G02170	Transmembrane amino acid transporter family protein;(source:Araport11)		Low	-1.96092	3.40185e-117	13.3208	49.1906
AT4G21200	Encodes a protein with gibberellin 2-oxidase activity which acts specifically on C-20 gibberellins.	GIBBERELLIN 2-OXIDASE 8 (GA2OX8)	Low	-1.95989	3.58177e-07	0.837121	3.10848
AT4G13230	Late embryogenesis abundant protein (LEA) family protein;(source:Araport11)		Low	-1.9553	2.57066e-06	1.46651	5.38748
AT1G75390	basic leucine-zipper 44;(source:Araport11)	BASIC LEUCINE-ZIPPER 44 (bZIP44)	Low	-1.95063	2.10632e-146	33.4584	122.722
AT4G33030	involved in sulfolipid biosynthesis The mRNA is cell-to-cell mobile.	SULFOQUINOVOSYLDIACYLGLYCEROL 1 (SQD1)	Medium	-1.93669	0	74.232	269.527
AT3G07350	sulfate/thiosulfate import ATP-binding protein, putative (DUF506);(source:Araport11)		Medium	-1.93603	2.01248e-184	28.4687	103.285
AT5G49350	Glycine-rich protein family;(source:Araport11)		Low	-1.927	2.92676e-72	13.3112	48.001
AT5G06510	nuclear factor Y, subunit A10;(source:Araport11)	NUCLEAR FACTOR Y, SUBUNIT A10 (NF-YA10)	Medium	-1.92624	1.98852e-62	6.68499	24.0529
AT1G54575	hypothetical protein;(source:Araport11)		Medium	-1.92129	1.03104e-78	22.3637	80.5962
AT5G64910	Serine/Threonine-kinase;(source:Araport11)		High	-1.92026	1.46589e-05	0.569073	2.03094
AT5G41380	CCT motif family protein;(source:Araport11)		Low	-1.91264	7.73235e-12	1.2026	4.30333
AT5G26080	proline-rich family protein;(source:Araport11)		Low	-1.91056	1.12973e-11	3.64383	12.9968
AT4G23000	Calcineurin-like metallo-phosphoesterase superfamily protein;(source:Araport11)		Medium	-1.8989	2.09548e-202	15.2597	53.9518
AT4G12530	Encodes a member of the AZI family of lipid transfer proteins.	(AZI7)	Medium	-1.89887	7.34423e-08	2.06018	7.29998
AT4G01480	Encodes a protein that might have inorganic pyrophosphatase activity.	PYROPHOSPHORYLASE 5 (PPa5)	Low	-1.89873	0	236.486	836.727
AT3G21230	The gene encodes a 4-coumarate coenzyme A ligase being able to use sinapate as substrate. The catalytic efficiency was in the following (descending) order: p-coumaric acid, caffeic acid, 5-OH-ferulic acid, ferulic acid and sinapic acid. At4CL5 was unable to use cinnamic acid as substrate. Knockout of At4CL5 (4cl5) revealed no effect on syringyl lignin content indicating that the activity observed…	4-COUMARATE:COA LIGASE 5 (4CL5)	Low	-1.89853	1.90063e-194	22.1257	78.3157
AT3G23870	magnesium transporter NIPA (DUF803);(source:Araport11)	(ENOR3L2)	Medium	-1.89183	2.59722e-69	8.17509	28.8301
AT1G74090	encodes a desulfoglucosinolate sulfotransferase, involved in the final step of glucosinolate core structure biosynthesis. Has a broad-substrate specificity with preference with methionine-derived desulfoglucosinolates.	DESULFO-GLUCOSINOLATE SULFOTRANSFERASE 18 (SOT18)	Low	-1.88988	1.01708e-191	47.6736	167.701
AT1G21460	Nodulin MtN3 family protein;(source:Araport11)	(SWEET1)	Medium	-1.88107	0.000395654	0.525761	1.84192
AT2G19880	Encodes Glucosylceramide synthase (GCS) which catalyzes the final step in glucosylceramide (GlcCer) synthesis by transferring a glucosyl residue from UDP-Glc to the ceramide backbone.	GLCCER SYNTHASE (GCS)	Low	-1.87282	2.1451e-270	32.4282	112.717
AT3G50350	membrane insertase, putative (DUF1685);(source:Araport11)		Medium	-1.86944	7.39998e-139	42.9824	148.979
AT2G27550	encodes a protein similar to TFL1. overexpression leads to similar phenotype as TFL1 overexpression. expressed specifically in the hypocotyl and null mutation does not result in phenotypes exhibited by TFL1 null mutations. It acts non-cell autonomously to inhibit floral initiation.	CENTRORADIALIS (ATC)	Medium	-1.8661	3.57055e-126	44.9918	155.725
AT5G08391	transmembrane protein, putative (DUF 3339);(source:Araport11)		Medium	-1.86534	0.000136871	1.36739	4.69902
AT3G28600	P-loop containing nucleoside triphosphate hydrolases superfamily protein;(source:Araport11)		Medium	-1.84887	5.33274e-10	1.28871	4.42032
AT3G44860	Encodes a farnesoic acid carboxyl-O-methyltransferase. The mRNA is cell-to-cell mobile.	FARNESOIC ACID CARBOXYL-O-METHYLTRANSFERASE (FAMT)	High	-1.84299	5.97409e-72	11.0729	37.7577
AT3G56620	nodulin MtN21-like transporter family protein	USUALLY MULTIPLE ACIDS MOVE IN AND OUT TRANSPORTERS 10 (UMAMIT10)	Medium	-1.82369	2.23837e-47	8.48784	28.6124
AT2G48150	Encodes glutathione peroxidase.	GLUTATHIONE PEROXIDASE 4 (GPX4)	Low	-1.81768	1.99631e-06	1.38737	4.63324
AT1G18590	encodes a desulfoglucosinolate sulfotransferase, involved in the final step of glucosinolate core structure biosynthesis. Has a broad-substrate specificity with preference with methionine-derived desulfoglucosinolates.	SULFOTRANSFERASE 17 (SOT17)	Low	-1.81657	1.70438e-129	29.5692	98.7007
AT5G17167	nucleic acid-binding, OB-fold-like protein;(source:Araport11)		Medium	-1.81372	0.0117295	0.785943	2.57281
AT5G22090	EAR1 is a negative regulator of ABA signaling that enhances the activity of all six clade A PP2Cs (ABI1, ABI2, HAB1, HAB2, AHG1, AHG3) by interacting with and releasing the N-terminal autoinhibition of these proteins. EAR1 indirectly affects OST1 activity through enhancing ABI1 activity. The EAR1 141-287 fragment is sufficient for the functioning of EAR1 in ABA responses; the 131-248 region harbo…	ENHANCER OF ABA CO-RECEPTOR 1 (EAR1)	Low	-1.80783	0	54.7985	182.004
AT4G39940	adenosine-5'-phosphosulfate-kinase (akn2) mRNA, complete The mRNA is cell-to-cell mobile.	APS-KINASE 2 (AKN2)	Low	-1.80748	4.34182e-264	78.054	259.259
AT2G48090	hypothetical protein;(source:Araport11)		Low	-1.80362	3.51594e-36	7.82139	25.8817
AT3G48840	RNA-binding (RRM/RBD/RNP motifs) family protein;(source:Araport11)		Medium	-1.80336	2.58209e-06	1.65002	5.43436
AT3G53600	Nuclear C2H2 zinc finger protein.Expression is induced by cold, osmotic, salt, and drought stress. Over expression confers some drought tolerance whereas mutants display some drought sensitivity.	(ZAT18)	Medium	-1.79675	1.18132e-05	1.40872	4.64635
AT2G24850	Encodes a tyrosine aminotransferase that is responsive to treatment with jasmonic acid.	TYROSINE AMINOTRANSFERASE 3 (TAT3)	High	-1.78999	4.56296e-295	48.6819	159.826
AT4G34950	Major facilitator superfamily protein;(source:Araport11)	MAJOR FACILITATOR SUPERFAMILY 1 (MFS1)	Medium	-1.77702	2.97307e-108	15.6865	51.0812
AT2G04038	basic leucine-zipper 48;(source:Araport11)	BASIC LEUCINE-ZIPPER 48 (bZIP48)	Low	-1.7704	0.0207164	0.847982	2.78958
AT3G50610	DNA-directed RNA polymerase II subunit RPB1-like protein;(source:Araport11)	C-TERMINALLY ENCODED PEPTIDE 9 (CEP9)	Low	-1.76366	0.00255392	0.678132	2.19818
AT2G36630	Sulfite exporter TauE/SafE family protein;(source:Araport11)		Medium	-1.76202	3.7666e-13	1.80617	5.8077
AT4G15540	nodulin MtN21-like transporter family protein The mRNA is cell-to-cell mobile.	USUALLY MULTIPLE ACIDS MOVE IN AND OUT TRANSPORTERS 38 (UMAMIT38)	Medium	-1.76092	2.69732e-139	30.1593	96.9779
AT2G21510	DNAJ heat shock N-terminal domain-containing protein;(source:Araport11)		Medium	-1.75514	3.90964e-12	1.92097	6.15537
AT4G26890	Member of MEKK subfamily. Involved in wound response signaling. Interacts with At5g40440, and activates At1g59580.	MITOGEN-ACTIVATED PROTEIN KINASE KINASE KINASE 16 (MAPKKK16)	Low	-1.74129	6.82271e-28	5.31536	16.8652
AT4G33880	RSL2 was expressed concurrently with RSL4 and its expression was controlled by RHD6 and RSL1. Required for root-hair growth.	ROOT HAIR DEFECTIVE 6-LIKE 2 (RSL2)	Low	-1.73932	7.32484e-75	16.3144	51.6897
AT2G22750	basic helix-loop-helix (bHLH) DNA-binding superfamily protein;(source:Araport11)		Low	-1.73683	3.65159e-06	0.991923	3.12509
AT2G22540	Encodes a nuclear protein that acts as a floral repressor and that functions within the thermosensory pathway. SVP represses FT expression via direct binding to the vCArG III motif in the FT promoter.	SHORT VEGETATIVE PHASE (SVP)	Low	-1.73663	7.40001e-26	4.3755	13.7757
AT1G35720	Encodes a member of the annexin gene family, a diverse, multigene family of calcium-dependent, membrane-binding proteins. The protein was determined to have peroxidase activity. This activity is thought to be dependent on the presence of post-translational modifications (most likely phosphorylation). The protein was shown to be present as a mixture of monomer and homodimer. The homodimerization s…	ANNEXIN 1 (ANNAT1)	Medium	-1.73435	0	1698.26	5362.57
AT1G17830	hypothetical protein (DUF789);(source:Araport11)		Medium	-1.73387	8.89415e-52	9.55975	30.2229
AT3G55700	UDP-Glycosyltransferase superfamily protein;(source:Araport11)	UDP-GLYCOSYLTRANSFERASE 76F1 (UGT76F1)	Low	-1.7327	9.34026e-08	1.23932	3.8759
AT5G13820	Encodes a protein that specifically binds plant telomeric DNA repeats. It has a single Myb telomeric DNA-binding (SANT) domain in C-terminus that prefers the sequence TTTAGGG. Single Myb Histone (SMH) gene family member.	TELOMERIC DNA BINDING PROTEIN 1 (TBP1)	Medium	-1.72886	5.86425e-174	23.119	72.8313
AT1G74210	Encodes a member of the glycerophosphodiester phosphodiesterase (GDPD) family.	GLYCEROPHOSPHODIESTER PHOSPHODIESTERASE 5 (GDPD5)	Low	-1.7275	2.47267e-283	90.2144	283.37
AT3G48340	KDEL-tailed cysteine endopeptidase. Mutants generated via RNAi show decreased lateral root growth.	CYSTEINE ENDOPEPTIDASE 2 (CEP2)	Low	-1.72662	0	147.626	463.66
AT2G39800	encodes a delta1-pyrroline-5-carboxylate synthase that catalyzes the rate-limiting enzyme in the biosynthesis of proline. Gene is expressed in reproductive organs and tissues under non-stress conditions but in the whole plant under water-limiting condition. Expression is also induced by abscisic acid and salt stress in a light-dependent manner. encodes a delta1-pyrroline-5-carboxylate synthase th…	DELTA1-PYRROLINE-5-CARBOXYLATE SYNTHASE 1 (P5CS1)	Low	-1.72392	4.39514e-291	48.9674	153.472
AT2G42600	Encodes one of four Arabidopsis phosphoenolpyruvate carboxylase proteins.PPC1 and PPC2 are crucial for balancing carbon and nitrogen metabolism.	PHOSPHOENOLPYRUVATE CARBOXYLASE 2 (PPC2)	Low	-1.72051	0	44.4879	139.099
AT4G15396	cytochrome P450, family 702, subfamily A, polypeptide 6;(source:Araport11)	CYTOCHROME P450, FAMILY 702, SUBFAMILY A, POLYPEPTIDE 6 (CYP702A6)	Low	-1.7193	1.22881e-35	6.29476	19.6257
AT4G25150	HAD superfamily, subfamily IIIB acid phosphatase;(source:Araport11)		Low	-1.71321	8.82972e-24	5.40776	16.8379
AT5G36150	putative pentacyclic triterpene synthase 3;(source:Araport11)	PUTATIVE PENTACYCLIC TRITERPENE SYNTHASE 3 (PEN3)	Medium	-1.71125	2.89187e-19	2.57184	7.98248
AT1G48370	Arabidopsis thaliana metal-nicotianamine transporter YSL4	YELLOW STRIPE LIKE 8 (YSL8)	Medium	-1.70903	4.55373e-124	15.1448	46.9943
AT4G14580	CBL-interacting protein kinase	CBL-INTERACTING PROTEIN KINASE 4 (CIPK4)	Medium	-1.70869	1.34899e-174	42.2173	131.084
AT5G47590	Heat shock protein HSP20/alpha crystallin family;(source:Araport11)		Medium	-1.69417	0.000124627	0.909808	2.78483
AT1G20930	Cyclin-dependent kinase, expressed in flowers and suspension cell culture, expression peaks during M phase in synchronized cultures. Required for proper organization of the shoot apical meristem and for hormone signaling. Expressed in the shoot apical meristem. Involved in regulation of the G2/M transition of the mitotic cell cycle.	CYCLIN-DEPENDENT KINASE B2;2 (CDKB2;2)	Low	-1.6938	3.58295e-67	15.6205	47.9047
AT4G00550	encodes a UDP-galactose-dependent digalactosyldiacylglycerol(DGDG) synthase. Located in chloroplast outer membrane.	DIGALACTOSYL DIACYLGLYCEROL DEFICIENT 2 (DGD2)	Low	-1.69052	4.3705e-164	25.9606	79.538
AT1G53310	Encodes one of four Arabidopsis phosphoenolpyruvate carboxylase proteins.Plays an important role in carbon and nitrogen metabolism.	PHOSPHOENOLPYRUVATE CARBOXYLASE 1 (PPC1)	Low	-1.69045	0	212.09	649.678
AT1G21320	nucleic acid/nucleotide binding protein;(source:Araport11)	(NSRB)	High	-1.68137	1.26413e-17	1.95047	5.9395
AT3G05690	Encodes a subunit of CCAAT-binding complex, binds to CCAAT box motif present in some plant promoter sequences. One of three members of this class (HAP2A, HAP2B, HAP2C), it is expressed in vegetative and reproductive tissues.	NUCLEAR FACTOR Y, SUBUNIT A2 (NF-YA2)	Medium	-1.67391	3.72854e-174	32.7472	99.2045
AT5G57610	kinase superfamily with octicosapeptide/Phox/Bem1p domain-containing protein;(source:Araport11)		Low	-1.6682	1.028e-179	15.8297	47.7501
AT5G05340	Encodes a protein with sequence similarity to peroxidases that is involved in lignin biosynthesis. Loss of function mutations show abnormal development of xylem fibers and reduced levels of lignin biosynthetic enxymes.	PEROXIDASE 52 (PRX52)	High	-1.66795	3.03241e-113	46.0282	138.635
AT2G16430	Encodes an acid phosphatase involved plant acclimation to Pi deprivation.	PURPLE ACID PHOSPHATASE 10 (PAP10)	Low	-1.66583	1.43123e-116	26.254	78.8989
AT1G57830	Toll-Interleukin-Resistance (TIR) domain family protein;(source:Araport11)		Medium	-1.66047	0.0088436	1.00864	3.0274
AT3G22740	homocysteine S-methyltransferase (HMT3)	HOMOCYSTEINE S-METHYLTRANSFERASE 3 (HMT3)	Medium	-1.6432	2.29131e-59	14.6912	43.6493
AT1G10385	Vps51/Vps67 family (components of vesicular transport) protein;(source:Araport11)		Low	-1.64236	1.89179e-08	0.991767	2.92776
AT3G04050	Pyruvate kinase family protein;(source:Araport11)		Low	-1.63852	3.1789e-08	1.4066	4.15692
AT1G70800	Encodes a novel NPH3/phototropin binding factor with a calcium binding domain that negatively affects hypocotyl bending under blue light conditions in Arabidopsis thaliana and may regulate phototropism.	ENHANCED BENDING 1 (EHB1)	Medium	-1.63408	1.3743e-16	5.72747	16.9405
AT5G51050	Encodes an APC isoform in Arabidopsis, a calcium-dependent mitochondrial ATP-Mg/Pi transporter.	ATP/PHOSPHATE CARRIER 2 (APC2)	Medium	-1.63198	6.01568e-104	16.804	49.4506
AT1G72890	Disease resistance protein (TIR-NBS class);(source:Araport11)		Medium	-1.6319	3.64548e-67	13.7879	40.5789
AT1G75360	transmembrane protein;(source:Araport11)		Medium	-1.62499	2.22201e-07	1.3003	3.7968
AT5G50260	Encodes a papain-like cysteine protease involved in tapetal programmed cell death and pollen development.CEP1 is expressed specifically in the tapetum from stages 5 to 11 of anther development. The CEP1 protein first appears as a proenzyme in precursor protease vesicles, and is then transported to the vacuole and transformed into the mature enzyme before rupture of the vacuole. CEP1 was also rele…	CYSTEINE ENDOPEPTIDASE 1 (CEP1)	Medium	-1.61687	2.05611e-18	4.25189	12.3959
AT5G48010	Encodes an oxidosqualene cyclase involved in the biosynthesis of thalianol, a tricyclic triterpenoid of unknown function. Overexpression of THAS leads to dwarfing in the aerial tissues of Arabidopsis plants, but increases their root length. THAS is part of a small operon-like cluster of genes (with At5g48000 (THAH) and At5g47990 (THAD)) involved in thalianol metabolism.	THALIANOL SYNTHASE 1 (THAS1)	Low	-1.61178	3.54025e-101	159.625	463.026
AT2G27190	Encodes a root-secreted purple acid phosphatase involved in extracellular phosphate-scavenging.	PURPLE ACID PHOSPHATASE 12 (PAP12)	Medium	-1.60661	0	131.722	380.629
AT3G04030	Homeodomain-like superfamily protein;(source:Araport11)	(MYR2)	Low	-1.60113	5.86798e-28	5.36429	15.4399
AT5G13220	Plants overexpressing At5g13220.3, but not At5g13220.1 showed enhanced insensitivity to MeJa.	JASMONATE-ZIM-DOMAIN PROTEIN 10 (JAZ10)	Medium	-1.5972	1.01832e-60	11.37	32.613
AT1G52400	encodes a member of glycosyl hydrolase family 1, located in inducible ER bodies which were formed after wounding, required in inducible ER body formation The mRNA is cell-to-cell mobile.	BETA GLUCOSIDASE 18 (BGLU18)	Medium	-1.59362	2.01768e-12	1.70353	4.86782
AT1G71520	encodes a member of the DREB subfamily A-5 of ERF/AP2 transcription factor family. The protein contains one AP2 domain. There are 16 members in this subfamily including RAP2.1, RAP2.9 and RAP2.10.		Low	-1.59239	2.57428e-05	1.615	4.61032
AT4G28940	Phosphorylase superfamily protein;(source:Araport11)		Low	-1.58784	1.61267e-166	49.6255	141.424
AT1G31750	proline-rich family protein;(source:Araport11)	GLYCINE AND PROLINE RICH PROTEIN 1 (GPRP1)	Low	-1.58734	1.88815e-05	1.74822	4.98182
AT5G19110	Eukaryotic aspartyl protease family protein;(source:Araport11)		Medium	-1.58483	1.26576e-215	91.9668	261.873
AT1G55120	Encodes a protein with fructan exohydrolase (FEH) activity acting on levan-type fructans (6-FEH, levanase). The enzyme does not have invertase activity.	BETA-FRUCTOFURANOSIDASE 5 (FRUCT5)	Low	-1.58002	2.12151e-40	5.98759	16.9596
AT4G12290	Copper amine oxidase. Induced by ABA and involved in stomatal closure.	COPPER AMINE OXIDASE (CUAO)	High	-1.57787	6.28874e-30	3.72856	10.5717
AT4G34310	alpha/beta-Hydrolases superfamily protein;(source:Araport11)		Low	-1.57394	1.30103e-161	16.6551	47.0219
AT4G38740	Encodes cytosolic cyclophilin ROC1.	ROTAMASE CYP 1 (ROC1)	Low	-1.5736	0	469.13	1325.25
AT2G26370	MD-2-related lipid recognition domain-containing protein;(source:Araport11)		Medium	-1.57007	9.15826e-65	32.1862	90.7352
AT3G47340	encodes a glutamine-dependent asparagine synthetase, the predicted ASN1 peptide contains a purF-type glutamine-binding domain, and is expressed predominantly in shoot tissues, where light has a negative effect on its mRNA accumulation. Expression is induced within 3 hours of dark treatment, in senescing leaves and treatment with exogenous photosynthesis inhibitor. Induction of gene expression was…	GLUTAMINE-DEPENDENT ASPARAGINE SYNTHASE 1 (ASN1)	Medium	-1.56589	4.57389e-181	46.6749	131.137
AT1G13750	Encodes a purple acid phosphatase whose expression is responsive to both phosphate (Pi) and phosphite (Phi) in roots.	PURPLE ACID PHOSPHATASE 1 (PAP1)	Medium	-1.56552	1.38448e-147	33.1663	93.0727
AT1G05100	member of MEKK subfamily	MITOGEN-ACTIVATED PROTEIN KINASE KINASE KINASE 18 (MAPKKK18)	Low	-1.56422	7.64689e-10	2.35393	6.59254
AT3G22235	cysteine-rich TM module stress tolerance protein;(source:Araport11)	CYSTEINE-RICH TRANSMEMBRANE MODULE 8 (ATHCYSTM8)	Medium	-1.56391	0.0028925	1.19237	3.33912
AT1G08920	Encodes ESL1, a transporter for monosaccharides.	ERD (EARLY RESPONSE TO DEHYDRATION) SIX-LIKE 1 (ESL1)	Low	-1.55173	9.61989e-177	39.6021	110.14
AT2G37870	Bifunctional inhibitor/lipid-transfer protein/seed storage 2S albumin superfamily protein;(source:Araport11)		Medium	-1.54911	4.12134e-75	51.241	142.341
AT3G58550	Bifunctional inhibitor/lipid-transfer protein/seed storage 2S albumin superfamily protein;(source:Araport11)	GLYCOSYLPHOSPHATIDYLINOSITOL-ANCHORED LIPID PROTEIN TRANSFER 22 (LTPG22)	Medium	-1.54131	3.80091e-242	174.752	482.921
AT4G23980	Encodes auxin response factor 9 (ARF9). The mRNA is cell-to-cell mobile.	AUXIN RESPONSE FACTOR 9 (ARF9)	Low	-1.53173	4.06488e-136	23.7842	65.2576
AT3G46170	NAD(P)-binding Rossmann-fold superfamily protein;(source:Araport11)		Low	-1.52558	8.62527e-09	2.4915	6.82143
AT4G12350	Encodes a transcriptional regulator that directly activates lignin biosynthesis genes and phenylalanine biosynthesis genes during secondary wall formation.	MYB DOMAIN PROTEIN 42 (MYB42)	Low	-1.51792	6.6196e-06	1.48694	4.03942
AT2G26480	UDP-glucosyl transferase 76D1;(source:Araport11)	UDP-GLUCOSYL TRANSFERASE 76D1 (UGT76D1)	Low	-1.51768	2.97114e-24	6.20261	16.8247
AT2G23790	calcium uniporter (DUF607);(source:Araport11)		Low	-1.51086	1.34246e-196	84.2093	227.651
AT5G42510	Disease resistance-responsive (dirigent-like protein) family protein;(source:Araport11)		Low	-1.51037	6.22096e-71	32.2899	87.3892
AT4G23920	Encodes a protein with UDP-D-glucose 4-epimerase activity. Involved in growth and cell wall carbohydrate biosynthesis.	UDP-D-GLUCOSE/UDP-D-GALACTOSE 4-EPIMERASE 2 (UGE2)	Low	-1.50865	1.9959e-32	8.90325	24.08
AT1G45249	Leucine zipper transcription factor that binds to the abscisic acid (ABA)?responsive element (ABRE) motif in the promoter region of ABA-inducible genes. Enhances drought tolerance in vegetative tissues. Required for normal glucose response. Localized in the nucleus. Expressed constitutively in roots, leaf vascular tissues, and hydathodes or in all tissues under stress conditions. It's phosphoryla…	ABSCISIC ACID RESPONSIVE ELEMENTS-BINDING FACTOR 2 (ABF2)	Low	-1.50551	3.27938e-113	20.2173	54.4313
AT5G02180	Transmembrane amino acid transporter family protein;(source:Araport11)		Low	-1.47884	6.41933e-23	4.64014	12.2942
AT3G08860	Encodes a protein that is predicted to have beta-alanine aminotransferase activity.	PYRIMIDINE 4 (PYD4)	Medium	-1.47634	1.17781e-28	6.50704	17.1445
AT1G32970	Subtilisin-like serine endopeptidase family protein;(source:Araport11)		High	-1.47616	3.46636e-28	5.50096	14.5089
AT4G12500	Bifunctional inhibitor/lipid-transfer protein/seed storage 2S albumin superfamily protein;(source:Araport11)		Low	-1.47558	3.90013e-08	3.66563	9.63491
AT4G32480	sugar phosphate exchanger, putative (DUF506);(source:Araport11)		Low	-1.47151	3.53753e-200	112.565	296.166
AT1G02205	Expression of the CER1 gene associated with production of stem epicuticular wax and pollen fertility. Biochemical studies showed that cer1 mutants are blocked in the conversion of stem wax C30 aldehydes to C29 alkanes, and they also lack the secondary alcohols and ketones. These suggested the CER1 protein is an aldehyde decarbonylase, but the exact molecular function of this protein remains to be…	ECERIFERUM 1 (CER1)	Low	-1.46821	7.898e-10	1.22917	3.21823
AT1G60630	Leucine-rich repeat protein kinase family protein;(source:Araport11)		Low	-1.46656	7.36291e-09	1.38619	3.63498
AT3G19970	alpha/beta-Hydrolases superfamily protein;(source:Araport11)		Medium	-1.46513	1.82999e-64	11.5503	30.3062
AT1G52660	P-loop containing nucleoside triphosphate hydrolases superfamily protein;(source:Araport11)		Low	-1.45748	2.84833e-31	9.36674	24.3902
AT5G51500	Plant invertase/pectin methylesterase inhibitor superfamily;(source:Araport11)		Low	-1.45468	1.0349e-27	7.16752	18.6744
AT1G73810	Core-2/I-branching beta-1,6-N-acetylglucosaminyltransferase family protein;(source:Araport11)		Medium	-1.45258	6.77783e-21	7.46075	19.4085
AT1G71130	encodes a member of the ERF (ethylene response factor) subfamily B-5 of ERF/AP2 transcription factor family. The protein contains one AP2 domain. There are 7 members in this subfamily.	CYTOKININ RESPONSE FACTOR 8 (CRF8)	Medium	-1.44413	6.24594e-58	26.1096	67.3718
AT3G51450	Calcium-dependent phosphotriesterase superfamily protein;(source:Araport11)		Medium	-1.44295	3.62967e-52	20.4773	52.7354
AT1G34540	member of CYP94D	CYTOCHROME P450, FAMILY 94, SUBFAMILY D, POLYPEPTIDE 1 (CYP94D1)	Medium	-1.44057	6.38618e-16	4.11375	10.5851
AT4G01600	GRAM domain family protein;(source:Araport11)		Low	-1.43929	4.17872e-16	5.82265	15.0032
AT3G48344	This gene encodes a small protein and has either evidence of transcription or purifying selection.		Medium	-1.43771	1.65885e-06	3.36714	8.70186
AT1G70900	hypothetical protein;(source:Araport11)		Low	-1.43236	6.55944e-97	42.3755	108.546
AT5G63680	Pyruvate kinase family protein;(source:Araport11)		Low	-1.42409	4.22382e-282	97.9093	249.27
AT3G44770	transmembrane protein, putative (DUF626);(source:Araport11)		Low	-1.41311	6.07769e-06	0.997711	2.53363
AT4G13430	Encodes a methylthioalkylmalate isomerase involved in glucosinolate biosynthesis.	ISOPROPYL MALATE ISOMERASE LARGE SUBUNIT 1 (IIL1)	Low	-1.40958	8.06678e-273	251.034	632.865
AT1G35910	Haloacid dehalogenase-like hydrolase (HAD) superfamily protein;(source:Araport11)	TREHALOSE-6-PHOSPHATE PHOSPHATASE D (TPPD)	Medium	-1.40223	6.89155e-22	6.48447	16.2685
AT1G32900	UDP-Glycosyltransferase superfamily protein;(source:Araport11)	GRANULE BOUND STARCH SYNTHASE 1 (GBSS1)	Medium	-1.39714	6.10739e-09	2.65618	6.633
AT1G72830	Encodes a subunit of CCAAT-binding complex, binds to CCAAT box motif present in some plant promoter sequences. One of three members of this class (HAP2A, HAP2B, HAP2C), it is expressed in vegetative and reproductive tissues. Expression is upregulated in the shoot of cax1/cax3 mutant.	NUCLEAR FACTOR Y, SUBUNIT A3 (NF-YA3)	Low	-1.39387	1.32826e-58	11.7539	29.3092
AT1G13420	Encodes a sulfotransferase. Unlike the related ST4A protein (At2g14920), in vitro experiments show that this enzyme does not act brassinosteroids. ST4B is expressed in the roots and transcript levels rise in response to cytokinin treatment.	SULFOTRANSFERASE 4B (ST4B)	Low	-1.39022	1.40793e-128	73.3063	182.338
AT5G45350	proline-rich family protein;(source:Araport11)	GLYCINE AND PROLINE RICH PROTEIN 2 (GPRP2)	Low	-1.38639	5.0674e-102	27.1291	67.3026
AT2G36650	CHUP1-like protein;(source:Araport11)		Low	-1.38491	6.49962e-16	6.56148	16.2397
AT2G43535	Encodes a defensin-like (DEFL) family protein.		Medium	-1.38318	1.16027e-242	1427.29	3533.35
AT1G22410	Class-II DAHP synthetase family protein;(source:Araport11)		Low	-1.38214	0	293.144	725.173
AT2G21400	A member of SHI gene family. Arabidopsis thaliana has ten members that encode proteins with a RING finger-like zinc finger motif. Despite being highly divergent in sequence, many of the SHI-related genes are partially redundant in function and synergistically promote gynoecium, stamen and leaf development in Arabidopsis.	SHI-RELATED SEQUENCE3 (SRS3)	Medium	-1.37912	1.96586e-05	2.59642	6.3874
AT3G01900	member of CYP94B	CYTOCHROME P450, FAMILY 94, SUBFAMILY B, POLYPEPTIDE 2 (CYP94B2)	Medium	-1.37677	5.04105e-22	5.95406	14.6724
AT5G14650	Encodes a cell wall localized endo-polygalacturonase.	(PGLR)	Low	-1.37128	2.33122e-13	4.17247	10.2297
AT4G14070	Plastidic acyl activating enzyme involved in the elongation of exogenous medium-chain fatty acids to 16- and 18-carbon fatty acids.	ACYL-ACTIVATING ENZYME 15 (AAE15)	Medium	-1.3708	5.65489e-99	23.615	57.9212
AT4G22590	Haloacid dehalogenase-like hydrolase (HAD) superfamily protein;(source:Araport11)	TREHALOSE-6-PHOSPHATE PHOSPHATASE G (TPPG)	Low	-1.36721	2.26592e-108	43.5416	106.558
AT1G34520	MBOAT (membrane bound O-acyl transferase) family protein;(source:Araport11)		Medium	-1.36701	9.8052e-13	6.34044	15.5087
AT3G50290	HXXXD-type acyl-transferase family protein;(source:Araport11)		Low	-1.36575	7.92388e-07	1.91555	4.69735
AT2G34850	NAD(P)-binding Rossmann-fold superfamily protein;(source:Araport11)	MATERNAL EFFECT EMBRYO ARREST 25 (MEE25)	Low	-1.36503	3.44545e-05	1.08318	2.63612
AT4G21470	Bifunctional enzyme that catalyzes hydrolysis of FMN to riboflavin, and phosphorylation of riboflavin to FMN. The mRNA is cell-to-cell mobile.	RIBOFLAVIN KINASE/FMN HYDROLASE (FMN/FHY)	Low	-1.36133	1.13118e-107	47.6453	116.085
AT1G55700	Cysteine/Histidine-rich C1 domain family protein;(source:Araport11)		Medium	-1.35564	1.44607e-07	1.62722	3.95196
AT3G48343	hypothetical protein;(source:Araport11)		Medium	-1.35427	0.000502468	2.8856	6.98438
AT5G16486	RNA-directed DNA polymerase (reverse transcriptase)-related family protein;(source:Araport11)		Low	-1.3537	0.041196	1.02499	2.44894
AT2G37280	Encodes an ATP-binding cassette (ABC) transporter. Expressed in the vascular tissue of primary stem.	ATP-BINDING CASSETTE G33 (ABCG33)	Low	-1.35215	1.38382e-88	13.0797	31.6386
AT3G56090	Encodes FERRITIN 3, AtFER3. Ferritins are a class of 24-mer multi-meric proteins found in all kingdoms of life. Function as the main iron store in mammals. Evidence suggests that Arabidopsis ferritins are essential to protect cells against oxidative damage, but they do not constitute the major iron pool.	FERRITIN 3 (FER3)	Low	-1.35161	2.6049e-119	58.6214	141.909
AT3G20460	Major facilitator superfamily protein;(source:Araport11)		Low	-1.35027	6.76248e-28	8.10535	19.6179
AT2G36390	Encodes a starch branching enzyme (EC.2.4.1.18) similar to SBE2 from maize and rice. Expressed throughout plant tissues. The mRNA is cell-to-cell mobile.	STARCH BRANCHING ENZYME 2.1 (SBE2.1)	Medium	-1.35021	4.46367e-150	46.7715	113.189
AT1G29395	Integral membrane protein in the inner envelope of chloroplasts. Provide freezing tolerance. Expression is induced by short-term cold-treatment, water deprivation, and abscisic acid treatment. involved in response to salt tolerance	COLD REGULATED 314 INNER MEMBRANE 1 (COR413IM1)	Low	-1.34853	0.00967137	0.893587	2.15519
AT3G58720	RING/U-box superfamily protein;(source:Araport11)		Low	-1.34617	2.56844e-14	6.71005	16.146
AT3G54440	glycoside hydrolase family 2 protein;(source:Araport11)		Low	-1.34485	1.1515e-146	34.4862	83.1137
AT3G44870	Encodes a protein with 93% identity to a farnesoic acid methyl transferase. SABATH family methyltransferase.	FARNESOIC ACID METHYL TRANSFERASE-LIKE (FAMT-L)	Medium	-1.33904	1.4812e-26	15.3209	36.7114
AT3G19390	Granulin repeat cysteine protease family protein;(source:Araport11)		Low	-1.33838	5.3012e-203	102.744	246.447
AT5G55090	member of MEKK subfamily	MITOGEN-ACTIVATED PROTEIN KINASE KINASE KINASE 15 (MAPKKK15)	Low	-1.33828	7.70477e-16	5.41164	12.9661
AT4G12090	Cornichon family protein;(source:Araport11)		Low	-1.33802	6.40839e-45	30.4028	72.9572
AT4G36870	Encodes a member of the BEL family of homeodomain proteins. Plants doubly mutant for saw1/saw2 (blh2/blh4) have serrated leaves. BP is expressed in the serrated leaves, therefore saw1/saw2 may act redundantly to repress BP in leaves. Regulates together with BLH4 demethylesterification of homogalacturonan in seed mucilage.	BEL1-LIKE HOMEODOMAIN 2 (BLH2)	Low	-1.33699	3.88935e-17	2.4993	5.99418
AT3G10420	P-loop containing nucleoside triphosphate hydrolases superfamily protein;(source:Araport11)	SEEDLING PLASTID DEVELOPMENT 1 (SPD1)	Low	-1.33419	8.81723e-84	18.2078	43.5846
AT5G66700	Encodes a homeodomain protein. Member of HD-ZIP 1 family, most closely related to HB5. AtHB53 is auxin-inducible and its induction is inhibited by cytokinin, especially in roots therefore may be involved in root development.	HOMEOBOX 53 (HB53)	Low	-1.33244	1.71859e-07	3.78	9.06599
AT5G49630	Is a high affinity amino acid transporter capable of transporting aspartate and tryptophan. May be involved in the amino acid uptake from xylem.	AMINO ACID PERMEASE 6 (AAP6)	Low	-1.33238	7.38995e-36	10.4484	24.9485
AT3G08510	Phosphoinositide-specific phospholipase C (PI-PLC), catalyzes hydrolysis of phosphatidylinositol 4,5-bisphosphate into inositol 1,4,5-trisphosphate and diacylglycerol. It is involved in auxin biosynthesis and signaling, modulating development of both male and female gametophytes. It also regulates MAMP-triggered immunity by modulating ROS production.	PHOSPHOLIPASE C 2 (PLC2)	Low	-1.32965	3.44526e-295	120.577	287.582
AT3G56380	response regulator 17	RESPONSE REGULATOR 17 (RR17)	Low	-1.32804	0.000586767	2.72682	6.45491
AT3G14020	nuclear factor Y, subunit A6;(source:Araport11)	NUCLEAR FACTOR Y, SUBUNIT A6 (NF-YA6)	Low	-1.32492	1.41826e-13	3.83582	9.10281
AT5G57123	hypothetical protein;(source:Araport11)		Low	-1.32104	0.00624908	1.72845	4.13695
AT4G03960	Encodes an atypical dual-speci&#64257;city phosphatase involved in the negative regulation of defense response to a bacterial pathogen, P. syringae pv. tomato.	PLANT AND FUNGI ATYPICAL DUAL-SPECI&#64257;CITY PHOSPHATASE 4 (PFA-DSP4)	Medium	-1.31346	5.84231e-62	41.1191	96.941
AT5G19430	Encodes a C3HC4-type RING finger E3 ubiquitin ligase of the RING/U-box superfamily whose expression is responsive to both phosphate (Pi) and phosphite (Phi) in both roots and shoots.	(C3HC4)	Low	-1.31229	7.12196e-62	20.4499	48.1512
AT1G66280	Glycosyl hydrolase superfamily protein;(source:Araport11)	(BGLU22)	Low	-1.31114	0	695.961	1638.83
AT1G51340	Encodes a root citrate transporter which together with the root malate transporter ALMT1 are the primary mechanism of aluminum tolerance.	MULTI-DRUG AND TOXIC COMPOUND EXTRUSION (MATE)	Low	-1.30679	6.89565e-13	3.0586	7.20282
AT5G20140	Encodes a haem-binding protein, HBP5. HBP5 binds haem and interacts with the haem oxygenase, HY1. Disrupting the binding of HBP5 to HY1 leads to oxidative stress.	HAEM-BINDING PROTEIN 5 (HBP5)	Low	-1.29924	3.66889e-16	6.26001	14.611
AT5G01790	hypothetical protein;(source:Araport11)		Low	-1.29428	2.58536e-08	3.71867	8.61841
AT3G07935	None;(source:Araport11)		Medium	-1.28784	0.0346203	2.62827	6.14781
AT3G02980	Encodes MEIOTIC CONTROL OF CROSSOVERS1 (MCC1), a GCN5-related histone N-acetyltransferase. MCC1 appeared to be required in meiosis for normal chiasma number and distribution and for chromosome segregation. Activation tagging line has increased level of histone H3 acetylation.	MEIOTIC CONTROL OF CROSSOVERS1 (MCC1)	Low	-1.28369	1.0854e-13	4.80919	11.1352
AT5G47740	Adenine nucleotide alpha hydrolases-like superfamily protein;(source:Araport11)		Low	-1.27783	1.03787e-41	35.2151	81.0013
AT5G17350	PADRE protein up-regulated after infection by S. sclerotiorum.		Medium	-1.27742	2.38861e-09	4.88532	11.2155
AT3G06962	other_RNA;(source:Araport11)		Low	-1.27733	0.0367544	3.87352	8.91033
AT4G13395	ROTUNDIFOLIA like 12;(source:Araport11)	ROTUNDIFOLIA LIKE 12 (RTFL12)	Medium	-1.27522	0.0150856	1.23905	2.85049
AT3G13610	Encodes a Fe(II)- and 2-oxoglutarate-dependent dioxygenase family gene F6'H1. Mutations in this gene compromise iron uptake and the production of fluorescent phenolics involved in Fe uptake. The mRNA is cell-to-cell mobile.	(F6'H1)	Low	-1.27472	4.3669e-128	81.6217	187.323
AT5G07460	ubiquitous enzyme that repairs oxidatively damaged proteins. Methionine sulfoxide reductase activity. Mutant lacking reductase activity showed increased protein oxidation, nitration and glycation of specific amino acid residues during darkness.	PEPTIDEMETHIONINE SULFOXIDE REDUCTASE 2 (PMSR2)	Low	-1.27092	4.88565e-119	82.4912	188.908
AT3G12220	serine carboxypeptidase-like 16;(source:Araport11)	SERINE CARBOXYPEPTIDASE-LIKE 16 (scpl16)	Low	-1.26979	2.89027e-12	3.91239	8.9315
AT3G61880	Encodes a cytochrome p450 monooxygenase. Overexpression of this gene allows fruit growth independently of fertilization. The gene is normally expressed only in floral organs(during the Arabidopsis stage 14 flower) and in the funiculus at anthesis.	CYTOCHROME P450 78A9 (CYP78A9)	Low	-1.26843	1.5562e-05	1.48124	3.39987
AT2G39780	Encodes the main endoribonuclease activity in plant cells and localizes to the endoplasmic reticulum (ER), ER-derived structures, and vacuoles. It is essential for normal ribosomal RNA recycling. The mRNA is cell-to-cell mobile.	RIBONUCLEASE 2 (RNS2)	Low	-1.26763	5.89202e-108	114.847	262.48
AT2G37290	Ypt/Rab-GAP domain of gyp1p superfamily protein;(source:Araport11)		Low	-1.2676	5.31004e-23	4.06161	9.27008
AT2G38110	bifunctional sn-glycerol-3-phosphate 2-O-acyltransferase/phosphatase. Involved in cutin assembly.	GLYCEROL-3-PHOSPHATE SN-2-ACYLTRANSFERASE 6 (GPAT6)	Low	-1.25935	2.57997e-47	14.9816	34.0704
AT3G21520	Encodes a protein is directly or indirectly involved in membrane fission during breakdown of the ER and the tonoplast during leaf senescence and in membrane fusion during vacuole biogenesis in roots. The mRNA is cell-to-cell mobile.	DUF679 DOMAIN MEMBRANE PROTEIN 1 (DMP1)	Medium	-1.2592	0.00172397	1.97756	4.46987
AT3G51860	cation exchanger 3;(source:Araport11)	CATION EXCHANGER 3 (CAX3)	Low	-1.25829	1.67926e-114	64.989	147.426
AT1G23200	ProPME pectin methyl esterase involved in embryo development.	HIGHLY METHYL ESTERIFIED SEEDS (HMS)	Low	-1.25643	0.0022087	0.819201	1.85482
AT2G04170	TRAF-like family protein;(source:Araport11)		Low	-1.25642	5.16336e-158	74.562	168.94
AT3G16410	Encodes a nitrile-specifier protein NSP4. NSP4 is one out of five (At3g16400/NSP1, At2g33070/NSP2, At3g16390/NSP3, At3g16410/NSP4 and At5g48180/NSP5) A. thaliana epithiospecifier protein (ESP) homologues that promote simple nitrile, but not epithionitrile or thiocyanate formation. The mRNA is cell-to-cell mobile.	NITRILE SPECIFIER PROTEIN 4 (NSP4)	Low	-1.25638	5.04945e-203	108.019	244.884
AT3G48346	This gene encodes a small protein and has either evidence of transcription or purifying selection.		Medium	-1.255	0.000467858	3.36443	7.56846
AT4G27480	Core-2/I-branching beta-1,6-N-acetylglucosaminyltransferase family protein;(source:Araport11)		Low	-1.25266	1.16678e-19	5.6348	12.7425
AT3G05858	hypothetical protein;(source:Araport11)		Low	-1.25022	7.29122e-05	4.11119	9.27758
AT1G57570	Mannose-binding lectin superfamily protein;(source:Araport11)		Low	-1.24227	5.88613e-12	3.07772	6.9272
[truncated: 208 more rows]
