# Supplementary material for: Comparative functional analyses of PHR1, PHL1, and PHL4 transcription factors in regulating Arabidopsis responses to phosphate starvation
Source: Front Plant Sci. 2024 Apr 19;15:1379562. doi: 10.3389/fpls.2024.1379562 (PMC11066281; doi:10.3389/fpls.2024.1379562)
Supplement: Supplementary Table 5 — The PHL4 OX-affected genes under Pi sufficiency. [file Table_5.xlsx]

## Sheet: Supplementary Table 5
Supplementary Table 5. PHL4 OX-affected genes under Pi sufficiency. Log2FC was obtained from the fold change between Pi-sufficient PHL4 OX and WT in a Log2 manner. PHL4 OX_+Pi_TPM and WT_+Pi_TPM refer to the TPM value of the PSI genes in Pi-sufficient PHL4 OX and WT, respectively. Fold change ≥ 1.5 and FDR < 0.05 was used as the significant cutoff.
AGI	Gene Model Description	Primary Gene Symbol	Log2FC	FDR	PHL4 OX_+Pi_TPM	WT_+Pi_TPM
AT4G28520	Encodes a 12S seed storage protein that is tyrosine-phosphorylated and its phosphorylation state is modulated in response to ABA in Arabidopsis thaliana seeds.	CRUCIFERIN 3 (CRU3)	11.3065	3.12e-26	85.9032	0.0315866
AT1G68250	hypothetical protein;(source:Araport11)		11.1277	4.49e-26	164.857	0.0690141
AT2G01422	other_RNA;(source:Araport11)		10.9097	3.92e-25	147.438	0.0710829
AT2G28490	RmlC-like cupins superfamily protein;(source:Araport11)		10.2779	1.06e-16	11.7248	0
AT5G54740	seed storage albumin 5;(source:Araport11)	SEED STORAGE ALBUMIN 5 (SESA5)	10.1663	2.28e-14	23.29	0
AT3G22640	cupin family protein;(source:Araport11)	(PAP85)	9.94853	1.39e-15	9.78718	0
AT5G44120	Encodes a 12S seed storage protein. The Landsberg erecta genome contains another copy of 12S globulin gene, CRA2, which is located tandemly with CRA1. Protein is tyrosine-phosphorylated and its phosphorylation state is modulated in response to ABA in Arabidopsis thaliana seeds.	CRUCIFERINA (CRA1)	9.66943	1.08e-44	133.083	0.152111
AT2G21490	dehydrin LEA;(source:Araport11)	DEHYDRIN LEA (LEA)	9.13973	4.69e-13	11.0022	0
AT5G35660	Glycine-rich protein family;(source:Araport11)		9.06797	9.75e-13	7.05098	0
AT3G30720	QQS is an orphan gene that arose recently in the Arabidopsis thaliana lineage. It was first identified in a screen for genes with altered expression pattern in SS3 mutants which make an abundance of starch. Overexpression of QQS in Arabidopsis increases protein content and decreases total starch content. Thus it appears to function to modulate carbon/nitrogen allocation in Arabidopsis. Over expre…	QUA-QUINE STARCH (QQS)	8.98485	2.11e-41	112.325	0.206464
AT2G20400	MYB-CC transcription factor. PHL4 is related to PHR1 (which regulates plant Pi starvation response) but it does not seem to have a significant role in Pi starvation.	PHR1-LIKE 4 (PHL4)	8.84445	0	4912.71	9.94611
AT5G22470	PARP3 is one of three canonical PARPs in Arabidopsis.	POLY(ADP-RIBOSE) POLYMERASE 3 (PARP3)	8.38592	3.05e-11	3.86109	0.010059
AT1G65090	nucleolin;(source:Araport11)		8.31058	1.09e-10	3.51369	0
AT3G22500	late embryogenesis abundant (LEA) protein	LATE EMBRYOGENESIS ABUNDANT PROTEIN ECP31 (ATECP31)	7.95478	1.31e-09	3.76275	0
AT1G60090	beta glucosidase 4;(source:Araport11)	BETA GLUCOSIDASE 4 (BGLU4)	7.92787	2.52e-09	2.29363	0
AT4G16160	Homologous to pea OEP16 and barley pPORA (OEP16), a member of Arabidopsis OEP16 family. Two OEP16 genes are closely related to each other and are conserved in all land plants, OEP16-2, also named OEP16-S, and OEP16-1 (renamed OEP16-L) are result of the gene duplication event that occurred prior to divergence of bryophytes and seed plants. Predominantly expressed in seed and is not inducible by co…	(ATOEP16-2)	7.85129	2.08e-09	4.81625	0
AT4G09600	One of GASA gene family which is related to a GA-stimulated transcript (GAST) from tomato.	GAST1 PROTEIN HOMOLOG 3 (GASA3)	7.58042	1.12e-08	5.02667	0
AT3G54700	Encodes Pht1;7, a member of the Pht1 family of phosphate transporters which include: Pht1;1/At5g43350, Pht1;2/At5g43370, Pht1;3/At5g43360, Pht1;4/At2g38940, Pht1;5/At2g32830, Pht1;6/At5g43340, Pht1;7/At3g54700, Pht1;8/At1g20860, Pht1;9/At1g76430 (Plant Journal 2002, 31:341).	PHOSPHATE TRANSPORTER 1;7 (PHT1;7)	7.35701	4.56e-08	1.37635	0
AT2G28850	member of CYP710A	CYTOCHROME P450, FAMILY 710, SUBFAMILY A, POLYPEPTIDE 3 (CYP710A3)	7.34455	1.71e-08	3.38346	0.0179742
AT1G05510	Protein is tyrosine-phosphorylated and its phosphorylation state is modulated in response to ABA in Arabidopsis thaliana seeds.	OIL BODY-ASSOCIATED PROTEIN 1A (OBAP1A)	7.29338	6.39e-08	2.69023	0
AT1G75830	Predicted to encode a PR (pathogenesis-related) protein. Belongs to the plant defensin (PDF) family with the following members: At1g75830/PDF1.1, At5g44420/PDF1.2a, At2g26020/PDF1.2b, At5g44430/PDF1.2c, At2g26010/PDF1.3, At1g19610/PDF1.4, At1g55010/PDF1.5, At2g02120/PDF2.1, At2g02100/PDF2.2, At2g02130/PDF2.3, At1g61070/PDF2.4, At5g63660/PDF2.5, At2g02140/PDF2.6, At5g38330/PDF3.1 and At4g30070/PDF…	LOW-MOLECULAR-WEIGHT CYSTEINE-RICH 67 (LCR67)	7.20973	1.45e-07	5.72511	0
AT3G09922	Encodes a gene product whose expression is responsive to both phosphate (Pi) and phosphite (Phi) in both roots and shoots.	INDUCED BY PHOSPHATE STARVATION1 (IPS1)	7.17332	1.87e-101	615.991	3.96854
AT1G29100	Heavy metal transport/detoxification superfamily protein;(source:Araport11)	HEAVY METAL ASSOCIATED PROTEIN 7 (ATHMP07)	7.10988	5.68e-08	4.52352	0.0285373
AT1G04560	AWPM-19-like family protein;(source:Araport11)		7.03039	6.64e-15	13.9735	0.0998064
AT5G24180	Lipase class 3-related protein;(source:Araport11)		6.92179	1.61e-07	3.51827	0.0250492
AT3G54940	Papain family cysteine protease;(source:Araport11)		6.81888	2.3e-31	16.1353	0.133141
AT4G25140	Encodes oleosin1, a protein found in oil bodies, involved in seed lipid accumulation. Suppression of OLEO1 (and OLEO2) resulted in an aberrant phenotype of embryo cells that contain unusually large oilbodies that are not normally observed in seeds. Changes in the size of oilbodies caused disruption of storage organelles, altering accumulation of lipids and proteins and causing delay in germinatio…	OLEOSIN 1 (OLEO1)	6.77615	1.68e-13	11.0358	0.0933694
AT2G21900	member of WRKY Transcription Factor; Group II-c	WRKY DNA-BINDING PROTEIN 59 (WRKY59)	6.75483	1.65e-06	1.87163	0
AT1G68050	Encodes FKF1, a flavin-binding kelch repeat F box protein, is clock-controlled, regulates transition to flowering. Forms a complex with GI on the CO promoter to regulate CO expression.	FLAVIN-BINDING, KELCH REPEAT, F BOX 1 (FKF1)	6.73377	6.06e-48	16.452	0.143895
AT2G34317	avirulence induced family protein;(source:Araport11)		6.68388	5.59e-07	4.64948	0.0390329
AT3G25240	sulfate/thiosulfate import ATP-binding protein, putative (DUF506);(source:Araport11)		6.68382	5.43e-26	16.7325	0.151721
AT5G55240	Catalyze hydroperoxide-dependent mono-oxygenation reactions. Require calcium for peroxygenase activity. Probably deeply buried in lipid droplets or microsomes.	ARABIDOPSIS THALIANA PEROXYGENASE 2 (ATPXG2)	6.64778	4.52e-06	1.69867	0
AT3G51810	Encodes a ABA-inducible protein that accumulates during seed maturation, in parallel with its corresponding mRNA but with a 3 d delay. During germination, AtEm1 protein undergoes two successive cleavages before being degraded. Both proteins are more stable than the corresponding mRNA. The gene can be activated by the basic leucine zipper transcription factor ABI5. Expressed predominantly in prova…	LATE EMBRYOGENESIS ABUNDANT 1 (EM1)	6.60298	8.52e-17	12.8017	0.122205
AT5G55410	Bifunctional inhibitor/lipid-transfer protein/seed storage 2S albumin superfamily protein;(source:Araport11)		6.5004	2.18e-06	3.54766	0.0337984
AT3G22490	Atrab28 plays a role in the ion cell balance during late embryogenesis and germination.	RESPONSIVE TO ABSCISIC ACID 28 (ATRAB28)	6.46383	7.1e-06	1.48653	0
AT3G28510	P-loop containing nucleoside triphosphate hydrolases superfamily protein;(source:Araport11)		6.40597	1.07e-05	0.727676	0
AT2G41260	Late-embryogenesis-abundant gene. Involved in the acquisition of desiccation tolerance during late phase of embryogenesis.	(M17)	6.37838	1.17e-15	8.90146	0.0993239
AT1G48130	encodes a protein similar to the 1-cysteine (1-Cys) peroxiredoxin family of antioxidants. Expression is limited to seed (aleurone and embryo) and is not induced by ABA or drought.	1-CYSTEINE PEROXIREDOXIN 1 (PER1)	6.35799	6.21e-24	23.6003	0.267099
AT5G44310	Late embryogenesis abundant protein (LEA) family protein;(source:Araport11)		6.33598	5.14e-15	6.6118	0.0759585
AT1G77950	Cooperates with the histone mark reader EBS to modulate seed germination under high temperature.	AGAMOUS-LIKE 67 (AGL67)	6.32105	2.01e-05	0.953219	0
AT2G23240	AtMT4b is a member of Type 4 metallothionein (MT) genes. It is involved in the early develoment of the embryo and in the accumulation of metal ions especially Zn in the seeds.	ARABIDOPSIS THALIANA METALLOTHIONEIN 4B (ATMT4B)	6.19495	7.15e-06	4.00676	0.0471711
AT1G10875	core-2/I-branching beta-1,6-N-acetylglucosaminyltransferase family protein;(source:Araport11)		6.09812	4.54e-05	1.12526	0
AT1G27461	Nuclear localized protein involved in osmotic stress tolerance.	DROUGHT RESPONSE GENE (DRG)	6.02092	1.56e-05	1.64528	0.0218696
AT1G77210	AtSTP14 belongs to the family of sugar transport proteins (AtSTPs)in volved in monosaccharide transport. Heterologous expression in yeast revealed that AtSTP14 is the transporter specifc for galactose and does not transport other monosaccharides such as glucose or fructose.	SUGAR TRANSPORT PROTEIN 14 (STP14)	5.92748	2.49e-13	3.04657	0.0466698
AT2G15010	Predicted to encode a PR (pathogenesis-related) protein. Belongs to the plant thionin (PR-13) family with the following members: At1g66100, At5g36910, At1g72260, At2g15010, At1g12663, At1g12660.		5.91603	2.49e-05	2.80965	0.0401356
AT1G27990	transmembrane protein;(source:Araport11)		5.912	2.5e-05	2.17613	0.0311919
AT1G58300	Encodes a member (HO4) of the heme oxygenase family.	HEME OXYGENASE 4 (ho4)	5.89703	0.000118496	0.813941	0
AT2G42560	late embryogenesis abundant domain-containing protein / LEA domain-containing protein;(source:Araport11)	LATE EMBRYOGENESIS ABUNDANT 25 (LEA25)	5.8915	2.7e-22	5.82213	0.0913719
AT2G36780	UDP-Glycosyltransferase superfamily protein;(source:Araport11)		5.87822	0.000279203	0.487245	0
AT2G04190	TRAF-like family protein;(source:Araport11)		5.8608	3.54e-05	1.1286	0.0167714
AT1G54860	Glycoprotein membrane precursor GPI-anchored;(source:Araport11)		5.84899	0.00016352	0.909054	0
AT2G18540	RmlC-like cupins superfamily protein;(source:Araport11)		5.58918	6.83e-09	1.8058	0.0348152
AT3G60415	phosphoglycerate mutase family protein;(source:Araport11)		5.56323	0.000615588	0.809008	0
AT3G56350	Iron/manganese superoxide dismutase family protein;(source:Araport11)		5.55911	3.69e-06	3.0406	0.0601618
AT1G73190	Moves to the Protein Storage Vacuole in a Golgi independent manner	(TIP3;1)	5.55433	2.23e-16	7.28619	0.144989
AT1G71250	GDSL-motif esterase/acyltransferase/lipase. Enzyme group with broad substrate specificity that may catalyze acyltransfer or hydrolase reactions with lipid and non-lipid substrates.		5.55368	0.000552774	0.614931	0
AT5G40420	Encodes oleosin2, a protein found in oil bodies, involved in seed lipid accumulation. Suppression of OLEO1 (and OLEO2) resulted in an aberrant phenotype of embryo cells that contain unusually large oilbodies that are not normally observed in seeds. Changes in the size of oilbodies caused disruption of storage organelles, altering accumulation of lipids and proteins and causing delay in germinatio…	OLEOSIN 2 (OLEO2)	5.44092	2.42e-32	18.5978	0.398341
AT2G45135	RING/U-box superfamily protein;(source:Araport11)		5.44032	0.000897583	0.617323	0
AT4G31830	transmembrane protein;(source:Araport11)		5.43463	0.000942228	1.16816	0
AT5G09970	Member of CYP78A family. Paralog of CYP78A5 and appears to function in a shoot meristem maintainence pathway with LAMP1 that parallels AMP1/CYP87A5.	CYTOCHROME P450, FAMILY 78, SUBFAMILY A, POLYPEPTIDE 7 (CYP78A7)	5.42675	0.00121196	0.334822	0
AT3G58450	USP domain containing protein, member of the universal stress protein family, regulated by ABA and possibly regulated by the ABA-dependent transcription factor AREB/ABF. Involved in the regulation of seed germination.	UNIVERSAL STRESS PROTEIN (USP)	5.36887	6.8e-08	4.95916	0.111987
AT1G23070	organic solute transporter ostalpha protein (DUF300);(source:Araport11)		5.34871	0.000291387	0.91317	0.0193398
AT2G46880	purple acid phosphatase 14;(source:Araport11)	PURPLE ACID PHOSPHATASE 14 (PAP14)	5.30778	0.00153132	0.4012	0
AT1G70840	MLP-like protein 31;(source:Araport11)	MLP-LIKE PROTEIN 31 (MLP31)	5.30372	0.000553846	1.70341	0.037233
AT1G01680	plant U-box 54;(source:Araport11)	PLANT U-BOX 54 (PUB54)	5.30362	1.65e-05	2.02885	0.0480831
AT4G18690	delay of germination protein;(source:Araport11)		5.25544	0.00212883	0.616487	0
AT4G05905	None;(source:Araport11)		5.24709	0.00192291	3.20817	0
AT4G28420	Tyrosine transaminase family protein;(source:Araport11)		5.23745	0.00216188	0.385395	0
AT5G16960	Zinc-binding dehydrogenase family protein;(source:Araport11)		5.22615	0.00354878	0.420876	0
AT3G21720	Encodes a glyoxylate cycle enzyme isocitrate lyase (ICL) involved in salt tolerance.	ISOCITRATE LYASE (ICL)	5.20142	2.1e-54	176.202	4.45779
AT4G25580	CAP160 protein;(source:Araport11)		5.18852	6.58e-21	4.43564	0.113077
AT2G40220	Encodes a member of the DREB subfamily A-3 of ERF/AP2 transcription factor family (ABI4). The protein contains one AP2 domain. There is only one member in this family. Involved in abscisic acid (ABA) signal transduction, ABA-mediated glucose response, and hexokinase-dependent sugar responses. Acts downstream of GUN1 in retrograde signaling. Expressed most abundantly in developing siliques and to …	ABA INSENSITIVE 4 (ABI4)	5.16865	0.00274936	0.451518	0
AT1G54870	ChlADR is an aldehyde reductase that catalyzes the reduction of the aldehyde carbonyl groups on saturated and alpha,beta-unsaturated aldehydes with more than 5 carbons in vitro. The N-terminal region of this protein directs GFP to the chloroplast where where ChlADR likely helps to maintain the photosynthetic process by detoxifying reactive carbonyls formed during lipid peroxidation. In addition, …		5.15925	5.48e-42	15.9414	0.41502
AT5G22460	alpha/beta-Hydrolases superfamily protein;(source:Araport11)		5.14657	4.64e-18	5.41945	0.14235
AT4G10020	Encodes a putative hydroxysteroid dehydrogenase (HSD). Genes that encode HSD include: At5g50600 and At5g50700 (HSD1), At3g47350(HSD2), At3g47360(HSD3), At5g50590 and At5g50690(HSD4), At5g50770(HSD6) (Plant Cell Physiology 50:1463). Two copies of HSD1 and HSD4 exist due to a gene duplication event. In Plant Physiology 145:87, At5g50690 is HSD7, At4g10020 is HSD5.	HYDROXYSTEROID DEHYDROGENASE 5 (HSD5)	5.0964	0.00354441	0.379665	0
AT1G06883	None;(source:Araport11)		5.05272	0.00103218	1.05762	0.0275126
AT3G20210	Encodes a vacuolar processing enzyme with caspase-1-like activity that is specifically expressed in inner integument of developing seeds. Mutants display abnormal seed coat development. It is speculated to be involved in cell death of limited cell layers, the purpose of which is to form a seed coat.	DELTA VACUOLAR PROCESSING ENZYME (DELTA-VPE)	5.03098	5.15e-16	4.54053	0.129044
AT1G01355	Putative endonuclease or glycosyl hydrolase;(source:Araport11)		5.02803	0.00490018	0.624473	0
AT3G22580	Bifunctional inhibitor/lipid-transfer protein/seed storage 2S albumin superfamily protein;(source:Araport11)	GLYCOSYLPHOSPHATIDYLINOSITOL-ANCHORED LIPID PROTEIN TRANSFER 18 (LTPG18)	5.02619	0.00106879	2.78036	0.0743159
AT3G59580	Plant regulator RWP-RK family protein;(source:Araport11)	NIN-LIKE PROTEIN 9 (NLP9)	5.02033	0.00462493	0.174044	0
AT5G45690	histone acetyltransferase (DUF1264);(source:Araport11)		4.99311	6.84e-05	2.06056	0.0600587
AT2G21720	ArgH (DUF639);(source:Araport11)		4.98259	1.03e-10	2.02751	0.059539
AT5G54000	2-oxoglutarate (2OG) and Fe(II)-dependent oxygenase superfamily protein;(source:Araport11)		4.94487	0.00581083	0.40398	0
AT5G53660	Growth regulating factor encoding transcription activator. One of the nine members of a GRF gene family, containing nuclear targeting domain. Involved in leaf development and expressed in shoot and flower.	GROWTH-REGULATING FACTOR 7 (GRF7)	4.9285	0.00724963	0.297513	0
AT3G03620	MATE efflux family protein;(source:Araport11)		4.91773	1.26e-06	1.54692	0.0475976
AT3G15670	Late embryogenesis abundant protein (LEA) family protein;(source:Araport11)	LATE EMBRYOGENESIS ACCUMULATING 76 (LEA76)	4.90299	1.08e-59	27.703	0.861278
AT3G19920	BTB/POZ domain protein;(source:Araport11)		4.90184	1.56e-08	2.25006	0.0699891
AT5G05290	Encodes an expansin. Naming convention from the Expansin Working Group (Kende et al, 2004. Plant Mol Bio)	EXPANSIN A2 (EXPA2)	4.87859	6.19e-08	3.48329	0.110123
AT5G09570	Twin CX9C domain protein. Induced by low phosphate or iron, drought and heat stress. Loss of both At12cys-1 and At12cys-2 lead to enhanced tolerance to drought and light stress and increased anti-oxidant capacity.	(AT12CYS-2)	4.87537	2.82e-10	4.92964	0.156084
AT1G14950	Polyketide cyclase/dehydrase and lipid transport superfamily protein;(source:Araport11)		4.86188	0.0081244	0.578708	0
AT1G17810	beta-tonoplast intrinsic protein (beta-TIP) mRNA, complete	BETA-TONOPLAST INTRINSIC PROTEIN (BETA-TIP)	4.85176	1.99e-06	2.24822	0.0722683
AT1G08947	None;(source:Araport11)		4.84985	0.00839652	1.55231	0
AT1G28650	GDSL-motif esterase/acyltransferase/lipase. Enzyme group with broad substrate specificity that may catalyze acyltransfer or hydrolase reactions with lipid and non-lipid substrates.		4.84571	0.00939281	0.353999	0
AT4G38340	Chip-seq data indicates bZIP1 binds to the NLP3 promoter.	NIN-LIKE PROTEIN 3 (NLP3)	4.82612	3.71e-51	8.94704	0.293738
AT2G23270	Encoding a precursor protein of a secreted peptide that is responsive to flg22 stimulus. Finetuning role in modulation of immunity through the regulation of SA and JA biosynthesis and signalling pathways.	PRECURSOR OF PAMP-INDUCED PEPTIDE 3 (PREPIP3)	4.76896	0.0112917	0.726444	0
AT1G72570	Integrase-type DNA-binding superfamily protein;(source:Araport11)	AP2-LIKE ETHYLENE-RESPONSIVE TRANSCRIPTION FACTOR (AIL1)	4.76036	0.010411	0.365115	0
AT4G17810	C2H2 domain regulatory protein. Functions downstream of GL2 during root hair development and regulates expression of targets RDH6, RSL2 and RSL4.	ZINC FINGER PROTEIN 1 (ZP1)	4.7528	0.0146709	0.37587	0
AT1G17710	Encodes a phosphoethanolamine/phosphocholine phosphatase. It is likely to be involved in the liberation of inorganic phosphate from intracellular sources. Expression is upregulated in the shoot of cax1/cax3 mutant.	PHOSPHOETHANOLAMINE/PHOSPHOCHOLINE PHOSPHATASE 1 (PEPC1)	4.75256	1.01e-62	21.5108	0.741991
AT5G66400	Belongs to the dehydrin protein family, which contains highly conserved stretches of 7-17 residues that are repetitively scattered in their sequences, the K-, S-, Y- and lysine rich segments. ABA- and drought-induced glycine-rice dehydrin protein. The ABA-induced expression of RAB18 was reduced following ACC application, indicating that ethylene inhibits the ABA signaling pathway. RAB18 is also e…	RESPONSIVE TO ABA 18 (RAB18)	4.74423	1.44e-48	57.7175	2.00164
AT2G23640	Encodes RTNLB13, a reticulon protein integral to the endoplasmic reticulum (ER) membrane that have the ability to shape the ER into tubules.	RETICULAN LIKE PROTEIN B13 (RTNLB13)	4.69603	0.00332098	1.21367	0.0404227
AT5G19890	Peroxidase superfamily protein;(source:Araport11)		4.6827	1.51e-84	29.6438	1.07261
AT1G20860	Encodes Pht1;8, a member of the Pht1 family of phosphate transporters which include: Pht1;1/At5g43350, Pht1;2/At5g43370, Pht1;3/At5g43360, Pht1;4/At2g38940, Pht1;5/At2g32830, Pht1;6/At5g43340, Pht1;7/At3g54700, Pht1;8/At1g20860, Pht1;9/At1g76430 (Plant Journal 2002, 31:341).	PHOSPHATE TRANSPORTER 1;8 (PHT1;8)	4.66507	8.46e-67	17.1827	0.629327
AT1G21520	hypothetical protein;(source:Araport11)		4.63903	7.58e-27	13.3568	0.497995
AT5G65100	Ethylene insensitive 3 family protein;(source:Araport11)		4.59084	0.00464764	0.463888	0.0166136
AT3G02810	Encodes a receptor-like cytoplasmic kinase localized in the membrane of pollen tube tip regions that controls micropylar pollen tube guidance in Arabidopsis.	LOST IN POLLEN TUBE GUIDANCE 2 (LIP2)	4.58912	0.00469759	0.339149	0.0122847
AT5G43370	Encodes a phosphate transporter Pht1;2. Members of the Pht1 family of phosphate transporters include: Pht1;1/At5g43350, Pht1;2/At5g43370, Pht1;3/At5g43360, Pht1;4/At2g38940, Pht1;5/At2g32830, Pht1;6/At5g43340, Pht1;7/At3g54700, Pht1;8/At1g20860, Pht1;9/At1g76430 (Plant Journal 2002, 31:341) The mRNA is cell-to-cell mobile.	PHOSPHATE TRANSPORTER 2 (PHT1;2)	4.58783	5.65e-73	57.1742	2.21284
AT4G18970	GDSL-motif esterase/acyltransferase/lipase. Enzyme group with broad substrate specificity that may catalyze acyltransfer or hydrolase reactions with lipid and non-lipid substrates.		4.58161	0.000409495	3.15313	0.122579
AT2G24720	member of Putative ligand-gated ion channel subunit family	GLUTAMATE RECEPTOR 2.2 (GLR2.2)	4.57981	1.2e-84	12.4568	0.484599
AT5G26000	member of Glycoside Hydrolase Family 1. encodes one of two known functional myrosinase enzymes in Arabidopsis. The enzyme catalyzes the hydrolysis of glucosinolates into compounds that are toxic to various microbes and herbivores.	THIOGLUCOSIDE GLUCOHYDROLASE 1 (TGG1)	4.57598	2.07e-06	9.24049	0.360031
AT5G46880	homeobox-7;(source:Araport11)	HOMEOBOX-7 (HB-7)	4.57198	0.00816309	0.229966	0.00834972
AT1G32560	Encodes LEA4-1, a member of the Late Embryogenesis Abundant (LEA) proteins which typically accumulate in response to low water availability conditions imposed during development or by the environment.	LATE EMBRYOGENESIS ABUNDANT 4-1 (AtLEA4-1)	4.56858	4.84e-21	10.9332	0.428614
AT1G03106	hypothetical protein;(source:Araport11)		4.53945	7.3e-28	13.6585	0.546971
AT2G36970	UDP-Glycosyltransferase superfamily protein;(source:Araport11)		4.52591	0.00641802	0.440164	0.0164947
AT4G15210	cytosolic beta-amylase expressed in rosette leaves and inducible by sugar. RAM1 mutants have reduced beta amylase in leaves and stems.	BETA-AMYLASE 5 (BAM5)	4.51466	0.000773076	0.52647	0.0213894
AT3G15280	hypothetical protein;(source:Araport11)		4.47099	0.00722456	1.01877	0.0400805
AT5G56640	Myo-Inositol Oxygenase gene family	MYO-INOSITOL OXYGENASE 5 (MIOX5)	4.43614	0.0271922	0.257632	0
AT3G20810	JMJD5 encodes a protein which contains a jumonji-C (jmjC) domain. jmjd5 mutant plants have a short-period circadian phenotype. JMJD5 has histone demethylase activity and interacts with EFM to repress FT.	JUMONJI DOMAIN CONTAINING 5 (JMJD5)	4.35007	3.54e-120	27.7825	1.26814
AT1G54950	transmembrane protein;(source:Araport11)		4.3379	8.86e-09	5.28673	0.242561
AT2G07706	hypothetical protein;(source:Araport11)		4.3257	0.0384543	0.133982	0
AT4G21020	Late embryogenesis abundant protein (LEA) family protein;(source:Araport11)		4.32463	5.82e-24	9.98131	0.462994
AT5G52720	Copper transport protein family;(source:Araport11)		4.32248	0.0433041	0.450074	0
AT2G24710	member of Putative ligand-gated ion channel subunit family	GLUTAMATE RECEPTOR 2.3 (GLR2.3)	4.3189	3.68e-32	27.4453	1.27819
AT4G31620	Transcriptional Factor B3 family protein	REPRODUCTIVE MERISTEM 36 (REM36)	4.31669	0.00150495	0.611468	0.0285988
AT1G72100	late embryogenesis abundant domain-containing protein / LEA domain-containing protein;(source:Araport11)		4.31656	2.53e-14	3.94934	0.184419
AT3G13850	LOB domain-containing protein 22;(source:Araport11)	LOB DOMAIN-CONTAINING PROTEIN 22 (LBD22)	4.31486	0.0383182	0.23852	0
AT5G37450	Leucine-rich repeat protein kinase family protein;(source:Araport11)		4.31006	4.94e-129	19.1406	0.898172
AT2G25095	Encodes a microRNA that targets several SPL family members, including SPL3,4, and 5. By regulating the expression of SPL3 (and probably also SPL4 and SPL5), this microRNA regulates vegetative phase change. MicroRNAs are regulatory RNAs with a mature length of ~21-nucleotides that are processed from hairpin precursors by Dicer-like enzymes. MicroRNAs can negatively regulate gene expression by atte…	to 10673957; mature miRNA and miRNA* are located on exon 2.	4.30469	0.0435459	2.70258	0
AT4G27150	seed storage albumin 2;(source:Araport11)	SEED STORAGE ALBUMIN 2 (SESA2)	4.30389	0.0435991	0.450946	0
AT5G61520	Major facilitator superfamily protein;(source:Araport11)		4.264	0.000109669	0.763778	0.0372064
AT1G17010	2-oxoglutarate (2OG) and Fe(II)-dependent oxygenase superfamily protein;(source:Araport11)		4.2079	0.0288197	0.447446	0.0208527
AT2G35300	Encodes LEA4-2/LEA18, a member of the Late Embryogenesis Abundant (LEA) proteins which typically accumulate in response to low water availability conditions imposed during development or by the environment.	LATE EMBRYOGENESIS ABUNDANT 18 (LEA18)	4.19591	3.56e-39	27.3021	1.38654
AT2G02930	Encodes glutathione transferase belonging to the phi class of GSTs. Naming convention according to Wagner et al. (2002).	GLUTATHIONE S-TRANSFERASE F3 (GSTF3)	4.19275	5.51e-18	7.45495	0.378748
AT4G05380	P-loop nucleoside triphosphate hydrolase superfamily protein;(source:Araport11)		4.18568	1.42e-05	1.31921	0.0677379
AT5G54190	light-dependent NADPH:protochlorophyllide oxidoreductase A	PROTOCHLOROPHYLLIDE OXIDOREDUCTASE A (PORA)	4.18526	0.00706264	0.667709	0.0342125
AT3G05950	RmlC-like cupins superfamily protein;(source:Araport11)		4.18445	1.18e-25	12.5797	0.643046
AT2G20800	NAD(P)H dehydrogenase B4;(source:Araport11)	NAD(P)H DEHYDROGENASE B4 (NDB4)	4.15631	9.47e-07	1.30921	0.0683263
AT3G17520	Late embryogenesis abundant protein (LEA) family protein;(source:Araport11)	(SSLEA)	4.13655	2.82e-46	19.3454	1.02293
AT3G48720	Encodes a hydroxycinnamoyl-CoA: v-hydroxy fatty acid transferase involved in cutin synthesis. Mutants are almost devoid of ferulic acid.	DEFICIENT IN CUTIN FERULATE (DCF)	4.13169	0.0215695	0.309541	0.015384
AT1G11210	cotton fiber protein, putative (DUF761);(source:Araport11)		4.1271	6.86e-56	20.912	1.11499
AT3G21370	beta glucosidase 19;(source:Araport11)	BETA GLUCOSIDASE 19 (BGLU19)	4.10635	1.47e-17	5.21321	0.281827
AT5G46960	Pectin methylesterase inhibitor that is involved in resistance to Botrytis cinerea. Affects PME activity during infection to prevent disease. Closely related paralog of AT5G46950 (InvINH2).	(ATPMEI12)	4.10232	4.86e-10	7.03698	0.38098
AT3G14450	RNA-binding protein, putative, contains Pfam profile: PF00076 RNA recognition motif. (a.k.a. RRM, RBD, or RNP domain) (2 copies). Contains PAM PABC binding domain.	CTC-INTERACTING DOMAIN 9 (CID9)	4.08219	1.82e-05	1.57646	0.0867099
AT3G62550	Adenine nucleotide alpha hydrolases-like superfamily protein;(source:Araport11)		4.07571	0.00427291	0.889701	0.0490546
AT3G21352	transmembrane protein;(source:Araport11)		4.06715	1.79e-06	4.3848	0.242759
AT3G14710	RNI-like superfamily protein;(source:Araport11)		4.06705	0.0221387	0.391599	0.0201537
AT1G49570	Peroxidase superfamily protein;(source:Araport11)		4.04912	5.33e-132	47.807	2.68694
AT5G57260	putative cytochrome P450	CYTOCHROME P450, FAMILY 71, SUBFAMILY B, POLYPEPTIDE 10 (CYP71B10)	4.01397	1.22e-05	1.48287	0.0855032
AT4G39500	cytochrome P450, family 96, subfamily A, polypeptide 11;(source:Araport11)	CYTOCHROME P450, FAMILY 96, SUBFAMILY A, POLYPEPTIDE 11 (CYP96A11)	3.98975	0.00538238	0.593065	0.0346321
AT4G10695	CDC68-like protein;(source:Araport11)		3.97356	3.81e-05	2.27021	0.134411
AT5G14490	NAC domain containing protein 85;(source:Araport11)	NAC DOMAIN CONTAINING PROTEIN 85 (NAC085)	3.89035	0.0341098	0.286939	0.0168561
AT1G49720	Identified as a protein that binds to abscisic acid response elements. May mediate transcriptional regulation of ABA responses.	ABSCISIC ACID RESPONSIVE ELEMENT-BINDING FACTOR 1 (ABF1)	3.88978	1.17e-165	46.9942	2.94989
AT2G47780	Encodes a small rubber particle protein homolog. Plays dual roles as positive factors for tissue growth and development and in drought stress responses.	LD-ASSOCIATED PROTEIN 2 (LDAP2)	3.88455	0.00188075	7.91466	0.498335
AT5G09640	encodes a serine carboxypeptidase-like (SCPL) protein. Mutants accumulate sinapoylglucose instead of sinapoylcholine, and have increased levels of choline and decreased activity of the enzyme sinapoylglucose:choline sinapoyltransferase.	SERINE CARBOXYPEPTIDASE-LIKE 19 (SCPL19)	3.88194	0.0355362	0.29271	0.0171584
AT2G29220	Concanavalin A-like lectin protein kinase family protein;(source:Araport11)	L-TYPE LECTIN RECEPTOR KINASE III.1 (LECRK-III.1)	3.87351	0.0430297	0.232366	0.0136984
AT4G36700	RmlC-like cupins superfamily protein;(source:Araport11)		3.81611	2.87e-07	1.63025	0.107389
AT1G55230	proteinase inhibitor I4, serpin (DUF716);(source:Araport11)		3.81541	0.00145416	1.05944	0.0697737
AT1G03790	Encodes SOMNUS (SOM), a nucleus-localized CCCH-type zinc finger protein. SOM negatively regulates light-dependent seed germination downstream of PIL5 (AT2G20180).	SOMNUS (SOM)	3.79338	3.14e-17	4.32843	0.290788
AT2G28420	Vicinal oxygen chelate (VOC) superfamily member.	GLYOXYLASE I 8 (GLYI8)	3.77273	0.000189567	1.39461	0.0952866
AT4G33980	Acts with COR27 as a key regulator in the COP1-HY5 regulatory hub by regulating HY5 activity to ensure proper skotomorphogenic growth in the dark and photomorphogenic development in the light.	COLD-REGULATED GENE 28 (COR28)	3.7503	3.18e-59	16.1031	1.11322
AT3G24650	Homologous to the maize transcription factor Viviparous-1. Full length ABI3 protein binds to the highly conserved RY motif [DNA motif CATGCA(TG)], present in many seed-specific promoters, and the B3 domains of this transcription factor is necessary for the specific interaction with the RY element. Transcriptional activity of ABI3 requires the B3 DNA-binding domain and an activation domain. In add…	ABA INSENSITIVE 3 (ABI3)	3.74083	4.67e-13	2.09486	0.145608
AT2G41940	Encodes a zinc finger protein containing only a single zinc finger.	ZINC FINGER PROTEIN 8 (ZFP8)	3.72994	0.0163013	0.634687	0.0447996
AT3G53040	late embryogenesis abundant protein, putative / LEA protein;(source:Araport11)		3.72583	7.55e-38	10.1967	0.717707
AT5G13320	Encodes an enzyme capable of conjugating amino acids to 4-substituted benzoates. 4-HBA (4-hydroxybenzoic acid) and pABA (4-aminobenzoate) may be targets of the enzyme in Arabidopsis, leading to the production of pABA-Glu, 4HBA-Glu, or other related compounds. This enzyme is involved in disease-resistance signaling. It is required for the accumulation of salicylic acid, activation of defense respo…	AVRPPHB SUSCEPTIBLE 3 (PBS3)	3.66555	1.41e-06	1.03288	0.0756348
AT3G52780	Purple acid phosphatases superfamily protein;(source:Araport11)	(PAP20)	3.66503	2.53e-08	2.26062	0.165768
AT5G20790	transmembrane protein;(source:Araport11)		3.65298	9.7e-59	113.993	8.43948
AT3G60090	VQ26 is an ABA responsive gene and interacts with the ABI5 transcription factor. Along with its paralog VQ18, it is involved in negative regulation of ABA responses during early seedling development.	VQ PROTEIN 26 (VQ26)	3.62321	1.76e-10	4.66156	0.351825
AT5G24470	Encodes a pseudo-response regulator whose mutation affects various circadian-associated biological events such as flowering time in the long-day photoperiod conditions, red light sensitivity of seedlings during early photomorphogenesis, and the period of free-running rhythms of certain clock-controlled genes including CCA1 and APRR1/TOC1 in constant white light. Acts as transcriptional repressor …	PSEUDO-RESPONSE REGULATOR 5 (PRR5)	3.57092	6.31e-82	25.676	2.01064
AT1G76430	Encodes Pht1;9, a member of the Pht1 family of phosphate transporters which include: Pht1;1/At5g43350, Pht1;2/At5g43370, Pht1;3/At5g43360, Pht1;4/At2g38940, Pht1;5/At2g32830, Pht1;6/At5g43340, Pht1;7/At3g54700, Pht1;8/At1g20860, Pht1;9/At1g76430 (Plant Journal 2002, 31:341).	PHOSPHATE TRANSPORTER 1;9 (PHT1;9)	3.5581	1.24e-45	11.1313	0.879034
AT1G70830	MLP-like protein 28;(source:Araport11)	MLP-LIKE PROTEIN 28 (MLP28)	3.53506	3.77e-19	52.0667	4.1781
AT5G66780	late embryogenesis abundant protein;(source:Araport11)		3.53312	1.6e-16	9.65102	0.777027
AT2G11810	MGD3 is the major enzyme for galactolipid metabolism during phosphate starvation. Does not contribute to galactolipid synthesis under P1-sufficient conditions.	MONOGALACTOSYLDIACYLGLYCEROL SYNTHASE TYPE C (MGDC)	3.52928	1.69e-96	26.4685	2.13248
AT5G60100	Encodes pseudo-response regulator 3 (APRR3/PRR3). PRR3 transcript levels vary in a circadian pattern with peak expression at dusk under long and short day conditions. PRR3 affects the period of the circadian clock and seedlings with reduced levels of PRR3 have shorter periods, based on transcriptional assays of clock-regulated genes. PRR3 is expressed in the vasculature of cotyledons and leaves w…	PSEUDO-RESPONSE REGULATOR 3 (PRR3)	3.51156	2.28e-125	22.4234	1.82929
AT2G45130	Expression is upregulated in the shoot of cax1/cax3 mutant.	SPX DOMAIN GENE 3 (SPX3)	3.50134	1.76e-21	10.5457	0.866819
AT5G42900	Acts with COR28 as a key regulator in the COP1-HY5 regulatory hub by regulating HY5 activity to ensure proper skotomorphogenic growth in the dark and photomorphogenic development in the light.	COLD REGULATED GENE 27 (COR27)	3.48306	1.83e-16	5.28662	0.439511
AT5G01300	PEBP (phosphatidylethanolamine-binding protein) family protein;(source:Araport11)		3.46282	6.43e-10	4.58307	0.386642
AT3G54530	hypothetical protein;(source:Araport11)		3.46229	4.24e-23	7.99157	0.673934
AT2G18340	late embryogenesis abundant domain-containing protein / LEA domain-containing protein;(source:Araport11)		3.45822	0.0318102	0.427387	0.0361786
AT2G34210	Transcription elongation factor Spt5;(source:Araport11)	(SPT5-1)	3.44969	0.0270823	0.223857	0.0191221
AT2G36640	Encodes putative phosphotyrosine protein belonging to late embryogenesis abundant (LEA) protein in group 3 that might be involved in maturation and desiccation tolerance of seeds. RFLP and CAPS mapping place it on chromosome 4 but the nucleotide sequence maps it to chromosome 2.	EMBRYONIC CELL PROTEIN 63 (ECP63)	3.43182	3.79e-26	8.09774	0.69803
AT4G21490	NAD(P)H dehydrogenase B3;(source:Araport11)	NAD(P)H DEHYDROGENASE B3 (NDB3)	3.43056	9.94e-16	4.23759	0.365638
AT1G61750	Receptor-like protein kinase-related family protein;(source:Araport11)		3.4182	8.25e-19	7.06457	0.615733
AT1G21320	nucleic acid/nucleotide binding protein;(source:Araport11)	(NSRB)	3.41433	7.46e-07	1.0752	0.0936696
AT1G29090	Cysteine proteinases superfamily protein;(source:Araport11)		3.39754	8.36e-09	15.1198	1.33318
AT1G48660	Auxin-responsive GH3 family protein;(source:Araport11)		3.39379	7.46e-05	1.14608	0.101542
AT3G58370	TRAF-like family protein;(source:Araport11)		3.39192	0.00145416	1.40765	0.124651
AT2G43010	Isolated as a semidominant mutation defective in red -light responses. Encodes a nuclear localized bHLH protein that interacts with active PhyB protein. Negatively regulates phyB mediated red light responses. Involved in shade avoidance response. Protein abundance is negatively regulated by PhyB.Involved in the regulation of response to nutrient levels. Controls the resistance to B. cinerea in a …	PHYTOCHROME INTERACTING FACTOR 4 (PIF4)	3.37414	1.29e-16	3.0427	0.273318
AT1G49230	RING/U-box superfamily protein;(source:Araport11)	ARABIDOPSIS TOXICOS EN LEVADURA 78 (ATL78)	3.37378	4.67e-41	20.5391	1.84501
AT5G24640	hypothetical protein;(source:Araport11)		3.37229	5.11e-08	6.38133	0.572936
AT1G07645	Ortholog of HC205/ Xhdsi-1voc from Xerophyta humilis. Member of VOC metalloenzyme superfamily. Not involved in response to abiotic stress, unlike its Xerophyta ortholog.	DESICCATION-INDUCED 1VOC SUPERFAMILY PROTEIN (DSI-1VOC)	3.3575	0.00176382	1.85009	0.168032
AT2G04570	GDSL-motif esterase/acyltransferase/lipase. Enzyme group with broad substrate specificity that may catalyze acyltransfer or hydrolase reactions with lipid and non-lipid substrates. The mRNA is cell-to-cell mobile.	OCCLUDED STOMATAL PORES 1 (OSP1)	3.35743	0.0100248	0.642798	0.0582617
AT4G12735	Encodes a peroxisomal protein.		3.35246	0.00260048	2.39838	0.219398
AT5G37490	ARM repeat superfamily protein;(source:Araport11)		3.34348	0.00013381	1.07576	0.0987211
AT3G49630	2-oxoglutarate (2OG) and Fe(II)-dependent oxygenase superfamily protein;(source:Araport11)		3.34044	2.23e-24	6.67291	0.612352
AT1G07587	Natural antisense transcript overlaps with AT1G49720;(source:Araport11)		3.32726	0.0100019	1.47985	0.136734
AT3G15440	RING/U-box protein;(source:Araport11)		3.31128	0.00105884	2.12423	0.198454
AT1G29910	member of Chlorophyll a/b-binding protein family	CHLOROPHYLL A/B BINDING PROTEIN 3 (CAB3)	3.30605	0.0371161	72.6221	6.81899
AT5G63750	RING/U-box superfamily protein;(source:Araport11)	ARIADNE 13 (ARI13)	3.28755	0.00319941	0.671396	0.063751
AT3G27660	Encodes oleosin4 (Plant Cell, 2006, 18:1961), a protein found in oil bodies, involved in seed lipid accumulation. Functions in freezing tolerance of seeds. Note: also referred to as OLE3 in Plant Journal 2008, 55:798.	OLEOSIN 4 (OLEO4)	3.28032	2.07e-13	4.7026	0.450276
AT1G75240	Encodes a zinc finger-homeodomain transcription factor ZHD5. Nuclear import and DNA binding of the ZHD5 transcription factor is modulated by a competitive peptide inhibitor MIF1 (AT1G74660).	HOMEOBOX PROTEIN 33 (HB33)	3.26028	1.37e-10	3.24462	0.315323
AT4G12290	Copper amine oxidase. Induced by ABA and involved in stomatal closure.	COPPER AMINE OXIDASE (CUAO)	3.25843	9.24e-11	1.63831	0.159314
AT5G24130	polypyrimidine tract-binding-like protein;(source:Araport11)		3.24749	0.00123045	0.958298	0.0940646
AT1G51913	transmembrane protein;(source:Araport11)		3.24282	0.0482767	1.67512	0.165434
AT4G36600	Late embryogenesis abundant (LEA) protein;(source:Araport11)		3.23908	2.42e-08	2.73296	0.269549
AT5G65980	Auxin efflux carrier family protein;(source:Araport11)	PIN-LIKES 7 (PILS7)	3.23736	1.02e-59	16.042	1.58304
AT3G09400	Similar to POLTERGEIST (POL) protein phosphatase 2C. No phenotype observed in plants homozygous for a null allele. Ubiquitously expressed.	POL-LIKE 3 (PLL3)	3.23104	1.34e-11	2.70161	0.267064
AT3G26220	cytochrome P450 monooxygenase	CYTOCHROME P450, FAMILY 71, SUBFAMILY B, POLYPEPTIDE 3 (CYP71B3)	3.22477	1.62e-35	9.82896	0.97812
AT2G10940	Bifunctional inhibitor/lipid-transfer protein/seed storage 2S albumin superfamily protein;(source:Araport11)		3.21651	0.0108718	10.8198	1.08296
AT5G65410	Encodes ZFHD2, a member of the zinc finger homeodomain transcriptional factor family.Gain of function of ATHB25 (35S and UBQ10 proomoters) and double loss of function of ATHB25 and ATHB22 increases and decreases, respectively, seed longevity. This phenotype is maternal and related to seed coat alterations. Gain of function increases expression of GA3OX2 and GA4 and GA1 levels. Together with REM7 …	HOMEOBOX PROTEIN 25 (HB25)	3.21472	0.00171671	0.910131	0.0911633
AT2G19210	Leucine-rich repeat transmembrane protein kinase protein;(source:Araport11)		3.21354	1.6e-14	2.77642	0.277987
AT5G05430	RNA-binding protein;(source:Araport11)		3.21132	0.00566393	1.6416	0.165505
AT1G31670	Copper amine oxidase family protein;(source:Araport11)		3.20163	0.0010237	0.623799	0.0630985
AT3G24310	snapdragon myb protein 305 homolog (myb)	MYB DOMAIN PROTEIN 305 (MYB305)	3.19765	1.71e-21	8.67795	0.881017
AT1G69930	Encodes glutathione transferase belonging to the tau class of GSTs. Naming convention according to Wagner et al. (2002).	GLUTATHIONE S-TRANSFERASE TAU 11 (GSTU11)	3.193	0.00117133	1.28166	0.130241
AT5G16980	Zinc-binding dehydrogenase family protein;(source:Araport11)		3.16724	0.000108632	0.955349	0.0988417
AT3G25760	encodes allene oxide cyclase. One of four genes in Arabidopsis that encode this enzyme, which catalyzes an essential step in jasmonic acid biosynthesis. Gene expression is induced during senescence, a process that involves jasmonic acid signalling pathway. The mRNA is cell-to-cell mobile.	ALLENE OXIDE CYCLASE 1 (AOC1)	3.16259	1.03e-05	2.06202	0.214471
AT2G03310	transmembrane protein;(source:Araport11)		3.16139	0.0167487	0.964891	0.10063
AT2G32460	Member of the R2R3 factor gene family.	MYB DOMAIN PROTEIN 101 (MYB101)	3.14813	2.62e-07	1.84301	0.193134
AT3G55700	UDP-Glycosyltransferase superfamily protein;(source:Araport11)	UDP-GLYCOSYLTRANSFERASE 76F1 (UGT76F1)	3.14456	1.07e-32	9.96522	1.04908
AT1G49900	C2H2 type zinc finger transcription factor family;(source:Araport11)		3.13398	1.71e-12	2.08163	0.220674
AT2G27385	Pollen Ole e 1 allergen and extensin family protein;(source:Araport11)		3.12921	0.00020954	2.28463	0.243164
AT1G67000	Protein kinase superfamily protein;(source:Araport11)		3.12494	1.24e-08	1.27673	0.136078
AT3G14700	SART-1 family;(source:Araport11)		3.12494	3.38e-07	3.25905	0.347792
AT3G61700	helicase with zinc finger protein;(source:Araport11)		3.12307	8.6e-07	1.40274	0.150015
AT2G32830	Encodes Pht1;5, a member of the Pht1 family of phosphate transporters which include: Pht1;1/At5g43350, Pht1;2/At5g43370, Pht1;3/At5g43360, Pht1;4/At2g38940, Pht1;5/At2g32830, Pht1;6/At5g43340, Pht1;7/At3g54700, Pht1;8/At1g20860, Pht1;9/At1g76430 (Plant Journal 2002, 31:341).	PHOSPHATE TRANSPORTER 1;5 (PHT1;5)	3.12107	1.18e-06	1.54938	0.165671
AT1G04800	glycine-rich protein;(source:Araport11)		3.1158	0.0118464	1.02898	0.110599
AT5G27890	hypothetical protein;(source:Araport11)		3.11457	0.00755167	0.662831	0.0713926
AT1G67100	LOB domain-containing protein 40;(source:Araport11)	LOB DOMAIN-CONTAINING PROTEIN 40 (LBD40)	3.10965	1.1e-05	2.5408	0.273833
AT1G08630	Encodes a threonine aldolase, involved in threonine degradation to glycine. Primarily expressed in seeds and seedlings.	THREONINE ALDOLASE 1 (THA1)	3.1058	9.21e-18	4.38043	0.4728
AT3G47430	member of the peroxin11 (PEX11) gene family, located on the peroxisome membrane, controls peroxisome proliferation. The mRNA is cell-to-cell mobile.	PEROXIN 11B (PEX11B)	3.05966	0.00288309	1.18657	0.132171
AT3G09520	A member of EXO70 gene family, putative exocyst subunits, conserved in land plants. Arabidopsis thaliana contains 23 putative EXO70 genes, which can be classified into eight clusters on the phylogenetic tree.	EXOCYST SUBUNIT EXO70 FAMILY PROTEIN H4 (EXO70H4)	3.0347	4.89e-05	0.947994	0.107571
AT1G33870	P-loop containing nucleoside triphosphate hydrolases superfamily protein;(source:Araport11)		3.03033	3.38e-06	3.15373	0.359065
AT5G53048	Natural antisense transcript overlaps with AT5G53050;(source:Araport11)		3.02378	0.00133302	1.15594	0.132706
AT5G26920	Encodes a calmodulin-binding protein CBP60g (calmodulin binding protein 60-like.g). The calmodulin-binding domain is located near the N-terminus; calmodulin binding is dependent on Ca(2+). Inducible by both bacterial pathogen and MAMP (microbe-associated molecular pattern) treatments. Bacterial growth is enhanced in cbp60g mutants. cbp60g mutants also show defects in salicylic acid (SA) accumulat…	CAM-BINDING PROTEIN 60-LIKE G (CBP60G)	3.01811	1.32e-10	2.35392	0.270072
AT3G05260	NAD(P)-binding Rossmann-fold superfamily protein;(source:Araport11)		3.01452	0.000191263	1.60059	0.183939
AT5G41300	Receptor-like protein kinase-related family protein;(source:Araport11)		2.99929	1.2e-44	22.7407	2.64597
AT1G26410	FAD-binding Berberine family protein;(source:Araport11)	(ATBBE6)	2.99315	0.010081	0.527981	0.0618658
AT1G09310	plant/protein (Protein of unknown function, DUF538);(source:Araport11)		2.99286	0.000969435	62.4654	7.2937
AT3G01570	Oleosin family protein;(source:Araport11)		2.98899	1.42e-18	12.4694	1.46278
AT1G02770	hypothetical protein;(source:Araport11)		2.97364	0.000567111	1.36064	0.160884
AT2G14247	Expressed protein;(source:Araport11)		2.97281	2e-05	2.18549	0.259065
AT2G34320	Polynucleotidyl transferase, ribonuclease H-like superfamily protein;(source:Araport11)		2.97037	0.000129011	2.44893	0.29156
AT1G56300	Chaperone DnaJ-domain superfamily protein;(source:Araport11)	(DJC53)	2.96199	2.22e-71	21.2558	2.53857
AT1G47395	Involved in regulation of iron deficiency response genes.	FE-UPTAKE-INDUCING PEPTIDE2 (FEP2)	2.9581	5.2e-07	3.97703	0.475585
AT1G47400	Involved in regulation of iron deficiency response genes. Overexpression results in hyperaccumulation of Fe and Mn.	FE-UPTAKE-INDUCING PEPTIDE3 (FEP3)	2.95711	3.54e-05	3.34409	0.399743
AT2G23030	encodes a member of SNF1-related protein kinases (SnRK2)	SNF1-RELATED PROTEIN KINASE 2.9 (SNRK2.9)	2.949	2.32e-106	44.9163	5.41174
AT2G25410	RING/U-box superfamily protein;(source:Araport11)	ARABIDOPSIS T??XICOS EN LEVADURA 22 (ATL22)	2.94504	1.76e-14	6.18869	0.748732
AT1G02920	Encodes glutathione transferase belonging to the phi class of GSTs. Naming convention according to Wagner et al. (2002).	GLUTATHIONE S-TRANSFERASE 7 (GSTF7)	2.94259	1.6e-230	250.12	30.2694
AT5G05320	FAD/NAD(P)-binding oxidoreductase family protein;(source:Araport11)		2.91355	3.93e-97	41.665	5.1454
AT1G21230	encodes a wall-associated kinase The mRNA is cell-to-cell mobile.	WALL ASSOCIATED KINASE 5 (WAK5)	2.90472	0.000288492	0.754804	0.0938352
AT2G40170	Encodes a group 1 LEA gene that is activated by direct binding of ABI5 to its promoter and is involved in response to ABA. Is required for normal seed development. Involved in regulating the timing of desiccation tolerance and rate of water loss during seed maturation.	LATE EMBRYOGENESIS ABUNDANT 6 (GEA6)	2.90313	8.56e-24	17.7144	2.2044
AT4G21380	encodes a putative receptor-like serine/threonine protein kinases that is similar to Brassica self-incompatibility (S) locus. Expressed in root. Shoot expression limited to limited to the root-hypocotyl transition zone and at the base of lateral roots as well as in axillary buds, and pedicels.	RECEPTOR KINASE 3 (RK3)	2.89341	0.0171403	0.284661	0.0356338
AT3G53280	cytochrome P450 monooxygenase The mRNA is cell-to-cell mobile.	CYTOCHROME P450 71B5 (CYP71B5)	2.88716	4.86e-06	1.71938	0.216404
AT1G64710	GroES-like zinc-binding alcohol dehydrogenase family protein;(source:Araport11)		2.88349	5.2e-08	2.93768	0.371385
AT5G09470	Encodes one of the mitochondrial dicarboxylate carriers (DIC): DIC1 (AT2G22500), DIC2 (AT4G24570), DIC3 (AT5G09470).	DICARBOXYLATE CARRIER 3 (DIC3)	2.8406	0.0107678	0.837984	0.109122
AT5G47740	Adenine nucleotide alpha hydrolases-like superfamily protein;(source:Araport11)		2.83669	1.78e-191	249.955	32.5518
AT4G28780	GDSL-motif esterase/acyltransferase/lipase. Enzyme group with broad substrate specificity that may catalyze acyltransfer or hydrolase reactions with lipid and non-lipid substrates.		2.83483	0.0318306	0.439046	0.0575349
AT2G32660	receptor like protein 22;(source:Araport11)	RECEPTOR LIKE PROTEIN 22 (RLP22)	2.83411	4.99e-18	3.84824	0.502396
AT5G52710	Copper transport protein family;(source:Araport11)		2.82949	1.1e-07	2.24693	0.293806
AT1G05880	Encodes ARI12 (ARIADNE 12). ARI12 belongs to a family of `RING between RING fingers' (RBR) domain proteins with E3 ligase activity. Expression of ARI12 is induced by UV-B exposure.	ARIADNE 12 (ARI12)	2.82824	2.28e-06	1.65743	0.21745
AT1G04620	Encodes a 7-hydroxymethyl chlorophyll a reductase, an enzyme of the chlorophyll cycle that converts 7-hydroxymethyl chlorophyll a to chlorophyll a.	7-HYDROXYMETHYL CHLOROPHYLL A (HMCHL) REDUCTASE (HCAR)	2.81713	1.58e-30	7.44127	0.982495
AT1G08507	None;(source:Araport11)		2.81258	0.0282544	1.59424	0.210862
AT2G27535	ribosomal protein L10A family protein;(source:Araport11)		2.81025	2.3e-05	4.71583	0.624996
AT3G11980	Similar to fatty acid reductases.	MALE STERILITY 2 (MS2)	2.8084	0.00355875	0.604999	0.0802189
AT3G53800	Encodes one of the Arabidopsis orthologs of the human Hsp70-binding protein 1 (HspBP-1) and yeast Fes1p: Fes1A (AT3G09350), Fes1B (AT3G53800), Fes1C (AT5G02150).	FES1B (Fes1B)	2.80489	7.65e-08	2.4796	0.330808
AT3G17790	Expression is upregulated in the shoot of cax1/cax3 mutant and is responsive to phosphate (Pi) and not phosphite (Phi) in roots and shoots.	PURPLE ACID PHOSPHATASE 17 (PAP17)	2.80411	8.03e-229	194.351	25.8889
AT1G24270	hypothetical protein;(source:Araport11)		2.8005	0.0486345	0.696824	0.0928533
AT1G52130	Mannose-binding lectin superfamily protein;(source:Araport11)		2.77406	0.000971976	1.03475	0.140848
AT5G20420	Involved in gene silencing. Locus-specific regulator of 24nt-siRNA expression, works together with CLSY1-4 as the master regulators of essentially all Pol-IV-dependent 24nt-siRNAs.	CHROMATIN REMODELING 42 (CHR42)	2.77193	2.9e-26	3.45696	0.47092
AT3G03341	cold-regulated protein;(source:Araport11)		2.76751	2.21e-05	4.41266	0.602718
AT2G24000	serine carboxypeptidase-like 22;(source:Araport11)	SERINE CARBOXYPEPTIDASE-LIKE 22 (scpl22)	2.76136	0.000458433	1.2853	0.176287
AT3G20380	TRAF-like family protein;(source:Araport11)		2.75877	0	185.621	25.5245
AT2G05540	Glycine-rich protein family;(source:Araport11)		2.75159	1.76e-34	24.4046	3.37057
AT5G45680	Peptidyl-Prolyl Isomerase located in chloroplast thylakoid lumen The mRNA is cell-to-cell mobile.	FK506-BINDING PROTEIN 13 (FKBP13)	2.74008	0.0280738	0.909607	0.127089
AT4G21250	Sulfite exporter TauE/SafE family protein;(source:Araport11)		2.73527	8.5e-32	10.4115	1.45487
AT5G07310	encodes a member of the ERF (ethylene response factor) subfamily B-4 of ERF/AP2 transcription factor family. The protein contains one AP2 domain. There are 7 members in this subfamily. Cytokinin production induced by jasmonate represses adventitious rooting.	ETHYLENE RESPONSE FACTOR 115 (ERF115)	2.71278	0.0136937	0.906084	0.128968
AT4G27440	light-dependent NADPH:protochlorophyllide oxidoreductase B The mRNA is cell-to-cell mobile.	PROTOCHLOROPHYLLIDE OXIDOREDUCTASE B (PORB)	2.69034	0.00628461	31.1503	4.47857
AT2G40340	Encodes a member of the DREB subfamily A-2 of ERF/AP2 transcription factor family. The protein contains one AP2 domain. There are eight members in this subfamily including DREB2A AND DREB2B that are involved in response to drought.	(DREB2C)	2.66433	7.31e-10	2.64865	0.388932
AT1G73010	Encodes PPsPase1, a pyrophosphate-specific phosphatase catalyzing the specific cleavage of pyrophosphate (Km 38.8 uM) with an alkaline catalytic pH optimum. Expression is upregulated in the shoot of cax1/cax3 mutant.	PHOSPHATE STARVATION-INDUCED GENE 2 (PS2)	2.65659	2.03e-146	94.4124	13.9299
AT3G02040	Encodes a member of the glycerophosphodiester phosphodiesterase (GDPD) family. Has glycerophosphodiester phosphodiesterase activity. Functions in maintaining cellular phosphate homeostasis under phosphate starvation. The mRNA is cell-to-cell mobile.	SENESCENCE-RELATED GENE 3 (SRG3)	2.64169	1.45e-33	252.031	37.5566
AT2G07835	hypothetical protein;(source:Araport11)		2.64166	0.0375019	1.17158	0.174423
AT1G22600	Late embryogenesis abundant protein (LEA) family protein;(source:Araport11)		2.62931	0.00238966	1.11183	0.167251
AT1G21680	DPP6 N-terminal domain-like protein;(source:Araport11)		2.60453	3.54e-275	109.733	16.7864
AT4G40065	other_RNA;(source:Araport11)		2.60396	4.43e-11	5.98455	0.916041
AT2G43510	Member of the defensin-like (DEFL) family. Encodes putative trypsin inhibitor protein which may function in defense against herbivory.	TRYPSIN INHIBITOR PROTEIN 1 (TI1)	2.59861	8.5e-16	15.2577	2.34407
AT1G12330	cyclin-dependent kinase-like protein;(source:Araport11)		2.59739	5.1e-36	11.6926	1.79736
AT2G36270	Encodes a member of the basic leucine zipper transcription factor family, involved in ABA signalling during seed maturation and germination. The Arabidopsis abscisic acid (ABA)-insensitive abi5 mutants have pleiotropic defects in ABA response, including decreased sensitivity to ABA inhibition of germination and altered expression of some ABA-regulated genes. Comparison of seed and ABA-inducible v…	ABA INSENSITIVE 5 (ABI5)	2.59213	6.59e-15	4.18271	0.645791
AT3G46640	Encodes a myb family transcription factor with a single Myb DNA-binding domain (type SHAQKYF) that is unique to plants and is essential for circadian rhythms, specifically for transcriptional regulation within the circadian clock. LUX is required for normal rhythmic expression of multiple clock outputs in both constant light and darkness. It is coregulated with TOC1 and seems to be repressed by C…	PHYTOCLOCK 1 (PCL1)	2.56499	1.29e-173	36.3211	5.71047
AT4G27300	S-locus lectin protein kinase family protein;(source:Araport11)		2.55729	3.02e-06	1.13992	0.179881
AT4G18197	Member of a family of proteins related to PUP1, a purine transporter. May be involved in the transport of purine and purine derivatives such as cytokinins, across the plasma membrane. The mRNA is cell-to-cell mobile.	PURINE PERMEASE 7 (PUP7)	2.55502	1.03e-17	5.29587	0.838781
AT5G60760	P-loop containing nucleoside triphosphate hydrolases superfamily protein;(source:Araport11)		2.54861	2.03e-133	37.9152	6.03064
AT5G15780	Pollen Ole e 1 allergen and extensin family protein;(source:Araport11)		2.54802	0.000125628	1.63639	0.260792
AT4G01780	XH/XS domain-containing protein;(source:Araport11)		2.53365	3.09e-05	1.86439	0.299493
AT2G22750	basic helix-loop-helix (bHLH) DNA-binding superfamily protein;(source:Araport11)		2.53192	2.74e-15	6.39856	1.02924
AT1G68190	B-box zinc finger family protein;(source:Araport11)	B-BOX DOMAIN PROTEIN 27 (BBX27)	2.5319	0.0162794	0.555516	0.089442
AT2G07638	hypothetical protein;(source:Araport11)		2.52759	5.8e-05	3.27847	0.528968
AT3G07650	This gene belongs to the CO (CONSTANS) gene family. This gene family is divided in three subgroups: groups III, to which COL9 belongs, is characterised by one B-box (supposed to regulate protein-protein interactions) and a second diverged zinc finger. COL9 downregulates expression of CO (CONSTANS) as well as FT and SOC1 which are known regulatory targets of CO. The mRNA is cell-to-cell mobile.	CONSTANS-LIKE 9 (COL9)	2.51926	2.92e-74	24.3622	3.95375
AT5G10120	Ethylene insensitive 3 family protein;(source:Araport11)		2.51773	8.5e-06	2.25514	0.365969
AT3G13960	Growth regulating factor encoding transcription activator. One of the nine members of a GRF gene family, containing nuclear targeting domain. Involved in leaf development and expressed in root, shoot and flower.	GROWTH-REGULATING FACTOR 5 (GRF5)	2.51584	0.0361524	0.440213	0.0718875
AT1G65500	Secreted peptide which functions in plant growth and pathogen defense.	(STMP6)	2.5073	0.000217055	2.98357	0.48814
AT2G02990	Encodes a member of the ribonuclease T2 family that responds to inorganic phosphate starvation, and inhibits production of anthocyanin. Also involved in wound-induced signaling independent of jasmonic acid. Its expression is responsive to both phosphate (Pi) and phosphite (Phi) in roots.	RIBONUCLEASE 1 (RNS1)	2.48796	2.81e-06	17.541	2.91113
AT5G08000	Encodes a member of the X8-GPI family of proteins. It localizes to the plasmodesmata and binds callose.	GLUCAN ENDO-1,3-BETA-GLUCOSIDASE-LIKE PROTEIN 3 (E13L3)	2.47574	0.0300472	0.750031	0.125747
AT1G17665	NA	NA	2.45982	7e-32	14.9168	2.52345
AT1G64160	Encodes a dirigent protein involved in the synthesis of (-)pinoresinol. Dirigent proteins impart stereoselectivity on the phenoxy radical coupling reaction yielding optically active lignans from two molecules of coniferyl alcohol.	DIRIGENT PROTEIN 5 (DIR5)	2.44816	0.00187024	2.04047	0.346853
AT3G46080	C2H2-type zinc finger family protein;(source:Araport11)		2.43863	0.0111596	1.47366	0.253084
AT1G16225	Target SNARE coiled-coil domain protein;(source:Araport11)		2.43728	1.78e-05	2.4287	0.417153
AT2G05580	Glycine-rich protein family;(source:Araport11)		2.427	0.0069807	1.27953	0.22139
AT5G04530	Encodes KCS19, a member of the 3-ketoacyl-CoA synthase family involved in the biosynthesis of VLCFA (very long chain fatty acids).	3-KETOACYL-COA SYNTHASE 19 (KCS19)	2.42421	0.000474962	1.71959	0.298084
AT1G60060	Serine/threonine-protein kinase WNK (With No Lysine)-like protein;(source:Araport11)		2.42303	0.0361107	0.521059	0.0905231
AT1G18730	likely a subunit of the chloroplast NAD(P)H dehydrogenase complex, involved in PSI cyclic electron transport. Located on the thylakoid membrane. Mutant has impaired NAD(P)H dehydrogenase activity. The mRNA is cell-to-cell mobile.	PHOTOSYNTHETIC NDH SUBCOMPLEX B 4 (PnsB4)	2.42148	0.0370078	0.522289	0.0909265
AT1G25422	hypothetical protein;(source:Araport11)		2.42004	0.000249423	2.06727	0.35885
AT5G48250	B-box type zinc finger protein with CCT domain-containing protein;(source:Araport11)	B-BOX DOMAIN PROTEIN 8 (BBX8)	2.41847	7.74e-62	24.0624	4.18802
AT3G59884	Encodes a microRNA that targets several SPX C3HC4 RING zinc finger family members. MicroRNAs are regulatory RNAs with a mature length of ~21-nucleotides that are processed from hairpin precursors by Dicer-like enzymes. MicroRNAs can negatively regulate gene expression by attenuating translation or by directing mRNA cleavage. Mature sequence: UUAGAUGACCAUCAACAAACU	MICRORNA827A (MIR827A)	2.41725	1.49e-05	17.4792	3.04912
AT1G14520	Encodes MIOX1. Belongs to myo-inositol oxygenase gene family.	MYO-INOSITOL OXYGENASE 1 (MIOX1)	2.41001	2.61e-12	5.05772	0.886625
AT1G21500	hypothetical protein;(source:Araport11)		2.40987	0.000575877	2.95742	0.518089
AT1G67770	Similar to terminal ear1 in Zea mays. A member of mei2-like gene family; phylogenetic analysis revealed that TEL2 belongs to the third clade of mei2-like proteins (TEL clade), with conserved two N-terminal RNA recognition motifs (RRM), in addition to the C-terminal RRM, shared among all mei2-like proteins. Expression patterns were similar to TEL1, with lower expression levels in most tissues exam…	TERMINAL EAR1-LIKE 2 (TEL2)	2.40975	0.0281704	0.547234	0.0955237
AT1G29020	Calcium-binding EF-hand family protein;(source:Araport11)		2.40961	8.27e-54	24.7801	4.33938
AT4G32340	Tetratricopeptide repeat (TPR)-like superfamily protein;(source:Araport11)		2.40657	2.51e-09	4.0175	0.70506
AT5G41280	Receptor-like protein kinase-related family protein;(source:Araport11)		2.40607	4.29e-08	3.79118	0.66535
AT2G21660	Encodes a small glycine-rich RNA binding protein that is part of a negative-feedback loop through which AtGRP7 regulates the circadian oscillations of its own transcript. Gene expression is induced by cold. GRP7 appears to promote stomatal opening and reduce tolerance under salt and dehydration stress conditions, but, promotes stomatal closing and thereby increases stress tolerance under conditio…	COLD, CIRCADIAN RHYTHM, AND RNA BINDING 2 (CCR2)	2.38974	6.39e-296	3989.9	708.516
AT3G21380	Mannose-binding lectin superfamily protein;(source:Araport11)		2.38867	0.00093191	1.147	0.203553
AT1G35625	RING/U-box superfamily protein;(source:Araport11)		2.38755	1.49e-38	24.7199	4.3951
AT5G59170	Proline-rich extensin-like family protein;(source:Araport11)		2.37514	0.00786657	1.2516	0.224312
AT1G19250	FMO1 is required for full expression of TIR-NB-LRR conditioned resistance to avirulent pathogens and for basal resistance to invasive virulent pathogens. Functions in an EDS1-regulated but SA-independent mechanism that promotes resistance and cell death at pathogen infection sites. FMO1 functions as a pipecolate N-hydroxylase and catalyzes the biochemical conversion of pipecolic acid to N-hydroxy…	FLAVIN-DEPENDENT MONOOXYGENASE 1 (FMO1)	2.37392	4.82e-24	8.0816	1.45077
AT4G23250	cysteine-rich receptor-like protein kinase 17;(source:Araport11)	EMBRYO DEFECTIVE 1290 (emb1290)	2.37163	0.000226006	1.06343	0.191131
AT1G50090	D-aminoacid aminotransferase-like PLP-dependent enzymes superfamily protein;(source:Araport11)	BRANCHED-CHAIN AMINO ACID TRANSAMINASE 7 (BCAT7)	2.35615	0.00184014	1.67605	0.304926
AT3G05630	Encodes a member of the PXPH-PLD subfamily of phospholipase D proteins. Regulates vesicle trafficking. Required for auxin transport and distribution and hence auxin responses. This subfamily is novel structurally different from the majority of plant PLDs by having phox homology (PX) and pleckstrin homology (PH) domains. Involved regulating root development in response to nutrient limitation. Play…	PHOSPHOLIPASE D P2 (PLDP2)	2.34373	3.63e-75	15.8115	2.89825
AT1G08165	hypothetical protein;(source:Araport11)		2.34157	1.53e-05	4.17882	0.767244
AT1G19530	DNA polymerase epsilon catalytic subunit A;(source:Araport11)		2.34114	6.61e-10	90.4074	16.5799
AT4G31877	Encodes a microRNA that targets several SPL family members, including SPL3,4, and 5. By regulating the expression of SPL3 (and probably also SPL4 and SPL5), this microRNA regulates vegetative phase change. MicroRNAs are regulatory RNAs with a mature length of ~21-nucleotides that are processed from hairpin precursors by Dicer-like enzymes. MicroRNAs can negatively regulate gene expression by atte…	to 15415333, exon 2: 15414352 to 15414313, exon 3: 15413822 to 15413759, exon 4: 15413594 to 15413295; mature miRNA and miRNA* are located on exon 1.	2.33953	0.00274936	17.8127	3.26604
AT3G28580	P-loop containing nucleoside triphosphate hydrolases superfamily protein;(source:Araport11)		2.33353	2.48e-05	1.7108	0.316054
AT5G45090	phloem protein 2-A7;(source:Araport11)	PHLOEM PROTEIN 2-A7 (PP2-A7)	2.3316	3.17e-05	2.24158	0.414391
AT5G62490	Part of the AtHVA22 family. Protein expression is ABA- and stress-inducible.	HVA22 HOMOLOGUE B (HVA22B)	2.32299	6.4e-09	6.58641	1.22459
AT3G45638	other_RNA;(source:Araport11)		2.32118	0.0230772	0.988572	0.183826
AT3G02620	&#916;9 Stearoyl-ACP Desaturase	ACYL-ACYL CARRIER PROTEIN DESATURASE4 (AAD4)	2.31617	0	371.362	69.3913
AT1G30660	A truncated version of Twinkle that retains only the DNA primase domain.	(TWINKY)	2.31566	0.000151229	2.02951	0.379864
AT4G01970	Encodes a a raffinose and high affinity stachyose synthase as well as a stachyose and Gol specific galactosylhydrolase enzyme activity.AtRS4 is a sequential multifunctional RafS and StaS as well as a high affinity StaS, accepting only Raf and Gol for Sta product formation. AtRS4 possesses a Sta and Gol specific galactosylhydrolase enzyme activity.	STACHYOSE SYNTHASE (STS)	2.30413	9.22e-09	10.2509	1.92965
AT5G24220	Lipase class 3-related protein;(source:Araport11)		2.29866	0.000123024	1.98031	0.374073
AT1G76100	One of two Arabidopsis plastocyanin genes. Expressed at 1/10th level of PETE2. Does not respond to increased copper levels and is thought to be the isoform that participates in electron transport under copper-limiting conditions. Mutation of this gene does not have obvious effect on photosynthesis.	PLASTOCYANIN 1 (PETE1)	2.29603	8.94e-08	4.99949	0.947726
AT1G55775	heavy metal-associated domain protein;(source:Araport11)		2.29135	0.00619804	2.09697	0.397825
AT1G80090	Cystathionine beta-synthase (CBS) family protein;(source:Araport11)	CBS DOMAIN CONTAINING PROTEIN 4 (CBSX4)	2.28466	0.0035342	1.31932	0.251966
AT5G41290	Receptor-like protein kinase-related family protein;(source:Araport11)		2.27758	5.05e-12	6.36315	1.2211
AT1G66980	Encodes SNC4 (suppressor of npr1-1, constitutive 4), an atypical receptor-like kinase with two predicted extracellular glycerophosphoryl diester phosphodiesterase domains.	SUPPRESSOR OF NPR1-1 CONSTITUTIVE 4 (SNC4)	2.26763	0.000165252	0.685764	0.132504
AT1G16730	hypothetical protein;(source:Araport11)	UNKNOWN PROTEIN 6 (UP6)	2.26621	5.32e-05	3.22983	0.624489
AT1G05700	Leucine-rich repeat transmembrane protein kinase protein;(source:Araport11)		2.26558	8.28e-94	32.9303	6.37237
AT2G23110	Late embryogenesis abundant protein, group 6;(source:Araport11)		2.25674	0.000294408	2.75691	0.537723
AT2G38940	Encodes Pht1;4, a member of the Pht1 family of phosphate transporters which include: Pht1;1/At5g43350, Pht1;2/At5g43370, Pht1;3/At5g43360, Pht1;4/At2g38940, Pht1;5/At2g32830, Pht1;6/At5g43340, Pht1;7/At3g54700, Pht1;8/At1g20860, Pht1;9/At1g76430 (Plant Journal 2002, 31:341). Expression is upregulated in the shoot of cax1/cax3 mutant and is responsive to phosphate (Pi) and not phosphite (Phi) in r…	PHOSPHATE TRANSPORTER 1;4 (PHT1;4)	2.25628	0	197.024	38.3763
AT4G23000	Calcineurin-like metallo-phosphoesterase superfamily protein;(source:Araport11)		2.25312	6.58e-65	11.978	2.3381
AT1G63750	Disease resistance protein (TIR-NBS-LRR class) family;(source:Araport11)		2.25094	6.54e-07	0.979989	0.191643
AT4G15360	member of CYP705A	CYTOCHROME P450, FAMILY 705, SUBFAMILY A, POLYPEPTIDE 3 (CYP705A3)	2.24856	0.00112193	1.19469	0.233952
AT5G45310	coiled-coil protein;(source:Araport11)		2.23898	7.16e-18	7.99992	1.57734
AT5G20150	Expression is upregulated in the shoot of cax1/cax3 mutant. Additionally, its expression is responsive to both phosphate (Pi) and phosphite (Phi) in both roots and shoots. The mRNA is cell-to-cell mobile.	SPX DOMAIN GENE 1 (SPX1)	2.23667	1.02e-07	290.931	57.3603
AT5G48430	Eukaryotic aspartyl protease family protein;(source:Araport11)		2.2333	1.7e-205	147.626	29.2124
AT2G40330	Encodes a member of the PYR (pyrabactin resistance )/PYL(PYR1-like)/RCAR (regulatory components of ABA receptor) family proteins with 14 members. PYR/PYL/RCAR family proteins function as abscisic acid sensors. Mediate ABA-dependent regulation of protein phosphatase 2Cs ABI1 and ABI2.	PYR1-LIKE 6 (PYL6)	2.23178	1.1e-77	66.2913	13.1287
AT5G38940	RmlC-like cupins superfamily protein;(source:Araport11)		2.22549	1.58e-43	49.0064	9.74443
AT1G63570	Receptor-like protein kinase-related family protein;(source:Araport11)		2.21627	0.0107116	1.10473	0.221111
AT3G30770	Eukaryotic aspartyl protease family protein. Upregulated by cold.		2.21503	0.0219397	0.563415	0.112637
AT3G52820	purple acid phosphatase 22;(source:Araport11)	PURPLE ACID PHOSPHATASE 22 (PAP22)	2.20029	3.09e-50	20.981	4.24809
AT1G29930	Subunit of light-harvesting complex II (LHCII),which absorbs light and transfers energy to the photosynthetic reaction center. The mRNA is cell-to-cell mobile.	CHLOROPHYLL A/B BINDING PROTEIN 1 (CAB1)	2.19934	0.000805922	207.137	41.9143
AT5G63180	Pectin lyase-like superfamily protein;(source:Araport11)		2.19107	0.0367244	0.557563	0.113861
AT2G21210	Putative auxin-regulated protein whose expression is downregulated in response to chitin oligomers.	SMALL AUXIN UPREGULATED RNA 6 (SAUR6)	2.18723	0.00420313	1.18711	0.242856
AT4G09900	Encodes a protein predicted to act as a carboxylesterase. It has similarity to the SABP2 methyl salicylate esterase from tobacco. This protein does not act on methyl IAA, methyl JA, MeSA, MeGA4, or MEGA9 in vitro.	METHYL ESTERASE 12 (MES12)	2.18217	0.00641352	1.11701	0.22895
AT5G26300	TRAF-like family protein;(source:Araport11)		2.16903	5.02e-10	5.9527	1.23109
AT5G38100	SABATH family methyltransferase.		2.16786	1.31e-65	43.0155	8.91172
AT1G33880	Avirulence induced gene (AIG1) family protein;(source:Araport11)	IMMUNE ASSOCIATED NUCLEOTIDE BINDING 2 (IAN2)	2.16176	0.0281597	1.27714	0.26632
AT1G54160	Encodes a member of the CCAAT-binding transcription factor (CBF-B/NF-YA) family. Expression is upregulated in response to ABA and drought. This regulation appears to be mediated by MIR169A which is downregulated in response to drought. NFYA5 is a target of MIR169A. Loss of function mutations are hypersensitive to drought.	NUCLEAR FACTOR Y, SUBUNIT A5 (NF-YA5)	2.1528	0.000805922	1.57491	0.32916
AT5G06690	Encodes a thioredoxin (WCRKC1) localized in chloroplast stroma. Contains a WCRKC motif. Functions in redox cascade with 2CPA and 2CPB via the ferredoxin-thioredoxin reductase (FTR)/thioredoxin (Trx) pathway to mediate the light-responsive reductive control of target proteins. Oxidizes redox-regulated proteins.	WCRKC THIOREDOXIN 1 (WCRKC1)	2.13926	9.77e-13	7.15869	1.51124
AT5G46050	Encodes a di- and tri-peptide transporter involved in responses to wounding, virulent bacterial pathogens, and high NaCl concentrations. The protein is predicted to have 12 transmembrane helicies.	NRT1/ PTR FAMILY 5.2 (NPF5.2)	2.13052	5.54e-40	15.5598	3.30654
AT2G21040	C2 domain-containing protein. Possible pseudogene of AT2G20990.		2.13006	8.14e-05	4.4141	0.936899
AT2G43220	Cysteine/Histidine-rich C1 domain family protein;(source:Araport11)		2.12703	4.27e-09	2.59266	0.552294
AT5G65165	One of three isoforms of the iron-sulfur component of the succinate dehydrogenase complex, a component of the mitochondrial respiratory chain complex II. The product of the nuclear encoded gene is imported into the mitochondrion. Transcripts appear during seed maturation, persist through desiccation, are abundant in dry seeds, and markedly decline during germination.	SUCCINATE DEHYDROGENASE 2-3 (SDH2-3)	2.11869	0.00226461	1.4958	0.320681
AT3G02480	Late embryogenesis abundant protein (LEA) family protein;(source:Araport11)	ABA-RESPONSE PROTEIN (ABR)	2.11321	2.36e-17	28.2734	6.0753
AT4G31240	protein kinase C-like zinc finger protein;(source:Araport11)	NUCLEOREDOXIN 2 (NRX2)	2.11233	3.53e-85	36.4819	7.84904
AT1G03340	hypothetical protein;(source:Araport11)		2.10592	1.61e-20	10.7937	2.33238
AT3G61400	1-aminocyclopropane-1-carboxylate oxidase-like protein		2.10431	8.05e-12	5.34304	1.15562
AT5G45950	GDSL-motif esterase/acyltransferase/lipase. Enzyme group with broad substrate specificity that may catalyze acyltransfer or hydrolase reactions with lipid and non-lipid substrates.		2.10264	0.0144268	1.31587	0.285396
AT2G15880	Pollen expressed protein required for pollen tube growth.Along with other members of the LRX family, itnteracts with RALF4 to control pollen tube growth and integrity. Loss of function results in premature pollen tube rupture and reduced fertility.	LEUCINE-RICH REPEAT/EXTENSIN 10 (LRX10)	2.09848	1.5e-14	40.9694	8.89283
AT5G03995	hypothetical protein;(source:Araport11)		2.09811	9.68e-48	102.625	22.3092
AT4G33970	Pollen expressed protein required for pollen tube growth.Along with other members of the LRX family, itnteracts with RALF4 to control pollen tube growth and integrity. Loss of function results in premature pollen tube rupture and reduced fertility.	LEUCINE-RICH REPEAT/EXTENSIN 11 (LRX11)	2.08946	2.45e-06	1.37623	0.301198
AT1G04920	Encodes a protein with putative sucrose-phosphate synthase activity.	SUCROSE PHOSPHATE SYNTHASE 3F (SPS3F)	2.08305	0.016587	0.391092	0.0860292
AT5G56100	glycine-rich protein / oleosin;(source:Araport11)		2.07628	4.77e-17	111.899	24.6843
AT2G22860	Phytosulfokine 2 precursor, coding for a unique plant peptide growth factor. The mRNA is cell-to-cell mobile.	PHYTOSULFOKINE 2 PRECURSOR (PSK2)	2.06863	1.56e-29	48.27	10.7031
AT5G03545	Expressed in roots in response to phosphate starvation, this response is enhanced by the presence of IAA. Additionally, its expression is responsive to both phosphate (Pi) and phosphite (Phi) in shoots. The mRNA is cell-to-cell mobile.		2.06252	7.02e-219	1607.68	358.199
AT3G45720	Encodes a member of the NAXT NPF subfamily.		2.05694	0.011354	0.836562	0.187026
AT5G59270	Concanavalin A-like lectin protein kinase family protein;(source:Araport11)	L-TYPE LECTIN RECEPTOR KINASE II.2 (LECRK-II.2)	2.05173	1.4e-14	5.15145	1.15604
AT2G23970	Class I glutamine amidotransferase-like superfamily protein;(source:Araport11)		2.04711	0.0055983	2.06422	0.464659
AT3G26180	putative cytochrome P450	CYTOCHROME P450, FAMILY 71, SUBFAMILY B, POLYPEPTIDE 20 (CYP71B20)	2.04179	0.0398307	0.501328	0.113223
AT4G33030	involved in sulfolipid biosynthesis The mRNA is cell-to-cell mobile.	SULFOQUINOVOSYLDIACYLGLYCEROL 1 (SQD1)	2.039	3.07e-163	131.338	29.7392
AT4G24890	purple acid phosphatase 24;(source:Araport11)	PURPLE ACID PHOSPHATASE 24 (PAP24)	2.0344	3.21e-15	5.8718	1.33338
AT2G37025	TRF-like 8;(source:Araport11)	TRF-LIKE 8 (TRFL8)	2.03254	0.0257193	0.462485	0.105291
AT1G59850	ARM repeat superfamily protein;(source:Araport11)		2.03211	0.0171487	0.803653	0.182732
AT5G10210	nitric oxide synthase-interacting protein;(source:Araport11)		2.03083	1.97e-14	11.2359	2.56008
AT4G25310	2-oxoglutarate (2OG) and Fe(II)-dependent oxygenase superfamily protein;(source:Araport11)		2.02954	5.81e-28	11.4152	2.60251
AT5G49850	Mannose-binding lectin superfamily protein;(source:Araport11)		2.02851	3.82e-16	6.18453	1.41088
AT1G08090	High-affinity nitrate transporter. Up-regulated by nitrate. Functions as a repressor of lateral root initiation independently of nitrate uptake.	NITRATE TRANSPORTER 2:1 (NRT2:1)	2.02189	4.05e-20	8.32076	1.90651
AT1G73610	GDSL-motif esterase/acyltransferase/lipase. Enzyme group with broad substrate specificity that may catalyze acyltransfer or hydrolase reactions with lipid and non-lipid substrates.		2.01827	0.00244907	1.45991	0.335032
AT4G18940	RNA ligase/cyclic nucleotide phosphodiesterase family protein;(source:Araport11)		2.0167	6.7e-32	27.2002	6.25654
AT2G31980	PHYTOCYSTATIN 2;(source:Araport11)	PHYTOCYSTATIN 2 (CYS2)	2.01384	3.7e-13	16.1899	3.72867
AT1G34050	Ankyrin repeat family protein;(source:Araport11)		2.00847	2.14e-07	3.03743	0.70264
AT1G21210	cell wall-associated ser/thr kinase involved in cell elongation and lateral root development	WALL ASSOCIATED KINASE 4 (WAK4)	2.00682	4.03e-40	12.5747	2.91195
AT1G31290	ARGONAUTE 3;(source:Araport11)	ARGONAUTE 3 (AGO3)	2.00033	0.0171094	0.333711	0.0775551
AT1G29740	Leucine-rich repeat transmembrane protein kinase;(source:Araport11)		1.99108	5.94e-25	5.74876	1.34557
AT3G47420	Encodes a Pi starvation-responsive protein AtPS3. A member of the phosphate starvation-induced glycerol-3-phosphate permease gene family: AT3G47420(G3Pp1), AT4G25220(G3Pp2), AT1G30560(G3Pp3), AT4G17550(G3Pp4) and AT2G13100(G3Pp5). Its expression is responsive to phosphate (Pi) and not phosphite (Phi) in roots and shoots.	GLYCEROL-3-PHOSPHATE PERMEASE 1 (G3Pp1)	1.98995	6.21e-276	172.289	40.3626
AT1G80160	Vicinal oxygen chelate (VOC) superfamily member.	GLYOXYLASE I 7 (GLYI7)	1.9828	1.82e-09	4.83704	1.13897
AT4G16000	hypothetical protein;(source:Araport11)		1.97979	2.2e-13	12.1604	2.86827
AT1G21400	Thiamin diphosphate-binding fold (THDP-binding) superfamily protein;(source:Araport11)		1.97441	1e-26	11.8095	2.7942
AT3G51560	Disease resistance protein (TIR-NBS-LRR class) family;(source:Araport11)		1.96133	0.00105907	0.610851	0.145976
AT1G66930	Protein kinase superfamily protein;(source:Araport11)	LEAF RUST 10 DISEASE-RESISTANCE LOCUS RECEPTOR- LIKE PROTEIN KINASE-LIKE2 (LRK10L2)	1.95885	1.57e-42	13.6726	3.27246
AT2G40080	Encodes a novel nuclear 111 amino-acid phytochrome-regulated component of a negative feedback loop involving the circadian clock central oscillator components CCA1 and LHY. ELF4 is necessary for light-induced expression of both CCA1 and LHY, and conversely, CCA1 and LHY act negatively on light-induced ELF4 expression. ELF4 promotes clock accuracy and is required for sustained rhythms in the absen…	EARLY FLOWERING 4 (ELF4)	1.95563	2.43e-54	76.9606	18.4653
AT2G41730	Expression in rosette leaves is activated by high concentration of boron.		1.94667	1.28e-09	8.5202	2.05645
AT5G04730	Ankyrin-repeat containing protein;(source:Araport11)		1.94533	3.72e-12	5.49121	1.32603
AT4G11650	osmotin-like protein	OSMOTIN 34 (OSM34)	1.93329	3.73e-108	149.811	36.5002
AT5G60142	AP2/B3-like transcriptional factor family protein;(source:Araport11)		1.93244	1.89e-05	2.69099	0.655706
AT2G41905	transmembrane protein;(source:Araport11)		1.93152	0.000383569	4.08662	0.997672
AT1G65860	belongs to the flavin-monooxygenase (FMO) family, encodes a glucosinolate S-oxygenase that catalyzes the conversion of methylthioalkyl glucosinolates to methylsulfinylalkyl glucosinolates	FLAVIN-MONOOXYGENASE GLUCOSINOLATE S-OXYGENASE 1 (FMO GS-OX1)	1.93044	2.01e-05	3.01084	0.735572
AT1G06460	ACD32.1 encodes an alpha-crystallin domain containing protein with homology to small heat shock proteins.	ALPHA-CRYSTALLIN DOMAIN 32.1 (ACD32.1)	1.92962	8.89e-09	5.18119	1.26631
AT4G29050	Concanavalin A-like lectin protein kinase family protein;(source:Araport11)	L-TYPE LECTIN RECEPTOR KINASE V.9 (LECRK-V.9)	1.92952	0.000322927	1.27463	0.311112
AT1G11540	Sulfite exporter TauE/SafE family protein;(source:Araport11)		1.92837	8.28e-81	59.4806	14.5412
AT1G33840	LURP-one-like protein (DUF567);(source:Araport11)		1.9234	1.01e-06	7.19853	1.76235
AT4G15270	glucosyltransferase-like protein;(source:Araport11)		1.92226	4.74e-27	18.0021	4.421
AT1G67600	Acid phosphatase/vanadium-dependent haloperoxidase-related protein;(source:Araport11)		1.92164	1.41e-12	9.49881	2.33467
AT4G13500	transmembrane protein;(source:Araport11)		1.91884	0.00584622	2.80467	0.691567
AT5G43350	Encodes an inorganic phosphate transporter Pht1;1. Mutants display enhanced arsenic accumulation. Members of the Pht1 family of phosphate transporters include: Pht1;1/At5g43350, Pht1;2/At5g43370, Pht1;3/At5g43360, Pht1;4/At2g38940, Pht1;5/At2g32830, Pht1;6/At5g43340, Pht1;7/At3g54700, Pht1;8/At1g20860, Pht1;9/At1g76430 (Plant Journal 2002, 31:341).	PHOSPHATE TRANSPORTER 1;1 (PHT1;1)	1.9141	0	1560.83	385.432
AT5G22270	hypothetical protein;(source:Araport11)	SALT-INDUCED AND EIN3/EIL1-DEPENDENT 1 (SIED1)	1.90928	0.00107082	2.71643	0.673935
AT3G50310	Encodes a member of MEKK subfamily. Target promoter of the male germline-specific transcription factor DUO1. Involved in osmotic stress response via regulation of MPK6 activity. It also plays an important role in regulating cell division and cell elongation in the primary root meristematic and elongation areas. Mutants show defects in root microtubule organization.It phosphorylates MPK18 and MKK3…	MITOGEN-ACTIVATED PROTEIN KINASE KINASE KINASE 20 (MAPKKK20)	1.90744	0.0141909	1.02747	0.255028
AT4G31330	transmembrane protein, putative (Protein of unknown function, DUF599);(source:Araport11)		1.90276	2.52e-54	46.6243	11.6004
AT1G73040	Mannose-binding lectin superfamily protein;(source:Araport11)		1.89028	1.59e-08	8.31161	2.08614
AT3G50460	Homolog of RPW8	HOMOLOG OF RPW8 2 (HR2)	1.88983	1.13e-16	16.9527	4.25427
AT1G75960	AMP-dependent synthetase and ligase family protein;(source:Araport11)		1.88956	3.15e-10	4.23434	1.06345
AT4G34950	Major facilitator superfamily protein;(source:Araport11)	MAJOR FACILITATOR SUPERFAMILY 1 (MFS1)	1.88027	4e-35	15.5275	3.92343
AT1G67970	member of Heat Stress Transcription Factor (Hsf) family	HEAT SHOCK TRANSCRIPTION FACTOR A8 (HSFA8)	1.87529	1.37e-15	8.05988	2.04437
AT3G44260	Encodes one of the homologs of the yeast CCR4-associated factor 1: AT3G44260 (CAF1a), AT5G22250 (CAF1b). Has mRNA deadenylation activity. Also plays a role in plant defense responses.	CCR4- ASSOCIATED FACTOR 1A (CAF1a)	1.87384	1.09e-08	5.34078	1.35544
AT5G07330	NFU1 iron-sulfur cluster protein;(source:Araport11)		1.86867	9.92e-09	8.26306	2.10559
AT3G11402	Cysteine/Histidine-rich C1 domain family protein;(source:Araport11)		1.86492	2.85e-10	3.39251	0.866915
AT3G22830	member of Heat Stress Transcription Factor (Hsf) family	HEAT SHOCK TRANSCRIPTION FACTOR A6B (HSFA6B)	1.86346	9.12e-05	2.24719	0.575163
AT1G22770	Together with CONSTANTS (CO) and FLOWERING LOCUS T (FT), GIGANTEA promotes flowering under long days in a circadian clock-controlled flowering pathway. GI acts earlier than CO and FT in the pathway by increasing CO and FT mRNA abundance. Located in the nucleus. Regulates several developmental processes, including photoperiod-mediated flowering, phytochrome B signaling, circadian clock, carbohydra…	GIGANTEA (GI)	1.86253	6.07e-185	86.5583	22.1556
AT5G62360	Pectin methylesterase inhibitor expressed throughout the plant.	PECTIN METHYL-ESTERASE INHIBITOR 13 (PMEI13)	1.86055	2.71e-07	6.07885	1.55806
AT2G38465	hypothetical protein;(source:Araport11)		1.85115	2.28e-05	7.22226	1.86205
AT5G07180	Encodes a receptor-like kinase that, together with ER and ERL1 governs the initial decision of protodermal cells to either divide proliferatively to produce pavement cells or divide asymmetrically to generate stomatal complexes. It is also important for maintaining stomatal stem cell activity and preventing terminal differentiation of the meristemoid into the guard mother cell. When heterozygous …	ERECTA-LIKE 2 (ERL2)	1.85041	0.0299228	0.421411	0.10891
AT1G15050	Belongs to auxin inducible gene family.	INDOLE-3-ACETIC ACID INDUCIBLE 34 (IAA34)	1.84933	0.00156394	2.59504	0.669558
AT1G30760	Encodes a BBE-like enzyme that acts in monolignol metabolism by catalyzing the oxidation of aromatic allylic alcohols, such as coumaryl-, sinapyl-, and coniferyl alcohol, to the corresponding aldehydes. The mRNA is cell-to-cell mobile.	BERBERINE BRIDGE ENZYME-LIKE 13 (ATBBE-LIKE 13)	1.84829	2.43e-104	86.5116	22.3528
AT4G15740	Calcium-dependent lipid-binding (CaLB domain) family protein;(source:Araport11)		1.84711	9.75e-50	30.3347	7.84819
AT5G66080	Protein phosphatase 2C family protein;(source:Araport11)	ARABIDOPSIS PP2C CLADE D 9 (APD9)	1.8433	8.05e-41	23.0841	5.98875
AT5G60060	F-box SKIP23-like protein (DUF295);(source:Araport11)	F-BOX/DUF295 ANCESTRAL 20 (ATFDA20)	1.84234	5.28e-25	19.9243	5.1706
AT5G54930	AT hook motif-containing protein;(source:Araport11)	METABOLIC NETWORK MODULATOR 1 (MNM1)	1.84155	1.56e-22	18.1659	4.71883
AT5G14920	Encodes a GASA domain containing protein that regulates increases in plant growth through GA-induced and DELLA-dependent signal transduction and that can increase abiotic stress resistance by reducing ROS accumulation.	A-STIMULATED IN ARABIDOPSIS 14 (GASA14)	1.83107	1.6e-44	26.9878	7.0592
AT3G55310	NAD(P)-binding Rossmann-fold superfamily protein;(source:Araport11)		1.82768	3.76e-06	4.90492	1.28585
AT4G18205	Nucleotide-sugar transporter family protein;(source:Araport11)	PURINE PERMEASE 21 (PUP21)	1.82623	3.23e-16	9.31249	2.44408
AT5G45380	urea-proton symporter DEGRADATION OF UREA 3 (DUR3);(source:Araport11)	DEGRADATION OF UREA 3 (DUR3)	1.82121	4.61e-23	57.5046	15.1363
AT3G15500	Encodes an ATAF-like NAC-domain transcription factor that doesn't contain C-terminal sequences shared by CUC1, CUC2 and NAM. Note: this protein (AtNAC3) is not to be confused with the protein encoded by locus AT3G29035, which, on occasion, has also been referred to as AtNAC3. The mRNA is cell-to-cell mobile.	NAC DOMAIN CONTAINING PROTEIN 3 (NAC3)	1.82083	3.2e-06	4.25937	1.1206
AT5G49770	Leucine rich receptor kinase.		1.82065	2.19e-56	20.9592	5.52206
AT3G48850	Encodes a mitochondrial phosphate transporter. Modulates plant responses to salt stress.	PHOSPHATE TRANSPORTER 3;2 (PHT3;2)	1.81656	0.00793464	1.23705	0.326663
AT2G05380	glycine-rich protein 3 short isoform (GRP3S) mRNA, complete The mRNA is cell-to-cell mobile.	GLYCINE-RICH PROTEIN 3 SHORT ISOFORM (GRP3S)	1.81568	0.000704075	26.3496	6.96143
AT3G42850	Mevalonate/galactokinase family protein;(source:Araport11)	ARABINOKINASE 2 (ARA2)	1.81314	0.00993175	0.66834	0.177263
AT5G05530	RING/U-box superfamily protein;(source:Araport11)		1.81225	0.0118278	2.40099	0.636416
AT1G33030	O-methyltransferase family protein;(source:Araport11)		1.8073	0.00212485	1.78125	0.473687
AT2G04070	Expression in rosette leaves is activated by high concentration of boron.		1.80673	0.028815	0.746239	0.19826
AT1G73805	Encodes SAR Deficient 1 (SARD1), a key regulator for ICS1 (Isochorismate Synthase 1) induction and salicylic acid (SA) synthesis.	SAR DEFICIENT 1 (SARD1)	1.80151	0.00910973	0.79584	0.212429
AT5G24920	Encodes a member of the GDU (glutamine dumper) family proteins involved in amino acid export: At4g31730 (GDU1), At4g25760 (GDU2), At5g57685 (GDU3), At2g24762 (GDU4), At5g24920 (GDU5), At3g30725 (GDU6) and At5g38770 (GDU7).	GLUTAMINE DUMPER 5 (GDU5)	1.79577	2.12e-12	15.5263	4.16258
AT3G56620	nodulin MtN21-like transporter family protein	USUALLY MULTIPLE ACIDS MOVE IN AND OUT TRANSPORTERS 10 (UMAMIT10)	1.7898	2.74e-21	16.6116	4.47079
AT2G21640	Encodes a protein of unknown function that is a marker for oxidative stress response.Expression in rosette leaves is activated by high concentration of boron.		1.78934	2.19e-08	12.7442	3.43195
AT1G23140	Expression is upregulated in the shoot of cax1/cax3 mutant.	C2-DOMAIN ABA-RELATED8 (CAR8)	1.78397	1.44e-41	57.6455	15.5724
AT5G65500	U-box domain-containing protein kinase family protein;(source:Araport11)		1.78361	3.1e-09	3.28248	0.887664
AT4G21680	Encodes a nitrate transporter (NRT1.8). Functions in nitrate removal from the xylem sap. Mediates cadmium tolerance.	NRT1/ PTR FAMILY 7.2 (NPF7.2)	1.77569	3.15e-09	4.6787	1.27042
AT1G76520	Auxin efflux carrier family protein;(source:Araport11)	PIN-LIKES 3 (PILS3)	1.77435	1.15e-44	23.1119	6.28629
AT3G53310	B3 domain transcription factor that binds to and regulates the expression of SOC1 and FT.	(REM16)	1.77283	0.000220151	2.34809	0.639651
AT3G14415	Encodes a glycolate oxidase that modulates reactive oxygen species-mediated signal transduction during nonhost resistance. The mRNA is cell-to-cell mobile.	GLYCOLATE OXIDASE 2 (GOX2)	1.77144	6.54e-129	152.39	41.5322
AT5G05340	Encodes a protein with sequence similarity to peroxidases that is involved in lignin biosynthesis. Loss of function mutations show abnormal development of xylem fibers and reduced levels of lignin biosynthetic enxymes.	PEROXIDASE 52 (PRX52)	1.76483	0.00083693	2.2989	0.629498
AT5G06740	Concanavalin A-like lectin protein kinase family protein;(source:Araport11)	L-TYPE LECTIN RECEPTOR KINASE S.5 (LECRK-S.5)	1.76036	1.51e-47	21.9245	6.02164
AT4G14860	ovate family protein 11;(source:Araport11)	OVATE FAMILY PROTEIN 11 (OFP11)	1.74351	0.000867741	3.76608	1.0465
AT2G15960	Unknown protein. Expression decreased in response to proline.		1.73803	2.13e-17	22.5507	6.2905
AT3G04550	Encodes an ancillary chaperone protein that functions in Rubisco biogenesis. RAF1 dimers function in the assembly of the large subunit of Rubisco. Co-expression of RAF1 and rbcL in tobacco cells results in increased photosynthesis and plant growth. The mRNA is cell-to-cell mobile.	RUBISCO ACCUMULATION FACTOR 1 (RAF1)	1.73454	1.98e-11	9.08375	2.54032
AT4G15990	hypothetical protein;(source:Araport11)		1.73255	1.46e-41	53.6571	15.0227
AT5G61380	Pseudo response regulator involved in the generation of circadian rhythms. TOC1 appears to shorten the period of circumnutation speed. TOC1 contributes to the plant fitness (carbon fixation, biomass) by influencing the circadian clock period. PRR3 may increase the stability of TOC1 by preventing interactions between TOC1 and the F-box protein ZTL. Expression of TOC1 is correlated with rhythmic ch…	TIMING OF CAB EXPRESSION 1 (TOC1)	1.73085	2.38e-153	91.9843	25.7855
AT1G12010	Encodes a protein that appears to have 1-amino-cyclopropane-1-carboxylic acid oxidase activity based on mutant analyses. The mRNA is cell-to-cell mobile.	1-AMINO-CYCLOPROPANE-1-CARBOXYLIC ACID OXIDASE 3 (ACO3)	1.72748	1.71e-96	307.607	86.4044
AT4G09170	transmembrane protein;(source:Araport11)		1.72443	0.0370078	1.56246	0.439839
AT5G52300	Encodes a protein that is induced in expression in response to water deprivation such as cold, high-salt, and desiccation. The response appears to be via abscisic acid. The promoter region contains two ABA-responsive elements (ABREs) that are required for the dehydration-responsive expression of rd29B as cis-acting elements. Protein is a member of a gene family with other members found plants, an…	LOW-TEMPERATURE-INDUCED 65 (LTI65)	1.71779	4.68e-13	6.59757	1.86578
AT4G24150	Growth regulating factor encoding transcription activator. One of the nine members of a GRF gene family, containing nuclear targeting domain. Involved in leaf development and expressed in shoot and flower.	GROWTH-REGULATING FACTOR 8 (GRF8)	1.71186	0.00201516	1.30364	0.370424
AT3G27440	One of the homologous genes predicted to encode proteins with UPRT domains (Uracil phosphoribosyltransferase). Five of these genes (At5g40870, At3g27190, At1g55810, At4g26510 and At3g27440) show a high level of identity, and are annotated as also containing a N-terminal uracil kinase (UK) domain. These genes are referred to as UKL1 (UK-like 1), UKL2, UKL3, UKL4 and UKL5, respectively.	URIDINE KINASE-LIKE 5 (UKL5)	1.71092	0.000610736	1.62105	0.460821
AT5G59260	Concanavalin A-like lectin protein kinase family protein;(source:Araport11)	L-TYPE LECTIN RECEPTOR KINASE II.1 (LECRK-II.1)	1.70374	2.47e-26	14.4688	4.13177
AT3G26740	transcripts are differentially regulated at the level of mRNA stability at different times of day controlled by the circadian clock. mRNAs are targets of the mRNA degradation pathway mediated by the downstream (DST) instability determinant.	CCR-LIKE (CCL)	1.69848	3.94e-12	11.4787	3.2916
AT4G21210	Encodes a PPDK regulatory protein that has both protein kinase and protein phosphatase activities towards PPDK (pyruvate orthophosphate dikinase).	PPDK REGULATORY PROTEIN (RP1)	1.69437	2.56e-10	6.3799	1.83448
AT1G28330	dormancy-associated protein (DRM1)	DORMANCY-ASSOCIATED PROTEIN-LIKE 1 (DYL1)	1.69308	7.43e-13	637.053	183.207
AT5G24280	Encodes GMI1, a structural-maintenance-of-chromosomes-hinge domain-containing protein. Involved in somatic homologous recombination.	GAMMA-IRRADIATION AND MITOMYCIN C INDUCED 1 (GMI1)	1.69002	6.83e-23	5.21215	1.50312
AT1G07985	Expressed protein;(source:Araport11)		1.68323	6.75e-07	6.54162	1.89577
AT3G14680	putative cytochrome P450	CYTOCHROME P450, FAMILY 72, SUBFAMILY A, POLYPEPTIDE 14 (CYP72A14)	1.68052	2.13e-138	166.009	48.191
AT3G47050	Glycosyl hydrolase family protein;(source:Araport11)		1.67107	7.79e-09	4.32884	1.26551
AT1G30560	Encodes a member of the phosphate starvation-induced glycerol-3-phosphate permease gene family: AT3G47420(G3Pp1), AT4G25220(G3Pp2), AT1G30560(G3Pp3), AT4G17550(G3Pp4) and AT2G13100(G3Pp5).	GLYCEROL-3-PHOSPHATE PERMEASE 3 (G3Pp3)	1.6699	0.000905762	1.75422	0.513215
AT3G11370	Cysteine/Histidine-rich C1 domain family protein;(source:Araport11)		1.66928	4.04e-22	12.0624	3.52925
AT1G49100	Leucine-rich repeat protein kinase family protein;(source:Araport11)		1.66928	2.54e-07	3.17678	0.92831
AT5G60250	zinc finger (C3HC4-type RING finger) family protein;(source:Araport11)		1.66859	0.00361806	0.745026	0.218322
AT3G06355	None;(source:Araport11)		1.66574	2.35e-66	195.732	57.414
AT4G06065	None;(source:Araport11)		1.66317	0.0226991	4.18248	1.22982
AT2G35820	ureidoglycolate hydrolase;(source:Araport11)		1.66253	0.00634172	1.69836	0.499305
AT5G14730	Unknown protein, expression induced by IDL7 and stress.		1.65956	5.71e-27	20.3034	5.97848
AT2G15890	Encodes CBP1, a regulator of transcription initiation in central cell-mediated pollen tube guidance.	MATERNAL EFFECT EMBRYO ARREST 14 (MEE14)	1.65841	3.03e-07	175.483	51.679
AT1G61390	S-locus lectin protein kinase family protein;(source:Araport11)		1.65495	5.09e-10	3.04827	0.900591
AT1G72900	Toll-Interleukin-Resistance (TIR) domain-containing protein;(source:Araport11)		1.6549	2.66e-15	11.8908	3.51404
AT2G38823	hypothetical protein;(source:Araport11)		1.65044	3.04e-09	8.67114	2.56802
AT3G21790	UDP-Glycosyltransferase superfamily protein;(source:Araport11)		1.64759	0.00241285	1.49357	0.443914
AT2G17710	Big1;(source:Araport11)		1.6455	2.28e-137	277.78	82.6269
AT3G06345	microRNA ath-MIR5642a precursor;(source:Araport11)	(ATH-MIR5642A)	1.64523	2.41e-104	542.442	161.377
AT3G27950	GDSL-motif esterase/acyltransferase/lipase. Enzyme group with broad substrate specificity that may catalyze acyltransfer or hydrolase reactions with lipid and non-lipid substrates.		1.64489	1.97e-15	12.3087	3.6611
AT5G39580	Class III peroxidase cell wall-targeted protein localized to the micropylar endosperm facing the radicle. Involved in seed germination.	(PRX62)	1.64385	8.27e-16	13.3187	3.96556
AT4G26130	cotton fiber protein;(source:Araport11)		1.6438	3.15e-68	112.033	33.359
AT5G10140	MADS-box protein encoded by FLOWERING LOCUS C - transcription factor that functions as a repressor of floral transition and contributes to temperature compensation of the circadian clock. Expression is downregulated during cold treatment. Vernalization, FRI and the autonomous pathway all influence the state of FLC chromatin. Both maternal and paternal alleles are reset by vernalization, but their…	FLOWERING LOCUS C (FLC)	1.64299	0.0400464	1.12854	0.336216
AT5G60270	Concanavalin A-like lectin protein kinase family protein;(source:Araport11)	L-TYPE LECTIN RECEPTOR KINASE I.7 (LECRK-I.7)	1.64135	4.48e-47	24.44	7.29003
AT2G33830	Negative regulator of local and systemic acquired resistance; target of FLD for activation of SAR.	DORMANCY ASSOCIATED GENE 2 (DRM2)	1.64104	3.1e-14	1584.99	472.629
AT2G24010	serine carboxypeptidase-like 23;(source:Araport11)	SERINE CARBOXYPEPTIDASE-LIKE 23 (scpl23)	1.63874	0.0184636	1.05476	0.314713
AT5G54960	pyruvate decarboxylase-2	PYRUVATE DECARBOXYLASE-2 (PDC2)	1.63809	9.22e-54	38.7045	11.5727
AT5G24600	TRP-like ion channel protein (Protein of unknown function, DUF599);(source:Araport11)		1.63143	0.000416068	3.2495	0.975359
AT3G01080	member of WRKY Transcription Factor; Group I	WRKY DNA-BINDING PROTEIN 58 (WRKY58)	1.63142	2.02e-05	2.84019	0.853797
AT2G20142	Toll-Interleukin-Resistance (TIR) domain family protein;(source:Araport11)		1.63114	6.81e-08	7.40531	2.22494
AT5G13370	IBA - specific acyl acid amido synthetase which conjugates glutamine to IBA. It is involved in generating inactive and/or storage forms of IBA in the seedling, root, and silique. May play a role in auxin homeostasis by modulating the levels of IBA for peroxisomal conversion to IAA.	GRETCHEN HAGEN 3.15 (GH3.15)	1.62964	7.23e-13	5.98466	1.8006
AT2G15590	spire, putative (DUF1685);(source:Araport11)		1.62941	0.0336224	1.9841	0.595525
AT5G02200	Encodes a small plant-specific protein with both nuclear localization and nuclear export signals that is specifically required, together with FHY1, for the light-regulated nuclear accumulation of phyA.	FAR-RED-ELONGATED HYPOCOTYL1-LIKE (FHL)	1.62655	1.95e-12	8.98733	2.71019
AT4G16008	hypothetical protein;(source:Araport11)		1.62563	9.22e-13	9.0158	2.71805
AT1G62290	Saposin-like aspartyl protease family protein;(source:Araport11)	PUTATIVE ASPARTIC PROTEINASE A2 (PASPA2)	1.62107	6.75e-09	3.97216	1.20175
AT4G03380	hypothetical protein;(source:Araport11)		1.6156	0.0372746	2.47997	0.751665
AT5G64750	Encodes a putative transcription factor containing an AP2 domain. Is a member of the ERF (ethylene response factor) subfamily B-4 of ERF/AP2 transcription factor family. Expressed in response to ABA, osmotic stress, sugar stress and drought. Mutants are hypersensitive to these stresses. May be involved in regulation of ABA mediated stress response. The mRNA is cell-to-cell mobile.	ABA REPRESSOR1 (ABR1)	1.61539	0.00158969	1.9393	0.588427
AT4G35900	bZIP protein required for positive regulation of flowering. Mutants are late flowering. FD interacts with FT to promote flowering.Expressed in the shoot apex in floral anlagen, then declines in floral primordia.	(FD)	1.61462	1.44e-13	7.74834	2.35437
AT5G23010	Encodes a methylthioalkylmalate synthase, catalyzes the condensation reactions of the first two rounds of methionine chain elongation in the biosynthesis of methionine-derived glucosinolates. The mRNA is cell-to-cell mobile.	METHYLTHIOALKYLMALATE SYNTHASE 1 (MAM1)	1.61433	1.36e-118	156.954	47.6942
AT2G19960	hAT family dimerization domain-containing protein;(source:Araport11)		1.60713	0.0193042	2.05436	0.628018
AT1G19610	Predicted to encode a PR (pathogenesis-related) protein. Belongs to the plant defensin (PDF) family with the following members: At1g75830/PDF1.1, At5g44420/PDF1.2a, At2g26020/PDF1.2b, At5g44430/PDF1.2c, At2g26010/PDF1.3, At1g19610/PDF1.4, At1g55010/PDF1.5, At2g02120/PDF2.1, At2g02100/PDF2.2, At2g02130/PDF2.3, At1g61070/PDF2.4, At5g63660/PDF2.5, At2g02140/PDF2.6, At5g38330/PDF3.1 and At4g30070/PDF…	(PDF1.4)	1.60439	0.013444	3.13736	0.959383
AT1G17960	Threonyl-tRNA synthetase;(source:Araport11)		1.60287	1.88e-32	23.4838	7.19344
AT1G02850	beta glucosidase 11;(source:Araport11)	BETA GLUCOSIDASE 11 (BGLU11)	1.59873	2.05e-63	38.9012	11.952
AT3G30725	Encodes a member of the GDU (glutamine dumper) family proteins involved in amino acid export: At4g31730 (GDU1), At4g25760 (GDU2), At5g57685 (GDU3), At2g24762 (GDU4), At5g24920 (GDU5), At3g30725 (GDU6) and At5g38770 (GDU7).	GLUTAMINE DUMPER 6 (GDU6)	1.59688	0.00208924	4.92141	1.5134
AT1G80450	VQ motif-containing protein;(source:Araport11)		1.59366	7.21e-13	11.1341	3.43028
AT5G07760	formin homology 2 domain-containing protein / FH2 domain-containing protein;(source:Araport11)		1.59323	0.00455451	0.83032	0.256378
AT4G00390	DNA-binding storekeeper protein-related transcriptional regulator;(source:Araport11)		1.59269	0.00122536	2.77209	0.855988
AT5G20230	Encodes a Al-stress-induced gene. Along with TCF, it promotes lignin biosynthesis in response to cold stress. The mRNA is cell-to-cell mobile.	BLUE-COPPER-BINDING PROTEIN (BCB)	1.59034	0.000300591	3.23134	0.998467
AT3G52190	Encodes a plant specific protein structurally related to the SEC12 proteins of the early secretory pathway. Mutation of PHF1 impairs Pi transport. Expression was detected in all tissues, and was induced by Pi starvation. Localized in endoplasmic reticulum (ER), and mutation of PHF1 resulted in ER retention and reduced accumulation of the plasma membrane PHT1;1 transporter. Its expression is respo…	PHOSPHATE TRANSPORTER TRAFFIC FACILITATOR1 (PHF1)	1.5898	2.09e-125	122.301	37.809
AT3G10300	Calcium-binding EF-hand family protein;(source:Araport11)		1.58683	1.41e-72	48.7387	15.0982
AT4G37370	member of CYP81D	CYTOCHROME P450, FAMILY 81, SUBFAMILY D, POLYPEPTIDE 8 (CYP81D8)	1.58639	2.1e-10	7.20439	2.23303
AT4G19810	ChiC encodes a Class V chitinase that is a part of glycoside hydrolase family 18 based on CAZy groupings. It appears to primarily act as an exochitinase in vitro where it predominantly cleaves a chitobiose (GlcNAc)2 residue from the non-reducing end of a chitin oligosaccharide. However, it shows some minor endochitinase activity in vitro, as well. A putative 24 amino-acid signal peptide may direc…	CLASS V CHITINASE (ChiC)	1.5825	9.83e-49	36.0801	11.2139
AT1G11530	Encodes a monocysteinic thioredoxin, thioredoxin in which the second cysteine of the redox site is replaced by a serine, with low disulfide reductase but efficient disulfide isomerase activity. The mRNA is cell-to-cell mobile.	C-TERMINAL CYSTEINE RESIDUE IS CHANGED TO A SERINE 1 (CXXS1)	1.58043	6.97e-05	7.55237	2.34983
AT2G30750	putative cytochrome P450	CYTOCHROME P450, FAMILY 71, SUBFAMILY A, POLYPEPTIDE 12 (CYP71A12)	1.58043	0.0247418	1.09863	0.34158
AT5G10625	flowering-promoting factor-like protein;(source:Araport11)		1.57777	2.78e-58	85.3102	26.5983
AT5G01740	Unknown gene, induced by abiotic stress treatments.		1.57747	2.85e-19	27.2929	8.51412
AT4G21870	HSP20-like chaperone		1.5771	5.25e-08	12.8716	4.01564
AT3G19710	Belongs to the branched-chain amino acid aminotransferase gene family. Encodes a methionine-oxo-acid transaminase. Involved in the methionine chain elongation pathway that leads to the ultimate biosynthesis of methionine-derived glucosinolates.	BRANCHED-CHAIN AMINOTRANSFERASE4 (BCAT4)	1.56914	2.32e-148	254.362	79.7819
AT1G29830	Magnesium transporter CorA-like family protein;(source:Araport11)		1.56477	6.59e-06	2.33474	0.734671
AT4G01735	polyhomeotic-like protein;(source:Araport11)		1.56305	0.00381793	5.45016	1.72002
AT1G60110	Mannose-binding lectin superfamily protein;(source:Araport11)		1.56288	1.62e-08	4.747	1.49557
AT1G16160	WAK-like kinase The mRNA is cell-to-cell mobile.	WALL ASSOCIATED KINASE-LIKE 5 (WAKL5)	1.56258	3.38e-24	11.2207	3.5352
AT5G06570	alpha/beta-Hydrolases superfamily protein;(source:Araport11)		1.55658	4.68e-07	34.7835	10.9989
AT1G07620	GTP-binding protein Obg/CgtA;(source:Araport11)	(ATOBGM)	1.55218	1.15e-16	10.1129	3.20831
AT1G31885	NOD26-like intrinsic protein 3;(source:Araport11)	NOD26-LIKE INTRINSIC PROTEIN 3;1 (NIP3;1)	1.55008	6.53e-19	16.9896	5.39924
AT4G24660	homeobox protein 22;(source:Araport11)	HOMEOBOX PROTEIN 22 (HB22)	1.54403	0.00437276	1.93625	0.617999
AT2G45180	nsLTP family-related gene. Expression is strongly suppressed by bacterial pathogens. Mutants are more susceptible to pathogens and abiotic stressors suggesting a function in basal stress response.	DISEASE RELATED NONSPECI&#64257;C LIPID TRANSFER PROTEIN 1 (DRN1)	1.53848	3.46e-44	139.809	44.7618
AT1G60680	NAD(P)-linked oxidoreductase superfamily protein;(source:Araport11)		1.53455	7.28e-115	183.924	59.0827
AT2G35612	copper amine oxidase family protein;(source:Araport11)		1.534	2.43e-06	9.02595	2.90071
AT4G39700	Heavy metal transport/detoxification superfamily protein;(source:Araport11)	HEAVY METAL ASSOCIATED PROTEIN 41 (ATHMP41)	1.53197	2.35e-06	8.85383	2.84865
AT1G22110	structural constituent of ribosome;(source:Araport11)		1.52952	0.00038044	1.81334	0.583925
AT2G46495	RING/U-box superfamily protein;(source:Araport11)	ARABIDOPSIS T??XICOS EN LEVADURA 21 (ATL21)	1.52891	1.38e-10	9.44612	3.04513
AT1G47603	Member of a family of proteins related to PUP1, a purine transporter. May be involved in the transport of purine and purine derivatives such as cytokinins, across the plasma membrane.	PURINE PERMEASE 19 (PUP19)	1.52778	3.97e-07	5.99779	1.93438
AT2G01021	hypothetical protein;(source:Araport11)		1.52778	9.47e-06	71.5776	23.1036
AT4G39830	role in the degradation of ascorbate to (mono)dehydroascorbate	CUPREDOXIN SUPERFAMILY PROTEIN (AO)	1.52759	3.9e-08	4.70221	1.51819
AT3G09790	encodes a ubiquitin-like protein that contains tandem repeats of the ubiquitin coding region, but at least one repeat per gene encodes a protein with amino acid substitutions.	UBIQUITIN 8 (UBQ8)	1.52548	2.37e-11	5.47225	1.76804
AT1G58120	hypothetical protein;(source:Araport11)		1.51899	0.00134993	1.69928	0.551811
AT4G12090	Cornichon family protein;(source:Araport11)		1.51803	9.41e-42	64.7189	21.0281
AT3G47980	Integral membrane HPP family protein. Putative nitrate transporter.	(ATNITR2;2)	1.51629	2.06e-49	54.6444	17.7795
AT1G77145	transmembrane protein, putative (DUF506);(source:Araport11)		1.51175	0.00199167	18.8138	6.13169
AT1G29179	cysteine/histidine-rich C1 domain protein;(source:Araport11)		1.50915	1.41e-07	5.87583	1.92002
AT1G71695	Peroxidase superfamily protein;(source:Araport11)		1.5076	9.95e-36	39.6192	12.9685
AT4G33985	membrane insertase, putative (DUF1685);(source:Araport11)		1.50406	4.42e-12	20.3544	6.68148
AT3G46970	Encodes a cytosolic alpha-glucan phosphorylase. In vitro, the enzyme has a preference for branched polysaccharides, such as glycogen.	ALPHA-GLUCAN PHOSPHORYLASE 2 (PHS2)	1.50277	8.78e-52	30.3784	9.97437
AT4G25110	Encodes a type I metacaspase. Two Arabidopsis metacaspases, AT1G02170 (MC1) and AT4G25110 (MC2) antagonistically control programmed cell death in Arabidopsis. MC1 is a positive regulator of cell death and requires conserved caspase-like putative catalytic residues for its function. MC2 negatively regulates cell death. This function is independent of the putative catalytic residues. A third type I…	METACASPASE 2 (MC2)	1.50185	2.01e-26	19.4246	6.38234
AT1G09950	RESPONSE TO ABA AND SALT 1;(source:Araport11)	RESPONSE TO ABA AND SALT 1 (RAS1)	1.49362	0.0145553	1.54427	0.510863
AT1G15125	S-adenosyl-L-methionine-dependent methyltransferases superfamily protein;(source:Araport11)		1.49113	1.27e-07	5.84142	1.93485
AT1G56430	Encodes a protein with nicotianamine synthase activity.	NICOTIANAMINE SYNTHASE 4 (NAS4)	1.48773	2.77e-10	8.40662	2.79079
AT4G08620	Encodes a high-af?nity sulfate transporter. Contains STAS domain. Expressed in roots and guard cells. Up-regulated by sulfur deficiency.	SULPHATE TRANSPORTER 1;1 (SULTR1;1)	1.48217	5.05e-20	12.2365	4.07514
AT5G43500	encodes a protein whose sequence is similar to actin-related proteins (ARPs) in other organisms. Member of nuclear ARP family of genes.	ACTIN-RELATED PROTEIN 9 (ARP9)	1.47856	4.08e-56	39.6728	13.2482
AT5G57320	actin filament bundling protein P-115-ABP protein;(source:Araport11)	VILLIN 5 (VLN5)	1.47495	4.31e-08	2.71835	0.909877
AT3G11150	2-oxoglutarate (2OG) and Fe(II)-dependent oxygenase superfamily protein;(source:Araport11)		1.47482	1.04e-11	11.7175	3.92124
AT5G03570	Encodes FPN2, a tonoplast localized nickel transport protein. FPN2 is one of the Arabidopsis orthologs (AT2G38460/IREG1/FPN1 and AT5G03570/IREG2/FPN2) the iron efflux transporter ferroportin (FPN) identified in animals.	IRON REGULATED 2 (IREG2)	1.47216	6.11e-42	32.6103	10.9341
AT5G06760	Encodes LEA4-5, a member of the Late Embryogenesis Abundant (LEA) proteins which typically accumulate in response to low water availability conditions imposed during development or by the environment. Most of the diverse set of LEA proteins can be grouped according to properties such as high hydrophilicity and high content of glycine or other small amino acids in what has been termed hydrophilins…	LATE EMBRYOGENESIS ABUNDANT 4-5 (LEA4-5)	1.46981	0.00228993	19.1104	6.42978
AT4G04700	member of Calcium Dependent Protein Kinase	CALCIUM-DEPENDENT PROTEIN KINASE 27 (CPK27)	1.46517	4.57e-25	19.4157	6.54222
AT2G43820	Encodes a nicotinate-O-glycosyltransferase. Induced by Salicylic acid, virus, fungus and bacteria. Also involved in the tryptophan synthesis pathway. Independent of NPR1 for their induction by salicylic acid. UGT74F1 transfers UDP:glucose to salicylic acid (forming a glucoside (SAG) and a glucose ester (SGE)), benzoic acid, and anthranilate in vitro. UGT74F2 shows a weak ability to catalyze the f…	UDP-GLUCOSYLTRANSFERASE 74F2 (UGT74F2)	1.46141	7.87e-56	98.8358	33.3901
AT3G04360	Calcium-dependent lipid-binding (CaLB domain) family protein;(source:Araport11)		1.45746	2.68e-12	10.0603	3.40922
AT1G22370	UDP-glucosyl transferase 85A5;(source:Araport11)	UDP-GLUCOSYL TRANSFERASE 85A5 (UGT85A5)	1.4562	0.000302719	2.28128	0.772673
AT2G18670	RING/U-box superfamily protein;(source:Araport11)	ARABIDOPSIS T??XICOS EN LEVADURA 56 (ATL56)	1.45616	2.13e-16	19.1471	6.49373
AT1G76470	NAD(P)-binding Rossmann-fold superfamily protein;(source:Araport11)		1.4554	2.49e-06	4.94065	1.67612
AT5G46330	Encodes a leucine-rich repeat serine/threonine protein kinase that is expressed ubiquitously. FLS2 is involved in MAP kinase signalling relay involved in innate immunity. Essential in the perception of flagellin, a potent elicitor of the defense response. FLS2 is directed for degradation by the bacterial ubiquitin ligase AvrPtoB. The mRNA is cell-to-cell mobile.	FLAGELLIN-SENSITIVE 2 (FLS2)	1.45252	0.00327694	1.04238	0.354173
AT2G16380	Sec14p-like phosphatidylinositol transfer family protein;(source:Araport11)		1.45142	5.99e-17	8.87217	3.019
AT1G52690	Late embryogenesis abundant protein (LEA) family protein;(source:Araport11)	LATE EMBRYOGENESIS ABUNDANT 7 (LEA7)	1.4513	2.24e-09	14.5473	4.95024
AT4G37030	membrane protein;(source:Araport11)		1.44985	1.58e-08	4.62965	1.57824
AT2G17230	EXORDIUM like 5;(source:Araport11)	EXORDIUM LIKE 5 (EXL5)	1.44685	1.35e-21	18.3013	6.24434
AT3G47250	transmembrane protein, putative (DUF247);(source:Araport11)		1.44295	0.0256036	0.861887	0.29486
AT1G28050	B-box type zinc finger protein with CCT domain-containing protein;(source:Araport11)	B-BOX DOMAIN PROTEIN 13 (BBX13)	1.43983	2.6e-50	41.4513	14.221
AT3G10190	Encodes a protein with sequence similarity to calmodulins. Loss of function mutations have decreased response to chitin elicitors suggesting a role in plant response to fungal pathogens.	CALMODULIN-LIKE 36 (CML36)	1.43869	4.86e-41	72.6577	24.9354
AT5G24410	Encodes a cytosolic 6-phosphogluconolactonase (PGL) thought to be involved in the oxidative pentose-phosphate pathway (OPPP).	6-PHOSPHOGLUCONOLACTONASE 4 (PGL4)	1.43699	1.47e-41	59.6829	20.5126
AT3G60670	PLATZ transcription factor family protein;(source:Araport11)	(PLATZ10)	1.43215	0.0152867	2.03064	0.699561
AT4G15280	UDP-glucosyl transferase 71B5;(source:Araport11)	UDP-GLUCOSYL TRANSFERASE 71B5 (UGT71B5)	1.43107	2.98e-07	5.04021	1.73998
AT5G46090	transmembrane protein, putative (DUF679);(source:Araport11)	DUF679 DOMAIN MEMBRANE PROTEIN 6 (DMP6)	1.43009	4.55e-15	33.2335	11.4697
AT5G59570	Encodes BOA (BROTHER OF LUX ARRHYTHMO), a component of the circadian clock. The mRNA is cell-to-cell mobile.	BROTHER OF LUX ARRHYTHMO (BOA)	1.42411	3.23e-16	6.46102	2.24157
AT2G01170	Encodes a bidirectional amino acid transporter that can transport ala, arg, glu and lys, GABA but not pro with both export and import activity. Its expression is localized in the vascular tissues suggesting a function in amino acids export from the phloem into sink tissue.	BIDIRECTIONAL AMINO ACID TRANSPORTER 1 (BAT1)	1.42252	7.22e-53	45.8253	15.9084
AT5G65510	Encodes one of three PLETHORA transcription factors required to maintain high levels of PIN1 expression at the periphery of the meristem and modulate local auxin production in the central region of the SAM which underlies phyllotactic transitions.	AINTEGUMENTA-LIKE 7 (AIL7)	1.42185	6.78e-05	2.89712	1.00519
AT4G39260	Encodes a glycine-rich protein with RNA binding domain at the N-terminus. Protein is structurally similar to proteins induced by stress in other plants. Gene expression is induced by cold. Transcript undergoes circadian oscillations that is depressed by overexpression of AtGRP7. A substrate of the type III effector HopU1 (mono-ADP-ribosyltransferase).	RNA-BINDING GLYCINE-RICH PROTEIN A6 (RBGA6)	1.41932	1.39e-97	1907.91	663.646
AT3G50010	Cysteine/Histidine-rich C1 domain family protein;(source:Araport11)		1.41896	5.71e-33	20.8845	7.26682
AT1G02300	Encodes a capase involved in stress induced cell death.	(ATCATHB1)	1.41619	8.56e-18	16.4373	5.73146
AT2G39518	Uncharacterized protein family (UPF0497);(source:Araport11)	CASP-LIKE PROTEIN 4D2 (CASPL4D2)	1.41548	1.37e-13	20.4267	7.13004
AT5G46040	Major facilitator superfamily protein;(source:Araport11)		1.41061	7.94e-18	13.4748	4.717
AT4G31408	None;(source:Araport11)		1.41012	0.00162575	2.80114	0.980195
AT2G22450	riboflavin biosynthesis protein;(source:Araport11)	HOMOLOG OF RIBA 2 (RIBA2)	1.40963	4.14e-41	29.0892	10.1885
AT5G19810	Proline-rich extensin-like family protein;(source:Araport11)	EXTENSIN 23 (EXT23)	1.40794	0.0263606	1.68692	0.591191
AT5G20470	Encodes a headless derivative of myosin XI-K, which likely arose from a partial duplication of the XI-K gene and is developmentally regulated.	HEADLESS DERIVATIVE OF MYOSIN XI-K (HDK)	1.40734	3.6e-18	18.0529	6.33178
AT5G49780	Leucine-rich repeat protein kinase family protein;(source:Araport11)		1.40188	7.41e-21	9.41047	3.31454
AT1G02520	Encodes an ATP-binding cassette (ABC) transporter. Expressed in the vascular tissue of primary stem. The mRNA is cell-to-cell mobile.	ATP-BINDING CASSETTE B11 (ABCB11)	1.40053	5.99e-86	39.8602	14.0502
AT4G00380	Belongs to a subgroup of SGS3-like proteins that act redundantly in RNA-directed DNA methylation: AT1G15910 (FDM1), AT4G00380 (FDM2), AT3G12550 (FDM3), AT1G13790 (FDM4), AT1G80790 (FDM5).	FACTOR OF DNA METHYLATION 2 (FDM2)	1.39738	4.3e-22	14.1227	4.99026
AT2G26870	Non-specific phospholipase C2 involved in gametophyte development.	NON-SPECIFIC PHOSPHOLIPASE C2 (NPC2)	1.39416	5.36e-06	3.91045	1.38476
AT3G46370	Leucine-rich repeat protein kinase family protein;(source:Araport11)		1.39377	0.0268967	0.738204	0.261805
AT4G01010	member of Cyclic nucleotide gated channel family	CYCLIC NUCLEOTIDE-GATED CHANNEL 13 (CNGC13)	1.3926	2.95e-08	4.33513	1.53759
AT1G15180	MATE efflux family protein;(source:Araport11)		1.38714	2.82e-08	5.48387	1.95199
AT1G67110	cytochrome P450, family 735, subfamily A, polypeptide 2;(source:Araport11)	CYTOCHROME P450, FAMILY 735, SUBFAMILY A, POLYPEPTIDE 2 (CYP735A2)	1.38548	7.46e-49	63.3627	22.5643
AT1G50390	pfkB-like carbohydrate kinase family protein;(source:Araport11)		1.38315	9.79e-08	22.3328	7.96895
AT4G14580	CBL-interacting protein kinase	CBL-INTERACTING PROTEIN KINASE 4 (CIPK4)	1.38234	2.36e-44	49.4287	17.6418
AT3G46800	Cysteine/Histidine-rich C1 domain family protein;(source:Araport11)		1.37898	2.95e-05	3.06279	1.09495
AT2G43140	bHLH129 is a nuclear localized basic helix loop helix protein. It has been shown to function as a transcriptional repressor. Overexpression of bHLH129 regulates root elongation and ABA response.	(BHLH129)	1.37804	2.29e-18	14.7691	5.28665
AT5G64060	NAC domain containing protein 103;(source:Araport11)	NAC DOMAIN CONTAINING PROTEIN 103 (NAC103)	1.37671	0.0171848	1.2678	0.454656
AT3G46330	Leucine-rich repeat protein kinase family protein;(source:Araport11)	MATERNAL EFFECT EMBRYO ARREST 39 (MEE39)	1.37622	2.34e-32	27.251	9.76706
AT2G07662	hypothetical protein;(source:Araport11)		1.37431	0.00163219	6.85222	2.45882
AT3G15840	Encodes a chloroplast-targeted protein localized in the stroma that is a novel component essential for NDH-mediated non-photochemical reduction of the plastoquinone pool in chlororespiratory electron transport.	POST-ILLUMINATION CHLOROPHYLL FLUORESCENCE INCREASE (PIFI)	1.37217	0.00182559	2.92621	1.05204
AT5G25110	salt- and anoxia-induced member of AtCIPK family.	CBL-INTERACTING PROTEIN KINASE 25 (CIPK25)	1.37024	0.00407865	27.7755	9.99017
AT2G43570	chitinase;(source:Araport11)	CHITINASE, PUTATIVE (CHI)	1.36924	6.52e-23	37.7358	13.5991
AT5G62720	Integral membrane HPP family protein. Putative nitrate transporter.	(ATNITR2;1)	1.368	1.81e-51	46.8502	16.8947
AT1G11175	other_RNA;(source:Araport11)		1.36562	0.00087945	59.1848	21.346
AT2G04050	MATE efflux family protein;(source:Araport11)		1.36406	0.0277098	1.23608	0.447329
AT2G38530	Involved in lipid transfer between membranes and plays a role in maintaining the integrity of the cuticle-cell wall interface. Belongs to a family of Lipid transfer proteins. Sequence similarity to other plant/Arabidopsis LPT genes but highest similarity to LPT1. Stress and pathogen-inducible motifs found in the upstream region. Expressed in flower, leaves and siliques but absent in roots. Predic…	LIPID TRANSFER PROTEIN 2 (LTP2)	1.36088	2.99e-05	155.665	56.3593
AT1G73965	Member of a large family of putative ligands homologous to the Clavata3 gene. Consists of a single exon. Can partially replace CLV3 function in vivo.	CLAVATA3/ESR-RELATED 13 (CLE13)	1.35838	0.000969644	4.82182	1.75045
AT3G01600	NAC domain containing protein 44;(source:Araport11)	NAC DOMAIN CONTAINING PROTEIN 44 (NAC044)	1.35757	7.86e-05	3.30228	1.20004
AT5G09660	encodes a microbody NAD-dependent malate dehydrogenase encodes an peroxisomal NAD-malate dehydrogenase that is involved in fatty acid beta-oxidation through providing NAD to the process of converting fatty acyl CoA to acetyl CoA.	PEROXISOMAL NAD-MALATE DEHYDROGENASE 2 (PMDH2)	1.35622	6.69e-07	4.58246	1.66572
AT3G54040	PAR1 protein;(source:Araport11)		1.35456	2.61e-72	458.815	166.965
AT2G33770	Encodes a ubiquitin-conjugating E2 enzyme. UBC24 mRNA accumulation is suppressed by miR399f, miR399b and miR399c. Involved in phosphate starvation response and mediates degradation of PHO1 and PHT1s at endomembrane. Its expression is responsive to phosphate (Pi) and not phosphite (Phi) in roots and shoots. The mRNA is cell-to-cell mobile.	PHOSPHATE 2 (PHO2)	1.35296	3e-16	183.495	66.8295
AT5G63600	encodes a protein whose sequence is similar to flavonol synthase	FLAVONOL SYNTHASE 5 (FLS5)	1.35146	2.37e-115	979.941	357.358
AT4G14548	other_RNA;(source:Araport11)		1.3509	2.76e-07	13.0709	4.76959
AT5G47810	phosphofructokinase 2;(source:Araport11)	PHOSPHOFRUCTOKINASE 2 (PFK2)	1.34911	2.13e-30	29.8424	10.903
AT1G48210	Protein kinase superfamily protein;(source:Araport11)		1.34526	2.75e-56	36.0342	13.2008
AT1G35140	EXL1 is involved in the C-starvation response. Phenotypic changes of an exl1 loss of function mutant became evident only under corresponding experimental conditions. For example, the mutant showed diminished biomass production in a short-day/low light growth regime, impaired survival during extended night, and impaired survival of anoxia stress.	PHOSPHATE-INDUCED 1 (PHI-1)	1.33841	0.0122044	2.27358	0.837308
AT4G15540	nodulin MtN21-like transporter family protein The mRNA is cell-to-cell mobile.	USUALLY MULTIPLE ACIDS MOVE IN AND OUT TRANSPORTERS 38 (UMAMIT38)	1.33585	1.49e-39	41.0015	15.1167
AT5G11180	member of Putative ligand-gated ion channel subunit family	GLUTAMATE RECEPTOR 2.6 (GLR2.6)	1.3333	0.00102598	1.5193	0.561652
AT2G47130	Encodes a short-chain dehydrogenase/reductase that is not involved in ABA biosynthesis but plays an important role in plant defense response to bacteria.	SHORT-CHAIN DEHYDROGENASE/REDUCTASE 2 (SDR3)	1.33259	1.27e-67	122.493	45.2552
AT1G54280	Encodes a member of the P4 subfamily of P-type ATPases expressed in the pollen plasma membrane. Double mutants with ALA7 display pollen and pollen tube defects.	AMINOPHOSPHOLIPID ATPASE 6 (ALA6)	1.3273	0.0113256	0.583213	0.216341
AT1G70880	Polyketide cyclase/dehydrase and lipid transport superfamily protein;(source:Araport11)		1.32208	1.46e-21	59.4263	22.1033
AT5G45080	phloem protein 2-A6;(source:Araport11)	PHLOEM PROTEIN 2-A6 (PP2-A6)	1.32191	7.5e-15	16.5854	6.17429
AT1G44050	Cysteine/Histidine-rich C1 domain family protein;(source:Araport11)		1.32154	7.19e-27	17.4494	6.49642
AT1G72360	Encodes a member of the ERF (ethylene response factor) subfamily B-2 of ERF/AP2 transcription factor family. The protein contains one AP2 domain. There are 5 members in this subfamily including RAP2.2 AND RAP2.12.	ETHYLENE RESPONSE FACTOR 73 (ERF73)	1.32116	1.56e-35	59.1564	22.0309
AT3G01190	Peroxidase superfamily protein;(source:Araport11)		1.31885	1.34e-166	949.107	354.02
AT1G80830	Thought to be involved in iron homeostasis. Induced in leaves in response to iron deficiency. Transgenic plants accumulate toxic levels of iron. Gene complements yeast iron uptake mutants.	NATURAL RESISTANCE-ASSOCIATED MACROPHAGE PROTEIN 1 (NRAMP1)	1.31642	1.94e-118	278.245	103.964
AT5G23020	methylthioalkymalate synthase-like. Also known as 2-isopropylmalate synthase (IMS2). encodes a methylthioalkylmalate synthase involved in the biosynthesis of aliphatic glucosinolates which accepts all the omega-methylthio-2-oxoalkanoic acids needed to form the known C3 to C8 glucosinolates in Arabidopsis. The mRNA is cell-to-cell mobile.	2-ISOPROPYLMALATE SYNTHASE 2 (IMS2)	1.31384	5.05e-104	595.075	222.731
AT2G19450	Encodes Acyl-CoA:diacylglycerol acyltransferase (DGAT) catalyzes the final step of the triacylglycerol synthesis pathway. An insertion mutation in the TAG1 gene results in altered lipid phenotype. Role in senescence and seed development. Its preferred substrate is linolenoyl-CoA (C18:3-CoA).	TRIACYLGLYCEROL BIOSYNTHESIS DEFECT 1 (TAG1)	1.31223	1.49e-62	59.893	22.4432
AT1G77380	Amino acid permease which transports basic amino acids.	AMINO ACID PERMEASE 3 (AAP3)	1.31062	1.13e-16	19.5921	7.34712
AT1G53940	Encodes a lipase, has in vitro lipase activity with p-nitrophenyl acetate and p-nitrophenyl butyrate, gene expression induced by hormones, negatively regulates auxin signaling, involved in disease resistance	GDSL-MOTIF LIPASE 2 (GLIP2)	1.30981	7.95e-37	64.6981	24.2787
AT4G14230	CBS domain protein with a domain protein (DUF21);(source:Araport11)		1.30766	2.13e-42	43.4734	16.3415
AT1G10760	Encodes an &#945;-glucan, water dikinase required for starch degradation. Involved in cold-induced freezing tolerance. Mutations that eliminate the GWD protein or affect the dikinase domain of the enzyme dramatically reduce both the amount of phosphate in the amylopectin and the rate of starch degradation. Mature leaves of these mutants accumulate amounts of starch up to seven times greater than …	STARCH EXCESS 1 (SEX1)	1.30742	1.91e-94	42.5581	16.0026
AT4G26560	Encodes calcineurin B-like protein 7 (CBL7).Interacts with and modulates the activity of the PM ATPase AHA2.	CALCINEURIN B-LIKE PROTEIN 7 (CBL7)	1.30569	0.00801678	4.26945	1.609
AT3G05690	Encodes a subunit of CCAAT-binding complex, binds to CCAAT box motif present in some plant promoter sequences. One of three members of this class (HAP2A, HAP2B, HAP2C), it is expressed in vegetative and reproductive tissues.	NUCLEAR FACTOR Y, SUBUNIT A2 (NF-YA2)	1.30231	6.68e-36	33.5211	12.6504
AT3G61470	Encodes a component of the light harvesting antenna complex of photosystem I. The mRNA is cell-to-cell mobile.	PHOTOSYSTEM I LIGHT HARVESTING COMPLEX GENE 2 (LHCA2)	1.30015	0.0112976	44.946	16.966
AT4G21840	methionine sulfoxide reductase B8;(source:Araport11)	METHIONINE SULFOXIDE REDUCTASE B8 (MSRB8)	1.29948	0.000116833	6.83253	2.58399
AT5G56840	myb-like transcription factor family protein;(source:Araport11)		1.29937	6.79e-05	5.3939	2.03969
AT2G20180	Encodes a novel Myc-related bHLH transcription factor that has transcriptional activation activity in the dark. It is a key negative regulator of phytochrome-mediated seed germination and acts by inhibiting chlorophyll biosynthesis, light-mediated suppression of hypocotyl elongation and far-red light-mediated suppression of seed germination, and promoting negative gravitropism in hypocotyls. Ligh…	PHYTOCHROME INTERACTING FACTOR 3-LIKE 5 (PIL5)	1.29894	1.82e-11	8.93026	3.37741
AT1G62422	hypothetical protein;(source:Araport11)		1.29226	2.94e-24	32.6238	12.3937
AT1G17240	Encodes a CLAVATA2 (CLV2)-related gene. Complements the clv2 mutant when expressed under the control of the CLV2 promoter.	RECEPTOR LIKE PROTEIN 2 (RLP2)	1.28942	5e-08	4.73927	1.80378
AT4G26670	Mitochondrial import inner membrane translocase subunit Tim17/Tim22/Tim23 family protein;(source:Araport11)	HYPOTHETICAL PROTEIN 20 (HP20)	1.28829	9.56e-33	45.8798	17.4798
AT5G01750	LURP-one-like protein (DUF567);(source:Araport11)		1.28798	1.86e-69	190.025	72.3972
AT5G02860	Pentatricopeptide repeat (PPR) superfamily protein;(source:Araport11)		1.28686	7.14e-25	11.2769	4.30165
AT1G07550	Leucine-rich repeat protein kinase family protein;(source:Araport11)		1.28076	4.27e-21	13.8433	5.30054
AT2G29630	Encodes a protein involved in thiamin biosynthesis. The protein is an iron-sulfur cluster protein predicted to catalyze the conversion of 5-aminoimidazole ribonucleotide (AIR) to hydroxymethylpyrimidine (HMP) or hydroxymethylpyrimidine phosphate (HMP-P). A severe reduction of THIC levels in plants decreases vitamin B1 (thiamin diphosphate (TPP)) levels and also leads to changes in the levels of n…	THIAMINC (THIC)	1.27861	1.61e-08	3.95795	1.51862
AT3G23150	Involved in ethylene perception in Arabidopsis The mRNA is cell-to-cell mobile.	ETHYLENE RESPONSE 2 (ETR2)	1.27756	0.00552682	20.3087	7.7929
AT2G06925	Encodes a secretory phospholipase A2 enzyme, which specifically hydrolyzes the sn-2 position of phospholipids. The enzyme has a preference towards linoleoyl acyl chain over palmitoyl acyl chain. It also has a slight preference for phosphatidylcholine over phosphatidylethanolamine.	(PLA2-ALPHA)	1.27589	1.84e-10	15.9021	6.11481
AT4G03960	Encodes an atypical dual-speci&#64257;city phosphatase involved in the negative regulation of defense response to a bacterial pathogen, P. syringae pv. tomato.	PLANT AND FUNGI ATYPICAL DUAL-SPECI&#64257;CITY PHOSPHATASE 4 (PFA-DSP4)	1.27498	4.8e-22	37.9412	14.5867
AT1G15890	Disease resistance protein (CC-NBS-LRR class) family;(source:Araport11)		1.27208	1.02e-18	11.085	4.27032
AT5G45220	Disease resistance protein (TIR-NBS-LRR class) family;(source:Araport11)		1.27018	8.06e-20	22.1706	8.55543
AT2G03710	This gene belongs to the family of SEP genes. It is involved in the development of sepals, petals, stamens and carpels. Additionally, it plays a central role in the determination of flower meristem and organ identity.	SEPALLATA 4 (SEP4)	1.26996	0.0406659	1.3117	0.50614
AT4G09110	RING/U-box superfamily protein;(source:Araport11)	ARABIDOPSIS T??XICOS EN LEVADURA 35 (ATL35)	1.26851	0.00158443	3.59355	1.38628
AT4G01820	member of MDR subfamily	ATP-BINDING CASSETTE B3 (ABCB3)	1.26742	1.12e-05	2.07003	0.800717
AT2G26660	SPX domain-containing protein 2 (SPX2);(source:Araport11)	SPX DOMAIN GENE 2 (SPX2)	1.266	7.09e-55	105.276	40.7312
AT3G62150	Encodes a facultative transporter controlling auxin concentrations in plant cells.	ATP-BINDING CASSETTE B21 (ABCB21)	1.26193	1.38e-28	16.7742	6.50728
AT3G45330	Concanavalin A-like lectin protein kinase family protein;(source:Araport11)	L-TYPE LECTIN RECEPTOR KINASE I.1 (LECRK-I.1)	1.26135	6.62e-10	7.37353	2.86151
AT1G28190	PADRE protein up-regulated after infection by S. sclerotiorum.		1.25688	7.13e-07	8.95151	3.48258
AT5G23575	Transmembrane CLPTM1 family protein;(source:Araport11)		1.25662	2.02e-110	171.833	66.9218
AT3G46810	Cysteine/Histidine-rich C1 domain family protein;(source:Araport11)		1.25587	2.07e-12	9.39601	3.66123
AT4G14103	F-box/RNI-like superfamily protein;(source:Araport11)		1.25304	9.25e-05	3.7263	1.45514
AT5G59680	Leucine-rich repeat protein kinase family protein;(source:Araport11)		1.25114	4.72e-50	39.6194	15.4873
AT1G49032	hypothetical protein;(source:Araport11)		1.2491	1.6e-28	50.3028	19.6991
AT5G43440	encodes a protein whose sequence is similar to ACC oxidase		1.24796	0.0236703	1.82655	0.714871
AT5G16970	encodes a 2-alkenal reductase (EC 1.3.1.74), plays a key role in the detoxification of reactive carbonyls	ALKENAL REDUCTASE (AER)	1.24674	1.2e-08	13.746	5.39035
AT3G16330	Avr9/Cf-9 rapidly elicited protein;(source:Araport11)		1.2423	3.49e-11	18.9473	7.45306
AT3G10010	Encodes a protein with DNA glycosylase activity that is involved in maintaining methylation marks.	DEMETER-LIKE 2 (DML2)	1.24211	3.56e-17	6.49605	2.55559
AT1G58410	Disease resistance protein (CC-NBS-LRR class) family;(source:Araport11)		1.24189	4.42e-22	12.7005	4.99777
AT3G26580	Tetratricopeptide repeat (TPR)-like superfamily protein;(source:Araport11)		1.24168	1.09e-31	53.9098	21.2113
AT5G40780	Encodes LHT1 (lysine histidine transporter), a high-affinity transporter for cellular amino acid uptake in both root epidermis and leaf mesophyll.	LYSINE HISTIDINE TRANSPORTER 1 (LHT1)	1.24125	5.35e-74	85.4533	33.6368
AT3G54520	hypothetical protein;(source:Araport11)		1.23837	0.0218117	2.16944	0.85648
AT2G47770	Encodes a membrane-bound protein designated AtTSPO (Arabidopsis thaliana TSPO-related). AtTSPO is related to the bacterial outer membrane tryptophan-rich sensory protein (TspO) and the mammalian mitochondrial 18 kDa Translocator Protein (18 kDa TSPO), members of the TspO/MBR domain-containing membrane proteins. Mainly detected in dry seeds, but can be induced in vegetative tissues by osmotic or s…	TSPO(OUTER MEMBRANE TRYPTOPHAN-RICH SENSORY PROTEIN)-RELATED (TSPO)	1.238	0.00387388	4.67284	1.84614
AT5G65040	senescence-associated family protein (DUF581);(source:Araport11)	INCREASED RESISTANCE TO MYZUS PERSICAE 1 (IRM1)	1.23606	2.29e-24	58.6576	23.1678
AT1G03130	Encodes a protein predicted by sequence similarity with spinach PsaD to be photosystem I reaction center subunit II (PsaD2)	PHOTOSYSTEM I SUBUNIT D-2 (PSAD-2)	1.23439	2.21e-05	14.1827	5.60848
AT1G48370	Arabidopsis thaliana metal-nicotianamine transporter YSL4	YELLOW STRIPE LIKE 8 (YSL8)	1.23337	2.04e-26	19.3032	7.64144
AT3G23800	selenium-binding protein 3;(source:Araport11)	SELENIUM-BINDING PROTEIN 3 (SBP3)	1.23157	1.66e-75	166.423	65.9401
AT5G23240	DNAJ heat shock N-terminal domain-containing protein;(source:Araport11)	DNA J PROTEIN C76 (DJC76)	1.23096	3.83e-10	10.3516	4.10322
AT5G03860	Encodes a protein with malate synthase activity.	MALATE SYNTHASE (MLS)	1.22811	0.00145416	50.7815	20.1547
AT1G31790	Tetratricopeptide repeat (TPR)-like superfamily protein;(source:Araport11)		1.2257	0.000584985	3.85937	1.53572
AT5G43380	encodes a type I serine/threonine protein phosphatase expressed in expressed in roots, rosettes and flowers.	TYPE ONE SERINE/THREONINE PROTEIN PHOSPHATASE 6 (TOPP6)	1.22532	2.4e-13	11.6256	4.62839
AT3G16770	Encodes a member of the ERF (ethylene response factor) subfamily B-2 of the plant specific ERF/AP2 transcription factor family (RAP2.3). The protein contains one AP2 domain. There are 5 members in this subfamily including RAP2.2 AND RAP2.12.It is localized to the nucleus and acts as a transcriptional activator through the GCC-box. It has been identified as a suppressor of Bax-induced cell death b…	ETHYLENE-RESPONSIVE ELEMENT BINDING PROTEIN (EBP)	1.22374	3.08e-42	183.854	73.2367
AT1G72330	Encodes for alanine aminotransferase ALAAT2.	ALANINE AMINOTRANSFERASE 2 (ALAAT2)	1.22179	8.75e-23	21.5322	8.59174
AT2G27550	encodes a protein similar to TFL1. overexpression leads to similar phenotype as TFL1 overexpression. expressed specifically in the hypocotyl and null mutation does not result in phenotypes exhibited by TFL1 null mutations. It acts non-cell autonomously to inhibit floral initiation.	CENTRORADIALIS (ATC)	1.21989	8.14e-30	97.5775	38.9997
AT5G60440	AGL62 encodes a Type I MADS domain protein that likely functions as a transcription factor. It is expressed AGL62 is expressed exclusively in the endosperm. AGL62 supresses suppresses cellularization during the syncytial phase of endosperm development.	AGAMOUS-LIKE 62 (AGL62)	1.2193	0.00329983	2.14832	0.859033
AT5G27280	Zim17-type zinc finger protein;(source:Araport11)		1.21893	1.03e-06	11.9682	4.7846
AT4G21410	Encodes a cysteine-rich receptor-like protein kinase.	CYSTEINE-RICH RLK (RECEPTOR-LIKE PROTEIN KINASE) 29 (CRK29)	1.21872	9.38e-92	92.805	37.1048
AT1G49860	Encodes glutathione transferase belonging to the phi class of GSTs. Naming convention according to Wagner et al. (2002). The mRNA is cell-to-cell mobile.	GLUTATHIONE S-TRANSFERASE (CLASS PHI) 14 (GSTF14)	1.21794	1.54e-16	50.5797	20.229
AT2G25735	hypothetical protein;(source:Araport11)		1.21643	0.00689329	3.6502	1.46167
AT2G32960	Encodes an atypical dual-speci&#64257;city phosphatase.	PLANT AND FUNGI ATYPICAL DUAL-SPECI&#64257;CITY PHOSPHATASE 2 (PFA-DSP2)	1.21288	1e-32	48.0945	19.3114
AT2G44000	Late embryogenesis abundant (LEA) hydroxyproline-rich glycoprotein family;(source:Araport11)		1.21243	1.93e-05	5.80889	2.33067
AT1G60050	nodulin MtN21-like transporter family protein	USUALLY MULTIPLE ACIDS MOVE IN AND OUT TRANSPORTERS 35 (UMAMIT35)	1.21222	2.64e-05	5.34288	2.14724
AT5G40720	C3H4 type zinc finger protein (DUF23);(source:Araport11)		1.21146	9.37e-14	9.04287	3.63347
AT1G19370	membrane protein;(source:Araport11)		1.20812	9.06e-36	36.7076	14.7837
AT5G26280	TRAF-like family protein;(source:Araport11)		1.2057	5.54e-112	2817.35	1136.48
AT1G71130	encodes a member of the ERF (ethylene response factor) subfamily B-5 of ERF/AP2 transcription factor family. The protein contains one AP2 domain. There are 7 members in this subfamily.	CYTOKININ RESPONSE FACTOR 8 (CRF8)	1.20496	3.19e-23	36.658	14.7989
AT1G51480	disease resistance protein (CC-NBS-LRR class) family protein;(source:Araport11)	RESISTANCE SILENCED GENE 1 (RSG1)	1.20344	0.00362187	1.54682	0.625166
AT1G15190	Fasciclin-like arabinogalactan protein. Possibly involved in embryogenesis and seed development.	FASCICLIN-LIKE ARABINOGALACTAN PROTEIN 19 (FLA19)	1.20278	0.00101883	4.9457	2.00017
AT2G16365	PCH1 binds and stabilizes the active (Pfr) form of phytochrome B and is involved in the formation of photobodies in the nucleus. PCH1 is expressed in evenings and is associated to the evening complex through binding to phyB, and represses hypocotyl elongation and growth. Using mass spec, the existence of the At2g16365.2 isoform has been verified, however here is no evidence that any of the other …	PHOTOPERIODIC CONTROL OF HYPOCOTYL 1 (PCH1)	1.20222	1.39e-19	11.8241	4.78304
AT2G30140	Encodes a putative glycosyltransferase. Regulates flowering time via FLOWERING LOCUS C.	UDP-GLUCOSYL TRANSFERASE 87A2 (UGT87A2)	1.19983	1.05e-14	14.4774	5.86531
AT5G49440	hypothetical protein;(source:Araport11)		1.19978	2e-82	397.798	161.132
AT5G49290	receptor like protein 56;(source:Araport11)	RECEPTOR LIKE PROTEIN 56 (RLP56)	1.19869	1.98e-10	5.99388	2.42843
AT1G72890	Disease resistance protein (TIR-NBS class);(source:Araport11)		1.19751	1.72e-13	14.8466	6.02471
AT1G14490	Putative AT-hook DNA-binding family protein;(source:Araport11)	AT-HOOK MOTIF NUCLEAR LOCALIZED PROTEIN 28 (AHL28)	1.19471	0.0419158	1.92752	0.783643
AT2G25680	Encodes a high-affinity molybdate transporter. Mutant has reduced concentrations of molybdate in roots and shoots, and reduced shoot and root length when growing on Mo-limited medium.	MOLYBDATE TRANSPORTER 1 (MOT1)	1.19266	1.09e-23	29.2009	11.8909
AT4G39090	Similar to cysteine proteinases, induced by desiccation but not abscisic acid. Required for RRS1-R mediated resistance against Ralstonia solanacearum. Interacts with the R. solanacearum type III effector PopP2. RD19 associates with PopP2 to form a nuclear complex that is required for activation of the RRS1-R?mediated resistance response.	RESPONSIVE TO DEHYDRATION 19 (RD19)	1.18966	8.48e-129	1305.82	532.671
AT5G50200	Wound-responsive gene 3 (WR3). Encodes a high-affinity nitrate transporter. Up-regulated by nitrate. Involved in jasmonic acid-independent wound signal transduction.	WOUND-RESPONSIVE 3 (WR3)	1.18806	1.09e-52	131.476	53.6902
AT5G58600	Belongs to a large family of plant-specific genes of unknown function. Involved in resistance to the powdery mildew species Erysiphe cichoracearum and Erysiphe orontii, but not to the unrelated pathogens Pseudomonas syringae or Peronospora parasitica. A member of the TBL (TRICHOME BIREFRINGENCE-LIKE) gene family containing a plant-specific DUF231 (domain of unknown function) domain. TBL gene fami…	POWDERY MILDEW RESISTANT 5 (PMR5)	1.18794	5.24e-14	17.2666	7.05297
AT5G26200	Mitochondrial substrate carrier family protein;(source:Araport11)		1.18582	0.000829716	4.50491	1.84107
AT3G53460	Encodes a nuclear gene with a consensus RNA-binding domain that is localized to the chloroplast.	CHLOROPLAST RNA-BINDING PROTEIN 29 (CP29)	1.18188	3.48e-64	161.037	66.0483
AT1G80960	F-box and Leucine Rich Repeat domains containing protein;(source:Araport11)		1.18153	7.18e-08	5.52651	2.2679
AT5G40010	Encodes a mitochondrial ATPase involved in seed and silique development.	AAA-ATPASE 1 (AATP1)	1.18135	0.00875648	1.85674	0.762423
AT3G03020	hypothetical protein;(source:Araport11)		1.17935	6.53e-07	16.4703	6.76704
AT4G23550	Encodes WRKY DNA-binding protein 29 (WRKY29). The mRNA is cell-to-cell mobile.	(WRKY29)	1.17603	7.5e-21	27.8257	11.4583
AT1G21326	VQ motif-containing protein;(source:Araport11)		1.17525	0.0320068	2.74181	1.13027
AT1G44800	Encodes Siliques Are Red 1 (SIAR1). Functions as a bidirectional amino acid transporter that is crucial for the amino acid homeostasis of siliques. Member of nodulin MtN21-like transporter family.	SILIQUES ARE RED 1 (SIAR1)	1.17403	6.43e-96	354.062	146.009
AT3G10450	serine carboxypeptidase-like 7;(source:Araport11)	SERINE CARBOXYPEPTIDASE-LIKE 7 (SCPL7)	1.17212	2.81e-07	7.71944	3.18745
AT5G45115	transcription termination factor family protein;(source:Araport11)		1.17163	0.00935101	4.77517	1.97128
AT4G31290	ChaC-like family protein;(source:Araport11)	GAMMA-GLUTAMYL CYCLOTRANSFERASE 2;2 (GGCT2;2)	1.17126	1.07e-108	349.588	144.454
AT5G18540	E3 ubiquitin-protein ligase;(source:Araport11)		1.17003	2.43e-11	17.2385	7.12924
AT3G46630	DCL protein (DUF3223);(source:Araport11)		1.16998	1.96e-10	14.6244	6.05034
AT1G10070	Encodes a chloroplast branched-chain amino acid aminotransferase. Complements the yeast leu/iso-leu/val auxotrophy mutant. Involved in cell wall development.	BRANCHED-CHAIN AMINO ACID TRANSAMINASE 2 (BCAT-2)	1.16942	0.000154175	23.118	9.55588
AT3G14420	Encodes a glycolate oxidase that modulates reactive oxygen species-mediated signal transduction during nonhost resistance. The mRNA is cell-to-cell mobile.	GLYCOLATE OXIDASE 1 (GOX1)	1.1685	3.08e-05	5.54051	2.29485
AT1G12520	Copper-zinc superoxide dismutase copper chaperone (delivers copper to the Cu-Zn superoxide dismutase). Localized to the chloroplast. Expressed in roots and shoots. Up-regulated in response to copper and senescence. The AtACC activates all three CuZnSOD activities located in three different subcellular compartments. Contains three domains, central, ATX-1 like and C-terminal. ATX-1 like domain esse…	COPPER CHAPERONE FOR SOD1 (CCS)	1.16728	5.03e-42	80.7809	33.4678
AT3G12220	serine carboxypeptidase-like 16;(source:Araport11)	SERINE CARBOXYPEPTIDASE-LIKE 16 (scpl16)	1.16509	2.45e-07	6.60627	2.74195
AT3G56040	UDP-glucose pyrophosphorylase 3;(source:Araport11)	UDP-GLUCOSE PYROPHOSPHORYLASE 3 (UGP3)	1.16489	1.7e-30	23.6746	9.82507
AT4G13030	P-loop containing nucleoside triphosphate hydrolases superfamily protein;(source:Araport11)		1.16341	1.57e-42	54.6876	22.7201
AT1G22070	Encodes a transcription factor. Like other TGAla-related factors, TGA3 has a highly conserved bZIP region and exhibits similar DNA-binding properties.	TGA1A-RELATED GENE 3 (TGA3)	1.16027	2.32e-34	75.3921	31.3784
AT1G67370	Meiotic asynaptic mutant 1 (ASY1). ASY1 protein is initially distributed as numerous foci throughout the chromatin. During early G2, the foci are juxtaposed to the nascent chromosome axes to form a continuous axis associated signal.	ASYNAPTIC 1 (ASY1)	1.15826	5.75e-06	4.47026	1.86428
AT2G22190	Haloacid dehalogenase-like hydrolase (HAD) superfamily protein;(source:Araport11)	TREHALOSE-6-PHOSPHATE PHOSPHATASE E (TPPE)	1.15488	4.03e-13	16.9477	7.0791
AT2G28860	member of CYP710A	CYTOCHROME P450, FAMILY 710, SUBFAMILY A, POLYPEPTIDE 4 (CYP710A4)	1.15182	3.86e-20	23.3985	9.80069
AT1G13590	Encodes a phytosulfokine-alpha (PSK) precursor, a unique plant peptide growth factor first described in Asparagus.	PHYTOSULFOKINE 1 PRECURSOR (PSK1)	1.1506	2.46e-19	42.8642	17.9671
AT3G58990	Small subunit, which together with IPMI SSU1, IPMISSU2 and IPMI LSU1, is a member of heterodimeric isopropylmalate isomerase (IPMI). Together with IPMI SSU3 participates in the Met chain elongation pathway.	ISOPROPYLMALATE ISOMERASE 1 (IPMI1)	1.14786	1.72e-53	178.642	75.0458
AT1G67470	Protein kinase superfamily protein;(source:Araport11)	(ZRK12)	1.14658	0.0379004	1.35643	0.570818
AT1G08310	alpha/beta-Hydrolases superfamily protein;(source:Araport11)		1.1454	1.2e-17	24.5282	10.319
AT1G28600	GDSL-motif esterase/acyltransferase/lipase. Enzyme group with broad substrate specificity that may catalyze acyltransfer or hydrolase reactions with lipid and non-lipid substrates.		1.14017	0.000133301	4.21672	1.78021
AT1G16400	Encodes cytochrome P450 CYP79F2.	CYTOCHROME P450, FAMILY 79, SUBFAMILY F, POLYPEPTIDE 2 (CYP79F2)	1.14011	3.57e-42	141.645	59.8367
AT5G26040	Class III RPD3 type protein. Encodes HDA2, a member of the histone deacetylase family proteins.	HISTONE DEACETYLASE 2 (HDA2)	1.13947	1.98e-16	22.4065	9.46312
AT3G02610	Encodes one of two &#8710;9 palmitoyl-ACP desaturases responsible for the biosynthesis of &#969;-7 fatty acids in the maturing endosperm.	ACYL-ACYL CARRIER PROTEIN DESATURASE2 (AAD2)	1.13589	5.29e-13	18.5474	7.85222
AT4G14270	Protein containing PAM2 motif which mediates interaction with the PABC domain of polyadenyl binding proteins.		1.13465	4.8e-07	159.527	67.5619
AT4G25970	Encodes the major form of the two non-mitochondrail phosphatidylserine decarboxylase. Located at the ER. The mRNA is cell-to-cell mobile.	PHOSPHATIDYLSERINE DECARBOXYLASE 3 (PSD3)	1.13313	7.1e-74	117.867	50.0085
AT4G36880	cysteine proteinase1;(source:Araport11)	CYSTEINE PROTEINASE1 (CP1)	1.13275	0.0239293	28.505	12.0844
AT5G20410	Encodes a type B monogalactosyldiacylglycerol (MGDG) synthase. Strongly induced by phosphate deprivation, and in non-photosynthetic tissues. Does not contribute to galactolipid synthesis under Pi-sufficient conditions but does under Pi starvation.	MONOGALACTOSYLDIACYLGLYCEROL SYNTHASE 2 (MGD2)	1.13054	1.53e-10	10.8846	4.62694
AT5G05060	Cystatin/monellin superfamily protein;(source:Araport11)		1.1293	6.19e-22	42.6968	18.1622
AT1G29180	Cysteine/Histidine-rich C1 domain family protein;(source:Araport11)		1.1292	0.00930334	2.84565	1.20966
AT1G09932	Phosphoglycerate mutase family protein;(source:Araport11)		1.12655	6.97e-08	11.5218	4.91303
AT4G08555	hypothetical protein;(source:Araport11)		1.12537	0.00717134	6.64608	2.83337
AT3G62780	Calcium-dependent lipid-binding (CaLB domain) family protein;(source:Araport11)		1.1243	9.24e-07	10.5574	4.50563
AT5G12890	UDP-Glycosyltransferase superfamily protein;(source:Araport11)		1.12236	1.3e-09	10.1337	4.33238
AT2G24600	Ankyrin repeat family protein;(source:Araport11)		1.1201	0.00847487	1.55755	0.666484
AT4G36670	Major facilitator superfamily protein;(source:Araport11)	POLYOL/MONOSACCHARIDE TRANSPORTER 6 (PMT6)	1.11905	2.81e-29	48.2826	20.6832
AT5G39760	Functions together with TZP in co-regulation of the expression of blue-light dependent transcriptional regulators. Coassociates with and regulates the expression of light-regulated loci as well as transcriptional regulators to shape plant development in response to environmental stimuli with targets in RNA processing factors as well as proteins involved in salt stress and ABA signaling, in additi…	HOMEOBOX PROTEIN 23 (HB23)	1.11799	4.36e-11	13.7368	5.89014
AT1G53330	encodes a member of the pentatricopeptide repeat (PPR) gene family. T-DNA insertion mutants had a complex phenotypic expression, ranging from embryo lethal to seedling lethal, to just subtle changes.		1.11688	0.00269491	2.07193	0.88889
AT4G30690	SVR9-LIKE1 (SVR9L1)	(ATINFC-4)	1.11112	1.54e-22	46.7906	20.1545
AT1G05680	Encodes a UDP-glucosyltransferase, UGT74E2, that acts on IBA (indole-3-butyric acid) and affects auxin homeostasis. The transcript and protein levels of this enzyme are strongly induced by H2O2 and may allow integration of ROS (reactive oxygen species) and auxin signaling. This enzyme can also transfer glycosyl groups to several compounds related to the explosive TNT when this synthetic compound …	URIDINE DIPHOSPHATE GLYCOSYLTRANSFERASE 74E2 (UGT74E2)	1.11092	8.45e-13	15.5169	6.68489
AT1G63880	Encodes a TIR-NBS-LRR class of disease resistance protein effective against Leptosphaeria maculans. The mRNA is cell-to-cell mobile.		1.10746	0.00337373	1.58972	0.686729
AT3G49620	encodes a protein similar to 2-oxoacid-dependent dioxygenase. Expression is induced after 24 hours of dark treatment, in senescing leaves and treatment with exogenous photosynthesis inhibitor. Induction of gene expression was suppressed in excised leaves supplied with sugar. The authors suggest that the gene's expression pattern is responding to the level of sugar in the cell.	DARK INDUCIBLE 11 (DIN11)	1.10533	0.0307185	2.25998	0.976701
AT3G46340	Leucine-rich repeat protein kinase family protein;(source:Araport11)		1.10499	0.00501558	1.53947	0.66572
AT2G18260	member of SYP11 Gene Family	SYNTAXIN OF PLANTS 112 (SYP112)	1.10487	0.0201132	2.34003	1.01235
AT4G14780	Protein kinase superfamily protein;(source:Araport11)		1.10118	9.24e-06	5.18871	2.25118
AT4G19200	Glycine and proline rich protein.Mutants have increased size.	GLYCINE AND PROLINE RICH PROTEIN 3 (GPRP3)	1.09929	2.34e-81	255.533	111
AT1G59870	ATP binding cassette transporter. Localized to the plasma membrane in uninfected cells. In infected leaves, the protein concentrated at infection sites. Contributes to nonhost resistance to inappropriate pathogens that enter by direct penetration in a salicylic acid?dependent manner. Required for mlo resistance. Has Cd transporter activity (Cd2+ extrusion pump) and contributes to heavy metal resi…	PENETRATION 3 (PEN3)	1.09388	2.5e-101	265.71	115.844
AT1G70800	Encodes a novel NPH3/phototropin binding factor with a calcium binding domain that negatively affects hypocotyl bending under blue light conditions in Arabidopsis thaliana and may regulate phototropism.	ENHANCED BENDING 1 (EHB1)	1.09357	0.000167026	7.63617	3.32921
AT4G20210	Terpenoid cyclases/Protein prenyltransferases superfamily protein;(source:Araport11)	TERPENE SYNTHASE 8 (TPS08)	1.09109	2.68e-17	19.3943	8.47324
AT4G09020	Encodes an isoamylase-like protein. Mutant studies show that the gene is strongly involved in starch breakdown. A GUS-protein fusion product was shown to localize to the surface of chloroplastic structures reminiscent of starch granules. In the mutants, the chloroplastic &#945;-amylase AMY3 is upregulated. The mRNA is cell-to-cell mobile.	ISOAMYLASE 3 (ISA3)	1.09089	9.8e-38	37.5924	16.4247
AT1G67365	Natural antisense transcript overlaps with AT1G67370;(source:Araport11)		1.08993	6.42e-09	23.2159	10.143
AT3G26830	Mutations in pad3 are defective in biosynthesis of the indole derived phytoalexin camalexin. Encodes a cytochrome P450 enzyme that catalyzes the conversion of dihydrocamalexic acid to camalexin. The mRNA is cell-to-cell mobile.	PHYTOALEXIN DEFICIENT 3 (PAD3)	1.08976	1.06e-08	10.5131	4.59814
AT3G62210	Putative endonuclease or glycosyl hydrolase;(source:Araport11)	EMBRYO SAC DEVELOPMENT ARREST 32 (EDA32)	1.08936	1.81e-08	14.5288	6.35045
AT3G44300	Encodes an enzyme that catalyzes the hydrolysis of indole-3-acetonitrile (IAN) to indole-3-acetic acid (IAA) (nitrile aminohydrolase, EC 3.5.5.1) and IAN to indole-3-acetamide (IAM) at lower levels. Mutants have reduced sensitivity to IAN and are sensitive to IAA. This enzyme likely participates in other non-auxin-related metabolic pathways. The mRNA is cell-to-cell mobile.	NITRILASE 2 (NIT2)	1.08819	1.3e-47	96.2636	42.1371
AT1G08830	Encodes a cytosolic copper/zinc superoxide dismutase CSD1 that can detoxify superoxide radicals. Its expression is affected by miR398-directed mRNA cleavage. Regulated by biotic and abiotic stress. Activation of CSD1 in the cytoplasm involves both a CCS-dependent and -independent pathway.	COPPER/ZINC SUPEROXIDE DISMUTASE 1 (CSD1)	1.08623	8.6e-56	284.951	124.906
AT3G19960	member of Myosin-like proteins	MYOSIN 1 (ATM1)	1.08616	4.97e-72	44.6606	19.5754
AT2G02700	Cysteine/Histidine-rich C1 domain family protein;(source:Araport11)		1.0844	0.020827	1.98209	0.869195
AT5G14180	Myzus persicae-induced lipase 1;(source:Araport11)	MYZUS PERSICAE-INDUCED LIPASE 1 (MPL1)	1.08439	1.68e-11	12.2605	5.38014
AT2G43535	Encodes a defensin-like (DEFL) family protein.		1.08374	2.92e-47	1276.54	560.393
AT1G50400	Eukaryotic porin family protein;(source:Araport11)		1.08338	0.00643564	4.11958	1.80852
AT1G53635	hypothetical protein;(source:Araport11)		1.08066	6.85e-05	17.0303	7.49293
AT3G48770	ATP/DNA binding protein;(source:Araport11)		1.08058	0.0318369	0.49717	0.218501
AT3G15750	Essential protein Yae1, N-terminal;(source:Araport11)		1.07936	0.00199053	4.57766	2.01716
AT1G26420	FAD-binding Berberine family protein;(source:Araport11)	(ATBBE7)	1.07903	0.0114468	2.26839	0.998155
AT5G21020	transmembrane protein;(source:Araport11)		1.0789	5.39e-79	1365.4	601.498
AT5G44610	Encodes a protein with seven repeated VEEKK motifs. RNAi and overexpression experiments suggest that the gene is not involved in cell division but might be consequential for cell shape of epidermal and cortical cells. The protein encoded by this gene binds to cortical microtubules and inhibits tubulin polymerization. Associates to the plasma membrane and interacts with calmodulin and phosphatidyl…	MICROTUBULE-ASSOCIATED PROTEIN 18 (MAP18)	1.0775	2.09e-69	492.844	217.297
AT2G25730	zinc finger FYVE domain protein;(source:Araport11)		1.07665	3.78e-89	50.6401	22.3428
AT5G01220	Encodes a UDP-sulfoquinovose:DAG sulfoquinovosyltransferase that is involved in sulfolipid biosynthesis and whose expression is responsive to both phosphate (Pi) and phosphite (Phi) in both roots and shoots.	SULFOQUINOVOSYLDIACYLGLYCEROL 2 (SQD2)	1.07534	9.33e-48	87.1989	38.5165
AT1G16130	Encodes a WAK-like receptor-like kinase with a cytoplasmic Ser/Thr protein kinase domain and an extracellular domain with EGF-like repeats.	WALL ASSOCIATED KINASE-LIKE 2 (WAKL2)	1.07318	5.9e-09	7.60881	3.36617
AT2G20780	Major facilitator superfamily protein;(source:Araport11)		1.07136	1.08e-56	81.5605	36.1159
AT5G28650	member of WRKY Transcription Factor; Group II-d	WRKY DNA-BINDING PROTEIN 74 (WRKY74)	1.06956	0.00252882	3.72493	1.65172
AT2G29720	Encodes CTF2B.	(CTF2B)	1.06749	2.37e-06	9.13921	4.05811
AT1G51790	Leucine-rich repeat protein kinase family protein;(source:Araport11)		1.06718	2.51e-43	32.7525	14.5457
AT1G11300	The annotation for At1g11300 in TAIR10 is incorrect. This locus has been split into two At1g11300 (symbol: EGM1) and At1g11305 (symbol: EGM2) (Olivier Loudet, personal communication, 2013-04-03). See Comment field for revised annotation.	ENHANCED SHOOT GROWTH UNDER MANNITOL STRESS 1 (EGM1)	1.06656	7.99e-05	3.59143	1.59715
AT1G27730	Related to Cys2/His2-type zinc-finger proteins found in higher plants. Compensated for a subset of calcineurin deficiency in yeast. Salt tolerance produced by ZAT10 appeared to be partially dependent on ENA1/PMR2, a P-type ATPase required for Li+ and Na+ efflux in yeast. The protein is localized to the nucleus, acts as a transcriptional repressor and is responsive to chitin oligomers. Also involv…	SALT TOLERANCE ZINC FINGER (STZ)	1.06545	0.000273157	5.82063	2.58759
AT1G18860	member of WRKY Transcription Factor; Group II-b	WRKY DNA-BINDING PROTEIN 61 (WRKY61)	1.06344	2.81e-14	15.9075	7.08323
AT3G59080	Eukaryotic aspartyl protease family protein;(source:Araport11)		1.06312	2.13e-06	5.80046	2.58518
AT4G02280	Encodes a protein with sucrose synthase activity (SUS3). It appears to be important for sucrose metabolism in developing seeds, especially during the late maturation phase, about 18 days after flowering.	SUCROSE SYNTHASE 3 (SUS3)	1.05877	2.07e-12	8.80396	3.93397
AT2G28960	Leucine-rich repeat protein kinase family protein;(source:Araport11)		1.05754	1.56e-37	55.6493	24.8752
AT3G04420	NAC domain containing protein 48;(source:Araport11)	NAC DOMAIN CONTAINING PROTEIN 48 (NAC048)	1.05682	1.78e-06	8.99672	4.0263
AT3G28650	Cysteine/Histidine-rich C1 domain family protein;(source:Araport11)		1.05667	1.33e-06	5.81204	2.59969
AT3G18450	PLAC8 family protein;(source:Araport11)		1.05494	1.53e-07	21.0018	9.40279
AT5G09290	Inositol monophosphatase family protein;(source:Araport11)		1.05473	8.36e-12	19.8459	8.89396
AT3G17690	member of Cyclic nucleotide gated channel family	CYCLIC NUCLEOTIDE GATED CHANNEL 19 (CNGC19)	1.0541	0.00227436	2.0782	0.932288
AT5G63130	Octicosapeptide/Phox/Bem1p family protein;(source:Araport11)		1.05302	3.67e-06	7.28257	3.26436
AT3G07040	Contains an N-terminal tripartite nucleotide binding site and a C-terminal tandem array of leucine-rich repeats. Confers resistance to Pseudomonas syringae strains that carry the avirulence genes avrB and avrRpm1.	RESISTANCE TO P. SYRINGAE PV MACULICOLA 1 (RPM1)	1.05262	0.000128024	2.32057	1.04124
AT2G39010	plasma membrane intrinsic protein 2E;(source:Araport11)	PLASMA MEMBRANE INTRINSIC PROTEIN 2E (PIP2E)	1.05221	1.75e-10	10.1156	4.54078
AT2G37200	Uncharacterized protein family (UPF0497);(source:Araport11)	CASP-LIKE PROTEIN 5A1 (CASPL5A1)	1.05091	1.51e-26	73.2766	32.9096
AT1G51940	Encodes a LysM-containing receptor-like kinase. Induction of chitin-responsive genes by chitin treatment is not blocked in the mutant. Based on protein sequence alignment analysis, it has a typical RD signaling domain in its catalytic loop and possesses autophosphorylation activity.It is required for the suppression of defense responses in absence of pathogen infection or upon abscisic acid treat…	LYSM-CONTAINING RECEPTOR-LIKE KINASE 3 (LYK3)	1.05008	2.23e-15	15.6184	7.01728
AT1G05060	coiled-coil protein;(source:Araport11)		1.04566	3.02e-18	43.1457	19.4469
AT4G10720	Ankyrin repeat family protein;(source:Araport11)		1.04494	0.00041082	4.3419	1.95913
AT1G33590	Leucine-rich repeat (LRR) family protein;(source:Araport11)		1.0449	4.36e-35	53.7875	24.2609
AT5G42010	Transducin/WD40 repeat-like superfamily protein;(source:Araport11)		1.04251	5.24e-19	17.6839	7.98925
AT1G55700	Cysteine/Histidine-rich C1 domain family protein;(source:Araport11)		1.04188	0.0153236	2.04865	0.926272
AT1G58235	hypothetical protein;(source:Araport11)		1.04024	2.57e-27	57.2729	25.914
AT1G52200	PLAC8 family protein;(source:Araport11)		1.03987	1.24e-39	200.492	90.7176
AT3G22800	Leucine-rich repeat (LRR) family protein;(source:Araport11)		1.03964	1.54e-19	53.073	24.0148
AT1G55610	mutant has Altered vascular cell differentiation; LRR Receptor Kinase	BRI1 LIKE (BRL1)	1.03669	4.4e-25	16.5284	7.49576
AT4G22210	Encodes a member of a family of small,secreted, cysteine rich protein with sequence similarity to the PCP (pollen coat protein) gene family.	LOW-MOLECULAR-WEIGHT CYSTEINE-RICH 85 (LCR85)	1.03612	5.56e-08	54.1374	24.5508
AT3G50480	Homolog of RPW8	HOMOLOG OF RPW8 4 (HR4)	1.03422	0.0027884	4.83721	2.19887
AT3G24300	Encodes a plasma membrane localized ammonium transporter.	AMMONIUM TRANSPORTER 1;3 (AMT1;3)	1.03389	2.6e-52	183.655	83.4881
AT4G04620	Autophagy protein.	AUTOPHAGY 8B (ATG8B)	1.03199	7.76e-27	55.5025	25.2564
AT1G69900	Actin cross-linking protein;(source:Araport11)		1.03078	3.98e-11	14.6295	6.66186
AT2G22000	elicitor peptide 6 precursor;(source:Araport11)	ELICITOR PEPTIDE 6 PRECURSOR (PROPEP6)	1.02871	0.000769043	8.42751	3.84272
AT4G16146	cAMP-regulated phosphoprotein 19-related protein;(source:Araport11)		1.02772	0.0145152	3.9435	1.79998
AT5G28080	Encodes a member of the WNK family (9 members in all) of protein kinases, the structural design of which is clearly distinct from those of other known protein kinases, such as receptor-like kinases and mitogen-activated protein kinases.	(WNK9)	1.02746	6.27e-18	16.4893	7.52866
AT4G39675	hypothetical protein;(source:Araport11)		1.0243	8.86e-33	260.536	119.167
AT4G11547	cysteine/histidine-rich C1 domain protein;(source:Araport11)		1.02045	3.34e-05	12.3163	5.65067
AT3G15353	metallothionein, binds to and detoxifies excess copper and other metals, limiting oxidative damage	METALLOTHIONEIN 3 (MT3)	1.01699	0.000166839	14.5268	6.67622
AT1G10550	Encodes a membrane-localized protein that is predicted to function during cell wall modification.Overexpression of XTH33 results in abnormal cell morphology. It's expression is under epigenetic control by ATX1.	XYLOGLUCAN:XYLOGLUCOSYL TRANSFERASE 33 (XTH33)	1.01674	7.93e-08	15.3097	7.03797
AT5G55580	Encodes a mitochondrial transcription termination factor (mTERF) family protein. The gene product is targeted to the chloroplast nucleoid and mutants are affected in plastid gene expression and chloroplast development. Mutants, named as twirt1 (twr-1), display altered root meristem function resulting in short roots. Mutation also affects shoot meristem function.	(MTERF9)	1.01302	1.32e-07	7.36462	3.39396
AT4G33770	Inositol pyrophosphate kinase. Catalyzes the phosphorylation of phytic acid (InsP6) to the symmetric InsP7 isomer 5-InsP7.	INOSITOL 1,3,4-TRISPHOSPHATE 5/6 KINASE 2 (ITPK2)	1.01157	0.000233788	35.5401	16.3919
AT5G62990	Nucleus-encoded RNA-binding protein which exists only in embryophytes, catalyzes nuclear pre-mRNA and chloroplast group II intron splicing.	EMBRYO DEFECTIVE 1692 (emb1692)	1.01036	0.000263068	4.87638	2.25381
AT5G54770	Encodes a thiamine biosynthetic gene that has a dual function in thiamine biosynthesis and mitochondrial DNA damage tolerance. It appears to be involved in producing the thiazole portion of thiamine (vitamin B1). A crystal structure of the protein reveals that it forms a 2-ring homo-octamer. The mRNA is cell-to-cell mobile.	(THI1)	1.01009	1.63e-34	66.184	30.5818
AT3G46130	Encodes a putative transcription factor (MYB48) that functions to regulate flavonol biosynthesis primarily in cotyledons.	MYB DOMAIN PROTEIN 48 (MYB48)	1.00989	3.53e-46	164.379	75.9795
AT2G32280	Encodes a member of a plant-specific gene family that is required for embryo provasculature development. The gene product regulates vascular network complexity and connectivity in cotyledons.	VASCULATURE COMPLEXITY AND CONNECTIVITY (VCC)	1.00906	2.12e-12	17.276	7.98891
AT3G18930	RING/U-box superfamily protein;(source:Araport11)	ARABIDOPSIS T??XICOS EN LEVADURA 65 (ATL65)	1.00866	4.33e-08	7.12375	3.29448
AT5G57565	Protein kinase superfamily protein;(source:Araport11)		1.0083	1.2e-08	14.046	6.49585
AT5G60310	Concanavalin A-like lectin protein kinase family protein;(source:Araport11)	L-TYPE LECTIN RECEPTOR KINASE I.10 (LECRK-I.10)	1.00748	0.00012862	4.38037	2.02807
AT1G73300	serine carboxypeptidase-like 2;(source:Araport11)	SERINE CARBOXYPEPTIDASE-LIKE 2 (scpl2)	1.00617	3.19e-26	106.396	49.2799
AT3G08065	None;(source:Araport11)		1.00391	5.48e-06	21.306	9.8808
AT3G18000	Encodes a N-methyltransferase-like protein. Double mutants of NMT1 and NMT3 are defective in leaf, root, flower, seed, and pollen development.	XIPOTL 1 (XPL1)	1.00381	3.91e-56	232.095	107.714
AT1G30720	FAD-binding Berberine family protein;(source:Araport11)	(ATBBE10)	1.00337	8.03e-10	115.432	53.5647
AT3G56630	member of CYP94D	CYTOCHROME P450, FAMILY 94, SUBFAMILY D, POLYPEPTIDE 2 (CYP94D2)	1.003	1.26e-11	16.0407	7.44844
AT1G20630	Catalyzes the reduction of hydrogen peroxide using heme group as cofactor. Protects cells from toxicity by H2O2.	CATALASE 1 (CAT1)	1.00286	7.7e-31	44.3477	20.5922
AT4G10120	Encodes a protein with putative sucrose-phosphate synthase activity.	SUCROSE PHOSPHATE SYNTHASE 4F (SPS4F)	1.00246	2.24e-06	2.94261	1.36649
AT4G28850	xyloglucan endotransglucosylase/hydrolase 26;(source:Araport11)	XYLOGLUCAN ENDOTRANSGLUCOSYLASE/HYDROLASE 26 (XTH26)	1.00233	6.75e-06	10.9113	5.06755
AT3G43790	zinc induced facilitator-like 2;(source:Araport11)	ZINC INDUCED FACILITATOR-LIKE 2 (ZIFL2)	1.00228	2.06e-15	18.0332	8.37411
AT4G32290	Core-2/I-branching beta-1,6-N-acetylglucosaminyltransferase family protein;(source:Araport11)		1.00174	3.93e-25	47.3918	22.022
AT5G61360	hypothetical protein;(source:Araport11)		0.999556	8.18e-05	9.61114	4.47412
AT3G17020	Adenine nucleotide alpha hydrolases-like superfamily protein;(source:Araport11)		0.999092	5.77e-60	629.122	292.883
AT1G70510	A member of class I knotted1-like homeobox gene family (together with KNAT1). Similar to the knotted1 (kn1) homeobox gene of maize. KNAT2 acts synergistically with cytokinins and antagonistically with ethylene based on ectopic expression studies in different mutant backgrounds and hormone treatments. In addition, KNAT2 is negatively regulated by AS and YABBY genes. KNAT2 is strongly expressed in …	KNOTTED-LIKE FROM ARABIDOPSIS THALIANA 2 (KNAT2)	0.996446	0.0236262	1.9289	0.899338
AT2G18350	homeobox protein 24;(source:Araport11)	HOMEOBOX PROTEIN 24 (HB24)	0.995403	1.48e-05	9.28977	4.33579
AT4G28410	Tyrosine transaminase family protein;(source:Araport11)	ROOT SYSTEM ARCHITECTURE 1 (RSA1)	0.995052	4.09e-43	83.569	39.0252
AT2G40130	Encodes a member of an eight-gene family (SMAX1 and SMAX1-like) that has weak similarity to AtHSP101, a ClpB chaperonin required for thermotolerance.	SMAX1-LIKE 8 (SMXL8)	-0.996032	0.000224869	1.3302	2.47121
AT1G74310	Encodes ClpB1, which belongs to the Casein lytic proteinase/heat shock protein 100 (Clp/Hsp100) family. Involved in refolding of proteins which form aggregates under heat stress. Also known as AtHsp101. AtHsp101 is a cytosolic heat shock protein required for acclimation to high temperature.	HEAT SHOCK PROTEIN 101 (HSP101)	-0.99627	6.49e-07	17.077	31.6929
AT1G19650	Sec14p-like phosphatidylinositol transfer family protein;(source:Araport11)		-0.996286	5.01e-06	2.57552	4.77678
AT2G36080	Encodes a plant-specific B3 DNA-binding domain transcription factor. Has transcription repressor activity.	ABNORMAL SHOOT 2 (ABS2)	-0.996576	1.38e-09	5.67211	10.5317
AT1G53090	Encodes a member of the SPA (suppressor of phyA-105) protein family (SPA1-SPA4). SPA proteins contain an N-terminal serine/threonine kinase-like motif followed by a coiled-coil structure and a C-terminal WD-repeat domain. SPA proteins function redundantly in suppressing photomorphogenesis in dark- and light-grown seedlings. SPA4 (and SPA3) predominantly regulates elongation growth in adult plants.	SPA1-RELATED 4 (SPA4)	-0.997659	4.11e-07	2.7411	5.0913
AT5G46730	glycine-rich protein;(source:Araport11)		-0.998103	1.08e-06	8.23438	15.3323
AT4G35250	HCF244 is a member of the atypical short-chain dehydrogenase/reductase superfamily, a modified group, which has lost enzyme activity.HCF244 interacts with unknown partners in a 200-400 kD membrane associated complex.	HIGH CHLOROPHYLL FLUORESCENCE PHENOTYPE 244 (HCF244)	-0.999131	9.52e-11	8.97777	16.7181
AT2G38760	Annexins are calcium binding proteins that are localized in the cytoplasm. When cytosolic Ca2+ increases, they relocate to the plasma membrane. The mRNA is cell-to-cell mobile.	ANNEXIN 3 (ANNAT3)	-1.00078	6.29e-29	39.5034	73.5777
AT1G19970	ER lumen protein retaining receptor family protein;(source:Araport11)		-1.00105	3.55e-06	6.17467	11.5043
AT5G37260	Encodes a MYB family transcription factor Circadian 1 (CIR1). Involved in circadian regulation in Arabidopsis.	REVEILLE 2 (RVE2)	-1.00118	9.31e-15	21.2835	39.6448
AT4G13010	Oxidoreductase, zinc-binding dehydrogenase family protein;(source:Araport11)	CHLOROPLAST ENVELOPE QUINONE OXIDOREDUCTASE HOMOLOG (CEQORH)	-1.00227	6.28e-27	42.5212	79.3052
AT3G56240	CCH protein belongs to a family of eukaryotic proteins that participate in intracellular copper homeostasis by delivering this metal to the secretory pathway; mainly located along the vascular bundles of senescing leaves and petioles as well as in stem sieve elements; hypothesized to have a role in copper mobilization from decaying organs towards reproductive structures, as a result of metallopro…	COPPER CHAPERONE (CCH)	-1.00285	2.46e-98	393.709	734.187
AT4G01890	Pectin lyase-like superfamily protein;(source:Araport11)		-1.00303	0.00420752	1.86282	3.47258
AT5G10310	Memmber of the EPF/EPFL (epidermal patterning factor/EPF-like) gene family, which genes encode plant-specific secretory peptides, several of which play a role in controlling stomatal density and patterning in the plant epidermis.	(ATEPFL1)	-1.00733	0.0336224	1.78178	3.33413
AT5G51790	basic helix-loop-helix (bHLH) DNA-binding superfamily protein;(source:Araport11)		-1.00744	1.48e-14	8.57563	16.042
AT5G56980	Pathogen-associated molecular pattern-induced gene.Responsive to jasmonic acid and wounding.		-1.00821	6.06e-08	47.3411	88.677
AT5G57420	Belongs to auxin inducible gene family.	INDOLE-3-ACETIC ACID INDUCIBLE 33 (IAA33)	-1.00922	0.0379631	2.11117	3.9597
AT4G15300	cytochrome P450, family 702, subfamily A, polypeptide 2;(source:Araport11)	CYTOCHROME P450, FAMILY 702, SUBFAMILY A, POLYPEPTIDE 2 (CYP702A2)	-1.00952	7.38e-06	3.2142	6.02454
AT1G18180	3-oxo-5-alpha-steroid 4-dehydrogenase (DUF1295);(source:Araport11)		-1.0097	8.76e-07	5.67579	10.6295
AT2G47010	calcium/calcium/calmodulin-dependent Serine/Threonine-kinase;(source:Araport11)		-1.01083	1.57e-08	4.88363	9.15004
AT1G18330	EARLY-PHYTOCHROME-RESPONSIVE1	EARLY-PHYTOCHROME-RESPONSIVE1 (EPR1)	-1.01233	2.98e-20	21.4904	40.3213
AT4G16807	ATP-dependent caseinolytic protease/crotonase family protein;(source:Araport11)		-1.01289	0.00083437	2.05207	3.85599
AT4G12880	early nodulin-like protein 19;(source:Araport11)	EARLY NODULIN-LIKE PROTEIN 19 (ENODL19)	-1.01336	8.26e-48	134.995	253.568
AT3G14280	LL-diaminopimelate aminotransferase;(source:Araport11)		-1.01343	1.15e-43	157.063	295.039
AT2G40000	ortholog of sugar beet HS1 PRO-1 2;(source:Araport11)	ORTHOLOG OF SUGAR BEET HS1 PRO-1 2 (HSPRO2)	-1.01583	1.6e-07	43.8803	82.5222
AT2G03730	Member of a small family of ACT domain containing proteins. ACT domains are thought to be involved in amino acid binding.	ACT DOMAIN REPEAT 5 (ACR5)	-1.01596	1.08e-33	36.1	67.9235
AT2G47270	Encodes UPBEAT1 (UPB1), a transcription factor with a bHLH domain. Regulates the expression of a set of peroxidases that modulate the balance of reactive oxygen species (ROS) between the zones of cell proliferation and the zone of cell elongation where differentiation begins. Disruption of UPB1 activity alters this ROS balance, leading to a delay in the onset of differentiation. Regulates growth …	UPBEAT1 (UPB1)	-1.01663	6.2e-13	18.1952	34.2809
AT1G66460	Protein kinase superfamily protein;(source:Araport11)		-1.01807	0.00729764	1.32577	2.49265
AT1G29240	transcription initiation factor TFIID subunit, putative (DUF688);(source:Araport11)		-1.01836	2.42e-05	2.29539	4.3278
AT1G31800	Encodes a protein with &#946;-ring carotenoid hydroxylase activity. The mRNA is cell-to-cell mobile.	CYTOCHROME P450, FAMILY 97, SUBFAMILY A, POLYPEPTIDE 3 (CYP97A3)	-1.02016	2.9e-09	5.20238	9.81796
AT1G14270	CAAX amino terminal protease family protein;(source:Araport11)		-1.02216	4.78e-06	3.63783	6.87125
AT3G57190	Encodes a chloroplast stroma-localized ribosomal peptide chain release factor that is involved in the light- and stress-dependent regulation of stability of 3' processed petB transcripts to adjust cytochrome b(6) levels. It appears to bind to the 3'-UTR of petB RNA, protecting it from 3'-5' exonucleolytic attack. At-prfB3 arose from a gene duplication of At-prfB1.	PEPTIDE CHAIN RELEASE FACTOR 3 (PrfB3)	-1.02281	0.00227493	1.77161	3.35213
AT1G75030	encodes a PR5-like protein	THAUMATIN-LIKE PROTEIN 3 (TLP-3)	-1.0237	8.83e-06	5.49511	10.39
AT3G26440	transmembrane protein, putative (DUF707);(source:Araport11)		-1.02476	2.1e-55	15.2766	28.9273
AT1G02900	Member of a diversely expressed predicted peptide family showing sequence similarity to tobacco Rapid Alkalinization Factor (RALF), and is believed to play an essential role in the physiology of Arabidopsis. Consists of a single exon and is characterized by a conserved C-terminal motif and N-terminal signal peptide. Mediates Ca2+-dependent signaling. Regulates the splicing of flowering genes and …	RAPID ALKALINIZATION FACTOR 1 (RALF1)	-1.0251	3.48e-31	160.248	303.425
AT5G37540	Eukaryotic aspartyl protease family protein;(source:Araport11)		-1.02556	1.93e-27	23.7359	44.9685
AT4G16640	Matrixin family protein;(source:Araport11)	(AT1-MMP)	-1.02584	0.00209709	1.79641	3.406
AT2G45630	Hydroxyphenylpyruvate reductase (HPPR) family member with low activity.	HYDROXYPHENYLPYRUVATE REDUCTASE 4 (HPPR4)	-1.02619	7.53e-05	4.83427	9.1686
AT2G23400	Undecaprenyl pyrophosphate synthetase family protein;(source:Araport11)	CIS-PRENYLTRANSFERASE 2 (CPT2)	-1.0271	0.00263502	2.59487	4.91995
AT2G31160	LIGHT-DEPENDENT SHORT HYPOCOTYLS-like protein (DUF640);(source:Araport11)	LIGHT SENSITIVE HYPOCOTYLS 3 (LSH3)	-1.02726	0.00222137	1.79698	3.40909
AT5G24580	Heavy metal transport/detoxification superfamily protein;(source:Araport11)	(HIPP09)	-1.02798	7.21e-23	17.5947	33.3951
AT1G78570	Encodes a UDP-L-Rhamnose synthase involved in the biosynthesis of rhamnose, a major monosaccharide component of pectin. Catalyzes the conversion of UDP-D-Glc to UDP-L-Rha. The dehydrogenase domain of RHM1 was shown to catalyze the conversion of UDP-D-Glc to the reaction intermediate UDP-4-keto-6-deoxy-D-Glc using recombinant protein assay but the activity of the full-length protein was not determ…	RHAMNOSE BIOSYNTHESIS 1 (RHM1)	-1.02842	2.82e-37	120.197	228.251
AT5G53190	Nodulin MtN3 family protein;(source:Araport11)	(SWEET3)	-1.0299	1.63e-05	5.4672	10.3834
AT1G04240	SHY2/IAA3 regulates multiple auxin responses in roots. It is induced rapidly by IAA, and has been shown to be phosphorylated by oat phytochrome A in vitro.	SHORT HYPOCOTYL 2 (SHY2)	-1.03116	1e-10	13.9186	26.4381
AT1G53560	Ribosomal protein L18ae family;(source:Araport11)		-1.03287	6.01e-14	16.6665	31.7356
AT4G18340	Glycosyl hydrolase superfamily protein;(source:Araport11)		-1.03445	5.36e-05	32.5025	61.9147
AT5G58595	snoRNA;(source:Araport11)		-1.03528	0.0457878	15.2505	29.0304
AT1G05950	hypothetical protein;(source:Araport11)		-1.03585	1.2e-07	3.39483	6.47787
AT5G58070	Encodes a temperature-induced lipocalin TIL1. Involved in thermotolerance. Peripherally associated with plasma membrane.	TEMPERATURE-INDUCED LIPOCALIN (TIL)	-1.03586	1.28e-40	53.9681	102.951
AT2G44480	beta glucosidase 17;(source:Araport11)	BETA GLUCOSIDASE 17 (BGLU17)	-1.03596	1.49e-05	2.38307	4.54486
AT1G64860	Subunit of chloroplast RNA polymerase, confers the ability to recognize promoter sequences on the core enzyme	SIGMA FACTOR A (SIGA)	-1.0371	1.26e-22	11.9928	22.9057
AT3G14550	Encodes a protein with geranylgeranyl pyrophosphate synthase activity involved in isoprenoid biosynthesis. The enzyme appears to be targeted to the chloroplast in epidermal cells and guard cells of leaves, and in etioplasts in roots.	GERANYLGERANYL PYROPHOSPHATE SYNTHASE 3 (GGPS3)	-1.03767	1.06e-10	4.49591	8.58374
AT5G45650	subtilase family protein;(source:Araport11)		-1.03825	8.81e-09	3.22884	6.17399
AT3G17185	Encodes a trans-acting siRNA (tasi-RNA) that regulates the expression of auxin response factor genes (ARF2, ARF4, ETT). One of 3 genomic loci that encode the TAS3 siRNA. Has been identified as a translated small open reading frame by ribosome profiling.	TRANS-ACTING SIRNA3 (TAS3)	-1.03879	5.04e-15	23.4497	44.8821
AT4G33010	glycine decarboxylase P-protein 1;(source:Araport11)	GLYCINE DECARBOXYLASE P-PROTEIN 1 (GLDP1)	-1.03881	3.86e-49	47.4442	90.7205
AT2G34180	Encodes CBL-interacting protein kinase 13 (CIPK13).	CBL-INTERACTING PROTEIN KINASE 13 (CIPK13)	-1.03947	0.0095595	1.56761	2.9972
AT4G13310	putative cytochrome P450	CYTOCHROME P450, FAMILY 71, SUBFAMILY A, POLYPEPTIDE 20 (CYP71A20)	-1.03954	3.98e-11	7.81093	14.9404
AT5G66830	F-box protein (DUF295);(source:Araport11)	F-BOX/DUF295 BRASSICEAE-SPECIFIC 38 (ATFDB38)	-1.04039	0.0418067	0.905743	1.73649
AT5G40960	transmembrane protein, putative (DUF 3339);(source:Araport11)		-1.04104	0.00198687	3.80036	7.27665
AT2G33250	transmembrane protein;(source:Araport11)		-1.04127	2.15e-14	15.3989	29.5059
AT3G61380	Phosphatidylinositol N-acetyglucosaminlytransferase subunit P-like protein;(source:Araport11)	TON1 RECRUITING MOTIF 14 (TRM14)	-1.04226	3.23e-28	11.7527	22.5157
AT2G27402	plastid transcriptionally active protein;(source:Araport11)		-1.04338	0.0160715	1.36492	2.61933
AT4G22640	LTPG protein		-1.04634	0.000170811	4.94629	9.50103
AT4G30270	encodes a protein similar to endo xyloglucan transferase in sequence. It is also very similar to BRU1 in soybean, which is involved in brassinosteroid response.	XYLOGLUCAN ENDOTRANSGLUCOSYLASE/HYDROLASE 24 (XTH24)	-1.04809	8.24e-17	22.2285	42.7825
AT5G48010	Encodes an oxidosqualene cyclase involved in the biosynthesis of thalianol, a tricyclic triterpenoid of unknown function. Overexpression of THAS leads to dwarfing in the aerial tissues of Arabidopsis plants, but increases their root length. THAS is part of a small operon-like cluster of genes (with At5g48000 (THAH) and At5g47990 (THAD)) involved in thalianol metabolism.	THALIANOL SYNTHASE 1 (THAS1)	-1.05048	1.69e-89	100.361	193.444
AT1G69260	ABI five binding protein;(source:Araport11)	ABI FIVE BINDING PROTEIN (AFP1)	-1.05049	5.7e-09	7.77012	14.9779
AT2G15760	calmodulin-binding protein (DUF1645);(source:Araport11)		-1.05173	0.000479437	2.4097	4.65255
AT3G55840	Hs1pro-1 protein;(source:Araport11)		-1.052	0.00773515	1.13908	2.19606
AT1G11460	nodulin MtN21-like transporter family protein	USUALLY MULTIPLE ACIDS MOVE IN AND OUT TRANSPORTERS 26 (UMAMIT26)	-1.0533	3.54e-11	10.7365	20.7344
AT2G46680	encodes a putative transcription factor that contains a homeodomain closely linked to a leucine zipper motif. Transcript is detected in all tissues examined. Is transcriptionally regulated in an ABA-dependent manner and may act in a signal transduction pathway which mediates a drought response.	HOMEOBOX 7 (HB-7)	-1.05373	1.1e-28	25.1851	48.6519
AT4G26850	Encodes a novel protein involved in ascorbate biosynthesis, which was shown to catalyze the transfer of GMP from GDP-galactose to a variety of hexose-1-phosphate acceptors. Recessive mutation has a reduced amount of vitamin C, lower level of non-photochemical quenching, and reduced rate of conversion of violaxanthin to zeaxanthin in high light.	VITAMIN C DEFECTIVE 2 (VTC2)	-1.05458	5.75e-39	29.0462	56.1691
AT2G37130	Peroxidase superfamily protein;(source:Araport11)		-1.05507	8.78e-56	337.099	651.602
AT3G56080	S-adenosyl-L-methionine-dependent methyltransferases superfamily protein;(source:Araport11)		-1.05848	0.000788665	8.51609	16.5202
AT2G34720	nuclear factor Y, subunit A4;(source:Araport11)	NUCLEAR FACTOR Y, SUBUNIT A4 (NF-YA4)	-1.05871	9.97e-21	16.5109	32.0108
AT3G25597	transmembrane protein;(source:Araport11)		-1.05888	1.61e-06	5.89595	11.4319
AT1G17180	Encodes glutathione transferase belonging to the tau class of GSTs. Naming convention according to Wagner et al. (2002). Detoxification of the environmental pollutant 2,4,6-trinitrotoluene. Arabidopsis plant over-expressing At1g17180 were more resistant to TNT, removed more TNT from sterile and soil-based media, and had reduced levels of glutathione when grown in the presence of TNT.	GLUTATHIONE S-TRANSFERASE TAU 25 (GSTU25)	-1.05889	4.11e-28	49.2458	95.4993
AT4G19230	Encodes a protein with ABA 8'-hydroxylase activity, involved in ABA catabolism. Member of the CYP707A gene family. CYP707A1 appears to play an important role in determining the ABA levels in dry seeds. Gene involved in postgermination growth. Overexpression of CYP707A1 leads to a decrease in ABA levels and a reduction in after-ripening period to break dormancy.	CYTOCHROME P450, FAMILY 707, SUBFAMILY A, POLYPEPTIDE 1 (CYP707A1)	-1.05981	2.85e-13	6.4883	12.5892
AT3G05890	Low temperature and salt responsive protein family;(source:Araport11)	RARE-COLD-INDUCIBLE 2B (RCI2B)	-1.0601	2.5e-62	169.912	329.745
AT2G38390	Peroxidase superfamily protein;(source:Araport11)		-1.06038	6.69e-40	139.832	271.325
AT3G62910	Encodes a plastid-localized ribosome release factor 1 that is essential in chloroplast development. Pale green, albino mutant seedlings arrest early in seedling development.	ALBINO AND PALE GREEN (APG3)	-1.06094	8.35e-06	3.8125	7.40673
AT1G61480	S-locus lectin protein kinase family protein;(source:Araport11)		-1.06136	1.02e-05	1.85669	3.60453
AT4G32800	encodes a member of the DREB subfamily A-4 of ERF/AP2 transcription factor family. The protein contains one AP2 domain. There are 17 members in this subfamily including TINY.	ETHYLENE RESPONSE FACTOR 43 (ERF043)	-1.06141	0.0402818	0.989651	1.91641
AT1G59590	ZCF37 mRNA, complete cds The mRNA is cell-to-cell mobile.	(ZCF37)	-1.06144	1.62e-18	21.9743	42.6478
AT1G53660	Nucleotide/sugar transporter family protein		-1.06196	3.5e-05	2.54705	4.94597
AT1G69760	suppressor SRP40-like protein;(source:Araport11)		-1.06275	2.21e-26	21.0171	40.8522
AT1G70700	JAZ9 is a protein presumed to be involved in jasmonate signaling. JAZ9 transcript levels rise in response to a jasmonate stimulus. JAZ9 can interact with the COI1 F-box subunit of an SCF E3 ubiquitin ligase in a yeast-two-hybrid assay only in the presence of jasmonate-isoleucine (JA-ILE) or coronatine. The Jas domain appears to be important for JAZ9-COI1 interactions in the presence of coronatine…	(TIFY7)	-1.06339	8.8e-07	3.41992	6.65283
AT5G35790	Encodes a plastidic glucose-6-phosphate dehydrogenase that is sensitive to reduction by DTT and whose mRNA is more prevalent in developing organs but absent in the root.	GLUCOSE-6-PHOSPHATE DEHYDROGENASE 1 (G6PD1)	-1.06453	7.83e-08	4.63304	9.01469
AT5G55050	GDSL-motif esterase/acyltransferase/lipase. Enzyme group with broad substrate specificity that may catalyze acyltransfer or hydrolase reactions with lipid and non-lipid substrates. The mRNA is cell-to-cell mobile.		-1.06473	3.57e-21	14.6113	28.4349
AT4G22230	Encodes a defensin-like (DEFL) family protein.		-1.0648	1.81e-14	39.1931	76.2667
AT2G20030	RING/U-box superfamily protein;(source:Araport11)	ARABIDOPSIS T??XICOS EN LEVADURA 12 (ATL12)	-1.065	2.78e-06	3.86686	7.53335
AT5G13200	Encodes a protein with unknown function that is involved in hormone mediated regulation of seed germination/dormancy.	GEM-RELATED 5 (GER5)	-1.06663	2.41e-09	7.69926	15.0084
AT4G13100	RING/U-box superfamily protein;(source:Araport11)		-1.06746	4.38e-17	12.4826	24.3246
AT3G01295	None;(source:Araport11)		-1.0681	0.000289662	10.3144	20.1136
AT1G79470	Aldolase-type TIM barrel family protein;(source:Araport11)		-1.06884	1.2e-25	21.1948	41.3801
AT2G35860	Fasciclin-like arabinogalactan protein. Possibly involved in embryogenesis and seed development.	FASCICLIN-LIKE ARABINOGALACTAN PROTEIN 16 PRECURSOR (FLA16)	-1.06888	0.033639	0.859726	1.67227
AT2G39560	Putative membrane lipoprotein;(source:Araport11)		-1.06915	0.00288941	1.80141	3.51865
AT2G38110	bifunctional sn-glycerol-3-phosphate 2-O-acyltransferase/phosphatase. Involved in cutin assembly.	GLYCEROL-3-PHOSPHATE SN-2-ACYLTRANSFERASE 6 (GPAT6)	-1.06938	7.03e-13	7.91171	15.4467
AT3G29575	ABI five binding protein 3;(source:Araport11)	ABI FIVE BINDING PROTEIN 3 (AFP3)	-1.06992	6.92e-15	22.986	44.9247
AT4G28950	A member of ROP GTPase gene family.	RHO-RELATED PROTEIN FROM PLANTS 9 (ROP9)	-1.06994	6.69e-05	3.26578	6.37396
AT2G35380	Peroxidase superfamily protein;(source:Araport11)		-1.07057	2.59e-28	30.643	59.8593
AT1G09155	phloem protein 2-B15;(source:Araport11)	PHLOEM PROTEIN 2-B15 (PP2-B15)	-1.07193	3.39e-07	6.32362	12.3557
AT3G47510	transmembrane protein;(source:Araport11)		-1.0738	3.33e-07	12.4966	24.4824
AT2G29620	dentin sialophosphoprotein;(source:Araport11)		-1.07408	1.16e-15	5.85447	11.4743
AT4G15396	cytochrome P450, family 702, subfamily A, polypeptide 6;(source:Araport11)	CYTOCHROME P450, FAMILY 702, SUBFAMILY A, POLYPEPTIDE 6 (CYP702A6)	-1.07504	1.83e-05	2.76556	5.4204
AT5G10770	Eukaryotic aspartyl protease family protein;(source:Araport11)		-1.07694	2.73e-51	35.65	69.9997
AT3G63200	PATATIN-like protein 9;(source:Araport11)	PATATIN-LIKE PROTEIN 9 (PLP9)	-1.07809	4.51e-56	103.421	203.176
AT3G13640	member of RLI subfamily	ATP-BINDING CASSETTE E1 (ABCE1)	-1.07828	0.00355026	0.958629	1.88274
AT1G28680	Catalyses trans-cis isomerization and lactonization in the biosynthesis of coumarins in roots.	COUMARIN SYNTHASE (COSY)	-1.07919	0.00630117	1.21304	2.38276
AT3G51350	Eukaryotic aspartyl protease family protein;(source:Araport11)		-1.07925	3.88e-22	12.8627	25.279
AT5G54585	hypothetical protein;(source:Araport11)		-1.08039	2.61e-06	6.72915	13.2439
AT1G24575	DEAD-box ATP-dependent RNA helicase-like protein;(source:Araport11)		-1.08052	0.00192223	3.93473	7.74672
AT1G49000	transmembrane protein;(source:Araport11)		-1.08168	0.00159972	2.26791	4.46632
AT5G53200	Homeodomain-like superfamily protein;(source:Araport11)	TRIPTYCHON (TRY)	-1.08191	0.0450161	1.30352	2.575
AT5G63380	Encodes a peroxisomal protein involved in the activation of fatty acids through esterification with CoA. At5g63380 preferentially activates fatty acids with increased chain length (C9:0 to C8:0) and thus shares characteristics with long-chain fatty acyl-CoA synthases. Also able to catalyze the conversion of OPDA to its CoA ester and is therefore thought to be involved in the peroxisomal &#946;-ox…		-1.08232	2.38e-20	15.9827	31.5024
AT2G03200	Atypical aspartic protease which modulates lateral root development.	ATYPICAL ASPARTIC PROTEASE IN ROOTS 1 (ASPR1)	-1.08243	1.79e-25	19.7467	38.9119
AT1G59840	cofactor assembly of complex C;(source:Araport11)	COFACTOR ASSEMBLY OF COMPLEX C (CCB4)	-1.08245	0.00350287	1.04931	2.0682
AT1G65370	TRAF-like family protein;(source:Araport11)		-1.0826	9.79e-12	9.82531	19.3659
AT5G07010	Encodes a sulfotransferase that acts specifically on 11- and 12-hydroxyjasmonic acid. Transcript levels for this enzyme are increased by treatments with jasmonic acid (JA), 12-hydroxyJA, JA-isoleucine, and 12-oxyphytodienoic acid (a JA precursor).	SULFOTRANSFERASE 2A (ST2A)	-1.08282	7.17e-14	7.80576	15.3786
AT2G03370	O-linked-mannose beta-1,4-N-acetylglucosaminyltransferase-like protein;(source:Araport11)		-1.08387	1.47e-05	2.88627	5.69286
AT3G15356	Legume lectin family protein;(source:Araport11)		-1.08391	8.96e-22	21.9002	43.1892
AT5G20070	nudix hydrolase homolog 19;(source:Araport11)	NUDIX HYDROLASE HOMOLOG 19 (NUDX19)	-1.08503	3.01e-37	42.4964	83.9248
AT1G66960	Terpenoid cyclases family protein;(source:Araport11)	(LUP5)	-1.08516	0.00658154	0.645855	1.27333
AT3G18170	Glycosyltransferase family 61 protein;(source:Araport11)		-1.08551	4.08e-22	16.1526	31.8983
AT1G12740	encodes a protein with cytochrome P450 domain	CYTOCHROME P450, FAMILY 87, SUBFAMILY A, POLYPEPTIDE 2 (CYP87A2)	-1.08563	1.84e-39	26.5886	52.4914
AT5G58780	Encodes a novel Z,E-mixed heptaprenyl diphosphate (Z,E-HepPP) synthase, which may be responsible for short-chain betulaprenols. It catalyzes the formation of C 35 short-chain polyisoprenoids in which the optimal allylic substrate was E,E-FPP. It may have a role in response to cold stress in root.	CIS -PRENYLTRANSFERASE 5 (CPT5)	-1.08686	1.36e-05	5.16815	10.2068
AT3G55090	Belongs to a clade of five Arabidopsis thaliana ABCG half-transporters that are required for synthesis of an effective suberin barrier in roots and seed coats (ABCG2, ABCG6, and ABCG20) and for synthesis of an intact pollen wall (ABCG1 and ABCG16).	ATP-BINDING CASSETTE G16 (ABCG16)	-1.08687	0.000352521	2.37458	4.6941
AT1G69490	Encodes a member of the NAC transcription factor gene family. It is expressed in floral primordia and upregulated by AP3 and PI. Its expression is associated with leaf senescence. The mRNA is cell-to-cell mobile.	NAC-LIKE, ACTIVATED BY AP3/PI (NAP)	-1.08799	0.0279884	1.23604	2.44296
AT4G30140	Member of the GDSL lipase/esterase family of proteins that functions as cutinase. Expressed in pollen and at the zone of lateral root emergence.	CUTICLE DESTRUCTING FACTOR 1 (CDEF1)	-1.08812	2.12e-35	27.1276	53.6727
AT4G37790	Encodes homeobox protein HAT22, member of the HD-Zip II family. The mRNA is cell-to-cell mobile.	(HAT22)	-1.08909	1.36e-31	33.2238	65.7818
AT2G22980	serine carboxypeptidase-like 13;(source:Araport11)	SERINE CARBOXYPEPTIDASE-LIKE 13 (SCPL13)	-1.0892	1.7e-12	6.43712	12.7449
AT4G13210	Pectin lyase-like superfamily protein;(source:Araport11)		-1.09088	0.0142451	1.11495	2.21386
AT1G53990	Contains lipase signature motif and GDSL domain. The mRNA is cell-to-cell mobile.	GDSL-MOTIF LIPASE 3 (GLIP3)	-1.09116	1.05e-07	6.21879	12.3232
AT1G10810	NAD(P)-linked oxidoreductase superfamily protein;(source:Araport11)		-1.09244	1.99e-08	5.12261	10.1723
AT5G47110	Encodes a light-harvesting-like protein that is involved in chlorophyll and tocopherol biosynthesis anchoring geranylgeranyl reductase in the thylakoid membrane.	LIGHT-HARVESTING-LIKE 3:2 (LIL3:2)	-1.09266	9.54e-31	32.379	64.2907
AT1G16420	Encodes a metacaspase (cysteine-type endopeptidase) that is involved in promoting programmed cell death in response to hydrogen peroxide (H2O2), UV light, and methyl viologen (MV). Transcript levels rise in response to UV-C, H2O2, and MV. In vitro assays demonstrate that this enzyme has a preference for cleaving after an arginine residue, and it has a pH optimum of 8.0.	METACASPASE 8 (MC8)	-1.09307	0.00826911	1.2857	2.54954
AT5G65870	Probable phytosulfokines 5 precursor, coding for a unique plant peptide growth factor.	PHYTOSULFOKINE 5 PRECURSOR (PSK5)	-1.09307	3.17e-05	4.36438	8.67469
AT3G23805	Member of a diversely expressed predicted peptide family showing sequence similarity to tobacco Rapid Alkalinization Factor (RALF), and is believed to play an essential role in the physiology of Arabidopsis. Consists of a single exon and is characterized by a conserved C-terminal motif and N-terminal signal peptide.	RALF-LIKE 24 (RALFL24)	-1.09319	5.3e-11	12.1665	24.1625
AT2G20080	hypothetical protein;(source:Araport11)	TCP INTERACTOR CONTAINING EAR MOTIF PROTEIN 2 (TIE2)	-1.09362	7.19e-26	20.8181	41.3348
AT1G33280	NAC domain protein. SMB, BRN1, and BRN2 act to regulate root cap maturation, in a partially redundant fashion.BRN1 and BRN2, control the cell wall maturation processes that are required to detach root cap layers from the root.	NAC DOMAIN CONTAINING PROTEIN 15 (NAC015)	-1.09397	2.35e-09	7.12136	14.1499
AT1G54740	FANTASTIC four-like protein (DUF3049);(source:Araport11)		-1.09435	1.16e-16	22.5249	44.7243
AT4G34190	Encodes a stress enhanced protein that localizes to the thylakoid membrane and whose mRNA is upregulated in response to high light intensity. It may be involved in chlorophyll binding.	STRESS ENHANCED PROTEIN 1 (SEP1)	-1.09695	5.52e-08	11.4348	22.7686
AT3G61190	Encodes a protein with a C2 domain that binds to BON1 in yeast two hybrid analyses. Its ability to bind to phospholipids is enhanced by calcium ions. Involved in maintaining cell homeostasis.	BON ASSOCIATION PROTEIN 1 (BAP1)	-1.09698	1.09e-05	3.38811	6.74084
AT4G24415	Encodes a microRNA that targets AGL16. MicroRNAs are regulatory RNAs with a mature length of ~21-nucleotides that are processed from hairpin precursors by Dicer-like enzymes. MicroRNAs can negatively regulate gene expression by attenuating translation or by directing mRNA cleavage. Mature sequence: UAGACCAUUUGUGAGAAGGGA	MICRORNA824A (MIR824A)	-1.09754	0.00101671	4.00606	7.98439
AT3G18400	NAC domain containing protein 58;(source:Araport11)	NAC DOMAIN CONTAINING PROTEIN 58 (NAC058)	-1.09808	3.22e-17	11.9768	23.8563
AT2G16980	Major facilitator superfamily protein;(source:Araport11)		-1.09901	4.01e-37	18.0192	35.9192
AT4G22570	Encodes an adenine phosphoribosyltransferase (APT; EC 2.4.2.7), which is a constitutively expressed enzyme involved in the one-step salvage of adenine to AMP. APT3 has higher affinity for zeatin, isopentenyladenine and benzyladenine than APT1 but lower Vmax than APT1.	ADENINE PHOSPHORIBOSYL TRANSFERASE 3 (APT3)	-1.0992	5.28e-23	21.9375	43.7598
AT4G11550	Cysteine/Histidine-rich C1 domain family protein;(source:Araport11)		-1.09992	4.53e-05	1.40506	2.79967
AT1G29640	senescence regulator (Protein of unknown function, DUF584);(source:Araport11)		-1.10451	6.39e-08	8.93714	17.8811
AT5G11260	Basic leucine zipper (bZIP) transcription factor. Nuclear localization. Involved in light-regulated transcriptional activation of G-box-containing promoters. Negatively regulated by Cop1. Although cytokinins do not appear to affect the gene's promoter activity, they appear to stabilize the protein. HY5 plays a role in anthocyanin accumulation in far-red light and blue light, but not in red light …	ELONGATED HYPOCOTYL 5 (HY5)	-1.10455	7e-18	22.6229	45.2703
AT3G44310	Mutants are resistant to indole-3-acetonitrile (IAN). NIT1 catalyzes the terminal activation step in indole-acetic acid biosynthesis. Predominantly expressed isoform of nitrilase isoenzyme family. Aggregation of NIT1 in cells directly abutting wound sites is one of the earliest events associated with wound and herbicide-induced cell death. The protein undergoes thiolation following treatment with…	NITRILASE 1 (NIT1)	-1.1051	1.09e-73	98.6148	197.401
AT1G27110	Tetratricopeptide repeat (TPR)-like superfamily protein;(source:Araport11)		-1.10513	3.12e-12	5.34894	10.7107
AT1G73410	Encodes a putative transcription factor that is a member of the R2R3-MYB family.	MYB DOMAIN PROTEIN 54 (MYB54)	-1.1052	1.47e-08	4.52063	9.04598
AT5G48390	Defective in meiotic chromosome segregation. It is involved in crossover formation and involved in both male and female meiosis.	A. THALIANA HOMOLOGUE OF YEAST SPO22 (ATSPO22)	-1.10536	0.0132166	0.579167	1.15795
AT4G29110	cotton fiber protein;(source:Araport11)		-1.10641	3.13e-10	8.33965	16.7155
AT1G50060	CAP (Cysteine-rich secretory proteins, Antigen 5, and Pathogenesis-related 1 protein) superfamily protein;(source:Araport11)		-1.10691	7.43e-24	44.8612	89.9217
AT3G20340	Expression of the gene is downregulated in the presence of paraquat, an inducer of photoxidative stress.		-1.10774	1.69e-09	15.4388	30.9668
AT2G15400	Non-catalytic subunit of Nuclear DNA-dependent RNA polymerase V; homologous to budding yeast RPB3 and the E. coli RNA polymerase alpha subunit. A closely related paralog, At2g15430 can substitute for At2g15400 in the context of Pol V and encodes the equivalent subunit of Pol II and Pol IV.	(NRPE3B)	-1.10824	0.00161036	1.68236	3.38119
AT2G38060	Encodes an inorganic phosphate transporter (PHT4;2).	PHOSPHATE TRANSPORTER 4;2 (PHT4;2)	-1.10893	4.42e-10	4.83275	9.69178
AT3G53150	UDP-glucosyl transferase 73D1;(source:Araport11)	UDP-GLUCOSYL TRANSFERASE 73D1 (UGT73D1)	-1.10906	0.000616396	2.01669	4.04883
AT1G63410	LURP-one-like protein (DUF567);(source:Araport11)		-1.1094	3.66e-07	5.59273	11.2194
AT5G17800	Member of the R2R3 factor gene family that acts as a cell-specific repressor of quiescent center (QC) divisions in the primary root, acting through the BR signaling pathway. Works with BES1 to regulate QC division in the root.	MYB DOMAIN PROTEIN 56 (MYB56)	-1.11097	3.55e-13	8.67672	17.4329
AT2G36990	Encodes a general sigma factor in chloroplasts and is probably responsible for the recognition of sigma 70 type standard bacteria-type multi-subunit RNA polymerase (PEP) promoters in young cotyledons. It is a substrate for regulatory phosphorylation by cpCK2, a nuclear-coded plastid-targeted casein kinase 2, that has been implicated as a key component in plant sigma factor phosphorylation and tra…	RNAPOLYMERASE SIGMA-SUBUNIT F (SIGF)	-1.11114	3.4e-13	6.83656	13.7518
AT3G16420	The PBP1(PYK10-binding protein 1) assists the PYK10 (beta-glucosidase complex) in its activity and may act like a molecular chaperone that facilitates the correct polymerization of PYK10, when tissues are damaged and subcellular structures are destroyed by pests. The mRNA is cell-to-cell mobile.	PYK10-BINDING PROTEIN 1 (PBP1)	-1.11119	4.13e-128	1266.3	2545.24
AT5G41763	hypothetical protein;(source:Araport11)		-1.11148	0.000362445	5.02622	10.1051
AT3G50300	HXXXD-type acyl-transferase family protein;(source:Araport11)		-1.11152	1.45e-22	23.413	47.0962
AT2G22890	Kua-ubiquitin conjugating enzyme hybrid localization domain-containing protein;(source:Araport11)		-1.11154	0.0196691	1.27057	2.55263
AT4G01930	Cysteine/Histidine-rich C1 domain family protein;(source:Araport11)		-1.11169	0.00079503	1.2606	2.53258
AT5G47530	Auxin-responsive family protein;(source:Araport11)		-1.11204	4.6e-12	9.2507	18.6152
AT3G44326	Cytokinin induced F-Box protein. Forms a unique F-Box family with AT2G27310 and AT2G36090. It is primarily expressed in the root.	CYTOKININ-INDUCED F-BOX (CFB)	-1.11292	1.24e-26	30.053	60.4891
AT1G50250	encodes an FTSH protease that is localized to the chloroplast. Involved in the D1 repair cycle of Photosystem II. FtsH1 and FtsH5 are interchangeable in thylakoid membranes.	FTSH PROTEASE 1 (FTSH1)	-1.11438	6.08e-22	12.9407	26.0852
AT3G51300	Encodes a pollen-specific Rop GTPase, member of the Rho family of small GTP binding proteins that interacts with RIC3 and RIC4 to control tip growth in pollen tubes. These three proteins promote the proper targeting of exocytic vesicles in the pollen tube tip. ROP1 activity is regulated by the REN1 GTPase activator protein.	RHO-RELATED PROTEIN FROM PLANTS 1 (ROP1)	-1.11491	0.0421654	1.13617	2.29843
AT5G51795	DNA/RNA-binding protein Kin17, conserved region;(source:Araport11)		-1.11778	5.28e-10	9.63164	19.4372
AT5G60860	RAB GTPase homolog A1F;(source:Araport11)	RAB GTPASE HOMOLOG A1F (RABA1f)	-1.11833	0.00135767	2.34553	4.74445
AT2G43870	Pectin lyase-like superfamily protein;(source:Araport11)		-1.11862	1.84e-07	4.22051	8.53742
AT4G30650	Low temperature and salt responsive protein family;(source:Araport11)		-1.11979	3.71e-12	14.942	30.2245
AT5G03190	peptide upstream protein;(source:Araport11)	CONSERVED PEPTIDE UPSTREAM OPEN READING FRAME 47 (CPuORF47)	-1.12113	5.81e-11	5.54342	11.2161
AT1G71760	hypothetical protein;(source:Araport11)		-1.12336	0.0178519	1.36413	2.76644
AT2G33000	ubiquitin-associated (UBA)/TS-N domain-containing protein-like protein;(source:Araport11)		-1.12388	0.0230982	0.715679	1.4495
AT4G17250	transmembrane protein;(source:Araport11)		-1.1253	1.86e-06	2.22277	4.51413
AT1G80820	Encodes an cinnamoyl CoA reductase isoform. Involved in lignin biosynthesis.	CINNAMOYL COA REDUCTASE (CCR2)	-1.12613	8.54e-13	6.28468	12.7751
AT2G32640	Encodes a lycopene beta cyclase that catalyzes the addition of beta-ionone end groups to the end of lycopene molecules.	LYCOPENE BETA-CYLCASE (LCYB)	-1.12659	0.00200542	1.10873	2.25647
AT4G34000	Encodes an ABA-responsive element-binding protein with similarity to transcription factors that is expressed in response to stress and abscisic acid.	ABSCISIC ACID RESPONSIVE ELEMENTS-BINDING FACTOR 3 (ABF3)	-1.12759	1.1e-40	60.1786	122.416
AT2G25000	Pathogen-induced transcription factor. Forms protein complexes with itself and with WRKY40. Coexpression with WRKY18 or WRKY40 made plants more susceptible to both P. syringae and B. cinerea. WRKY18, WRKY40, and WRKY60 have partially redundant roles in response to the hemibiotrophic bacterial pathogen Pseudomonas syringae and the necrotrophic fungal pathogen Botrytis cinerea, with WRKY18 playing …	WRKY DNA-BINDING PROTEIN 60 (WRKY60)	-1.12831	1.63e-16	9.58852	19.499
AT1G78520	Carbohydrate-binding X8 domain superfamily protein;(source:Araport11)		-1.1295	2.22e-06	9.2318	18.8105
AT5G15180	Peroxidase superfamily protein;(source:Araport11)	PEROXIDASE 56 (PRX56)	-1.13006	1.58e-32	27.4112	55.8206
AT4G37730	basic leucine-zipper 7;(source:Araport11)	BASIC LEUCINE-ZIPPER 7 (bZIP7)	-1.13288	8.48e-14	10.3326	21.0766
AT1G76790	Encodes a protein with similarity to N-acetylserotonin O-methyltransferase (ASMT) but it does not have ASMT activity in vitro.	INDOLE GLUCOSINOLATE O-METHYLTRANSFERASE 5 (IGMT5)	-1.13338	5.84e-80	155.78	317.975
AT1G44446	Encodes chlorophyllide <i>a</i> oxygenase which converts chlorophyllide <i>a</i> to chlorophyllide <i>b</i> by catalyzing two successive hydroxylations at the 7-methyl group of chlorophyllide <i>a</i> . Mutants are deficient in pigments that associate with thylakoid membrane proteins, lacking chlorophyll <i>b</i> and light-harvesting proteins of photosystem II. The protein was shown through cross…	CHLORINA 1 (CH1)	-1.13415	6.12e-12	5.22281	10.6658
AT2G18890	RLCK VI_A class kinase which activity is regulated by Rho-of-plants (ROP) GTPases. Controls seedling and plant growth in parallel with gibberrellin.	RECEPTOR-LIKE CYTOPLASMIC KINASE VI_A2 (RLCK VI_A2)	-1.13489	1.88e-08	3.11336	6.35495
AT3G50440	Encodes a protein shown to have methyl jasmonate esterase activity in vitro. This protein does not act on methyl IAA, MeSA, MeGA4, or MEGA9 in vitro.	METHYL ESTERASE 10 (MES10)	-1.13516	0.0493854	1.35923	2.77284
AT3G26080	localized to chloroplasts	FIBRILLIN3B (FBN3B)	-1.13528	6.93e-05	2.97422	6.08131
AT4G02075	RING/FYVE/PHD zinc finger superfamily protein;(source:Araport11)	PITCHOUN 1 (PIT1)	-1.13847	8.81e-17	12.3573	25.3007
AT5G63530	Farnesylated protein that binds metals.	FARNESYLATED PROTEIN 3 (FP3)	-1.13869	1.1e-21	11.7478	24.0691
AT3G14530	Terpenoid synthases superfamily protein;(source:Araport11)	GERANYL-FARNESYL PYROPHOSPHATE SYNTHASE 1 (GFPPS1)	-1.13992	1.06e-20	16.0171	32.8658
AT2G26290	root-specific kinase 1;(source:Araport11)	ROOT-SPECIFIC KINASE 1 (ARSK1)	-1.14	8.68e-18	12.1226	24.8696
AT1G08730	Encodes a class XI myosin that is involved in organelle motility, actin organization, and optimal growth of pollen tubes.	(XIC)	-1.14064	9.64e-05	0.629016	1.28964
AT5G43630	Encodes a zinc knuckle protein that negatively regulates morning specific growth. The role of TZP in hypocotyl elongation was established through a QTL analysis of BayXSha RIL populations. The Bay-0 allele contains a deletion causing a frameshift mutation. TZP is under circadian control and acts to regulate morning-specific hypocotyl growth. The mRNA is cell-to-cell mobile.	TANDEM ZINC KNUCKLE PROTEIN (TZP)	-1.14114	8.47e-07	12.8695	26.4375
AT4G12400	Encodes one of the 36 carboxylate clamp (CC)-tetratricopeptide repeat (TPR) proteins (Prasad 2010, Pubmed ID: 20856808) with potential to interact with Hsp90/Hsp70 as co-chaperones.	HOP3 (Hop3)	-1.14118	1.35e-66	32.9894	67.7054
AT1G55290	encodes a protein whose sequence is similar to oxidoreductase, 2OG-Fe(II) oxygenase	(F6'H2)	-1.14171	1.06e-09	5.76066	11.8285
AT1G15385	cotton fiber protein;(source:Araport11)		-1.14435	0.0311764	1.97186	4.06595
AT3G22600	Glycosylphosphatidylinositol (GPI)-anchored LTPg protein, downregulated in syncytia induced by the beet cyst nematode Heterodera schachtii and root knot nematode Meloidogyne incognita. Infection with bacteria (Pseudomonas syringae) and fungi (Botrytis cinerea) leads to the induction of the gene in leaves.	GLYCOSYLPHOSPHATIDYLINOSITOL-ANCHORED LIPID PROTEIN TRANSFER 5 (LTPG5)	-1.14462	2.23e-54	187.919	386.797
AT1G43160	encodes a member of the ERF (ethylene response factor) subfamily B-4 of ERF/AP2 transcription factor family (RAP2.6). The protein contains one AP2 domain. There are 7 members in this subfamily.	RELATED TO AP2 6 (RAP2.6)	-1.14598	0.00103918	19.8735	40.926
AT5G64905	elicitor peptide 3 precursor;(source:Araport11)	ELICITOR PEPTIDE 3 PRECURSOR (PROPEP3)	-1.14651	0.00260507	4.07528	8.41061
AT4G34830	Encodes MRL1, a conserved pentatricopeptide repeat protein, required for stabilization of rbcL mRNA.	MATURATION OF RBCL 1 (MRL1)	-1.14745	6.24e-09	1.90422	3.92796
AT5G66800	membrane-associated kinase regulator-like protein;(source:Araport11)		-1.14782	6.99e-05	3.30442	6.82191
AT2G36890	Putative homolog of the Blind gene in tomato. Together with RAX1 and RAX3 belong to the class R2R3 MYB genes; encoded by the Myb-like transcription factor MYB38, regulates axillary meristem formation. The mRNA is cell-to-cell mobile.	REGULATOR OF AXILLARY MERISTEMS 2 (RAX2)	-1.14831	1.73e-27	23.7996	49.0811
AT4G38400	member of EXPANSIN-LIKE. Naming convention from the Expansin Working Group (Kende et al, 2004. Plant Mol Bio)	EXPANSIN-LIKE A2 (EXLA2)	-1.14832	7.17e-09	6.35568	13.118
AT3G22930	Encodes a calmodulin-like protein.	CALMODULIN-LIKE 11 (CML11)	-1.14922	1.61e-10	5.6902	11.7352
AT4G21910	MATE efflux family protein;(source:Araport11)		-1.14946	1.71e-52	15.2807	31.5511
AT5G49870	Mannose-binding lectin superfamily protein;(source:Araport11)		-1.15056	1.5e-06	2.85906	5.90296
AT4G24780	Encodes a pectate lyase involved in response to nematodes.	(PLL19)	-1.15074	6.01e-89	100.158	206.947
AT3G60550	cyclin p3;(source:Araport11)	CYCLIN P3;2 (CYCP3;2)	-1.15185	4.4e-12	10.6369	21.9825
AT1G45545	WEAK CHLOROPLAST MOVEMENT UNDER BLUE LIGHT-like protein (DUF827);(source:Araport11)		-1.15564	3.08e-05	1.57934	3.27117
AT4G12310	member of CYP706A	CYTOCHROME P450, FAMILY 706, SUBFAMILY A, POLYPEPTIDE 5 (CYP706A5)	-1.1558	0.00713828	0.717486	1.48415
AT1G64390	glycosyl hydrolase 9C2;(source:Araport11)	GLYCOSYL HYDROLASE 9C2 (GH9C2)	-1.15593	2.54e-66	77.9836	161.759
AT1G34315	transmembrane protein;(source:Araport11)		-1.15619	9.11e-16	17.7032	36.6967
AT4G33880	RSL2 was expressed concurrently with RSL4 and its expression was controlled by RHD6 and RSL1. Required for root-hair growth.	ROOT HAIR DEFECTIVE 6-LIKE 2 (RSL2)	-1.15779	8.35e-19	12.3443	25.6326
AT4G24170	ATP binding microtubule motor family protein;(source:Araport11)		-1.15969	0.033209	0.317667	0.66075
AT3G53420	a member of the plasma membrane intrinsic protein subfamily PIP2. localizes to the plasma membrane and exhibits water transport activity in Xenopus oocyte. expressed specifically in the vascular bundles and protein level increases slightly during leaf dev. When expressed in yeast cells can conduct hydrogen peroxide into those cells.	PLASMA MEMBRANE INTRINSIC PROTEIN 2A (PIP2A)	-1.15971	6.66e-120	1175.88	2445.34
AT1G33260	Protein kinase superfamily protein;(source:Araport11)		-1.16023	6.51e-12	5.28121	10.9842
AT2G17500	Auxin efflux carrier family protein;(source:Araport11)	PIN-LIKES 5 (PILS5)	-1.16045	6.46e-106	171.787	357.296
AT5G16410	HXXXD-type acyl-transferase family protein;(source:Araport11)		-1.16073	0.00114682	1.74118	3.62254
AT4G25560	LAF1 is a R2R3-MYB transcription factor and positive regulator of the phyA photoresponse. Interaction of LAF1 with HFR1 stabilize the proteins against ubiquitination by COP1(AT2G32950) and subsequent degrations. Mutants have an elongated hypocotyl specifically under far-red light but retain wild-type responses to other light wavelengths.	LONG AFTER FAR-RED LIGHT 1 (LAF1)	-1.16115	8.22e-07	4.41422	9.18746
AT5G02270	member of NAP subfamily	ATP-BINDING CASSETTE I20 (ABCI20)	-1.163	9.24e-06	57.1541	119.226
AT3G25730	ethylene response DNA binding factor 3;(source:Araport11)	ETHYLENE RESPONSE DNA BINDING FACTOR 3 (EDF3)	-1.16453	1.03e-08	8.18607	17.0682
AT3G02850	Encodes SKOR, a member of Shaker family potassium ion (K+) channel. This family includes five groups based on phylogenetic analysis (FEBS Letters (2007) 581: 2357): I (inward rectifying channel): AKT1 (AT2G26650), AKT5 (AT4G32500) and SPIK (also known as AKT6, AT2G25600); II (inward rectifying channel): KAT1 (AT5G46240) and KAT2 (AT4G18290); III (weakly inward rectifying channel): AKT2 (AT4G22200…	STELAR K+ OUTWARD RECTIFIER (SKOR)	-1.16511	2.39e-45	17.1126	35.7053
AT3G20898	hypothetical protein;(source:Araport11)		-1.1673	0.0171471	1.38831	2.90069
AT1G07700	Thioredoxin superfamily protein;(source:Araport11)		-1.16795	2.91e-17	10.7365	22.464
AT1G70450	Its expression is enriched in root hair cells (compared to non-root hair cells) and this enrichment is associated with increase in the transcription-associated mark trimethylation of H3 lysine 4 (H3K4me3) and decrease in the Polycomb silencing-associated mark trimethylation of H3 lysine 27 (H3K27me3) in root hair cells relative to non-root hair cells.		-1.16878	0.000638681	1.94856	4.07978
AT4G01050	hydroxyproline-rich glycoprotein family protein, contains a rhodanese homology domain. Required for anchoring the FNR flavoenzyme to the thylakoid membranes and sustaining high efficiency photosynthetic linear electron flow. The mRNA is cell-to-cell mobile.	THYLAKOID RHODANESE-LIKE (TROL)	-1.16946	1.86e-25	13.6704	28.6317
AT4G24960	Homologous to a eukaryote specific ABA- and stress-inducible gene first isolated from barley. Groups in one subfamily with ATHVA22E. Along with other members of the ATHVA22 family, it may be involved in regulation of autophagy during development. The mRNA is cell-to-cell mobile.	HVA22 HOMOLOGUE D (HVA22D)	-1.17076	3.88e-17	24.3989	51.1437
AT3G12920	Encodes one of the BRGs (BOI-related gene) involved in resistance to Botrytis cinerea.	BOI-RELATED GENE 3 (BRG3)	-1.17077	1.12e-31	20.7424	43.4667
AT3G47790	ABC2 homolog 7;(source:Araport11)	ATP-BINDING CASSETTE A8 (ABCA8)	-1.17272	6.15e-09	2.8291	5.93597
AT4G39030	Encodes an orphan multidrug and toxin extrusion transporter. Essential component of salicylic acid-dependent signaling for disease resistance. Member of the MATE-transporter family. Expression induced by salicylic acid. Mutants are salicylic acid-deficient.	ENHANCED DISEASE SUSCEPTIBILITY 5 (EDS5)	-1.17294	3.5e-41	20.5735	43.165
AT2G16720	Encodes a member of MYB3R- and R2R3- type MYB- encoding gene family that acts as a repressor of flavonol biosynthesis. AtMYB7 gene expression is induced by salt treatment.	MYB DOMAIN PROTEIN 7 (MYB7)	-1.1743	5.67e-44	42.7052	89.6904
AT5G13630	Encodes magnesium chelatase involved in plastid-to-nucleus signal transduction.	GENOMES UNCOUPLED 5 (GUN5)	-1.1755	0.000557905	12.0667	25.3569
AT1G27140	Encodes glutathione transferase belonging to the tau class of GSTs. Naming convention according to Wagner et al. (2002).	GLUTATHIONE S-TRANSFERASE TAU 14 (GSTU14)	-1.17604	1.28e-33	31.5813	66.417
AT5G58670	phosphatidylinositol-specific phospholipase C is induced to a significant extent under various environmental stresses, such as dehydration, salinity, and low temperature. May play a role in secondary ABA response. There are two genes called ATPLC1, one corresponding to AT4g38530 and one corresponding ot AT5g58670 (this one).	PHOSPHOLIPASE C1 (PLC1)	-1.17684	1.15e-15	7.583	15.9457
AT3G12720	Member of the R2R3 factor gene family.	MYB DOMAIN PROTEIN 67 (MYB67)	-1.17732	0.00113466	2.17457	4.56365
AT3G47500	Dof-type zinc finger domain-containing protein, identical to H-protein promoter binding factor-2a GI:3386546 from (Arabidopsis thaliana). Interacts with LKP2 and FKF1, but its overexpression does not change flowering time under short or long day conditions.	CYCLING DOF FACTOR 3 (CDF3)	-1.1777	3.52e-25	19.0478	40.102
AT5G23370	GRAM domain-containing protein / ABA-responsive protein-like protein;(source:Araport11)		-1.17859	1.48e-06	4.22515	8.90687
AT4G15120	VQ motif-containing protein;(source:Araport11)		-1.17915	1.08e-07	5.03832	10.6207
AT1G08290	WIP domain protein 3;(source:Araport11)	WIP DOMAIN PROTEIN 3 (WIP3)	-1.18259	0.000661385	1.77586	3.74373
AT3G47070	thylakoid soluble phosphoprotein;(source:Araport11)		-1.18259	0.00127157	1.96085	4.14767
AT5G41460	transferring glycosyl group transferase (DUF604);(source:Araport11)		-1.18278	4.65e-05	1.60857	3.40051
AT1G26540	Agenet domain-containing protein;(source:Araport11)		-1.18284	0.0122346	0.562264	1.18839
AT3G04110	putative glutamate receptor (GLR1.1). Contains a functional cation - permeable pore domain. Involved in cellular cation homeostasis.	GLUTAMATE RECEPTOR 1.1 (GLR1.1)	-1.18466	2.62e-17	5.18906	10.9769
AT1G51770	Core-2/I-branching beta-1,6-N-acetylglucosaminyltransferase family protein;(source:Araport11)		-1.18468	0.0259967	0.824965	1.74337
AT5G17050	The At5g17050 encodes a anthocyanidin 3-O-glucosyltransferase which specifically glucosylates the 3-position of the flavonoid C-ring. Anthocyanidins such as cyanidin and pelargonidin as well as flavonols such as kaempferol and quercetin are accepted substrates.	UDP-GLUCOSYL TRANSFERASE 78D2 (UGT78D2)	-1.18542	0.00283445	15.5998	33.0644
AT3G10200	S-adenosyl-L-methionine-dependent methyltransferases superfamily protein;(source:Araport11)		-1.18569	0.000172217	1.03288	2.18738
AT3G06750	hydroxyproline-rich glycoprotein family protein;(source:Araport11)		-1.18667	8.57e-12	14.3441	30.3527
AT5G17230	Encodes phytoene synthase that is the rate-limiting enzyme in the carotenoid biosynthetic pathway and that interacts with the ORANGE (OR) protein. PSY's expression is posttransciptionally regulated by OR.	PHYTOENE SYNTHASE (PSY)	-1.18707	4.24e-15	7.78516	16.5066
AT1G54500	RBD1 is a thylakoid membrane-bound iron-binding protein that is required for the proper assembly of photosystem II in Arabidopsis. It is found in all oxygenic photoautotrophic organisms (plants, algae and cyanobacteria).		-1.18722	4.27e-15	13.6671	28.9625
AT2G21100	Disease resistance-responsive (dirigent-like protein) family protein;(source:Araport11)		-1.18753	1.45e-16	14.1003	29.8592
AT5G38200	Class I glutamine amidotransferase-like superfamily protein;(source:Araport11)		-1.18823	2.52e-13	7.90547	16.7605
AT5G24380	closest Arabidopsis homolog of Zea maize metal-phytosiderophore/metal-nicotianamine transporter ZmYS1	YELLOW STRIPE LIKE 2 (YSL2)	-1.19069	6.9e-40	30.5451	64.9145
AT4G02360	transmembrane protein, putative (Protein of unknown function, DUF538);(source:Araport11)		-1.19092	0.000365642	3.82167	8.11121
AT1G62750	Nuclear encoded protein consists of the five domains conserved in EF-G proteins, with two GTP-binding sites in the first domain, and an additional transit peptide at the N-terminus. Localized in chloroplasts. Point mutation results in a delay in the onset of germination. At early developmental stage embryos still contain undifferentiated proplastids. The greening of cotyledons is severely impaire…	SNOWY COTYLEDON 1 (SCO1)	-1.19271	4.17e-36	23.2502	49.4723
AT5G17010	Major facilitator superfamily protein;(source:Araport11)		-1.19299	3.05e-33	16.4111	34.9224
AT1G17950	putative transcription factor: R2R3-MYB transcription family	MYB DOMAIN PROTEIN 52 (MYB52)	-1.19366	1.49e-06	4.05059	8.62416
AT1G19450	Major facilitator superfamily protein;(source:Araport11)		-1.1937	1.38e-67	46.9433	99.9209
AT1G73220	Encodes Organic Cation Transporter 1 (OCT1), likely to be involved in polyamine transport.	ORGANIC CATION/CARNITINE TRANSPORTER1 (OCT1)	-1.19513	4.97e-10	4.66933	9.96211
AT3G01175	transmembrane protein;(source:Araport11)		-1.19542	4.9e-09	5.09124	10.843
AT5G07450	cyclin p4;(source:Araport11)	CYCLIN P4;3 (CYCP4;3)	-1.19675	0.0027971	2.63254	5.6327
AT4G35420	Encodes DRL1 (Dihydroflavonol 4-reductase-like1), a closely related homolog of the rice anther-specific gene OsDFR2. DRL1 may be involved in a metabolic pathway essential for pollen wall development and male fertility. Mutant plants have impaired pollen formation and seed production.	DIHYDROFLAVONOL 4-REDUCTASE-LIKE1 (DRL1)	-1.19746	5.27e-13	8.95063	19.1017
AT4G02330	Encodes a pectin methylesterase that is sensitive to chilling stress and brassinosteroid regulation.	(ATPMEPCRB)	-1.19747	8.55e-06	1.98314	4.22881
AT5G45095	hypothetical protein;(source:Araport11)		-1.19838	0.00793757	0.879751	1.87997
AT2G37450	nodulin MtN21-like transporter family protein	USUALLY MULTIPLE ACIDS MOVE IN AND OUT TRANSPORTERS 13 (UMAMIT13)	-1.20029	4.18e-15	5.68557	12.1654
AT2G21610	pectinesterase 11;(source:Araport11)	PECTINESTERASE 11 (PE11)	-1.20093	8.46e-06	3.13342	6.7073
AT3G12955	SAUR-like auxin-responsive protein family;(source:Araport11)	SMALL AUXIN UPREGULATED RNA 74 (SAUR74)	-1.20125	0.00297953	2.63839	5.64215
AT2G35980	Encodes a protein whose sequence is similar to tobacco hairpin-induced gene (HIN1) and Arabidopsis non-race specific disease resistance gene (NDR1). Expression of this gene is induced by cucumber mosaic virus, spermine and during senescence. The gene product is localized to the chloroplast. The mRNA is cell-to-cell mobile.	YELLOW-LEAF-SPECIFIC GENE 9 (YLS9)	-1.20289	6.03e-10	7.20367	15.4398
AT3G62690	Encodes a RING-H2 zinc finger protein related to ATL2. The ATL gene family is represented by fifteen sequences that contain, in addition to the RING, a transmembrane domain which is located in most of them towards the N-terminal end.	ATL5 (ATL5)	-1.20304	2.49e-06	3.22646	6.91595
AT3G48450	RPM1-interacting protein 4 (RIN4) family protein;(source:Araport11)		-1.20327	3.54e-09	8.17106	17.4992
AT1G22470	Hypothetical protein;(source:Araport11). Target of SR45.		-1.20346	5.93e-07	5.86263	12.5658
AT1G53060	Legume lectin family protein;(source:Araport11)		-1.20386	6.82e-05	2.89503	6.21495
AT1G76952	Similar to Inflorescence deficient in abscission (IDA). Involved in floral organ abscission.	INFLORESCENCE DEFICIENT IN ABSCISSION (IDA)-LIKE 5 (IDL5)	-1.20527	4.49e-10	16.3763	35.1364
AT5G50760	SAUR-like auxin-responsive protein family;(source:Araport11)	SMALL AUXIN UPREGULATED RNA 55 (SAUR55)	-1.20593	4.27e-29	34.6784	74.4229
AT4G14746	neurogenic locus notch-like protein;(source:Araport11)		-1.207	2.02e-22	14.0093	30.0831
AT1G69870	Encodes a low affinity nitrate transporter NRT1.7. Expressed in phloem. Responsible for source-to-sink remobilization of nitrate. The mRNA is cell-to-cell mobile.	NRT1/ PTR FAMILY 2.13 (NPF2.13)	-1.20941	2.18e-05	1.71542	3.69342
AT3G23760	transferring glycosyl group transferase;(source:Araport11)		-1.20957	0.0125612	1.60978	3.47119
AT5G53970	Encodes a cytosolic tyrosine aminotransferase which is strongly induced upon aging and coronatine treatment. AtTAT1 prefers Tyr as an amino donor but can also use Phe, Trp, His, Met, and Leu. The mRNA is cell-to-cell mobile.	TYROSINE AMINOTRANSFERASE 7 (TAT7)	-1.20959	7.51e-12	6.33942	13.6554
AT3G59900	Encodes ARGOS (Auxin-Regulated Gene Involved in Organ Size). Inducible by auxin. Involved in lateral organ size control. Transgenic plants expressing sense or antisense ARGOS cDNA display enlarged or reduced aerial organs, respectively. The alteration in organ size is attributable mainly to changes in cell number and the duration of organ growth.	AUXIN-REGULATED GENE INVOLVED IN ORGAN SIZE (ARGOS)	-1.20978	1.33e-05	6.01282	12.9331
AT1G52565	cytochrome P450 family protein;(source:Araport11)		-1.21007	7.55e-08	5.83084	12.5445
AT2G22800	Encodes homeobox protein HAT9.	(HAT9)	-1.21087	1.99e-10	5.5643	11.9788
AT1G16500	filamentous hemagglutinin transporter;(source:Araport11)		-1.2136	2.43e-07	4.19296	9.05784
AT1G79160	filamentous hemagglutinin transporter;(source:Araport11)		-1.21499	3.52e-09	5.34087	11.5412
AT1G02030	C2H2-like zinc finger protein;(source:Araport11)		-1.21554	0.00493591	0.778171	1.68561
AT2G28690	TOX high mobility group box protein, putative (DUF1635);(source:Araport11)		-1.21573	9.08e-07	5.04624	10.8978
AT5G51470	Auxin-responsive GH3 family protein;(source:Araport11)		-1.21793	2.04e-08	3.06945	6.64474
AT1G68850	Peroxidase superfamily protein;(source:Araport11)		-1.21858	4.29e-21	17.7479	38.4345
AT5G54040	Cysteine/Histidine-rich C1 domain family protein;(source:Araport11)		-1.21977	7.64e-16	8.27591	17.9346
AT3G53650	Histone superfamily protein;(source:Araport11)	(HTB6)	-1.22026	2.36e-11	9.61949	20.8491
AT3G15950	Similar to TSK-associating protein 1 (TSA1), contains 10 EFE repeats, a novel repeat sequence unique to plants. Expressed preferentially in the roots.Protein is localized to ER bodies- an endoplasmic reticulum derived structure. Loss of function mutations lack ER bodies.	(NAI2)	-1.22046	4.46e-163	526.209	1140.91
AT3G19040	Encodes a protein similar to TATA-binding protein-associated factor TAF1 (a.k.a. TAFII250) with histone acetyltransferase activity. It is required in integrating light signals to regulate gene expression and growth.	HISTONE ACETYLTRANSFERASE OF THE TAFII250 FAMILY 2 (HAF2)	-1.22094	0.00176314	0.352968	0.765982
AT1G59860	HSP20-like chaperones superfamily protein;(source:Araport11)	(HSP17.6A)	-1.22285	0.000148906	3.00283	6.52857
AT5G22430	Pollen Ole e 1 allergen and extensin family protein;(source:Araport11)		-1.22285	0.0407945	0.963171	2.08963
AT2G03530	Mediate high-affinity uracil and 5-FU (a toxic uracil analogue) transport when expressed in yeast and Xenopus oocytes.Involved in allantoin transport.	UREIDE PERMEASE 2 (UPS2)	-1.22317	6.45e-08	2.62862	5.70872
AT1G73165	Member of a large family of putative ligands homologous to the Clavata3 gene. Consists of a single exon. Can replace CLV3 function in vivo.	CLAVATA3/ESR-RELATED 1 (CLE1)	-1.22521	0.0334227	1.24112	2.70131
AT1G70260	Encodes an endoplasmic reticulum (ER)-localized nodulin MtN21-like transporter family protein that negatively regulates resistance against biotrophic pathogens but not the necrotrophic pathogen, B. cinerea, possibly by regulating ROS production, cell death and PR1 expression.	USUALLY MULTIPLE ACIDS MOVE IN AND OUT TRANSPORTERS 36 (UMAMIT36)	-1.22635	0.00551876	0.994304	2.16324
AT1G24430	HXXXD-type acyl-transferase family protein;(source:Araport11)		-1.22938	9.84e-12	6.23607	13.5985
AT5G13870	EXGT-A4, endoxyloglucan transferase,	XYLOGLUCAN ENDOTRANSGLUCOSYLASE/HYDROLASE 5 (XTH5)	-1.22997	1.46e-28	13.0611	28.5189
AT1G21140	The gene encodes nodulin-like1 whose transcript abundance was repressed under conditions of Fe-deficient growth.	VACUOLAR IRON TRANSPORTER-LIKE 1 (VTL1)	-1.23084	7.04e-14	11.6731	25.5253
AT3G50400	GDSL-motif esterase/acyltransferase/lipase. Enzyme group with broad substrate specificity that may catalyze acyltransfer or hydrolase reactions with lipid and non-lipid substrates.		-1.23296	4.34e-21	13.383	29.2825
AT1G43800	&#916;9 stearoyl-ACP desaturase which together with FAB2, AAD1, and AAD5 redundantly participates in oil storage during the maturation phase.	FLORAL TRANSITION AT THE MERISTEM1 (FTM1)	-1.2338	3.15e-05	2.32317	5.08148
AT1G01120	Encodes a condensing enzyme KCS1 (3-ketoacyl-CoA synthase 1) which is involved in the critical fatty acid elongation process in wax biosynthesis.	3-KETOACYL-COA SYNTHASE 1 (KCS1)	-1.23474	6.66e-35	33.3614	73.1007
AT4G00430	a member of the plasma membrane intrinsic protein subfamily PIP1.	PLASMA MEMBRANE INTRINSIC PROTEIN 1;4 (PIP1;4)	-1.23481	9.84e-81	64.3084	140.881
AT3G14540	Encodes a sesterterpene synthase responsible for the biosynthesis of the pentacyclic sesterterpene (&#8722;)-retigeranin B with a 5- 5-5-6-5 fused ring system.	TERPENE SYNTHASE 19 (TPS19)	-1.23698	1.15e-18	7.14859	15.6902
AT5G67020	hypothetical protein;(source:Araport11)		-1.24137	0.00114246	1.43552	3.16663
AT3G03910	GDH3 encodes a member of the glutamate dehydrogenease family. Its expression is upregulated in response to cytokinin and it may play a role in the control of nitrogen metabolism in leaf development.	GLUTAMATE DEHYDROGENASE 3 (GDH3)	-1.24428	0.00963719	0.863471	1.90849
AT5G23820	ML3 can be modified by NEDD8 and ubiquitin. ML3 expression is regulated by NAI1. ML3 expression is regulated by MeJA, ethylene and wounding. ml3-3 is more susceptible against infections with Alternaria brassicicola and more resistant against infections with Pseudomonas syringae DC3000.	MD2-RELATED LIPID RECOGNITION 3 (ML3)	-1.24439	2.33e-56	149.263	329.11
AT3G24170	Encodes a cytosolic glutathione reductase.	GLUTATHIONE-DISULFIDE REDUCTASE (GR1)	-1.24543	1.3e-77	101.548	224.102
AT1G50590	RmlC-like cupins superfamily protein;(source:Araport11)		-1.24625	1.09e-08	3.89542	8.59242
AT5G62420	NAD(P)-linked oxidoreductase superfamily protein;(source:Araport11)		-1.24942	1.52e-08	4.91835	10.8769
AT2G44080	Encodes ARL, a gene similar to ARGOS involved in cell expansion-dependent organ growth. Upregulated by brassinosteroid. Acts downstream of BRI1. The mRNA is cell-to-cell mobile.	ARGOS-LIKE (ARL)	-1.25028	0.00781443	10.0553	22.2431
AT3G04370	Encodes a plasmodesmal protein that may be involved in the intercellular movement of molecules through the plasmodesmata. The protein has two DUF26 domains and a single transmembrane domain.	PLASMODESMATA-LOCATED PROTEIN 4 (PDLP4)	-1.25031	2.67e-09	4.93836	10.9279
AT3G27884	Has been identified as a translated small open reading frame by ribosome profiling.	SHORT OPEN READING FRAME 3 (SORF3)	-1.25073	9.99e-31	14.881	32.9515
AT5G38710	Methylenetetrahydrofolate reductase family protein;(source:Araport11)	(PDH2)	-1.25188	7.08e-08	3.65393	8.09407
AT5G18930	Adenosylmethionine decarboxylase family protein;(source:Araport11)	BUSHY AND DWARF 2 (BUD2)	-1.25211	8.5e-10	3.83332	8.49587
AT2G28780	P-hydroxybenzoic acid efflux pump subunit;(source:Araport11)		-1.25286	4.86e-84	58.005	128.643
AT5G21100	Plant L-ascorbate oxidase;(source:Araport11)		-1.253	0.000161794	1.15985	2.57319
AT4G20000	VQ motif-containing protein;(source:Araport11)		-1.2531	7.59e-05	2.96464	6.57526
AT2G31070	TCP family protein involved in heterchronic regulation of leaf differentiation.	TCP DOMAIN PROTEIN 10 (tcp10)	-1.25465	0.00067038	1.12883	2.50434
AT4G36410	ubiquitin-conjugating enzyme	UBIQUITIN-CONJUGATING ENZYME 17 (UBC17)	-1.25466	0.00258266	22.3837	49.6547
AT1G11080	serine carboxypeptidase-like 31;(source:Araport11)	SERINE CARBOXYPEPTIDASE-LIKE 31 (scpl31)	-1.25901	0.000846291	10.6533	23.6955
AT4G31650	Transcriptional factor B3 family protein;(source:Araport11)		-1.25905	5.52e-07	2.75782	6.14694
AT2G28140	enabled-like protein (DUF1635);(source:Araport11)		-1.26099	0.0135287	1.24101	2.76655
AT2G18360	alpha/beta-Hydrolases superfamily protein;(source:Araport11)		-1.26399	5.22e-17	10.1111	22.5924
AT3G07970	Required for pollen separation during normal development. In qrt mutants, the outer walls of the four meiotic products of the pollen mother cell are fused, and pollen grains are released in tetrads.May be required for cell type-specific pectin degradation.	QUARTET 2 (QRT2)	-1.26427	2.92e-07	3.58287	7.99895
AT2G48130	Encodes a plasma membrane-localized glycosylphosphatidylinositol-anchored lipid transfer protein expressed in root endodermis and seed coats that is involved in very long chain fatty acid (and their derivatives) transport.	GLYCOSYLPHOSPHATIDYLINOSITOL-ANCHORED LIPID PROTEIN TRANSFER 15 (LTPG15)	-1.26437	1.01e-57	35.8287	80.1117
AT5G38540	Mannose-binding lectin superfamily protein;(source:Araport11)		-1.26454	3.59e-05	1.46705	3.27383
AT5G19410	ABC-2 type transporter family protein;(source:Araport11)	ATP-BINDING CASSETTE G23 (ABCG23)	-1.26671	8.55e-17	6.5198	14.5863
AT3G52790	peptidoglycan-binding LysM domain-containing protein;(source:Araport11)		-1.26716	4.09e-18	21.8655	48.9181
AT4G07960	encodes a XyG glucan synthase; gene similar to cellulose synthase	CELLULOSE-SYNTHASE-LIKE C12 (CSLC12)	-1.26782	1.4e-10	4.1603	9.31479
AT5G23530	carboxyesterase 18;(source:Araport11)	CARBOXYESTERASE 18 (CXE18)	-1.26837	1.65e-44	27.2996	61.1804
AT5G03495	RNA-binding (RRM/RBD/RNP motifs) family protein;(source:Araport11)		-1.26862	0.0363549	0.63677	1.4305
AT5G67370	DUF1230 family protein (DUF1230);(source:Araport11)	CONSERVED IN THE GREEN LINEAGE AND DIATOMS 27 (CGLD27)	-1.26956	7.47e-08	4.17718	9.36661
AT1G64200	vacuolar H+-ATPase subunit E isoform 3;(source:Araport11)	VACUOLAR H+-ATPASE SUBUNIT E ISOFORM 3 (VHA-E3)	-1.26965	3.47e-70	104.275	233.896
AT1G60950	encodes a major leaf ferredoxin	(FED A)	-1.27265	4.69e-08	33.0151	74.2292
AT2G40670	response regulator 16	RESPONSE REGULATOR 16 (RR16)	-1.27512	0.00062186	0.963741	2.17233
AT4G04025	transcription repressor;(source:Araport11)		-1.27515	0.0245317	1.73724	3.91794
AT1G02640	encodes a protein similar to a beta-xylosidase located in the extracellular matrix. This is a member of glycosyl hydrolase family 3 and has six other closely related members.	BETA-XYLOSIDASE 2 (BXL2)	-1.27521	5.49e-05	31.4925	70.8663
AT4G40010	encodes a member of SNF1-related protein kinases (SnRK2) whose activity is activated by ionic (salt) and non-ionic (mannitol) osmotic stress.	SNF1-RELATED PROTEIN KINASE 2.7 (SNRK2.7)	-1.27865	5.4e-22	23.7112	53.556
AT4G15500	Encodes a protein that might have sinapic acid:UDP-glucose glucosyltransferase activity.	(UGT84A4)	-1.27905	7.3e-24	11.7748	26.6069
AT5G36180	serine carboxypeptidase-like 1;(source:Araport11)	SERINE CARBOXYPEPTIDASE-LIKE 1 (scpl1)	-1.27959	1.82e-72	32.7372	73.9452
AT3G22540	hypothetical protein (DUF1677);(source:Araport11)		-1.28031	3.9e-06	4.48426	10.1384
AT2G46130	member of WRKY Transcription Factor; Group II-c	WRKY DNA-BINDING PROTEIN 43 (WRKY43)	-1.28198	0.0131147	1.90027	4.28841
AT3G11430	sn-glycerol-3-phosphate 2-O-acyltransferas, involved in the biosynthesis of suberin polyester.	GLYCEROL-3-PHOSPHATE SN-2-ACYLTRANSFERASE 5 (GPAT5)	-1.28239	6.21e-24	10.983	24.8727
AT5G65380	MATE efflux family protein;(source:Araport11)		-1.2828	8.96e-91	65.9491	149.34
AT2G31250	Glutamyl-tRNA reductase family protein;(source:Araport11)	(HEMA3)	-1.28448	0.00198905	0.996474	2.26414
AT1G48690	Auxin-responsive GH3 family protein;(source:Araport11)		-1.28607	4.2e-16	15.8136	35.8587
AT5G56620	NAC domain containing protein 99;(source:Araport11)	NAC DOMAIN CONTAINING PROTEIN 99 (NAC099)	-1.28645	0.0026512	1.12469	2.54788
AT4G24410	hypothetical protein;(source:Araport11)		-1.28676	0.0240072	2.03489	4.61466
AT2G44940	encodes a member of the DREB subfamily A-4 of ERF/AP2 transcription factor family. The protein contains one AP2 domain. There are 17 members in this subfamily including TINY.	ETHYLENE-RESPONSIVE TRANSCRIPTION FACTOR 34 (ERF34)	-1.28721	1.68e-34	25.483	57.8685
AT1G02400	Encodes a gibberellin 2-oxidase that acts on C19 gibberellins but not C20 gibberellins.	GIBBERELLIN 2-OXIDASE 6 (GA2OX6)	-1.28723	7.14e-20	12.5851	28.5913
AT2G16970	Major facilitator superfamily protein;(source:Araport11)	MATERNAL EFFECT EMBRYO ARREST 15 (MEE15)	-1.288	2.01e-16	5.6726	12.8885
AT1G31710	Copper amine oxidase family protein;(source:Araport11)	COPPER AMINE OXIDASE ALPHA 3 (CUAO&#945;3)	-1.28807	3.32e-101	82.1481	186.677
AT1G75690	Thylakoid Thiol/Disulfide-Modulating Protein.	LOW QUANTUM YIELD OF PHOTOSYSTEM II 1 (LQY1)	-1.28907	0.000554089	1.80607	4.1089
AT2G21180	transmembrane protein;(source:Araport11)		-1.29065	8.51e-12	7.99488	18.2035
AT1G55320	Encodes a protein with similarity to acyl activating enzymes. AAE18 is localized to the peroxisome where it may be involved in metabolism of auxin precursors to active auxins.	ACYL-ACTIVATING ENZYME 18 (AAE18)	-1.2907	1.31e-30	10.8944	24.8165
AT2G31180	Member of the R2R3 factor gene family.	MYB DOMAIN PROTEIN 14 (MYB14)	-1.29166	4.05e-07	3.65062	8.32081
AT5G21222	protein kinase family protein;(source:Araport11)		-1.29304	1.37e-13	2.45553	5.6008
AT5G21950	alpha/beta-Hydrolases superfamily protein;(source:Araport11)		-1.29382	1.23e-27	9.27121	21.1463
AT5G48570	Encodes one of the 36 carboxylate clamp (CC)-tetratricopeptide repeat (TPR) proteins (Prasad 2010, Pubmed ID: 20856808) with potential to interact with Hsp90/Hsp70 as co-chaperones.	(ROF2)	-1.29407	3.71e-59	27.1135	61.8455
AT4G39710	FK506-binding protein 16-2;(source:Araport11)	PHOTOSYNTHETIC NDH SUBCOMPLEX L 4 (PnsL4)	-1.2941	0.0192677	0.581219	1.32912
AT2G22510	hydroxyproline-rich glycoprotein family protein;(source:Araport11)		-1.29465	1.38e-62	90.7557	207.259
AT3G14440	Encodes 9-<i>cis</i>-epoxycarotenoid dioxygenase, a key enzyme in the biosynthesis of abscisic acid. Regulated in response to drought and salinity. Expressed in roots, flowers and seeds. Localized to the chloroplast stroma and thylakoid membrane.	NINE-CIS-EPOXYCAROTENOID DIOXYGENASE 3 (NCED3)	-1.2956	9.77e-08	2.134	4.87322
AT3G19184	AP2/B3-like transcriptional factor family protein;(source:Araport11)		-1.29563	0.00441363	1.03777	2.36997
AT1G54780	Encodes a thylakoid lumen protein regulating photosystem II repair cycle. Has acid phosphatase activity. The mRNA is cell-to-cell mobile.	THYLAKOID LUMEN PROTEIN 18.3 (TLP18.3)	-1.29659	0.000119613	3.34672	7.6601
AT1G51470	Encodes a myrosinase.	BETA GLUCOSIDASE 35 (BGLU35)	-1.29976	2.23e-86	74.5162	170.736
AT1G43040	SAUR-like auxin-responsive protein family;(source:Araport11)	SMALL AUXIN UPREGULATED RNA 58 (SAUR58)	-1.30068	0.0257733	1.35183	3.10289
AT5G62280	DUF1442 family protein (DUF1442);(source:Araport11)		-1.30135	2.3e-15	9.04725	20.7693
AT5G61430	NAC domain containing protein 100;(source:Araport11)	NAC DOMAIN CONTAINING PROTEIN 100 (NAC100)	-1.30227	5.66e-13	6.42968	14.7567
AT1G19570	Encodes a member of the dehydroascorbate reductase gene family. Critical for a mutualistic symbiosis between the host Arabidopsis and the root colonizing fungus Piriformospora indica.Encodes about 50-60% of extractable leaf GSH-dependent DHAR activity, but single knockout mutants show unaltered ascorbate and glutathione status in optimal and oxidative stress conditions (PMID:28381499). Acts redun…	(PMID:28381499).	-1.30234	1.38e-113	400.346	918.704
AT1G21110	O-methyltransferase family protein;(source:Araport11)	INDOLE GLUCOSINOLATE O-METHYLTRANSFERASE 3 (IGMT3)	-1.30303	2.42e-26	19.7431	45.343
AT2G30380	MYB family transcription factor;(source:Araport11)	CHIQUITA1-LIKE 8 (CHIQL8)	-1.30312	0.00428821	0.896657	2.05426
AT5G20710	beta-galactosidase 7;(source:Araport11)	BETA-GALACTOSIDASE 7 (BGAL7)	-1.30384	0.028479	0.342741	0.785861
AT1G45474	Encodes a component of the light harvesting complex of photosystem I.	PHOTOSYSTEM I LIGHT HARVESTING COMPLEX GENE 5 (LHCA5)	-1.30518	6.3e-08	4.37748	10.0561
AT4G25190	QWRF motif protein (DUF566);(source:Araport11)	QWRF DOMAIN CONTAINING 7 (QWRF7)	-1.30694	2.41e-06	2.6727	6.16518
AT1G59700	Encodes glutathione transferase belonging to the tau class of GSTs. Naming convention according to Wagner et al. (2002). The mRNA is cell-to-cell mobile.	GLUTATHIONE S-TRANSFERASE TAU 16 (GSTU16)	-1.3096	3.51e-05	3.31521	7.63779
AT1G56600	GolS2 is a galactinol synthase that catalyzes the formation of galactinol from UDP-galactose and myo-inositol. GolS2 transcript levels rise in response to methyl viologen, an oxidative damage-inducing agent. Plants over-expressing GolS2 have increased tolerance to salt, chilling, and high-light stress.	GALACTINOL SYNTHASE 2 (GolS2)	-1.31069	0.0325418	0.632134	1.46107
AT4G35030	Protein kinase superfamily protein;(source:Araport11)		-1.31231	2.24e-52	17.9667	41.5109
AT5G38700	cotton fiber protein;(source:Araport11)		-1.31279	0.00212285	1.53386	3.5405
AT1G31320	LOB domain-containing protein 4;(source:Araport11)	LOB DOMAIN-CONTAINING PROTEIN 4 (LBD4)	-1.31322	8.24e-18	10.2351	23.6647
AT2G04790	PTB domain engulfment adapter;(source:Araport11)		-1.31373	0.0156451	0.915198	2.10932
AT3G61490	Pectin lyase-like superfamily protein;(source:Araport11)		-1.31391	2.01e-26	7.86221	18.1838
AT1G58320	PLAC8 family protein;(source:Araport11)		-1.31412	4.77e-06	4.72527	10.9274
AT1G01600	Encodes a member of the CYP86A subfamily of cytochrome p450 genes. Expressed significantly at highest level in mature stems and flowers.	CYTOCHROME P450, FAMILY 86, SUBFAMILY A, POLYPEPTIDE 4 (CYP86A4)	-1.31569	5.44e-09	3.09668	7.17972
AT5G19875	transmembrane protein;(source:Araport11)		-1.31598	7.07e-17	15.2633	35.3733
AT5G24530	Encodes a putative 2OG-Fe(II) oxygenase that is defense-associated but required for susceptibility to downy mildew. The mRNA is cell-to-cell mobile.	DOWNY MILDEW RESISTANT 6 (DMR6)	-1.31675	2.89e-55	27.8031	64.4636
AT5G17460	glutamyl-tRNA (Gln) amidotransferase subunit C;(source:Araport11)	DROUGHT AND FREEZING RESPONSIVE GENE 1 (DFR1)	-1.31676	4.09e-31	10.9112	25.309
AT5G58650	Encodes PSY1, an18-aa tyrosine-sulfated glycopeptide that promotes cellular proliferation and expansion. PSY1 is widely expressed in various tissues, including shoot apical meristem, and is highly up-regulated by wounding. Perception of PSY1 depends on At1g72300, a leucine-rich repeat receptor kinase (LRR-RK).	PLANT PEPTIDE CONTAINING SULFATED TYROSINE 1 (PSY1)	-1.31797	2.92e-05	6.00888	13.9481
AT3G05625	Tetratricopeptide repeat (TPR)-like superfamily protein;(source:Araport11)		-1.31821	0.0170898	0.699569	1.62392
AT2G44230	hypothetical protein (DUF946);(source:Araport11)		-1.31878	1.23e-14	6.52579	15.1297
AT1G29000	Heavy metal transport/detoxification superfamily protein;(source:Araport11)	HEAVY METAL ASSOCIATED PROTEIN 6 (ATHMP06)	-1.32051	3.28e-05	2.44455	5.67494
AT1G04180	YUCCA 9;(source:Araport11)	YUCCA 9 (YUC9)	-1.3217	1.21e-12	4.7997	11.1714
AT2G35930	Encodes a cytoplasmically localized U-box domain containing E3 ubiquitin ligase that is involved in the response to water stress and acts as a negative regulator of PAMP-triggered immunity.	PLANT U-BOX 23 (PUB23)	-1.32229	3.87e-12	4.22705	9.82854
AT4G01680	Encodes a putative transcription factor (MYB55).	MYB DOMAIN PROTEIN 55 (MYB55)	-1.32237	1.22e-14	6.05952	14.1076
AT3G28100	nodulin MtN21-like transporter family protein The mRNA is cell-to-cell mobile.	USUALLY MULTIPLE ACIDS MOVE IN AND OUT TRANSPORTERS 45 (UMAMIT45)	-1.3237	5.62e-14	3.40153	7.93136
AT5G65640	bHLH093/NFL encodes a bHLH transcription factor involved in GA mediated control of flowering time. Mutants are non-flowering in short days and phenotype can be reversed with GA application. Based on the expression of GA biosynthetic genes in the mutant, it likely acts through regulation of GA metabolism. Its expression shows developmental stage and tissue specificity. In short days it is expresse…	BETA HLH PROTEIN 93 (bHLH093)	-1.32396	3.52e-38	18.464	43.0064
AT4G17480	alpha/beta-Hydrolases superfamily protein;(source:Araport11)		-1.32428	7.81e-05	1.43691	3.34446
AT2G43670	Carbohydrate-binding X8 domain superfamily protein;(source:Araport11)		-1.32556	2.93e-13	12.6089	29.4012
AT3G62730	desiccation-like protein;(source:Araport11)		-1.3257	0.00189557	1.22107	2.84875
AT5G54470	B-box type zinc finger family protein;(source:Araport11)	B-BOX DOMAIN PROTEIN 29 (BBX29)	-1.3297	0.00844156	1.08673	2.53696
AT2G41690	member of Heat Stress Transcription Factor (Hsf) family	HEAT SHOCK TRANSCRIPTION FACTOR B3 (HSFB3)	-1.32975	0.0397605	0.760958	1.77715
AT3G61450	syntaxin of plants 73 (SYP73)	SYNTAXIN OF PLANTS 73 (SYP73)	-1.33386	0.00219306	1.11733	2.62236
AT3G28050	nodulin MtN21-like transporter family protein	USUALLY MULTIPLE ACIDS MOVE IN AND OUT TRANSPORTERS 41 (UMAMIT41)	-1.33572	2.45e-80	60.8147	142.831
AT1G25560	Encodes a member of the RAV transcription factor family that contains AP2 and B3 binding domains. Involved in the regulation of flowering under long days. Loss of function results in early flowering. Overexpression causes late flowering and repression of expression of FT. Novel transcriptional regulator involved in ethylene signaling. Promoter bound by EIN3. EDF1 in turn, binds to promoter elemen…	TEMPRANILLO 1 (TEM1)	-1.33658	1.59e-29	21.9521	51.5522
AT3G48700	carboxyesterase 13;(source:Araport11)	CARBOXYESTERASE 13 (CXE13)	-1.33694	4.27e-07	3.94534	9.29549
AT4G11880	AGL12, AGL14, and AGL17 are all preferentially expressed in root tissues and therefore represent the only characterized MADS box genes expressed in roots. The mRNA is cell-to-cell mobile.	AGAMOUS-LIKE 14 (AGL14)	-1.33696	9.66e-14	5.54682	13.054
AT5G46110	Encodes a chloroplast triose phosphate / 3-phosphoglycerate translocator that transports triose phosphates derived from the Calvin cycle in the stroma to the cytosol for use in sucrose synthesis and other biosynthetic processes. A tpt mutant has altered acclimation responses. The mRNA is cell-to-cell mobile.	ACCLIMATION OF PHOTOSYNTHESIS TO ENVIRONMENT 2 (APE2)	-1.33867	0.000146135	10.1541	23.8837
AT5G52750	Heavy metal transport/detoxification superfamily protein;(source:Araport11)		-1.34089	0.0134056	1.1817	2.79626
AT1G27740	Basic helix-loop-helix (bHLH) transcription factor that is sufficient to promote postmitotic cell growth in root-hair cells. RSL4 is a direct transcriptional target of RHD6	ROOT HAIR DEFECTIVE 6-LIKE 4 (RSL4)	-1.34125	2.61e-18	7.916	18.6675
AT2G30350	Excinuclease ABC, C subunit, N-terminal;(source:Araport11)	HYL1 INTERACTING GIY-YIG LIKE ENDONUCLEASE (HIGLE)	-1.34159	6.92e-11	4.46801	10.5346
AT4G11660	member of Heat Stress Transcription Factor (Hsf) family	(AT-HSFB2B)	-1.34346	2.16e-17	5.04263	11.9025
AT1G66130	NAD(P)-binding Rossmann-fold superfamily protein;(source:Araport11)		-1.34371	0.0086655	0.748948	1.77064
AT1G49750	Leucine-rich repeat (LRR) family protein;(source:Araport11)		-1.34408	0.0010876	0.944229	2.23754
AT1G76930	Encodes an Arabidopsis extensin gene that belongs to cell-wall hydroxyproline-rich glycoproteins. The cross-link of extensins enforces cell wall strength. Transgenic plants overexpressing this gene show an increase in stem thickness.	EXTENSIN 4 (EXT4)	-1.34562	5e-109	138.495	327.536
AT3G46540	ENTH/VHS family protein;(source:Araport11)		-1.34591	1.12e-26	9.96345	23.5684
AT3G16390	Encodes a nitrile-specifier protein NSP3. NSP3 is one out of five (At3g16400/NSP1, At2g33070/NSP2, At3g16390/NSP3, At3g16410/NSP4 and At5g48180/NSP5) A. thaliana epithiospecifier protein (ESP) homologues that promote simple nitrile, but not epithionitrile or thiocyanate formation. The mRNA is cell-to-cell mobile.	NITRILE SPECIFIER PROTEIN 3 (NSP3)	-1.34734	4.34e-27	10.9615	25.943
AT1G64625	Encodes a plant-specific basic helix-loop-helix (bHLH) protein that is required for normal meiotic entry and the establishment of meiotic synchrony. It plays a role in xylem differentiation downstream of auxin.	LONESOME HIGHWAY LIKE 3 (LHL3)	-1.34855	0.000496617	0.88785	2.10123
AT4G12580	hypothetical protein;(source:Araport11)		-1.35001	0.00240344	2.19008	5.19267
AT1G48670	auxin-responsive GH3 family protein;(source:Araport11)		-1.35159	1.2e-07	3.01649	7.15467
AT4G30470	NAD(P)-binding Rossmann-fold superfamily protein;(source:Araport11)		-1.3516	1.52e-21	13.9888	33.2123
AT1G49450	Transducin/WD40 repeat-like superfamily protein;(source:Araport11)	ABA-INDUCED WD40 REPEAT 2 (AIW2)	-1.35185	3.01e-13	5.04746	12.0025
AT2G43470	zinc finger CCCH domain protein, putative (DUF3755);(source:Araport11)		-1.3529	0.00697253	1.06203	2.51898
AT5G10100	Trehalose-6-phosphate phosphatase which enhances drought tolerance by regulating stomatal apertures.	TREHALOSE-6-PHOSPHATE PHOSPHATASE I (TPPI)	-1.35395	3.11e-05	1.73881	4.13671
AT5G07000	Encodes a member of the sulfotransferase family of proteins. Although it has 85% amino acid identity with ST2A (At5g07010), this protein is not able to transfer a sulfate group to 11- or 12-hydroxyjasmonic acid in vitro. It may be able to act on structurally related jasmonates.	SULFOTRANSFERASE 2B (ST2B)	-1.35459	1.73e-08	2.75787	6.56488
AT2G22770	Regulates the development of ER bodies. also involves in response to the endophytic fungus Piriformospora indica.	(NAI1)	-1.35501	1.26e-72	47.9849	114.25
AT4G17670	senescence-associated family protein (DUF581);(source:Araport11)		-1.35597	1.29e-09	5.93713	14.1584
AT1G26230	Encodes a subunit of chloroplasts chaperonins that are involved in mediating the folding of newly synthesized, translocated, or stress-denatured proteins. Cpn60 subunits are: Cpn60alpha1 (At2g28000), AtCpn60alpha2 (At5g18820), AtCpn60beta1 (At1g55490), AtCpn60beta2 (At3g13470), AtCpn60beta3 (At5g56500), AtCpn60beta4 (At1g26230).	CHAPERONIN-60BETA4 (CPN60BETA4)	-1.35623	0.0014175	0.642657	1.53086
AT2G16740	ubiquitin-conjugating enzyme 29;(source:Araport11)	UBIQUITIN-CONJUGATING ENZYME 29 (UBC29)	-1.35687	8.09e-25	23.8387	56.8576
AT1G70850	MLP-like protein 34;(source:Araport11)	MLP-LIKE PROTEIN 34 (MLP34)	-1.35693	2.54e-27	1705.73	4065.81
AT2G23630	SKU5 similar 16;(source:Araport11)	SKU5 SIMILAR 16 (sks16)	-1.35705	2.1e-33	12.7387	30.3801
AT1G14600	Homeodomain-like superfamily protein;(source:Araport11)		-1.35726	0.00936504	0.951471	2.27699
AT1G06040	Encodes salt tolerance protein (STO) which confers salt tolerance to yeast cells. Fully complements calcineurin deficient yeast but does not encode a phosphoprotein phosphatase. Sequence has similarities to CONSTANS. STO co-localizes with COP1 and plays a role in light signaling.STO transcript levels are regulated by photoperiod and phtyohormones. STO competes with FLC in the regulation of floral…	SALT TOLERANCE (STO)	-1.35772	7.68e-13	36.1558	86.2956
AT4G20230	terpenoid synthase superfamily protein;(source:Araport11)	TERPENE SYNTHASE 30 (TPS30)	-1.35845	1.87e-31	10.6089	25.3226
AT3G48340	KDEL-tailed cysteine endopeptidase. Mutants generated via RNAi show decreased lateral root growth.	CYSTEINE ENDOPEPTIDASE 2 (CEP2)	-1.35858	6.55e-126	96.8652	231.179
AT5G47230	encodes a member of the ERF (ethylene response factor) subfamily B-3 of ERF/AP2 transcription factor family (ATERF-5). The protein contains one AP2 domain. There are 18 members in this subfamily including ATERF-1, ATERF-2, AND ATERF-5. The mRNA is cell-to-cell mobile.	ETHYLENE RESPONSIVE ELEMENT BINDING FACTOR 5 (ERF5)	-1.35901	1.86e-16	7.99114	19.084
AT4G38620	Encodes a R2R3 MYB protein which is involved in the response to UV-B. It functions as a repressor of target gene expression. One of its target genes encodes cinnamate 4-hydroxylase; mutants accumulate sinapate esters in their leaves. MYB4 binds to its own promoter and represses its own expression. Nuclear localization of MYB4 depends on the action of the beta importin SAD2. The mRNA is cell-to-ce…	MYB DOMAIN PROTEIN 4 (MYB4)	-1.35926	1.83e-08	27.3428	65.3422
AT1G03620	ELMO/CED-12 family protein;(source:Araport11)		-1.36062	1.54e-10	2.2132	5.28942
AT5G63560	HXXXD-type acyl-transferase family protein;(source:Araport11)	FATTY ALCOHOL:CAFFEOYL-COA CAFFEOYL TRANSFERASE (FACT)	-1.3612	5.1e-44	23.0404	55.0722
AT4G14440	encodes a cytosolic delta3, delta2-enoyl CoA isomerase, involved in unsaturated fatty acid degradation	3-HYDROXYACYL-COA DEHYDRATASE 1 (HCD1)	-1.36273	1.56e-33	16.9026	40.4596
AT2G18800	xyloglucan endotransglucosylase/hydrolase 21;(source:Araport11)	XYLOGLUCAN ENDOTRANSGLUCOSYLASE/HYDROLASE 21 (XTH21)	-1.36575	1.84e-39	21.6879	52.0101
AT5G50800	Encodes a member of the SWEET sucrose efflux transporter family proteins, together with RPG1, it is involved in pollen development. Together with SWEET14, it is likely involved in modulating the GA response and is required for proper development of anthers, seeds and seedlings.	(SWEET13)	-1.36673	8.94e-05	2.08495	5.00484
AT5G27300	pentatricopeptide (PPR) repeat-containing protein;(source:Araport11)		-1.36921	0.00217999	0.594809	1.42838
AT3G10870	Encodes a methyl IAA esterase. Methyl IAA is believed to be an inactive form of auxin that needs to be demethylated to exert a biological effect. MES17 does not act on methyl JA, MeSA, MeGA4, or MEGA9 in vitro. This gene is expressed in several tissues of seedlings and adult plants, with a higher relative level of expression in the seedling shoot apex and the adult stem.	METHYL ESTERASE 17 (MES17)	-1.36957	0.000592962	1.2527	3.01975
AT1G77990	Encodes a low-affinity sulfate transporter.	SULPHATE TRANSPORTER 2;2 (SULTR2;2)	-1.37092	1.1e-17	4.22858	10.1751
AT5G04000	hypothetical protein;(source:Araport11)		-1.37421	6.81e-07	4.64255	11.2146
AT2G23540	GDSL-motif esterase/acyltransferase/lipase. Enzyme group with broad substrate specificity that may catalyze acyltransfer or hydrolase reactions with lipid and non-lipid substrates.		-1.3743	1.47e-64	76.5944	184.735
AT5G24655	response to low sulfur 4;(source:Araport11)	RESPONSE TO LOW SULFUR 4 (LSU4)	-1.37605	0.000316214	2.42963	5.86468
AT1G74000	encodes a protein similar to strictosidine synthase, which is involved in the production of monoterpene indole alkaloids. This gene belongs to a family of 13 members in Arabidopsis.	STRICTOSIDINE SYNTHASE 3 (SS3)	-1.37654	3.44e-06	2.28578	5.52563
AT5G19110	Eukaryotic aspartyl protease family protein;(source:Araport11)		-1.38064	1.2e-26	11.2837	27.3456
AT5G05600	Encodes a protein with similarity to flavonol synthases that is involved in the detoxifcation polycyclic aromatic hydrocarbons.One of 4 paralogs encoding a 2-oxoglutarate/Fe(II)-dependent oxygenases that hydroxylates JA to 12-OH-JA.	JASMONIC ACID OXIDASE 2 (JOX2)	-1.38242	2.44e-36	14.2297	34.5061
AT3G18950	Transducin/WD40 repeat-like superfamily protein;(source:Araport11)	ABA-INDUCED WD40 REPEAT 1 (AIW1)	-1.38319	8.48e-06	1.25684	3.05267
AT5G07475	Cupredoxin superfamily protein;(source:Araport11)		-1.38341	1.98e-33	31.9664	77.5562
AT1G14185	Glucose-methanol-choline (GMC) oxidoreductase family protein;(source:Araport11)		-1.38406	2.47e-08	16.4941	40.0427
AT1G23010	Encodes a protein with multicopper oxidase activity. Located in ER. Function together with LPR2 (AT1G71040) and a P5-type ATPase (At5g23630/PDR2) in a common pathway that adjusts root meristem activity to Pi (inorganic phosphate) availability.	LOW PHOSPHATE ROOT1 (LPR1)	-1.38504	7.09e-07	1.9388	4.71111
AT1G19715	Mannose-binding lectin superfamily protein;(source:Araport11)		-1.3852	7.14e-25	10.3177	25.104
AT3G20680	plant/protein (DUF1995);(source:Araport11)		-1.38631	4.4e-05	2.16641	5.25696
AT4G13890	Pyridoxal phosphate (PLP)-dependent transferases superfamily protein;(source:Araport11)	EMBRYO SAC DEVELOPMENT ARREST 37 (EDA36)	-1.38737	8.53e-11	3.60877	8.78374
AT2G01900	Encodes an inositol polyphosphate phosphatidylinositol 5-phosphatase that is expressed in roots and is involved in mediating salt tolerance through endocytosis.	INOSITOL POLYPHOSPHATE PHOSPHATIDYLINOSITOL 5-PHOSPHATASE9 (T5PTASE9)	-1.38748	1.82e-31	16.0759	39.1295
AT2G06995	None;(source:Araport11)		-1.38757	0.00721149	1.2816	3.11645
AT1G55480	Encodes a member of a novel plant protein family containing a PDZ, a K-box, and a TPR motif. mRNA but not protein levels decrease after wounding. ZKT is phosphorylated at Thr and Ser residues after wounding. The mRNA is cell-to-cell mobile.	PROTEIN CONTAINING PDZ DOMAIN, A K-BOX DOMAIN, AND A TPR REGION (ZKT)	-1.38911	1.5e-08	2.59606	6.32604
AT4G36820	Mitochondrial calcium channel.	(MCU4)	-1.39031	0.00428385	0.865832	2.10834
AT1G68890	Homologous to the four eubacterial men genes involved in menanoquinone biosynthesis. Studies of mutants defective in this gene demonstrated its involvement in phylloquinone biosynthesis in Arabidopsis. The mRNA is cell-to-cell mobile.	PHYLLO (PHYLLO)	-1.39237	2.24e-15	1.63233	3.99233
AT5G23980	Encodes a ferric chelate reductase that is expressed at low levels in roots,shoots and cotyledons, but not flowers. Its transcription is regulated by FIT1.	FERRIC REDUCTION OXIDASE 4 (FRO4)	-1.39241	3.03e-37	14.2498	34.8134
AT5G13770	Pentatricopeptide repeat (PPR-like) superfamily protein;(source:Araport11)		-1.39371	5.09e-07	1.88088	4.59574
AT4G29700	Alkaline-phosphatase-like family protein;(source:Araport11)		-1.3958	1.2e-89	37.5464	91.9638
AT3G20100	member of CYP705A The mRNA is cell-to-cell mobile.	CYTOCHROME P450, FAMILY 705, SUBFAMILY A, POLYPEPTIDE 19 (CYP705A19)	-1.3965	2.06e-81	29.8967	73.2199
AT1G47530	MATE efflux family protein;(source:Araport11)	(DTX33)	-1.39689	2.99e-40	28.0926	68.883
AT5G44050	MATE efflux family protein;(source:Araport11)	(ATDTX28)	-1.39742	0.00018366	1.02627	2.5161
AT1G35260	MLP-like protein 165;(source:Araport11)	MLP-LIKE PROTEIN 165 (MLP165)	-1.39843	2.37e-48	39.1099	95.9414
AT3G09330	Transmembrane amino acid transporter family protein;(source:Araport11)		-1.40024	9.9e-07	1.73581	4.2636
AT3G25670	Leucine-rich repeat (LRR) family protein;(source:Araport11)		-1.40173	0.0196691	0.482787	1.1844
AT2G40880	Encodes a protein with cysteine proteinase inhibitor activity. Overexpression increases tolerance to abiotic stressors (i.e.salt,osmotic, cold stress). The mRNA is cell-to-cell mobile.	CYSTATIN A (CYSA)	-1.40191	1.55e-10	7.72275	18.988
AT5G14650	Encodes a cell wall localized endo-polygalacturonase.	(PGLR)	-1.40289	1.02e-05	1.3856	3.40857
AT1G30990	Polyketide cyclase/dehydrase and lipid transport superfamily protein;(source:Araport11)		-1.40457	4.36e-08	4.75976	11.7269
AT1G14260	RING/FYVE/PHD zinc finger superfamily protein;(source:Araport11)		-1.40493	7.16e-05	1.42049	3.49245
AT1G49430	Encodes a long chain acyl-CoA synthetase that catalyzes the synthesis of omega-hydroxy fatty acyl-CoA intermediates in the pathway to cutin synthesis. Required for repression of lateral root formation.	LONG-CHAIN ACYL-COA SYNTHETASE 2 (LACS2)	-1.40506	2.41e-44	14.2788	35.2062
AT5G17300	Myb-like transcription factor that regulates hypocotyl growth by regulating free auxin levels in a time-of-day specific manner.	REVEILLE 1 (RVE1)	-1.40562	1.61e-13	4.73741	11.6847
AT2G28710	C2H2-type zinc finger family protein;(source:Araport11)		-1.40695	8.9e-06	3.90264	9.62611
AT2G42850	cytochrome P450, family 718;(source:Araport11)	CYTOCHROME P450, FAMILY 718 (CYP718)	-1.4073	6.25e-20	10.2163	25.1927
AT4G37530	Peroxidase superfamily protein;(source:Araport11)		-1.40772	8.46e-67	31.7241	78.3192
AT5G64170	LNK1 is a member of a small family (4 proteins) in Arabidopsis that have some overlap in function. LNK1 functions in the integration of light signaling and circadian clock. It is regulated by the clock TOC1 complex.Functions as a transcriptional coactivator.	NIGHT LIGHT-INDUCIBLE AND CLOCK-REGULATED 1 (LNK1)	-1.41072	3.96e-46	25.2146	62.4014
AT2G47370	Calcium-dependent phosphotriesterase superfamily protein;(source:Araport11)		-1.41077	4.51e-06	2.10486	5.20979
AT2G45970	Encodes a member of the CYP86A subfamily of cytochrome p450 genes. Expressed at moderate levels in flowers, leaves, roots and stems.Mutant seeds have reduced seed longevity, higher tetrazolium salt uptake and reduction, and reduced lipid polyester barriers (PMID:32519347).	CYTOCHROME P450, FAMILY 86, SUBFAMILY A, POLYPEPTIDE 8 (CYP86A8)	-1.41356	3.2e-33	11.1702	27.7107
AT4G18630	hypothetical protein (DUF688);(source:Araport11)		-1.4154	4.45e-24	6.72906	16.6994
AT1G18460	Alpha/beta hydrolase	(ALPHA/BETA-HYDROLASE)	-1.41798	1.31e-72	19.3369	48.0679
AT5G12420	WSD7 can function in vitro as wax ester synthase but does not appear to be essential for cuticular wax biosynthesis.	WS /DGAT 7 (WSD7)	-1.41824	4.05e-62	39.3275	97.8051
AT2G31085	Member of a large family of putative ligands homologous to the Clavata3 gene. Consists of a single exon. Can replace CLV3 function in vivo.	CLAVATA3/ESR-RELATED 6 (CLE6)	-1.41838	1.25e-10	7.32404	18.2275
AT5G65140	Haloacid dehalogenase-like hydrolase (HAD) superfamily protein;(source:Araport11)	TREHALOSE-6-PHOSPHATE PHOSPHATASE J (TPPJ)	-1.42631	4.06e-12	3.00697	7.52753
AT5G44063	hypothetical protein;(source:Araport11)		-1.42652	0.0124819	2.81291	7.06504
AT3G46700	UDP-Glycosyltransferase superfamily protein;(source:Araport11)		-1.42721	6.77e-104	58.8054	147.185
AT2G42610	LIGHT-DEPENDENT SHORT HYPOCOTYLS-like protein (DUF640);(source:Araport11)	LIGHT SENSITIVE HYPOCOTYLS 10 (LSH10)	-1.42944	0.000407573	1.37587	3.44091
AT1G73780	Bifunctional inhibitor/lipid-transfer protein/seed storage 2S albumin superfamily protein;(source:Araport11)		-1.42972	4.62e-05	2.90779	7.30481
AT3G07425	transmembrane protein;(source:Araport11)		-1.43173	0.000208545	3.06335	7.67601
AT1G53950	ubiquitin-40S ribosomal S27a-like protein;(source:Araport11)		-1.43483	0.000575877	2.84632	7.16003
AT4G21650	Subtilase family protein;(source:Araport11)	SUBTILASE 3.13 (SBT3.13)	-1.43501	0.00641879	0.395198	0.994338
AT1G13620	Encodes a root meristem growth factor (RGF). Belongs to a family of functionally redundant homologous peptides that are secreted, tyrosine-sulfated, and expressed mainly in the stem cell area and the innermost layer of central columella cells. RGFs are required for maintenance of the root stem cell niche and transit amplifying cell proliferation. Members of this family include: At5g60810 (RGF1), …	ROOT MERISTEM GROWTH FACTOR 2 (RGF2)	-1.43535	3.24e-06	3.50498	8.82051
AT1G62660	Glycosyl hydrolases family 32 protein;(source:Araport11)	VACUOLAR INVERTASE 1 (VI1)	-1.43623	1.2e-208	152.295	383.556
AT5G02330	Cysteine/Histidine-rich C1 domain family protein;(source:Araport11)		-1.43863	0.00335702	0.52817	1.332
AT1G20440	Belongs to the dehydrin protein family, which contains highly conserved stretches of 7-17 residues that are repetitively scattered in their sequences, the K-, S-, Y- and lysine rich segments. Cold regulated gene, amino acid sequence homology with Group II LEA (late embryogenesis abundant) proteins. Also responds to osmotic stress, ABA, dehydration and inhibits e.coli growth while overexpressed. C…	COLD-REGULATED 47 (COR47)	-1.43928	8.66e-144	248.583	627.47
AT4G36830	ELO family protein.	(HOS3-1)	-1.44036	3.07e-07	1.84897	4.66877
AT3G09220	putative laccase, a member of laccase family of genes (17 members in Arabidopsis).	LACCASE 7 (LAC7)	-1.44106	9.03e-110	51.6228	130.456
AT1G19140	ubiquinone biosynthesis COQ9-like protein;(source:Araport11)	(COQ9)	-1.44112	2.59e-45	20.6788	52.2814
AT1G62480	Vacuolar calcium-binding protein-like protein;(source:Araport11)		-1.4424	2.83e-149	668.559	1690.62
AT4G23880	hypothetical protein;(source:Araport11)		-1.44289	3.77e-06	2.69303	6.80567
AT4G29740	It encodes a protein whose sequence is similar to cytokinin oxidase/dehydrogenase, which catalyzes the degradation of cytokinins.	CYTOKININ OXIDASE 4 (CKX4)	-1.44291	1.65e-11	3.26499	8.26314
AT3G02940	Encodes a putative transcription factor (MYB107).	MYB DOMAIN PROTEIN 107 (MYB107)	-1.44325	7.69e-05	1.2972	3.28401
AT4G37930	Encodes a protein with mitochondrial serine hydroxymethyltransferase activity, which functions in the photorespiratory pathway, catalyzes the conversion of serine and tetrahydrofolate to glycine and 5,10-methylene tetrahydrofolate. Involved in controlling cell damage caused by abiotic stress, such as high light and salt and the hypersensitive defense response of plants.	SERINE TRANSHYDROXYMETHYLTRANSFERASE 1 (SHM1)	-1.44338	1.75e-51	29.7989	75.4235
AT5G48000	Encodes a member of the CYP708A family of cytochrome P450 enzymes. THAH appears to add a hydroxyl group to the triterpene thalianol. thah1 mutants have an elevated accumulation of thalianol. thah1-1 mutants have longer roots than wild type plants. Thalian-diol and desaturated thalian-diol are lost from the root extracts of thah1-1 mutants. Overexpression of the sequence from At5g48000.1 rescues t…	CYTOCHROME P450, FAMILY 708, SUBFAMILY A, POLYPEPTIDE 2 (CYP708A2)	-1.4442	1.83e-171	98.5786	249.602
AT3G29630	UDP-Glycosyltransferase superfamily protein;(source:Araport11)		-1.44464	9.65e-19	8.23746	20.8775
AT3G44120	F-box and associated interaction domains-containing protein;(source:Araport11)		-1.44538	1.17e-05	1.74499	4.41412
AT2G01760	member of Response Regulator: B- Type	RESPONSE REGULATOR 14 (RR14)	-1.44562	0.0028808	0.766702	1.94463
AT1G52870	Peroxisomal membrane 22 kDa (Mpv17/PMP22) family protein;(source:Araport11)		-1.44682	1.55e-13	3.79442	9.61858
AT1G78230	Outer arm dynein light chain 1 protein;(source:Araport11)		-1.44715	6.67e-06	1.07464	2.72204
AT4G01060	Encodes a Myb-related protein similar to CPC. Involved in epidermal cell differentiation. Mutants have reduced numbers of root hairs and increased trichome branching. Involved in endoreduplication. Loss of function mutants are hypertrophic and early flowering.	CAPRICE-LIKE MYB3 (CPL3)	-1.44909	0.00685913	1.54093	3.90919
AT1G50930	Serine/Threonine-kinase;(source:Araport11)	VASCULAR-RELATED UNKNOWN PROTEIN 2 (VUP2)	-1.44954	3.38e-08	3.99809	10.1511
AT5G24850	Binds flavin adenine dinucleotide and DNA. It does not have photolyase activity, and it is likely to act as photoreceptor. Closely related to Synechocystis cryptochrome.	CRYPTOCHROME 3 (CRY3)	-1.45033	2.58e-16	8.57717	21.8338
AT5G60890	Myb-like transcription factor that modulates expression of ASA1, a key point of control in the tryptophan pathway; mutant has deregulated expression of ASA1 in dominant allele. Loss of function allele suggests ATR1 also functions at a control point for regulating indole glucosinolate homeostasis.	MYB DOMAIN PROTEIN 34 (MYB34)	-1.45045	1.62e-82	60.7132	154.456
AT3G45130	lanosterol synthase 1;(source:Araport11)	LANOSTEROL SYNTHASE 1 (LAS1)	-1.4506	2.55e-07	1.14467	2.91758
AT5G23000	Putative homolog of the Blind gene in tomato. Together with RAX2 and RAX3 belong to the class R2R3 MYB genes; encoded by the Myb-like transcription factor MYB37, regulates axillary meristem formation. RAX1 is expressed in a small central domain within the boundary zone separating SAM and leaf primordia during early leaf primordium development and is currently the earliest spatial marker for futur…	MYB DOMAIN PROTEIN 37 (MYB37)	-1.4514	0.011354	0.652648	1.66005
AT3G20520	Encodes a member of the glycerophosphodiester phosphodiesterase like (GDPD-like) family.	SHV3-LIKE 3 (SVL3)	-1.45176	0.047415	0.228273	0.581321
AT4G25700	Converts beta-carotene to zeaxanthin via cryptoxanthin.	BETA-HYDROXYLASE 1 (BETA-OHASE 1)	-1.4518	1.02e-12	4.25748	10.851
AT5G38790	hypothetical protein;(source:Araport11)		-1.4543	0.0197252	1.43457	3.6515
AT4G24140	alpha/beta-Hydrolases superfamily protein;(source:Araport11)		-1.45437	6.57e-44	17.2747	44.0141
AT1G72720	hypothetical protein (DUF3511);(source:Araport11)		-1.45661	0.0072115	1.14911	2.93557
AT5G52250	Encodes a transducin protein whose gene expression is induced by UV-B. This induction is reduced in hy5 mutant and may be a target of HY5 during UV-B response. Functions as a repressor of UV-B signaling.	REPRESSOR OF UV-B PHOTOMORPHOGENESIS 1 (RUP1)	-1.45743	1.95e-11	3.18595	8.14599
AT1G21010	PADRE proteinup-regulated after infection by S. sclerotiorun.		-1.45831	1.22e-21	9.21349	23.5537
AT1G74460	GDSL-motif esterase/acyltransferase/lipase. Enzyme group with broad substrate specificity that may catalyze acyltransfer or hydrolase reactions with lipid and non-lipid substrates.		-1.45865	1.26e-66	46.5845	119.131
AT4G39770	Haloacid dehalogenase-like hydrolase (HAD) superfamily protein;(source:Araport11)	TREHALOSE-6-PHOSPHATE PHOSPHATASE H (TPPH)	-1.462	1.5e-26	11.4481	29.3488
AT2G40460	Major facilitator superfamily protein;(source:Araport11)		-1.46225	1.94e-37	9.48727	24.3308
AT1G14630	XRI1-like protein;(source:Araport11)		-1.46334	7.89e-10	3.14042	8.06256
AT1G24996	hypothetical protein;(source:Araport11)		-1.46389	0.0485354	15.219	39.0405
AT3G12320	hypothetical protein;(source:Araport11)	NIGHT LIGHT-INDUCIBLE AND CLOCK-REGULATED 3 (LNK3)	-1.46425	3.1e-13	3.89562	9.99958
AT5G25810	encodes a member of the DREB subfamily A-4 of ERF/AP2 transcription factor family (TINY). The protein contains one AP2 domain. There are 17 members in this subfamily including TINY. Ectopic or overexpression of this gene in a Ds tagged line has reduced cell expansion. The expression of this gene is induced by ethylene and light and appears to stimulate cytokinin biosynthesis.	TINY (tny)	-1.46627	1.19e-45	25.9525	66.7108
AT4G20390	Uncharacterized protein family (UPF0497);(source:Araport11)	CASP-LIKE PROTEIN 1B2 (CASPL1B2)	-1.46737	1.93e-50	66.7486	171.712
AT3G60520	zinc ion-binding protein;(source:Araport11)		-1.46763	1.08e-14	7.52678	19.383
AT2G35340	helicase domain-containing protein;(source:Araport11)	MATERNAL EFFECT EMBRYO ARREST 29 (MEE29)	-1.46847	1.14e-18	2.45318	6.32053
AT1G16530	ASYMMETRIC LEAVES 2-like 9;(source:Araport11)	ASYMMETRIC LEAVES 2-LIKE 9 (ASL9)	-1.47037	1.82e-07	4.47242	11.5507
AT2G29460	Encodes glutathione transferase belonging to the tau class of GSTs. Naming convention according to Wagner et al. (2002). Role in the degradation of H2O2 to water using glutathione as electron donor	GLUTATHIONE S-TRANSFERASE TAU 4 (GSTU4)	-1.47146	0.000266282	1.34523	3.46738
AT5G34940	The protein is predicted (WoLF PSORT program) to be membrane-associated.	GLUCURONIDASE 3 (GUS3)	-1.47155	4.37e-68	16.6907	43.0656
AT2G46535	hypothetical protein;(source:Araport11)		-1.47255	5.66e-52	31.503	81.3335
AT2G23120	Late embryogenesis abundant protein, group 6;(source:Araport11)		-1.47599	8.71e-106	153.754	398.103
AT2G26750	alpha/beta-Hydrolases superfamily protein;(source:Araport11)		-1.47664	0.0172497	0.605006	1.56459
AT2G36295	hypothetical protein;(source:Araport11)		-1.47715	5.01e-05	3.15918	8.21342
AT1G47610	Transducin/WD40 repeat-like superfamily protein;(source:Araport11)		-1.47722	0.00329335	0.824475	2.1316
AT3G16520	UDP-glucosyl transferase 88A1;(source:Araport11)	UDP-GLUCOSYL TRANSFERASE 88A1 (UGT88A1)	-1.47815	1.87e-09	2.30367	5.98491
AT1G02390	putative sn-glycerol-3-phosphate 2-O-acyltransferase	GLYCEROL-3-PHOSPHATE SN-2-ACYLTRANSFERASE 2 (GPAT2)	-1.47901	0.00106587	0.641363	1.66732
AT3G50970	Belongs to the dehydrin protein family, which contains highly conserved stretches of 7-17 residues that are repetitively scattered in their sequences, the K-, S-, Y- and lysine rich segments. LTI29 and LTI30 double overexpressors confer freeze tolerance. Located in membranes. mRNA upregulated by water deprivation and abscisic acid. The mRNA is cell-to-cell mobile.	LOW TEMPERATURE-INDUCED 30 (LTI30)	-1.47932	3.46e-44	45.484	118.068
AT2G19150	Pectin lyase-like superfamily protein;(source:Araport11)		-1.48119	1.42e-07	2.5152	6.52461
AT4G23493	hypothetical protein;(source:Araport11)		-1.48248	8.05e-14	11.3472	29.4682
AT2G01150	Encodes a RING-H2 finger protein that is expressed in vascular tissue, root tips, embryos and pistils.	RING-H2 FINGER PROTEIN 2B (RHA2B)	-1.48535	3.1e-37	16.6749	43.458
AT2G03090	member of Alpha-Expansin Gene Family. Naming convention from the Expansin Working Group (Kende et al, 2004. Plant Mol Bio). Involved in the formation of nematode-induced syncytia in roots of Arabidopsis thaliana.	EXPANSIN A15 (EXPA15)	-1.48647	4.26e-86	58.9886	153.881
AT1G24735	S-adenosyl-L-methionine-dependent methyltransferases superfamily protein;(source:Araport11)		-1.48721	2.27e-07	2.36768	6.17094
AT1G54540	Late embryogenesis abundant (LEA) hydroxyproline-rich glycoprotein family;(source:Araport11)	(NHL4)	-1.48751	1.05e-14	12.6917	33.1347
AT3G26570	low affinity phosphate transporter	PHOSPHATE TRANSPORTER 2;1 (PHT2;1)	-1.48849	8.88e-42	9.27596	24.2389
AT2G41870	Remorin family protein;(source:Araport11)	REMORIN GROUP 4 2 (REM4.2)	-1.49235	1.33e-19	5.71409	14.9462
AT3G25190	The gene encodes nodulin-like21 whose transcript abundance was repressed under conditions of Fe-deficient growth.	VACUOLAR IRON TRANSPORTER-LIKE 5 (VTL5)	-1.49241	5.11e-79	109.475	286.648
AT5G59480	Haloacid dehalogenase-like hydrolase (HAD) superfamily protein;(source:Araport11)		-1.49316	5.81e-34	10.6988	28.0313
AT2G43910	HARMLESS TO OZONE LAYER 1;(source:Araport11)	HARMLESS TO OZONE LAYER 1 (HOL1)	-1.49385	6.91e-138	180.799	473.986
AT3G16800	EGR3 functions as a negative regulator of plant growth with prominent effect on plant growth during drought stress, EGR3 regulates microtubule organization and likely affects additional cytoskeleton and trafficking processes along the plasma membrane.	E GROWTH-REGULATING 3 (EGR3)	-1.4965	2.13e-64	46.6279	122.489
AT2G35960	Encodes a protein whose sequence is similar to tobacco hairpin-induced gene (HIN1) and Arabidopsis non-race specific disease resistance gene (NDR1). Expression is not altered in response to cucumber mosaic virus or spermine.	NDR1/HIN1-LIKE 12 (NHL12)	-1.49706	0.00180357	1.03526	2.71702
AT3G16430	Encodes a protein that increases the beta-glucosidase activities of three scopolin glucosidases in vitro.	JACALIN-RELATED LECTIN 31 (JAL31)	-1.49856	2.75e-143	113.729	298.997
AT1G01580	Encodes the low-iron-inducible ferric chelate reductase responsible for reduction of iron at the root surface. It is likely to be the major Fe(III) chelate reductase in Arabidopsis iron metabolism. Coordinately regulated with IRT1, the major transporter responsible for high-affinity iron uptake from the soil, at both transcriptional and posttranscriptional levels. Steady state mRNA levels are reg…	FERRIC REDUCTION OXIDASE 2 (FRO2)	-1.49946	7.4e-09	26.8989	70.7611
AT5G02780	Encodes a member of the lambda family of glutathione transferases. It has thiol transferase activity and self S-glutathionylation activity in vitro.	GLUTATHIONE TRANSFERASE LAMBDA 1 (GSTL1)	-1.49951	5.69e-26	11.6851	30.7408
AT1G14860	nudix hydrolase homolog 18;(source:Araport11)	NUDIX HYDROLASE HOMOLOG 18 (NUDT18)	-1.5064	6.07e-33	22.5062	59.4626
AT1G22650	Plant neutral invertase family protein;(source:Araport11)	ALKALINE/NEUTRAL INVERTASE D (A/N-InvD)	-1.50732	6.1e-09	1.53373	4.05697
AT1G62580	Encodes a flavin monooxygenase that binds NO, has a higher affinity for NO than for O(2) and can generate cGMP from GTP in vitro in an NO-dependent manner.	NITRIC OXIDE-DEPENDENT GUANYLATE CYCLASE 1 (NOGC1)	-1.50771	0.016213	0.450671	1.19572
AT5G09530	The gene encodes a unique protein which contains 36 repeats of a unique pentapeptide (Pro-Glu-Leu|Ile|Val-Pro-Lys). It has been shown tobe involved in growth and development.	PRO-GLU-LEU|ILE|VAL-PRO-LYS 1 (PELPK1)	-1.51168	2.44e-105	106.849	283.618
AT5G24030	Encodes a protein with ten predicted transmembrane helices. The SLAH3 protein has similarity to the SLAC1 protein involved in ion homeostasis in guard cells. Although it is not expressed in guard cells, it can complement an slac1-2 mutant suggesting that it performs a similar function. SLAH3:GFP localizes to the plasma membrane.	SLAC1 HOMOLOGUE 3 (SLAH3)	-1.51252	3.03e-84	57.3424	152.296
AT5G17170	rubredoxin family protein;(source:Araport11)	ENHANCER OF SOS3-1 (ENH1)	-1.51297	0.00430563	0.732536	1.94391
AT5G25910	putative disease resistance protein induced by chitin oligomers.	RECEPTOR LIKE PROTEIN 52 (RLP52)	-1.51709	1.43e-05	0.83378	2.2218
AT5G20220	zinc knuckle (CCHC-type) family protein;(source:Araport11)		-1.51759	0.0073541	0.537161	1.42739
AT1G72230	Cupredoxin superfamily protein;(source:Araport11)		-1.51767	2.57e-61	34.8976	92.9818
AT2G18210	hypothetical protein;(source:Araport11)		-1.51853	3.52e-11	4.94228	13.1613
AT3G30180	Encodes a cytochrome p450 enzyme that catalyzes the last reaction in the production of brassinolide. It is capable of converting 6-deoxocastasterone into castasterone, a C-6 oxidation, as well as the further conversion of castasterone into brassinolide by a Baeyer-Villinger oxidation reaction at C-6, resulting in the formation of an unusual seven-membered lactone ring. The enzyme possesses high a…	BRASSINOSTEROID-6-OXIDASE 2 (BR6OX2)	-1.52105	6.95e-45	11.4596	30.6171
AT5G49350	Glycine-rich protein family;(source:Araport11)		-1.52177	1.09e-23	8.90811	23.7977
AT3G14810	mechanosensitive channel of small conductance-like 5;(source:Araport11)	MECHANOSENSITIVE CHANNEL OF SMALL CONDUCTANCE-LIKE 5 (MSL5)	-1.52437	7.5e-21	3.1766	8.50347
AT5G11790	Plays a role in dehydration stress response.	N-MYC DOWNREGULATED-LIKE 2 (NDL2)	-1.52659	3.09e-82	25.5258	68.4329
AT4G29690	Alkaline-phosphatase-like family protein;(source:Araport11)		-1.52756	4.62e-91	41.3669	111.005
AT3G24500	One of three genes in A. thaliana encoding multiprotein bridging factor 1, a highly conserved transcriptional coactivator. May serve as a bridging factor between a bZIP factor and TBP. Its expression is specifically elevated in response to pathogen infection, salinity, drought, heat, hydrogen peroxide, and application of abscisic acid or salicylic acid. Constitutive expression enhances the tolera…	MULTIPROTEIN BRIDGING FACTOR 1C (MBF1C)	-1.52791	3.89e-07	15.9429	42.7633
AT3G12820	Member of the R2R3 factor gene family.	MYB DOMAIN PROTEIN 10 (MYB10)	-1.53163	5.23e-08	2.27343	6.1232
AT1G77110	Rate-limiting factor in saturable efflux of auxins. PINs are directly involved of in catalyzing cellular auxin efflux.	PIN-FORMED 6 (PIN6)	-1.53192	0.0107031	0.347449	0.932062
AT5G20270	heptahelical transmembrane protein homologous to human adiponectin receptors and progestin receptors	HEPTAHELICAL TRANSMEMBRANE PROTEIN1 (HHP1)	-1.53205	3.69e-14	7.79005	20.9955
AT1G17235	This gene is predicted to encode a small protein with a DVL domain found in the DVL / RTFL protein family. Over-expression analyses using truncated versions of a related family member, ROT4, suggest that the DVL / RTF domain is involved in regulating cell proliferation.	ROTUNDIFOLIA LIKE 11 (RTFL11)	-1.53576	0.0258943	0.642128	1.7315
AT5G67050	alpha/beta-Hydrolases superfamily protein;(source:Araport11)		-1.53636	0.0369693	0.327355	0.884963
AT3G01060	lysine-tRNA ligase;(source:Araport11)		-1.53657	5.1e-06	1.4849	4.01405
AT5G55590	Encodes a protein with pectin methylesterase activity. No change in activity were detected in mutants defective in this gene, which was interpreted as a result of redundancy of product function with other pectin methylesterases. The gene product is required for pollen separation during normal development. In qrt mutants, the outer walls of the four meiotic products of the pollen mother cell are f…	QUARTET 1 (QRT1)	-1.54555	7.95e-14	3.72786	10.1308
AT5G22580	Stress responsive A/B Barrel Domain-containing protein;(source:Araport11)		-1.54626	1.91e-06	2.50868	6.81896
AT3G61930	hypothetical protein;(source:Araport11)		-1.54946	2.02e-09	5.23556	14.2906
AT4G03420	hypothetical protein (DUF789);(source:Araport11)		-1.55131	7.02e-31	12.2162	33.289
AT4G33610	glycine-rich protein;(source:Araport11)		-1.55209	1.79e-56	72.9165	199.028
AT3G48350	Involved in starvation-related responses that curtail primary root growth under severe nutrient limitation.	CYSTEINE ENDOPEPTIDASE 3 (CEP3)	-1.55245	5.05e-22	6.08069	16.6041
AT5G41765	DNA-binding storekeeper protein-related transcriptional regulator;(source:Araport11)		-1.55383	0.00028069	1.60543	4.37047
AT4G04850	Encodes a potassium efflux antiporter; has three splice forms KEA3.1, KEA3.2, and KEA3.3, KEA3.2 is the most abundant splice form in all plant organs (silique, flower, leaf and root). KEA3.1 and KEA3.3 are minor variants that can be found in flowers and in leaves. KEA3 is localized to the thylakoid membrane and enriched in the stromal lamellae. It allows proton efflux from the thylakoid lumen by …	K+ EFFLUX ANTIPORTER 3 (KEA3)	-1.55567	2.47e-27	5.8276	15.9572
AT2G26150	member of Heat Stress Transcription Factor (Hsf) family. Involved in response to misfolded protein accumulation in the cytosol. Regulated by alternative splicing and non-sense-mediated decay.	HEAT SHOCK TRANSCRIPTION FACTOR A2 (HSFA2)	-1.55666	4.24e-12	2.81598	7.70915
AT1G62770	PMEI9 pectin methyleseterase inhibitor. Expressed in many plant tissues.	(PMEI9)	-1.55943	5.19e-14	40.4827	110.951
AT1G76210	DUF241 domain protein, putative (DUF241);(source:Araport11)		-1.55992	0.00224088	1.10675	3.02945
AT3G15830	phosphatidic acid phosphatase-related / PAP2-like protein;(source:Araport11)		-1.56144	0.0268043	0.52998	1.45561
AT3G45160	Putative membrane lipoprotein;(source:Araport11)		-1.56228	5.96e-87	102.305	281.064
AT3G44870	Encodes a protein with 93% identity to a farnesoic acid methyl transferase. SABATH family methyltransferase.	FARNESOIC ACID METHYL TRANSFERASE-LIKE (FAMT-L)	-1.56388	0.0117419	0.612479	1.68098
AT4G24130	DUF538 family protein (Protein of unknown function, DUF538);(source:Araport11)		-1.56611	5.59e-49	52.0058	143.403
AT2G35150	Encodes EXORDIUM LIKE 7.	EXORDIUM LIKE 7 (EXL7)	-1.56636	4.63e-13	4.62481	12.7265
AT1G15980	encodes a novel subunit of the chloroplast NAD(P)H dehydrogenase complex, involved in cyclic electron flow around photosystem I to produce ATP.	PHOTOSYNTHETIC NDH SUBCOMPLEX B 1 (PnsB1)	-1.56679	0.00607269	0.543073	1.50191
AT1G67750	Pectate lyase family protein;(source:Araport11)		-1.56793	2.88e-52	16.3867	45.2332
AT3G47380	Pectin methylesterase inhibitor that is involved in resistance to Botrytis cinerea. Affects PME activity during infection to prevent disease.	(ATPMEI11)	-1.56841	3.19e-06	2.15538	5.95106
AT2G43390	hypothetical protein;(source:Araport11)		-1.56908	3.12e-08	4.67008	12.8929
AT4G32810	Encodes a protein with similarity to carotenoid cleaving deoxygenases, the enzymes that cleave beta-carotene. Involved in the production of a graft transmissable signal to suppress axillary branching. Protein is localized to chloroplast stroma and expressed primarily in root tip. Mutants in the gene exhibit increased shoot branching, and light-dependent defects in hook opening and hypocotyl/root …	CAROTENOID CLEAVAGE DIOXYGENASE 8 (CCD8)	-1.56924	0.000318771	0.694184	1.9143
AT4G26880	Stigma-specific Stig1 family protein;(source:Araport11)		-1.57116	3.97e-07	3.18921	8.81662
AT2G24430	NAC domain containing protein 38;(source:Araport11)	NAC DOMAIN CONTAINING PROTEIN 38 (NAC038)	-1.57196	4.4e-14	5.52419	15.2557
AT5G45940	Encodes a CoA pyrophosphatase, also has ppGpp pyrophosphohydrolase and exhibits minor activity of NADH pyrophosphatase. Most strongly expressed in embryo cotyledon and hypocotyl, flower, and phloem of vascular tissue. Over-expression mutant had a bigger plant with wider rosette.	NUDIX HYDROLASE HOMOLOG 11 (NUDT11)	-1.57296	2.59e-30	15.4356	42.7123
AT3G14560	Its transcript is targeted by miR824.		-1.57387	2.18e-41	19.1935	53.1215
AT5G61650	The P-type cyclins (CYCPs) share a conserved central region of 100 amino acids ('cyclin box') displaying homology to the corresponding region of the PHO80 cyclin from Saccharomyces cerevisiae and the related G1 cyclins from Trypanosoma cruzi and T. brucei.	CYCLIN P4;2 (CYCP4;2)	-1.57504	6.58e-10	2.09913	5.82526
AT1G78530	Protein kinase superfamily protein;(source:Araport11)		-1.57775	4.81e-07	1.56744	4.35531
AT5G48540	receptor-like protein kinase-related family protein;(source:Araport11)		-1.57829	3.47e-29	14.5561	40.4375
AT5G28510	beta glucosidase 24;(source:Araport11)	BETA GLUCOSIDASE 24 (BGLU24)	-1.57916	0.00243289	0.53015	1.47788
AT2G30370	Encodes a small, potentially secreted protein that acts as an inhibitor of stomatal production though likely not through direct interaction with the TMM receptor. It is homologous to known stomatal regulators EPF1 and EPF2. Memmber of the EPF/EPFL (epidermal patterning factor/EPF-like) gene family, which genes encode plant-specific secretory peptides, several of which play a role in controlling s…	CHALLAH (CHAL)	-1.57942	3.92e-05	1.05685	2.9381
AT3G42725	Putative membrane lipoprotein;(source:Araport11)		-1.57973	0.0157591	0.810751	2.24783
AT3G47710	BNQ3 belongs to a family of atypical non-DNA binding basic helix-loop-helix (bHLH) proteins that heterodimerize with and negatively regulate bHLH transcription factors. Directly and negatively regulated by AP3 and PI in petals. Required for appropriate regulation of flowering time.May also have a role in regulating light responses.	BANQUO 3 (BNQ3)	-1.58218	7.72e-20	12.2354	34.1013
AT2G39730	Rubisco activase, a nuclear-encoded chloroplast protein that consists of two isoforms arising from alternative splicing in most plants. Required for the light activation of rubisco. Involved in jasmonate-induced leaf senescence.	RUBISCO ACTIVASE (RCA)	-1.5823	4.53e-16	34.0615	94.9072
AT5G52050	MATE efflux family protein;(source:Araport11)	DETOXIFICATION EFFLUX CARRIER 50 (DTX50)	-1.58478	0.0250754	0.252878	0.704199
AT2G22240	** Referred to as MIPS1 in Mitsuhashi et al 2008. Myo-inositol-1-phosphate synthase isoform 2. Expressed in leaf, root and silique. Immunolocalization experiments with an antibody recognizing MIPS1, MIPS2, and MIPS3 showed endosperm localization.	MYO-INOSITOL-1-PHOSPHATE SYNTHASE 2 (MIPS2)	-1.5871	3e-45	10.3014	28.7929
AT3G48510	ABA&#8208;induced transcription repressor that acts as feedback regulator in ABA signalling.		-1.59012	0.000428671	0.956343	2.68062
AT1G65486	Secreted peptide which functions in plant growth and pathogen defense.	(STMP4)	-1.59044	0.000211399	1.26236	3.53908
AT3G16470	Encodes a JA-responsive gene that coordinates with GRP7 in shaping plant development through the regulation of RNA processing in Arabidopsis. AtJAC1 interacts with RNA binding protein GRP7 specifically in the cytoplasm to regulate its nucleocytoplasmic distribution.	JASMONATE RESPONSIVE 1 (JR1)	-1.59046	5.94e-129	127.882	358.343
AT5G19500	Encodes a putative amino acid transporter that localizes to the chloroplast inner envelope membrane.		-1.5936	0.00343642	0.446977	1.25804
AT2G36145	hypothetical protein;(source:Araport11)		-1.59454	0.00400631	1.14108	3.21669
AT3G11050	ferritin 2;(source:Araport11)	FERRITIN 2 (FER2)	-1.59464	2.52e-13	4.44617	12.4971
AT5G05390	putative laccase, a member of laccase family of genes (17 members in Arabidopsis).	LACCASE 12 (LAC12)	-1.59694	1.49e-05	1.26815	3.57592
AT2G45220	Pectin methylesterase involved in pectin remodelling. Regulated by its PRO region that triggers PME activity in the resistance to Botrytis cinerea.	PECTIN METHYLESTERASE 17 (PME17)	-1.59924	1.33e-104	46.4423	130.903
AT2G41510	It encodes a protein whose sequence is similar to cytokinin oxidase/dehydrogenase, which catalyzes the degradation of cytokinins.	CYTOKININ OXIDASE/DEHYDROGENASE 1 (CKX1)	-1.60207	0.00561169	0.32789	0.923014
AT1G21120	O-methyltransferase family protein;(source:Araport11)	INDOLE GLUCOSINOLATE O-METHYLTRANSFERASE 2 (IGMT2)	-1.60215	5.71e-10	2.4899	7.02267
AT3G48240	Octicosapeptide/Phox/Bem1p family protein;(source:Araport11)		-1.60257	9.03e-05	1.38157	3.91487
AT5G01600	Encodes a ferretin protein that is targeted to the chloroplast. Member of a Ferritin gene family. Gene expression is induced in response to iron overload and by nitric oxide. Expression of the gene is downregulated in the presence of paraquat, an inducer of photoxidative stress.	FERRETIN 1 (FER1)	-1.60269	2.59e-109	73.0461	206.498
AT3G22410	Sec14p-like phosphatidylinositol transfer family protein;(source:Araport11)		-1.60388	4.18e-06	1.18067	3.33875
AT4G37950	Rhamnogalacturonate lyase family protein;(source:Araport11)		-1.60422	1.09e-12	1.92091	5.4321
AT5G15910	NAD(P)-binding Rossmann-fold superfamily protein;(source:Araport11)		-1.60439	3.08e-52	17.3519	49.0898
AT5G04220	Calcium-dependent lipid-binding (CaLB domain) family protein;(source:Araport11)	(SYTC)	-1.60481	3.98e-23	3.70147	10.4693
AT5G16530	Encodes PIN5, an atypical member of the PIN family. PIN5 is a functional auxin transporter that is required for auxin-mediated development. PIN5 does not have a direct role in cell-to-cell transport but regulates intracellular auxin homeostasis and metabolism. PIN5 localizes, unlike other characterized plasma membrane PIN proteins, to endoplasmic reticulum (ER), presumably mediating auxin flow fr…	PIN-FORMED 5 (PIN5)	-1.60565	5.81e-08	1.77434	5.02118
AT3G50560	NAD(P)-binding Rossmann-fold superfamily protein;(source:Araport11)		-1.60586	7.83e-05	1.23718	3.49694
AT2G21188	other_RNA;(source:Araport11)		-1.60597	1.09e-07	6.90523	19.5452
AT1G45145	encodes a cytosolic thioredoxin that reduces disulfide bridges of target proteins by the reversible formation of a disulfide bridge between two neighboring Cys residues present in the active site. Thioredoxins have been found to regulate a variety of biological reactions in prokaryotic and eukaryotic cells.	THIOREDOXIN H-TYPE 5 (TRX5)	-1.60623	2.34e-119	116.696	330.677
AT1G78950	Terpenoid cyclases family protein;(source:Araport11)	BETA-AMYRIN SYNTHASE (BAS)	-1.60691	2.98e-21	3.20848	9.09151
AT5G37690	SGNH hydrolase-type esterase superfamily protein;(source:Araport11)		-1.60697	2.6e-55	34.2376	97.0007
AT3G25640	MIZU-KUSSEI-like protein (Protein of unknown function, DUF617);(source:Araport11)		-1.6076	8.34e-26	9.63193	27.3128
AT3G49330	Plant invertase/pectin methylesterase inhibitor superfamily protein;(source:Araport11)		-1.60779	5.49e-29	15.052	42.7208
AT3G23360	Protein phosphatase 2C family protein;(source:Araport11)		-1.61328	0.016751	0.744855	2.12271
AT5G23350	GRAM domain protein/ABA-responsive-like protein;(source:Araport11)		-1.61383	2.33e-15	9.22333	26.2895
AT5G06090	putative sn-glycerol-3-phosphate 2-O-acyltransferase	GLYCEROL-3-PHOSPHATE SN-2-ACYLTRANSFERASE 7 (GPAT7)	-1.61429	5.85e-10	2.74723	7.82309
AT1G56320	hypothetical protein;(source:Araport11)		-1.6167	1.38e-28	19.1228	54.5025
AT3G13900	Encodes a member of the P4 subfamily of P-type ATPases expressed in the pollen plasma membrane. Double mutants with ALA6 display pollen and pollen tube defects.	AMINOPHOSPHOLIPID ATPASE 7 (ALA7)	-1.61846	0.0222031	0.112979	0.323332
AT2G35660	Encodes a member of a novel gene family with homology to known proteins involved in hydroxylation and oxidation of an aromatic ring.	(CTF2A)	-1.62478	0.00449116	0.520486	1.49599
AT4G10040	Encodes cytochrome c. Promoter directs preferential expression in vascular tissues of cotyledons, leaves, roots, and hypocotyls, and in anthers. Double mutants with CYTC-1 accumulate starch during the day, have delayed growth and development and reduced GA and DELLA proteins linking cellular metabolism and GA homeostasis.	CYTOCHROME C-2 (CYTC-2)	-1.62609	7.24e-48	32.3585	92.9987
AT3G17040	It is a RNA tetratricopeptide repeat-containing protein required for normal processing of transcripts from the polycistronic chloroplast psbB-psbT-psbH-petB-petD operon coding for proteins of the photosystem II and cytochrome b6/f complexes. Localizes to the chloroplast membrane. Involved in regulating plastidial gene expression and biogenesis. It binds in the psbT?psbH intercistronic region and …	HIGH CHLOROPHYLL FLUORESCENT 107 (HCF107)	-1.62754	3.41e-18	2.01433	5.79567
AT4G19645	TRAM, LAG1 and CLN8 (TLC) lipid-sensing domain containing protein;(source:Araport11)		-1.62835	3.79e-06	1.22275	3.51774
AT5G16770	Member of the R2R3 factor gene family.	MYB DOMAIN PROTEIN 9 (MYB9)	-1.63195	0.000840878	0.536279	1.54704
AT5G24660	response to low sulfur 2;(source:Araport11)	RESPONSE TO LOW SULFUR 2 (LSU2)	-1.63529	5.04e-30	22.6914	65.6374
AT2G25090	Encodes a member of the SNF1-related kinase (SnRK) gene family (SnRK3.18), which has also been reported as a member of the CBL-interacting protein kinases (CIPK16) and is involved in salinity tolerance.	CBL-INTERACTING PROTEIN KINASE 16 (CIPK16)	-1.63808	2.29e-31	8.42589	24.3953
AT1G55020	lipoxygenase, a defense gene conferring resistance Xanthomonas campestris The mRNA is cell-to-cell mobile.	LIPOXYGENASE 1 (LOX1)	-1.63825	2.62e-87	24.835	71.9601
AT3G04140	Ankyrin repeat family protein;(source:Araport11)		-1.64001	5.78e-14	1.75832	5.10434
AT1G47600	Encodes a myrosinase. Over-expression led to a glucosinolate profile change.	BETA GLUCOSIDASE 34 (BGLU34)	-1.64211	8.9e-156	60.3732	175.339
AT5G66650	Chloroplast localized mitochondrial calcium uniporter.	CHLOROPLAST-LOCALIZED MITOCHONDRIAL CALCIUM UNIPORTER (CMCU)	-1.64492	3.35e-18	2.60408	7.57557
AT5G41570	member of WRKY Transcription Factor; Group II-c	WRKY DNA-BINDING PROTEIN 24 (WRKY24)	-1.64666	2.15e-11	4.51895	13.1436
AT5G40460	cyclin-dependent kinase inhibitor SMR3-like protein;(source:Araport11)	(SMR6)	-1.64796	6.84e-05	1.19976	3.49689
AT5G18840	Major facilitator superfamily protein;(source:Araport11)		-1.64798	1.61e-30	8.19316	23.8676
AT1G07010	Calcineurin-like metallo-phosphoesterase superfamily protein;(source:Araport11)	SHEWENELLA-LIKE PROTEIN PHOSPHATASE 1 (SLP1)	-1.65112	8.13e-08	1.40679	4.11219
AT2G29500	HSP20-like chaperones superfamily protein;(source:Araport11)	(HSP17.6B)	-1.65356	2.6e-30	13.1819	38.5488
AT2G28470	putative beta-galactosidase (BGAL8 gene)	BETA-GALACTOSIDASE 8 (BGAL8)	-1.65577	1.02e-187	35.1953	103.188
AT5G20860	Plant invertase/pectin methylesterase inhibitor superfamily;(source:Araport11)		-1.65866	8.36e-13	2.27972	6.68679
AT4G11210	Disease resistance-responsive (dirigent-like protein) family protein;(source:Araport11)		-1.66251	1.56e-80	48.4502	142.793
AT3G51860	cation exchanger 3;(source:Araport11)	CATION EXCHANGER 3 (CAX3)	-1.66844	9.43e-86	18.184	53.7856
AT1G23740	AOR is an alkenal/one oxidoreductase that acts on compounds with unsaturated alpha,beta-carbonyls. The activity of this enzyme with a number of substrates, including acrolein and 3-buten-2-one, was demonstrated in vitro using a truncated form of the protein that lacked approximately 80 of the first amino acids. This protein appears to localize to the chloroplast where it likely helps to maintain …	ALKENAL/ONE OXIDOREDUCTASE (AOR)	-1.67198	0.00232008	3.17435	9.4122
AT3G47540	Chitinase family protein;(source:Araport11)		-1.67258	2.49e-27	8.11318	24.1011
AT4G19690	The gene encodes Fe2+ transporter protein. It is a member of the Zrt/Irt-like protein (ZIP) family of transporters. AtIRT1 has broad specificity for divalent heavy metals, mediating the transport of zinc, manganese, cobalt and cadmium under Fe-deficient conditions. IRT1 is monoubiquitinated to promote endocytic trafficking. The mRNA is cell-to-cell mobile.	IRON-REGULATED TRANSPORTER 1 (IRT1)	-1.68003	3.62e-13	58.7825	175.23
AT5G13170	Encodes a member of the SWEET sucrose efflux transporter family proteins.	SENESCENCE-ASSOCIATED GENE 29 (SAG29)	-1.68305	0.000985183	0.786417	2.3484
AT5G62350	Plant invertase/pectin methylesterase inhibitor superfamily protein;(source:Araport11)		-1.68408	4.52e-118	73.6032	220.047
AT5G26220	ChaC-like family protein;(source:Araport11)	GAMMA-GLUTAMYL CYCLOTRANSFERASE 2;1 (GGCT2;1)	-1.68459	5.14e-06	2.13227	6.37082
AT4G28740	LOW PSII ACCUMULATION-like protein;(source:Araport11)		-1.6856	1.09e-11	2.48768	7.44631
AT1G17100	SOUL heme-binding family protein;(source:Araport11)	HAEM-BINDING PROTEIN 1 (HBP1)	-1.68568	1.17e-12	4.22689	12.6569
AT3G56910	Encodes PSRP5 (PLASTID-SPECIFIC 50S RIBOSOMAL PROTEIN 5). Functions in plastid translation.	PLASTID-SPECIFIC 50S RIBOSOMAL PROTEIN 5 (PSRP5)	-1.68682	0.030492	0.615829	1.84177
AT1G60190	Encodes PUB19, a plant U-box armadillo repeat protein. Involved in salt inhibition of germination together with PUB18. The mRNA is cell-to-cell mobile.	PLANT U-BOX 19 (PUB19)	-1.68709	1.58e-09	1.27798	3.82877
AT2G41380	S-adenosyl-L-methionine-dependent methyltransferases superfamily protein;(source:Araport11)		-1.68947	3.81e-37	15.974	47.939
AT4G00370	Encodes an inorganic phosphate transporter (PHT4;4) that can transport ascorbate and is located in the chloroplast envelope membrane. It has been shown to play a role in the xanthophyll cycle during photosynthesis and may be required for tolerance to strong light stress.	(ANTR2)	-1.69017	2.83e-55	9.20249	27.6325
AT5G28340	Tetratricopeptide repeat (TPR)-like superfamily protein;(source:Araport11)		-1.69054	0.00691675	0.841547	2.52125
AT2G33060	receptor like protein 27;(source:Araport11)	RECEPTOR LIKE PROTEIN 27 (RLP27)	-1.69261	1.09e-17	2.00146	6.01778
AT3G45070	Encodes a sulfotransferase with sulfating activity toward flavonoids.	SULFOTRANSFERASE 202B1 (SULT202B1)	-1.6943	3.53e-126	48.4345	145.839
AT3G23530	Cyclopropane-fatty-acyl-phospholipid synthase;(source:Araport11)		-1.69479	1.15e-17	11.2006	33.7635
AT4G15765	FAD/NAD(P)-binding oxidoreductase family protein;(source:Araport11)		-1.69696	1.14e-25	4.67059	14.0764
AT2G23180	member of CYP96A	CYTOCHROME P450, FAMILY 96, SUBFAMILY A, POLYPEPTIDE 1 (CYP96A1)	-1.69817	0.00957862	0.339331	1.02114
AT5G25120	putative cytochrome P450 The mRNA is cell-to-cell mobile.	CYTOCHROME P450, FAMILY 71, SUBFAMILY B, POLYPEPTIDE 11 (CYP71B11)	-1.69915	8.36e-13	2.54015	7.68516
AT2G32670	member of Synaptobrevin -like protein family	VESICLE-ASSOCIATED MEMBRANE PROTEIN 725 (VAMP725)	-1.70377	0.0186024	0.40028	1.21984
AT1G44318	Aldolase superfamily protein;(source:Araport11)	(hemb2)	-1.70602	5.88e-09	2.13436	6.46509
AT5G56550	Encodes OXIDATIVE STRESS 3 (OXS3)&#65292; involved in tolerance to heavy metals and oxidative stress.	OXIDATIVE STRESS 3 (OXS3)	-1.70772	7.55e-20	12.463	37.8496
AT3G51820	Encodes a protein with chlorophyll synthase activity. This enzyme has been shown to perform the esterification of chlorophyllide (a and b), the last step of chlorophyll biosynthesis. Although it can use either geranylgeranyl pyrophosphate (GGPP) or phytyl pyrophosphate (PhyPP) as substrates, the esterification reaction was faster with GGPP than with PhyPP.	(G4)	-1.70892	2.61e-25	6.26027	19.0697
AT1G01610	bifunctional sn-glycerol-3-phosphate 2-O-acyltransferase/phosphatase. Involved in cutin assembly and is functionally redundant with GPAT8.	GLYCEROL-3-PHOSPHATE SN-2-ACYLTRANSFERASE 4 (GPAT4)	-1.70899	4.06e-80	28.8873	87.8995
AT4G12470	Encodes AZI1 (AZELAIC ACID INDUCED 1). Involved in the priming of salicylic acid induction and systemic immunity triggered by pathogen or azelaic acid. Targeting if AZI1 to chloroplasts is increased during SAR induction and that localization requires the PRR domain.It is involved in the uptake and movement of the azelaic acid signal.	AZELAIC ACID INDUCED 1 (AZI1)	-1.70996	1.71e-10	24.3294	74.03
AT5G46350	member of WRKY Transcription Factor; Group II-c	WRKY DNA-BINDING PROTEIN 8 (WRKY8)	-1.71048	0.0189385	0.400012	1.21475
AT1G71880	Sucrose transporter gene induced in response to nematodes; member of Sucrose-proton symporter family. The mRNA is cell-to-cell mobile.	SUCROSE-PROTON SYMPORTER 1 (SUC1)	-1.71147	9.13e-119	31.5677	96.2228
AT1G22480	Cupredoxin superfamily protein;(source:Araport11)		-1.71368	0.00523791	0.602983	1.83593
AT3G44540	Encodes a member of the eight-member gene family encoding alcohol-forming fatty acyl-CoA reductases (FARs) identified in Arabidopsis thaliana. Three of the FARs, FAR1 (At5g22500), FAR4 (At3g44540) and FAR5 (At3g44550), are shown to generate the fatty alcohols found in root, seed coat, and wound-induced leaf tissue. The mRNA is cell-to-cell mobile.	FATTY ACID REDUCTASE 4 (FAR4)	-1.71411	6.08e-79	11.3089	34.5369
AT3G48690	Encodes a protein with carboxylesterase whose activity was tested using both pNA and 2,4-D-methyl.	(CXE12)	-1.71434	5.96e-89	47.111	143.864
AT5G17780	alpha/beta-Hydrolases superfamily protein;(source:Araport11)		-1.71541	0.00211532	0.48903	1.49678
AT3G51642	This gene encodes a small protein and has either evidence of transcription or purifying selection.		-1.71575	4.68e-07	3.75568	11.4818
AT1G74650	Member of the R2R3 factor gene family.	MYB DOMAIN PROTEIN 31 (MYB31)	-1.716	0.00100597	0.547097	1.67451
AT2G43480	Peroxidase superfamily protein;(source:Araport11)		-1.71667	1.18e-15	4.537	13.8809
AT3G59220	encodes a cupin-domain containing protein that is similar to pirins which interact with a CCAAT box binding transcription factor. The protein interacts with GPA1 (G protein alpha-subunit) in vitro. Mutants in the gene are affected in germination and early seedling development.	PIRIN (PRN)	-1.7181	2.18e-56	15.9807	48.9132
AT3G06125	Unknown gene The mRNA is cell-to-cell mobile.	SHORT OPEN READING FRAME 22 (SORF22)	-1.71991	4.86e-29	12.1277	37.176
AT1G49920	MuDR family transposase;(source:Araport11)		-1.72353	0.0261542	0.156187	0.480517
AT2G20340	Encodes an aromatic aldehyde synthase (AtAAS), which catalyzes the in vitro conversion of phenylalanine and 3,4-dihydroxy-L-phenylalanine to phenylacetaldehyde and dopaldehyde, respectively. The mRNA is cell-to-cell mobile.	AROMATIC ALDEHYDE SYNTHASE (AAS)	-1.72422	9.78e-19	3.24608	9.97489
AT5G57780	Encodes a atypical member of the bHLH (basic helix-loop-helix) family transcriptional factors.	P1R1 (P1R1)	-1.72459	1.68e-05	1.36857	4.21269
AT1G68040	S-adenosyl-L-methionine-dependent methyltransferases superfamily protein;(source:Araport11)		-1.72881	0.0370338	0.345716	1.06671
AT1G73650	3-oxo-5-alpha-steroid 4-dehydrogenase (DUF1295);(source:Araport11)		-1.73378	6.2e-50	13.0733	40.474
AT2G01430	ATHB17 is a member of the HD-Zip transcription factor family. It is expressed most strongly in roots at different stages of development and induced by ABA, paraquat, drought, and NaCl treatments. Loss of function mutants are more sensitive to salt and drought stress.The protein is nuclear localized and has been shown to bind to the promoter of SIG5 and other genes.	HOMEOBOX-LEUCINE ZIPPER PROTEIN 17 (HB17)	-1.73713	4.48e-22	4.73349	14.6959
AT2G32800	protein kinase family protein;(source:Araport11)	L-TYPE LECTIN RECEPTOR KINASE S.2 (LECRK-S.2)	-1.74526	3.76e-45	5.37731	16.7742
AT4G22730	Leucine-rich repeat protein kinase family protein;(source:Araport11)		-1.74693	8.3e-09	0.871501	2.72372
AT1G59740	Major facilitator superfamily protein;(source:Araport11)	NRT1/ PTR FAMILY 4.3 (NPF4.3)	-1.7564	2.33e-17	2.17208	6.8301
AT5G35110	hypothetical protein;(source:Araport11)		-1.75687	6.21e-14	4.4148	13.9035
AT3G13898	Memmber of the EPF/EPFL (epidermal patterning factor/EPF-like) gene family, which genes encode plant-specific secretory peptides, several of which play a role in controlling stomatal density and patterning in the plant epidermis.	EPIDERMAL PATTERNING FACTOR LIKE 3 (EPFL3)	-1.75837	0.0145629	0.623139	1.96274
AT4G27030	Encodes an unusual palmitate desaturase that is highly substrate specific. It introduces a delta-3 trans double bond at palmitate at the sn-2 position of phosphatidylglycerol. The mRNA is cell-to-cell mobile.	FATTY ACID DESATURASE A (FADA)	-1.76386	4.38e-08	2.00053	6.33139
AT5G13580	Belongs to a clade of five Arabidopsis thaliana ABCG half-transporters that are required for synthesis of an effective suberin barrier in roots and seed coats (ABCG2, ABCG6, and ABCG20) and for synthesis of an intact pollen wall (ABCG1 and ABCG16). Phloem-expressed and plasma membrane-localized jasmonate transporter which together with JAT4 and GLR3.3 involved in regulating long-distance transloc…	ATP-BINDING CASSETTE G6 (ABCG6)	-1.76596	5.2e-68	20.8999	66.1781
AT1G71500	Encodes PSB33, a protein conserved in the plastid lineage. PSB33 is associated with the chloroplast thylakoid membrane and provides stability to Photosystem II. The mRNA is cell-to-cell mobile.	PHOTOSYSTEM B PROTEIN 33 (PSB33)	-1.76672	8.75e-28	6.96332	22.0571
AT5G47600	HSP20-like chaperones superfamily protein;(source:Araport11)		-1.77036	0.0100193	0.810098	2.57721
AT3G61870	plant/protein;(source:Araport11)		-1.7709	1.26e-09	2.51058	7.98392
AT5G59360	hypothetical protein;(source:Araport11)	(SMR113)	-1.77122	5.86e-08	1.79442	5.70148
AT3G25620	ABC-2 type transporter family protein;(source:Araport11)	ATP-BINDING CASSETTE G21 (ABCG21)	-1.77228	0.0163974	0.151657	0.482379
AT5G57030	Lutein-deficient 2 (LUT2) required for lutein biosynthesis, member of the xanthophyll class of carotenoids. Encodes lycopene epsilon cyclase	LUTEIN DEFICIENT 2 (LUT2)	-1.77414	3.08e-10	1.47244	4.69873
AT1G13250	Encodes a protein with putative galacturonosyltransferase activity.	GALACTURONOSYLTRANSFERASE-LIKE 3 (GATL3)	-1.77974	1.18e-30	5.47145	17.4737
AT1G62570	belongs to the flavin-monooxygenase (FMO) family, encodes a glucosinolate S-oxygenase that catalyzes the conversion of methylthioalkyl glucosinolates to methylsulfinylalkyl glucosinolates The mRNA is cell-to-cell mobile.	FLAVIN-MONOOXYGENASE GLUCOSINOLATE S-OXYGENASE 4 (FMO GS-OX4)	-1.78016	5.59e-100	41.7717	133.571
AT4G27590	Heavy metal transport/detoxification superfamily protein;(source:Araport11)	HEAVY METAL ASSOCIATED PROTEIN 37 (ATHMP37)	-1.7833	0.000461979	0.725767	2.32419
AT1G22630	SSUH2-like protein;(source:Araport11)		-1.78441	0.0134038	0.694491	2.23824
AT1G09350	Predicted to encode a galactinol synthase	GALACTINOL SYNTHASE 3 (GolS3)	-1.78448	8.83e-06	0.904018	2.89838
AT3G29410	Terpenoid cyclases/Protein prenyltransferases superfamily protein;(source:Araport11)	TERPENE SYNTHASE 25 (TPS25)	-1.78528	6.66e-40	6.04889	19.3833
AT4G32770	Tocopherol cyclase involved in tocopherol (vitamin E)synthesis. VTE1 over-expressing plants have increased tocopherol indicating VTE1 is a major limiting factor in tocopherol synthesis. Mutants defective in this gene accumulate high amounts of zeaxanthin in conditions of high light or low temperature. Plays a role in the adaptation to low temperature stress, notably phloem loading.	VITAMIN E DEFICIENT 1 (VTE1)	-1.7892	2.33e-13	2.13709	6.88022
AT2G05620	Involved in electron flow in Photosystem I. Essential for photoprotection.	PROTON GRADIENT REGULATION 5 (PGR5)	-1.78925	1.65e-28	8.98749	28.9494
AT1G18140	putative laccase, a member of laccase family of genes (with 17 members in Arabidopsis).	LACCASE 1 (LAC1)	-1.78958	4.09e-94	18.4789	59.4371
AT3G50820	Encodes a protein which is an extrinsic subunit of photosystem II and which has been proposed to play a central role in stabilization of the catalytic manganese cluster. In <i>Arabidopsis thaliana</i> the PsbO proteins are encoded by two genes: <i>psbO1</i> and <i>psbO2</i>. PsbO2 is the minor isoform in the wild-type. Mutants defective in this gene have been shown to be affected in the dephospho…	PHOTOSYSTEM II SUBUNIT O-2 (PSBO2)	-1.78989	2.83e-32	13.0148	41.911
AT1G72490	DRO1 is a member of the IGT gene family and has a unknown function . It is expressed in roots and involved in leaf root architecture, specifically the orientation of lateral root angles. Involved in determining lateral root branch angle.	DEEPER ROOTING 1 (DRO1)	-1.796	7.17e-07	0.996521	3.2247
AT4G23020	hypothetical protein;(source:Araport11)	TON1 RECRUITING MOTIF 11 (TRM11)	-1.7968	8.54e-08	1.16086	3.75549
AT1G53540	Member of the class I small heat-shock protein (sHSP) family, which accounts for the majority of sHSPs in maturing seeds	(HSP17.6C)	-1.79731	3.05e-06	1.6559	5.34748
AT2G29710	UDP-Glycosyltransferase superfamily protein;(source:Araport11)		-1.80002	9.69e-15	2.24897	7.28542
AT1G52820	2-oxoglutarate (2OG) and Fe(II)-dependent oxygenase superfamily protein;(source:Araport11)		-1.80306	1.4e-09	1.83751	5.97016
AT1G23090	Encodes AST91 mRNA for sulfate transporter.	(SULTR3;3)	-1.80537	8.5e-10	1.0327	3.35059
AT1G12370	encodes an amino acid sequence with significant homology to the recently characterized type II photolyases. The uvr2-1 mutant is unable to remove CPDs in vivo, and plant extracts lack detectable photolyase activity , is sensitive to UV-B and is an allele	PHOTOLYASE 1 (PHR1)	-1.80636	2.84e-19	4.37838	14.2646
AT4G11211	hypothetical protein;(source:Araport11)		-1.80649	3.93e-31	18.6231	60.5921
AT5G22860	Serine carboxypeptidase S28 family protein;(source:Araport11)		-1.8071	4.04e-19	1.55374	5.06117
AT3G04330	Kunitz family trypsin and protease inhibitor protein;(source:Araport11)		-1.80886	4.87e-21	7.76935	25.3279
AT1G76730	Encodes a paralog of ATP-dependent folate salvage enzyme 5-formyltetrahydrofolate cycloligase (5-FCL) that is targeted to chloroplasts and to be required for embryo viability and lacks 5-FCL activity.	CLUSTERS OF ORTHOLOGOUS GROUP 212 (COG0212)	-1.80959	2.4e-14	3.01516	9.83329
AT5G43150	elongation factor;(source:Araport11)		-1.80967	1.89e-86	45.5357	148.573
AT5G40390	Encodes a protein which might be involved in the formation of verbascose. A T-DNA insertion mutant was shown to have a decreased amount of verbascose (as well as mannitol) whereas the levels of raffinose and stachyose remained unchanged. Enhances drought tolerance through raffinose synthesis or galactinol hydrolysis.	SEED IMBIBITION 1-LIKE (SIP1)	-1.81818	1.01e-22	23.3211	76.5789
AT1G08430	Encodes a Al-activated malate efflux transporter. It is essential for aluminum tolerance but does not represent the major Al tolerance QTL. Staurosporine and calyculin A both block all changes in AtALMT1 gene expression (as a result malate release is totally inhibited). AtALMT1 transcription was clearly induced by indole-3-acetic acid, abscisic acid, low pH, hydrogen peroxide and flg22. STOP1 and…	ALUMINUM-ACTIVATED MALATE TRANSPORTER 1 (ALMT1)	-1.81986	1.81e-26	4.06463	13.364
AT1G03700	Uncharacterized protein family (UPF0497);(source:Araport11)	CASP-LIKE PROTEIN 1C2 (CASPL1C2)	-1.82796	5.36e-16	4.71489	15.578
AT3G13672	SINAT homolog with truncated RING finger and zinc finger domains.	(SINA2)	-1.82803	0.00289454	0.361975	1.20179
AT1G35255	transmembrane protein;(source:Araport11)		-1.82911	1.43e-07	1.94504	6.42088
AT3G61280	O-glucosyltransferase rumi-like protein (DUF821);(source:Araport11)		-1.83199	0.0163196	0.217158	0.723321
AT3G12580	heat shock protein 70;(source:Araport11)	HEAT SHOCK PROTEIN 70 (HSP70)	-1.8354	1.26e-33	78.4402	260.533
AT4G29270	HAD superfamily, subfamily IIIB acid phosphatase;(source:Araport11)		-1.8368	1.25e-123	69.8707	232.25
AT1G18400	Encodes the brassinosteroid signaling component BEE1 (BR-ENHANCED EXPRESSION 1). Positively modulates the shade avoidance syndrome in Arabidopsis seedlings.	BR ENHANCED EXPRESSION 1 (BEE1)	-1.84227	0.000128197	0.775855	2.57848
AT2G29650	Encodes an inorganic phosphate transporter (PHT4;1) that is localized to the thylakoid membrane.	PHOSPHATE TRANSPORTER 4;1 (PHT4;1)	-1.84255	7.32e-26	3.11808	10.4085
AT2G41312	Has been identified as a translated small open reading frame by ribosome profiling.	SHORT OPEN READING FRAME 13 (SORF13)	-1.84283	4.09e-07	2.18024	7.27174
AT3G15354	Encodes a member of the SPA (suppressor of phyA-105) protein family (SPA1-SPA4). SPA proteins contain an N-terminal serine/threonine kinase-like motif followed by a coiled-coil structure and a C-terminal WD-repeat domain. SPA proteins function redundantly in suppressing photomorphogenesis in dark- and light-grown seedlings. SPA3 (and SPA4) predominantly regulates elongation growth in adult plants.	SPA1-RELATED 3 (SPA3)	-1.84699	6.65e-37	3.46368	11.5968
AT3G25905	Member of a large family of putative ligands homologous to the Clavata3 gene. Consists of a single exon.	CLAVATA3/ESR-RELATED 27 (CLE27)	-1.84714	0.000938814	1.24109	4.16121
AT5G38010	UDP-Glycosyltransferase superfamily protein;(source:Araport11)		-1.84717	4.64e-63	10.9983	36.8043
AT5G54300	cotton fiber-like protein (DUF761);(source:Araport11)		-1.84978	1.97e-23	4.36905	14.6528
AT1G13600	basic leucine-zipper 58;(source:Araport11)	BASIC LEUCINE-ZIPPER 58 (bZIP58)	-1.84998	4.5e-12	3.46785	11.6481
AT1G50050	CAP (Cysteine-rich secretory proteins, Antigen 5, and Pathogenesis-related 1 protein) superfamily protein;(source:Araport11)		-1.85041	0.0312798	0.361943	1.21612
AT4G35720	DUF241 domain protein, putative (DUF241);(source:Araport11)		-1.85162	1.22e-13	2.32896	7.83356
AT4G33450	Member of the R2R3 factor gene family.	MYB DOMAIN PROTEIN 69 (MYB69)	-1.85394	0.000457125	0.695501	2.32801
AT2G05440	GLYCINE RICH PROTEIN 9;(source:Araport11)	GLYCINE RICH PROTEIN 9 (GRP9)	-1.85803	1.68e-13	635.254	2142.33
AT2G32990	glycosyl hydrolase 9B8;(source:Araport11)	GLYCOSYL HYDROLASE 9B8 (GH9B8)	-1.85818	1.28e-107	22.147	74.6992
AT5G62020	member of Heat Stress Transcription Factor (Hsf) family The mRNA is cell-to-cell mobile.	HEAT SHOCK TRANSCRIPTION FACTOR B2A (HSFB2A)	-1.85822	1.28e-45	7.11598	24.0068
AT1G35240	auxin response factor 20;(source:Araport11)	AUXIN RESPONSE FACTOR 20 (ARF20)	-1.86006	0.00881864	0.252722	0.851781
AT5G54230	MYB49 transcription factor. Binds to and promotes expression of genes involved in cadmium accumulation. Interacts with ABI5 which acts as a repressor preventing MYB49 induced expression of target genes.	MYB DOMAIN PROTEIN 49 (MYB49)	-1.86089	4.23e-47	10.9377	36.9837
AT4G37610	BTB and TAZ domain protein. Located in cytoplasm and expressed in fruit, flower and leaves.	BTB AND TAZ DOMAIN PROTEIN 5 (bt5)	-1.86122	1.51e-47	20.7271	70.056
AT1G77730	Pleckstrin homology (PH) domain superfamily protein;(source:Araport11)		-1.86133	0.0017337	0.492796	1.66805
AT2G34850	NAD(P)-binding Rossmann-fold superfamily protein;(source:Araport11)	MATERNAL EFFECT EMBRYO ARREST 25 (MEE25)	-1.86144	0.000430171	0.372914	1.26285
AT4G33560	Member of the wound-induced polypeptide (WIP) family.	WOUND-INDUCED POLYPEPTIDE 5 (WIP5)	-1.86193	0.00299836	0.877822	2.96346
AT5G18670	putative beta-amylase BMY3 (BMY3)	BETA-AMYLASE 3 (BMY3)	-1.86321	8.67e-21	18.4976	62.5969
AT3G57520	SIP2 encodes a raffinose-specific alpha-galactosidase that catalyzes the breakdown of raffinose into alpha-galatose and sucrose. This enzyme may function in unloading raffinose from the phloem as part of sink metabolism. Although it was originally predicted to act as a raffinose synthase (RS), that activity was not observed for recombinant SIP2.	SEED IMBIBITION 2 (SIP2)	-1.86621	5.12e-39	41.9767	142.346
AT3G22620	Bifunctional inhibitor/lipid-transfer protein/seed storage 2S albumin superfamily protein;(source:Araport11)	GLYCOSYLPHOSPHATIDYLINOSITOL-ANCHORED LIPID PROTEIN TRANSFER 20 (LTPG20)	-1.86663	8.53e-169	147.049	499.04
AT4G22950	MADS-box protein AGL19	AGAMOUS-LIKE 19 (AGL19)	-1.86763	1.32e-07	1.40345	4.77419
AT4G33660	cysteine-rich TM module stress tolerance protein;(source:Araport11)	CYSTEINE-RICH TRANSMEMBRANE MODULE 11 (ATHCYSTM11)	-1.86765	2.23e-07	1.31991	4.48773
AT3G61198	other_RNA;(source:Araport11)		-1.86838	0.00235563	1.01449	3.46351
AT1G77270	hypothetical protein;(source:Araport11)		-1.86897	0.00337436	0.223169	0.76348
AT2G25625	Histone deacetylase-like protein;(source:Araport11). Induced by senescence and abiotic stresses.	CHLOROPLAST VESICULATION (CV)	-1.87208	0.000100437	0.923619	3.13713
AT2G47460	MYB12 belongs to subgroup 7 of the R2R3-MYB family. It strongly activates the promoters of chalcone synthase (CHS), flavanone 3-hydroxylase (F3H), flavonol synthase (FLS) and - to a lesser extent - chalcone flavanone isomerase (CHI), but cannot activate the promoters of flavonoid-3'hydroxylase (F3'H) and dihydroflavonol 4-reductase (DF). The activation requires a functional MYB recognition elemen…	MYB DOMAIN PROTEIN 12 (MYB12)	-1.87365	3.11e-17	2.72496	9.29324
AT2G33855	transmembrane protein;(source:Araport11)		-1.87672	5.2e-05	1.30067	4.42404
AT1G13500	hypothetical protein (DUF1262);(source:Araport11)		-1.87899	2.5e-06	1.20743	4.12773
AT2G18550	Encodes a homeodomain leucine zipper class I (HD-Zip I) protein.	HOMEOBOX PROTEIN 21 (HB21)	-1.88139	2.44e-05	1.03131	3.53929
AT1G42550	Encodes a plant-specific protein of unknown function that appears to be conserved among angiosperms. The mRNA is cell-to-cell mobile.	PLASTID MOVEMENT IMPAIRED1 (PMI1)	-1.88157	3.46e-20	1.71556	5.88731
AT4G23680	Polyketide cyclase/dehydrase and lipid transport superfamily protein;(source:Araport11)		-1.88596	6.4e-18	50.6358	174.062
AT2G26690	Major facilitator superfamily protein;(source:Araport11)	NRT1/ PTR FAMILY 6.2 (NPF6.2)	-1.88793	4.22e-89	10.279	35.4087
AT5G08250	Cytochrome P450 superfamily protein;(source:Araport11)		-1.89317	6.1e-20	2.53682	8.76357
AT2G39220	PATATIN-like protein 6;(source:Araport11)	PATATIN-LIKE PROTEIN 6 (PLP6)	-1.89708	2.1e-36	4.22699	14.665
AT1G70170	mutant has Late flowering; Early senescence; Matrix Metalloproteinase	MATRIX METALLOPROTEINASE (MMP)	-1.90938	3.09e-23	3.74321	13.0925
AT5G50100	Encodes a putative thioredoxin DCC1 involved in determining shoot regeneration capacity. It interacts directly with CARBONIC ANHYDRASE 2 (CA2), an essential subunit of respiratory chain NADH dehydrogenase complex (Complex I) and regulates Complex I activity via redox modification of CA2.	DXXCXXC MOTIF 1 (DCC1)	-1.91518	3.87e-19	5.72874	20.1332
AT2G18470	Proline-rich extensin-like receptor kinase 4. Functions at an early stage of ABA signalling inhibiting primary root cell elongation by perturbing Ca2+ homeostasis.	PROLINE-RICH EXTENSIN-LIKE RECEPTOR KINASE 4 (PERK4)	-1.91591	6.21e-08	0.574743	2.01892
AT2G21960	transmembrane protein;(source:Araport11)		-1.91724	1.09e-23	4.46249	15.6848
AT4G09760	encodes a choline synthase whose gene expression is induced by high salt and mannitol.	CHOLINE/ETHANOLAMINE KINASE 3 (CEK3)	-1.91909	1.55e-49	7.63375	26.8751
AT2G47180	GolS1 is a galactinol synthase that catalyzes the formation of galactinol from UDP-galactose and myo-inositol. GolS1 transcript levels rise in response to methyl viologen, an oxidative damage-inducing agent. Plants over-expressing GolS1 have increased tolerance to salt, chilling, and high-light stress.	GALACTINOL SYNTHASE 1 (GolS1)	-1.91939	5.12e-126	49.0266	172.499
AT3G47770	ABC2 homolog 5;(source:Araport11)	ATP-BINDING CASSETTE A6 (ABCA6)	-1.92004	2.41e-07	0.502231	1.77333
AT4G10950	GDSL-type esterase/lipase. Required for pollen development.	GDSL-TYPE ESTERASE/LIPASE 77 (GELP77)	-1.92111	0.035027	0.231386	0.8097
AT1G52110	Mannose-binding lectin superfamily protein;(source:Araport11)		-1.92189	0.0339185	0.15948	0.558972
AT5G65170	VQ motif-containing protein;(source:Araport11)		-1.92238	1.88e-13	1.32175	4.66789
AT1G30530	The At1g30530 gene encodes a UDP-rhamnose:flavonol-3-O-rhamnosyltransferase (UGT78D1) attaching a rhamnosyl residue to the 3-O-position of the flavonols kaempferol and quercetin	UDP-GLUCOSYL TRANSFERASE 78D1 (UGT78D1)	-1.92252	2.52e-15	2.8738	10.1487
AT2G01580	transmembrane protein;(source:Araport11)		-1.9236	2.04e-15	3.66248	12.9366
AT4G05100	Member of the R2R3 factor gene family.	MYB DOMAIN PROTEIN 74 (MYB74)	-1.92495	4.89e-38	7.42229	26.2349
AT2G42005	Transmembrane amino acid transporter family protein;(source:Araport11)	(ATAVT3B)	-1.92829	0.0344928	0.176159	0.622781
AT4G22217	Encodes a defensin-like (DEFL) family protein.		-1.93478	2.58e-10	4.9958	17.794
AT5G62330	hypothetical protein;(source:Araport11)		-1.94437	4.33e-26	9.63272	34.537
AT1G69530	Member of Alpha-Expansin Gene Family. Naming convention from the Expansin Working Group (Kende et al, Plant Mol Bio). Involved in the formation of nematode-induced syncytia in roots of Arabidopsis thaliana.	EXPANSIN A1 (EXPA1)	-1.95001	6e-62	11.0002	39.5273
AT4G30460	glycine-rich protein;(source:Araport11)		-1.951	5.99e-180	90.3095	325.084
AT2G36710	Pectin lyase-like superfamily protein;(source:Araport11)		-1.95476	6.2e-06	0.85516	3.07446
AT4G13230	Late embryogenesis abundant protein (LEA) family protein;(source:Araport11)		-1.95763	0.0207735	0.490566	1.78753
AT1G14345	NAD(P)-linked oxidoreductase superfamily protein;(source:Araport11)		-1.95846	3.49e-05	1.04363	3.7878
AT3G09270	Encodes glutathione transferase belonging to the tau class of GSTs. Naming convention according to Wagner et al. (2002).	GLUTATHIONE S-TRANSFERASE TAU 8 (GSTU8)	-1.96616	9.59e-227	56.8281	206.622
AT4G11320	Papain family cysteine protease;(source:Araport11)	CYSTEINE PROTEASE 2 (CP2)	-1.9667	4.88e-198	462.22	1681.37
AT3G30775	Encodes a proline oxidase that is predicted to localize to the inner mitochondrial membrane, its mRNA expression induced by high levels of Al and by osmotic stress. The promoter contains an L-proline-inducible element.	EARLY RESPONSIVE TO DEHYDRATION 5 (ERD5)	-1.96889	1.14e-31	71.5879	260.635
AT5G62165	Encodes a MADS box transcription factor. Expressed in quiescent center. Involved in floral transition.	AGAMOUS-LIKE 42 (AGL42)	-1.971	8.28e-68	10.4183	38.0355
AT3G22060	contains Pfam profile: PF01657 Domain of unknown function that is usually associated with protein kinase domain Pfam:PF00069, however this protein does not have the protein kinase domain		-1.97569	7.61e-25	5.20626	19.0811
AT3G55580	TCF1 encodes a member of the RCC1 gene family and is required for chromatin based gene regulation of cold responsive genes in a CBF-independent manner. It is expressed in response to cold but not ABA.	TOLERANT TO CHILLING AND FREEZING1 (TCF1)	-1.97633	0.000518849	0.39882	1.46537
AT5G44820	Nucleotide-diphospho-sugar transferase family protein;(source:Araport11)		-1.97648	4.76e-17	3.1056	11.3838
AT5G50130	NAD(P)-binding Rossmann-fold superfamily protein;(source:Araport11)		-1.97826	0.000278603	0.243243	0.893682
AT3G53960	Major facilitator superfamily protein;(source:Araport11)		-1.97988	2.27e-14	1.57746	5.7898
AT2G29450	Encodes a member of the TAU glutathione S-transferase gene family. Gene expression is induced by exposure to auxin, pathogen and herbicides. Naming convention according to Wagner et al. (2002)	GLUTATHIONE S-TRANSFERASE TAU 5 (GSTU5)	-1.98248	1.94e-42	8.30269	30.5233
AT1G74290	alpha/beta-Hydrolases superfamily protein;(source:Araport11)		-1.98447	0.00136437	0.546155	2.00633
AT4G13680	hypothetical protein (DUF295);(source:Araport11)	DUF295 ORGANELLAR B 3 (ATDOB3)	-1.98459	1.62e-05	0.650793	2.40161
AT2G05310	transmembrane protein;(source:Araport11)		-1.99135	1.86e-07	1.52162	5.6501
AT2G41850	ADPG2.	POLYGALACTURONASE ABSCISSION ZONE A. THALIANA (PGAZAT)	-1.99425	0.000184693	0.485315	1.80125
AT1G57560	Member of the R2R3 factor gene family.	MYB DOMAIN PROTEIN 50 (MYB50)	-1.99674	8.7e-24	6.04487	22.4812
AT5G38520	CLD1 is involved in steady-state chlorophyll turnover; CLD1 dephytylates chlorophyll a, chlorophyll b, and pheophytin a in vitro; CLD1 and CHLG form a salvage cycle in recycling chlorophyll. Suppression of CLD1 expression results in reduced tolerance to moderately high temperature.	CHLOROPHYLL DEPHYTYLASE1 (CLD1)	-1.99822	5.76e-08	0.983804	3.65487
AT3G27250	ABA&#8208;induced transcription repressor that acts as feedback regulator in ABA signalling.	(AITR1)	-2.0047	0.00167982	0.293393	1.09656
AT1G67360	Encodes a small rubber particle protein homolog. Plays dual roles as positive factors for tissue growth and development and in drought stress responses.	LD-ASSOCIATED PROTEIN 1 (LDAP1)	-2.00527	5.76e-117	25.6932	95.9548
AT3G21560	Encodes a protein with sinapic acid:UDP-glucose glucosyltransferase activity. Mutants defective in this gene are hyper-fluorescent (which accumulate in their trichomes a compound that is likely to be 3',5'-dimethoxynaringenin chalcone or sinapoyltriacetic acid lactone, potential products of the concerted action of 4-coumarate CoA ligase and chalcone synthase on sinapic acid). Also shown to be req…	UDP-GLUCOSYL TRANSFERASE 84A2 (UGT84A2)	-2.00847	2.8e-05	4.17816	15.6675
AT5G43470	Confers resistance to Peronospora parasitica. In arabidopsis ecotype Dijon-17, HRT-mediated signaling is dependent on light for the induction of hypersensitive response and resistance to turnip crinkle virus.	RECOGNITION OF PERONOSPORA PARASITICA 8 (RPP8)	-2.01104	6.02e-14	0.685684	2.5672
AT3G28857	Encodes a atypical member of the bHLH (basic helix-loop-helix) family transcriptional factors.	PACLOBUTRAZOL RESISTANCE 5 (PRE5)	-2.01114	0.0294923	0.330212	1.24564
AT1G17310	MADS-box transcription factor family protein;(source:Araport11)	AGAMOUS-LIKE 100 (AGL100)	-2.01255	0.00540877	0.496929	1.87168
AT5G11110	Encodes a protein with putative sucrose-phosphate synthase activity.Involved in pollen exine formation.	SUCROSE PHOSPHATE SYNTHASE 2F (SPS2F)	-2.0162	1.6e-17	11.5183	43.3966
AT1G64000	member of WRKY Transcription Factor; Group II-c	WRKY DNA-BINDING PROTEIN 56 (WRKY56)	-2.01953	5.84e-16	3.71849	14.0512
AT2G33205	Serinc-domain containing serine and sphingolipid biosynthesis protein;(source:Araport11)		-2.01981	2.61e-17	1.8833	7.09655
AT2G32540	encodes a gene similar to cellulose synthase The mRNA is cell-to-cell mobile.	CELLULOSE SYNTHASE-LIKE B4 (CSLB04)	-2.0275	0.000115776	0.313492	1.18672
AT4G05097	hypothetical protein;(source:Araport11)		-2.03126	0.00746138	0.914157	3.47971
AT3G54340	Floral homeotic gene encoding a MADS domain protein homologous to SRF transcription factors. Specifies petal and stamen identities. Associates with PISTILLATA.	APETALA 3 (AP3)	-2.03434	0.00281335	0.420093	1.61068
AT5G12280	SWAP (Suppressor-of-White-APricot)/surp RNA-binding domain-containing protein;(source:Araport11)		-2.04026	4.68e-06	0.571214	2.17834
AT1G08440	aluminum activated malate transporter family protein;(source:Araport11)		-2.04154	0.0366996	0.151168	0.579834
AT2G40250	SGNH hydrolase-type esterase superfamily protein;(source:Araport11)		-2.0436	0.00274076	0.408657	1.56036
AT5G16010	3-oxo-5-alpha-steroid 4-dehydrogenase family protein;(source:Araport11)		-2.04919	2.25e-51	11.0544	42.608
AT4G09750	NAD(P)-binding Rossmann-fold superfamily protein;(source:Araport11)		-2.05017	1.13e-46	10.3987	40.0961
AT4G33550	Bifunctional inhibitor/lipid-transfer protein/seed storage 2S albumin superfamily protein;(source:Araport11)		-2.05076	9.18e-63	18.3068	70.5437
AT5G14130	Peroxidase superfamily protein;(source:Araport11)		-2.05126	6.2e-41	6.39671	24.6406
AT2G39310	jacalin-related lectin 22;(source:Araport11)	JACALIN-RELATED LECTIN 22 (JAL22)	-2.05142	1.35e-57	113.128	436.393
AT3G62760	Encodes glutathione transferase belonging to the phi class of GSTs. Naming convention according to Wagner et al. (2002).	(ATGSTF13)	-2.05201	2.52e-39	9.5961	36.9663
AT5G06530	Encodes ABCG22, an ABC transporter gene. Mutation results in increased water transpiration and drought susceptibility.	ATP-BINDING CASSETTE G22 (ABCG22)	-2.05391	3.72e-19	1.36206	5.26489
AT4G04450	member of WRKY Transcription Factor; Group II-b	(WRKY42)	-2.05439	0.0413338	0.100309	0.388654
AT4G17470	alpha/beta-Hydrolases superfamily protein;(source:Araport11)		-2.05457	0.000614654	0.365571	1.40812
AT2G34460	NAD(P)-binding Rossmann-fold superfamily protein;(source:Araport11)		-2.05587	9.57e-22	4.67006	18.1097
AT5G40900	Nucleotide-diphospho-sugar transferase family protein;(source:Araport11)		-2.05631	0.00662996	0.385057	1.48538
AT3G09260	Encodes beta-glucosidase.The major constituent of ER bodies. One of the most abundant proteins in Arabidopsis seedlings. Exist in an soluble (inactive) and non-soluble (active) form, most probably formed in a polymerization process. Involved in the mutualistic interaction between Arabidopsis and the endophytic fungus Piriformospora indica.	(PYK10)	-2.05862	0	3244.13	12575.8
AT2G44670	senescence-associated family protein (DUF581);(source:Araport11)		-2.06125	3.85e-130	38.9813	151.349
AT1G07160	Protein phosphatase 2C family protein;(source:Araport11)		-2.06402	0.00796016	0.236062	0.920405
AT4G24350	Phosphorylase superfamily protein;(source:Araport11)		-2.07161	0.0152044	0.191479	0.749628
AT1G69230	SPIRAL1-LIKE2 belongs to a six-member gene family in Arabidopsis; all members share a high sequence similarity in amino- and carboxy-terminal regions. Regulates cortical microtubule organization. Mutant plants exhibit altered patterns of root and organ growth as a result of defective anisotropic cell expansion.	SPIRAL1-LIKE2 (SP1L2)	-2.07228	5.03e-11	2.6638	10.3944
AT1G02310	Glycosyl hydrolase superfamily protein;(source:Araport11)	ENDO-BETA-MANNANASE 1 (MAN1)	-2.07622	8.13e-06	0.596132	2.34223
AT1G79040	Encodes for the 10 kDa PsbR subunit of photosystem II (PSII). This subunit appears to be involved in the stable assembly of PSII, particularly that of the oxygen-evolving complex subunit PsbP. Mutants defective in this gene have reduced amounts of subunits PsbP and PsbQ in PSII. In turn, assembly of PsbR is dependent on the presence of PsbJ.	PHOTOSYSTEM II SUBUNIT R (PSBR)	-2.07831	7.02e-29	92.7225	364.3
AT3G18900	ternary complex factor MIP1 leucine-zipper protein;(source:Araport11)		-2.08191	1.33e-17	1.47192	5.78958
AT4G13090	xyloglucan endotransglucosylase/hydrolase 2;(source:Araport11)	XYLOGLUCAN ENDOTRANSGLUCOSYLASE/HYDROLASE 2 (XTH2)	-2.08483	0.0171726	0.338789	1.34673
AT5G19240	Glycoprotein membrane precursor GPI-anchored;(source:Araport11)		-2.09092	8.58e-58	11.1332	44.1697
AT4G39590	Galactose oxidase/kelch repeat superfamily protein;(source:Araport11)		-2.09194	0.004643	0.273591	1.09112
AT5G23190	cytochrome P450 CYP86B1, nuclear gene for chloroplast product. CYP86B1 is a very long chain fatty acid hydroxylase specifically involved in polyester monomer biosynthesis during the course of plant development.	CYTOCHROME P450, FAMILY 86, SUBFAMILY B, POLYPEPTIDE 1 (CYP86B1)	-2.09381	3.65e-61	10.2982	40.9347
AT5G38030	MATE transporter involved in auxin homeostasis in roots.	DETOXIFICATION30 (DTX30)	-2.09501	1.69e-157	18.6736	74.2349
AT5G44110	Encodes a member of the NAP subfamily of ABC transporters whose expression pattern is regulated by light and sucrose.	ATP-BINDING CASSETTE A21 (ABCI21)	-2.10025	2.26e-08	16.2633	64.9831
AT1G22160	senescence-associated family protein (DUF581);(source:Araport11)		-2.1014	1.67e-14	3.1338	12.5199
AT5G04370	A member of the Arabidopsis SABATH methyltransferase gene family. Encodes NAMT1, a methyltransferase that methylates nicotinic acid to yield methyl nicotinate.	(NAMT1)	-2.10486	6.77e-12	1.0749	4.29952
AT5G49340	Encodes a member of the TBL (TRICHOME BIREFRINGENCE-LIKE) gene family containing a plant-specific DUF231 (domain of unknown function) domain. TBL gene family has 46 members, two of which (TBR/AT5G06700 and TBL3/AT5G01360) have been shown to be involved in the synthesis and deposition of secondary wall cellulose, presumably by influencing the esterification state of pectic polymers. A nomenclature…	TRICHOME BIREFRINGENCE-LIKE 4 (TBL4)	-2.10496	4.47e-07	0.801208	3.19966
AT1G35515	high response to osmotic stress 10;(source:Araport11)	HIGH RESPONSE TO OSMOTIC STRESS 10 (HOS10)	-2.10826	2.97e-22	6.51931	26.1738
AT2G23170	encodes an IAA-amido synthase that conjugates Asp and other amino acids to auxin in vitro.	(GH3.3)	-2.11271	3.76e-11	0.988575	3.97795
AT4G00910	aluminum activated malate transporter family protein;(source:Araport11)		-2.11295	1.45e-116	7.83672	31.5616
AT4G25830	Uncharacterized protein family (UPF0497);(source:Araport11)	CASP-LIKE PROTEIN 2C1 (CASPL2C1)	-2.11576	2.18e-18	2.40418	9.70756
AT4G01895	systemic acquired resistance (SAR) regulator protein NIMIN-1-like protein;(source:Araport11)		-2.12064	8.95e-05	1.65933	6.70071
AT1G67195	miRNA (MIR414). Has been identified as a translated small open reading frame by ribosome profiling.	MICRORNA414 (MIR414)	-2.12311	4.42e-57	112.653	456.351
AT1G23210	glycosyl hydrolase 9B6;(source:Araport11)	GLYCOSYL HYDROLASE 9B6 (GH9B6)	-2.12774	4.1e-15	1.68382	6.83283
AT3G08700	ubiquitin-conjugating enzyme 12;(source:Araport11)	UBIQUITIN-CONJUGATING ENZYME 12 (UBC12)	-2.13014	0.000859444	0.617713	2.53083
AT3G22840	Encodes an early light-inducible protein.	EARLY LIGHT-INDUCABLE PROTEIN (ELIP1)	-2.1371	0.00698409	2.11443	8.67848
AT1G20450	Encodes a gene induced by low temperature and dehydration. Inhibits e.coli growth while overexpressed. Belongs to the dehydrin protein family, which contains highly conserved stretches of 7-17 residues that are repetitively scattered in their sequences, the K-, S-, Y- and lysine rich segments. LTI29 and LTI30 double overexpressors confer cold tolerance. Localized to membranes and cytoplasm.	EARLY RESPONSIVE TO DEHYDRATION 10 (ERD10)	-2.14304	1.07e-178	68.49	281.609
AT2G15970	encodes an alpha form of a protein similar to the cold acclimation protein WCOR413 in wheat. Expression is induced by short-term cold-treatment, water deprivation, and abscisic acid treatment. The mRNA is cell-to-cell mobile.	COLD REGULATED 413 PLASMA MEMBRANE 1 (COR413-PM1)	-2.14515	5.13e-42	139.134	573.088
AT3G47090	Leucine-rich repeat protein kinase family protein;(source:Araport11)		-2.14667	0.0366042	0.06268	0.256738
AT2G31220	Encodes a bHLH transcription factor that together with bHLH089 and bHLH091 is important for the normal transcriptome of the developing Arabidopsis anther, possibly by forming a feed-forward loop with DYT1.	BASIC HELIX LOOP HELIX PROTEIN 10 (BHLH010)	-2.14765	0.000262395	0.34379	1.42296
AT1G72140	Tonoplast localized pH dependent, low affinity nitrogen transporter.In shoots, expressed in leaf veins and mesophyll. In roots, GUS activity was detected in root vascular stele. More highly expressed in roots.	(NPF5.12)	-2.15324	1.18e-98	9.77877	40.4866
AT1G47510	Encodes a phosphatidylinositol polyphosphate 5-phosphatase. It can dephosphorylate PI(4,5)P2, PI(3,5)P2, and PI(3,4,5)P3, but, it is not active against PI(5)P or the water soluble inositol(1,4,5)P3 or inositol(1,3,4,5)P4. The transcript levels for this gene rise in response to auxin, ABA, and JA.	INOSITOL POLYPHOSPHATE 5-PHOSPHATASE 11 (5PTASE11)	-2.15449	0.00220703	0.184451	0.766916
AT5G04120	Encodes a cofactor-dependent phosphoglycerate mutase (dPGM) - like protein with phosphoserine phosphatase activity that may be responsible for serine anabolism.		-2.15643	6.26e-68	15.4544	64.1299
AT2G41170	F-box family protein;(source:Araport11)		-2.15787	3.99e-23	3.25062	13.5056
AT4G10500	2-oxoglutarate (2OG) and Fe(II)-dependent oxygenase superfamily protein;(source:Araport11)	DMR6-LIKE OXYGENASE 1 (DLO1)	-2.15796	2.85e-13	1.74135	7.24016
AT1G76800	The gene encodes nodulin-like2 whose transcript abundance was repressed under conditions of Fe-deficient growth.	VACUOLAR IRON TRANSPORTER-LIKE 2 (VTL2)	-2.16588	2.93e-36	8.76252	36.5866
AT5G52310	cold regulated gene, the 5' region of cor78 has cis-acting regulatory elements that can impart cold-regulated gene expression The mRNA is cell-to-cell mobile.	LOW-TEMPERATURE-INDUCED 78 (LTI78)	-2.16741	6.49e-60	5.12827	21.4507
AT3G53130	Lutein-deficient 1 (LUT1) required for lutein biosynthesis, member of the xanthophyll class of carotenoids. Involved in epsilon ring hydroxylation. Maps at 67.3 cM on chromosome 3.	LUTEIN DEFICIENT 1 (LUT1)	-2.16863	4.4e-09	0.493132	2.07128
AT4G05110	equilibrative nucleoside transporter 6;(source:Araport11)	EQUILIBRATIVE NUCLEOSIDE TRANSPORTER 6 (ENT6)	-2.17151	0.00510453	0.146716	0.61431
AT5G39090	HXXXD-type acyl-transferase family protein;(source:Araport11)		-2.17445	7.26e-06	0.527907	2.21106
AT2G35770	serine carboxypeptidase-like 28;(source:Araport11)	SERINE CARBOXYPEPTIDASE-LIKE 28 (scpl28)	-2.17974	4.89e-15	15.6925	66.2216
AT5G37980	Zinc-binding dehydrogenase family protein;(source:Araport11)		-2.19141	2.01e-10	1.31514	5.57425
AT1G55990	glycine-rich protein;(source:Araport11)		-2.1948	2.76e-110	82.4376	351.252
AT1G58170	Disease resistance-responsive (dirigent-like protein) family protein;(source:Araport11)		-2.19818	1.27e-37	5.21837	22.3273
AT5G25140	putative cytochrome P450	CYTOCHROME P450, FAMILY 71, SUBFAMILY B, POLYPEPTIDE 13 (CYP71B13)	-2.20119	8.1e-46	3.87921	16.6108
AT2G47810	nuclear factor Y, subunit B5;(source:Araport11)	NUCLEAR FACTOR Y, SUBUNIT B5 (NF-YB5)	-2.20155	2.5e-06	0.916963	3.9256
AT1G22150	sulfate transporter Sultr1;3	SULFATE TRANSPORTER 1;3 (SULTR1;3)	-2.20557	0.000341514	0.218393	0.934557
AT5G63450	cytochrome P450, family 94, subfamily B, polypeptide 1;(source:Araport11)	CYTOCHROME P450, FAMILY 94, SUBFAMILY B, POLYPEPTIDE 1 (CYP94B1)	-2.21439	1.77e-65	6.49955	28.0358
AT4G39510	member of CYP96A	CYTOCHROME P450, FAMILY 96, SUBFAMILY A, POLYPEPTIDE 12 (CYP96A12)	-2.21743	3.22e-27	2.10454	9.12074
AT1G15460	Encodes a efflux-type boron transporter. Over-expression improved plant growth under B toxic conditions.	REQUIRES HIGH BORON 4 (BOR4)	-2.2206	3.48e-35	2.9819	12.938
AT1G77860	Mutant has Altered morphology of pollen exine wall; Seven-Path Transmembrane Protein	KOMPEITO (KOM)	-2.23954	0.0224724	0.170079	0.740873
AT5G54060	Encodes a anthocyanin 3-O-glucoside: 2"-O-xylosyl-transferase involved in anthocyanin modification that converts cyanidin 3-O-glucoside to cyanidin 3-O-xylosyl(1->2)glucoside. Its preferred sugar donor is UDP-xylose.	UDP-GLUCOSE:FLAVONOID 3-O-GLUCOSYLTRANSFERASE (UF3GT)	-2.24474	0.023856	0.128199	0.56701
AT4G27410	Encodes a NAC transcription factor induced in response to desiccation. It is localized to the nucleus and acts as a transcriptional activator in ABA-mediated dehydration response.	RESPONSIVE TO DESICCATION 26 (RD26)	-2.25879	6.67e-101	14.3081	63.6823
AT2G28680	RmlC-like cupins superfamily protein;(source:Araport11)		-2.26002	0.0166798	0.182647	0.819948
AT4G19975	nucleotide-diphospho-sugar transferase family protein;(source:Araport11)		-2.26359	1.05e-08	0.94919	4.2332
AT1G58270	ZW9 mRNA, complete cds The mRNA is cell-to-cell mobile.	(ZW9)	-2.27448	0	88.9223	400.443
AT3G56730	Putative endonuclease or glycosyl hydrolase;(source:Araport11)		-2.27499	8.48e-22	2.72595	12.249
AT5G47000	Peroxidase superfamily protein;(source:Araport11)		-2.27746	0.0327515	0.11905	0.536897
AT5G44578	transmembrane protein;(source:Araport11)		-2.2792	4.72e-07	1.6059	7.30631
AT5G38820	Encodes a putative amino acid transporter.		-2.28026	2.2e-14	1.05681	4.78739
AT1G26720	transmembrane protein;(source:Araport11)		-2.29045	0.0114565	0.288675	1.31473
AT2G46420	helicase with zinc finger protein;(source:Araport11)		-2.29073	1.42e-25	2.18025	9.92707
AT1G48000	Encodes a putative transcription factor (MYB112).	MYB DOMAIN PROTEIN 112 (MYB112)	-2.29404	0.0063482	0.319871	1.4594
AT4G24010	encodes a protein similar to cellulose synthase	CELLULOSE SYNTHASE LIKE G1 (CSLG1)	-2.29589	0.00795954	0.103243	0.472583
AT1G69310	Encodes WRKY57, a member of the WRKY Transcription Factor. Activation of WRKY57 confers drought tolerance.	WRKY DNA-BINDING PROTEIN 57 (WRKY57)	-2.29937	2.84e-14	5.35652	24.5519
AT5G59220	Encodes a member of the PP2C family (Clade A protein phosphatases type 2C). Functions as a negative regulator of osmotic stress and ABA signaling.	HIGHLY ABA-INDUCED PP2C GENE 1 (HAI1)	-2.30087	5.49e-19	1.47472	6.75823
AT3G51750	hypothetical protein;(source:Araport11)		-2.30268	4.69e-09	1.93089	8.85682
AT2G02120	Predicted to encode a PR (pathogenesis-related) protein. Belongs to the plant defensin (PDF) family with the following members: At1g75830/PDF1.1, At5g44420/PDF1.2a, At2g26020/PDF1.2b, At5g44430/PDF1.2c, At2g26010/PDF1.3, At1g19610/PDF1.4, At1g55010/PDF1.5, At2g02120/PDF2.1, At2g02100/PDF2.2, At2g02130/PDF2.3, At1g61070/PDF2.4, At5g63660/PDF2.5, At2g02140/PDF2.6, At5g38330/PDF3.1 and At4g30070/PDF…	(PDF2.1)	-2.30661	2.82e-13	3.10281	14.3276
AT3G55290	NAD(P)-binding Rossmann-fold superfamily protein;(source:Araport11)	SHORT-CHAIN DEHYDROGENASE/REDUCTASE ISOFORM D (SDRD)	-2.31523	5.4e-44	5.38529	24.9229
AT2G25530	AFG1-like ATPase family protein;(source:Araport11)		-2.3183	1.75e-43	2.98725	13.8753
AT3G49160	Expression of the gene is downregulated in the presence of paraquat, an inducer of photoxidative stress.		-2.32059	6.42e-22	1.1634	5.40272
AT5G27200	Encodes an acyl carrier protein family member. Expression is induced by salt stress and overexpression leads to increased salt tolerance.	ACYL CARRIER PROTEIN 5 (ACP5)	-2.32939	8.18e-07	1.22067	5.72286
AT2G36255	Encodes a defensin-like (DEFL) family protein.		-2.33171	0.0110655	0.485982	2.28841
AT4G37780	encoded by the Myb-like transcription factor MYB87, regulates axillary meristem formation, expressed throughout the plant. Member of the R2R3 factor gene family.	MYB DOMAIN PROTEIN 87 (MYB87)	-2.33552	0.0137759	0.183065	0.865195
AT3G59340	solute carrier family 35 protein (DUF914);(source:Araport11)		-2.33777	1.2e-42	3.40602	16.0223
AT4G36230	transmembrane protein;(source:Araport11)		-2.34314	2.31e-10	1.24527	5.89127
AT2G24190	Encodes an aldehyde reductase that catalyzes the reduction of the aldehyde carbonyl groups on saturated and alpha,beta-unsaturated aldehydes with more than 5 carbons in vitro. In addition, this enzyme can reduce methylglyoxal in vitro. It is believed that this enzyme localizes to the cytosol like the closely related protein encoded by AT3G61220.	SHORT-CHAIN DEHYDROGENASE/REDUCTASE 2 (SDR2)	-2.34337	1.83e-26	2.97842	14.0926
AT2G02060	Homeodomain-like superfamily protein;(source:Araport11)		-2.3454	0.000143754	0.350497	1.65767
AT1G04220	Encodes KCS2, a member of the 3-ketoacyl-CoA synthase family involved in the biosynthesis of VLCFA (very long chain fatty acids).	3-KETOACYL-COA SYNTHASE 2 (KCS2)	-2.34784	4.26e-18	1.20285	5.70187
AT1G66700	A member of the Arabidopsis SABATH methyltransferase gene family. Encodes PXMT1, a methyltransferase that methylates 1,7-paraxanthine.	(PXMT1)	-2.35857	0.00347329	0.204307	0.979779
AT5G24120	Encodes a specialized sigma factor that functions in regulation of plastid genes and is responsible for the light-dependent transcription at the psbD LRP. Activation of SIG5 is dependent upon blue light and mediated by cryptochromes.	SIGMA FACTOR E (SIGE)	-2.36131	1.79e-09	2.71948	13.0135
AT3G54800	Pleckstrin homology (PH) and lipid-binding START domains-containing protein;(source:Araport11)		-2.36672	0.000911152	0.137293	0.655818
AT1G26770	Encodes an expansin. Naming convention from the Expansin Working Group (Kende et al, Plant Mol Bio). Involved in the formation of nematode-induced syncytia in roots of Arabidopsis thaliana.	EXPANSIN A10 (EXPA10)	-2.36723	1.26e-10	0.901948	4.34702
AT4G26260	Encodes a myo-inositol oxygenase, which is the first enzyme in the inositol route to ascorbate (L&#8208;ascorbic acid, AsA, vitamin C). Overexpression results in enhanced biomass and abiotic stress tolerance.	MYO-INOSITOL OXYGENASE 4 (MIOX4)	-2.38654	1.64e-08	0.650456	3.15745
AT4G15393	a member of the cytochrome P450 gene family. molecular function unknown.	CYTOCHROME P450, FAMILY 702, SUBFAMILY A, POLYPEPTIDE 5 (CYP702A5)	-2.39406	8.81e-103	15.5174	75.8639
AT5G22020	Calcium-dependent phosphotriesterase superfamily protein;(source:Araport11)		-2.41167	4.27e-154	17.817	88.2672
AT1G10960	Phosphatidylinositol 4-phosphate 5-kinase (PIP5K) enzyme family member.	FERREDOXIN 1 (FD1)	-2.41701	4.65e-05	18.7258	93.0114
AT2G41190	Transmembrane amino acid transporter family protein;(source:Araport11)		-2.42897	1.33e-58	3.20674	16.0835
AT3G19800	Encodes the DUF177B version of the two DUF177 proteins in Arabidopsis. This version differs from DUF177A in containing a 23 aa insertion compared to the DUF177A sequence.	DOMAIN OF UNKNOWN FUNCTION 177 B (DUF177B)	-2.42963	4.75e-06	0.660274	3.29912
AT1G78990	HXXXD-type acyl-transferase family protein;(source:Araport11)		-2.43317	1.45e-93	9.20188	46.1908
AT3G45860	Encodes a cysteine-rich receptor-like protein kinase. Involved in programmed cell death and defense response to pathogen.	CYSTEINE-RICH RLK (RECEPTOR-LIKE PROTEIN KINASE) 4 (CRK4)	-2.43403	0.00242653	0.139864	0.708194
AT3G44550	Encodes a member of the eight-member gene family encoding alcohol-forming fatty acyl-CoA reductases (FARs) identified in Arabidopsis thaliana. Three of the FARs, FAR1 (At5g22500), FAR4 (At3g44540) and FAR5 (At3g44550), are shown to generate the fatty alcohols found in root, seed coat, and wound-induced leaf tissue. The mRNA is cell-to-cell mobile.	FATTY ACID REDUCTASE 5 (FAR5)	-2.43998	2.51e-136	8.82177	44.556
AT3G59710	NAD(P)-binding Rossmann-fold superfamily protein;(source:Araport11)		-2.44251	4.63e-27	2.18463	11.0494
AT3G25795	Encodes a trans-acting siRNA that is phosphate starvation-upregulated and activated by PAP1 (MYB75). Has been identified as a translated small open reading frame by ribosome profiling.	TRANS ACTING SIRNA 4 (TAS4)	-2.44297	0.000933299	0.313909	1.59435
AT4G11190	Disease resistance-responsive (dirigent-like protein) family protein;(source:Araport11)		-2.4453	3.84e-231	60.259	305.27
AT1G34500	MBOAT (membrane bound O-acyl transferase) family protein;(source:Araport11)		-2.44646	0.00999647	0.206777	1.0504
AT4G36610	alpha/beta-Hydrolases superfamily protein;(source:Araport11)		-2.45108	3.92e-99	14.602	74.317
AT1G78970	Lupeol synthase. Converts oxidosqualene to multiple triterpene alcohols and a triterpene diols. This conversion proceeds through the formation of a 17&#946;-dammarenyl cation.	LUPEOL SYNTHASE 1 (LUP1)	-2.45871	1.4e-09	0.350233	1.78784
AT4G00050	Encodes a phytochrome interacting factor that inhibits phytochrome A-mediated far-red light responses and binds to promoter regions of AT2G46970 and AT3G62090.	UNFERTILIZED EMBRYO SAC 10 (UNE10)	-2.46018	0.0195341	0.0969048	0.495322
AT1G22430	GroES-like zinc-binding dehydrogenase family protein;(source:Araport11)		-2.46116	1.87e-27	2.23875	11.4917
AT5G65320	basic helix-loop-helix (bHLH) DNA-binding superfamily protein;(source:Araport11)		-2.46195	4.97e-16	1.49769	7.68722
AT4G28940	Phosphorylase superfamily protein;(source:Araport11)		-2.46439	7.97e-126	12.5803	64.5618
AT4G28250	putative beta-expansin/allergen protein. Naming convention from the Expansin Working Group (Kende et al, 2004. Plant Mol Bio). Involved in the formation of nematode-induced syncytia in roots of Arabidopsis thaliana.	EXPANSIN B3 (EXPB3)	-2.46558	6.95e-287	34.6228	177.932
AT2G33850	Stigmatic factor that plays a role during the early post-pollination stages.	E6-LIKE 1 (E6L1)	-2.46893	4.56e-33	3.51986	18.117
AT5G13900	Bifunctional inhibitor/lipid-transfer protein/seed storage 2S albumin superfamily protein;(source:Araport11)	GLYCOSYLPHOSPHATIDYLINOSITOL-ANCHORED LIPID PROTEIN TRANSFER 30 (LTPG30)	-2.47175	2.01e-37	8.34597	43.0931
AT2G34810	FAD-binding Berberine family protein;(source:Araport11)	(ATBBE16)	-2.48778	3.87e-26	1.44842	7.5775
AT3G53830	Regulator of chromosome condensation (RCC1) family protein;(source:Araport11)		-2.48911	5.95e-67	4.83596	25.2448
AT4G01390	TRAF-like family protein;(source:Araport11)		-2.49009	1.44e-77	10.6041	55.3458
AT3G52740	Plant specific protein.BIC1 and BIC2 inhibit cryptochrome function by blocking blue light-dependent cryptochrome dimerization.Light activated transcription of BICs is mediated by cryptochromes.	BLUE-LIGHT INHIBITOR OF CRYPTOCHROMES 1 (BIC1)	-2.496	3.64e-19	3.45059	18.1066
AT2G33020	receptor like protein 24;(source:Araport11)	RECEPTOR LIKE PROTEIN 24 (RLP24)	-2.49675	0.0290538	0.0561057	0.297156
AT1G67760	TCP-1/cpn60 chaperonin family protein;(source:Araport11)		-2.49788	1.06e-13	1.47912	7.77205
AT5G02120	Encodes a one helix protein homologous to cyanobacterial high-light inducible proteins. The protein is localized to the thylakoid membrane and its transcript is transiently induced by exposure to high light conditions. The mRNA is cell-to-cell mobile.	ONE-HELIX LHC-LIKE PROTEIN 1 (OHP1)	-2.49789	2.24e-06	1.31658	6.95872
AT1G61810	beta-glucosidase 45;(source:Araport11)	BETA-GLUCOSIDASE 45 (BGLU45)	-2.50716	1.35e-38	1.8896	9.98939
AT3G29430	Terpenoid synthases superfamily protein;(source:Araport11)	GERANYL(GERANYL)DIPHOSPHATE SYNTHASE 9 (ATGGPS9)	-2.50756	4.7e-18	1.33015	7.057
AT2G32550	Cell differentiation, Rcd1-like protein;(source:Araport11)	(NOT9C)	-2.51732	0.00126844	0.223378	1.18668
AT4G12430	Haloacid dehalogenase-like hydrolase (HAD) superfamily protein;(source:Araport11)	TREHALOSE-6-PHOSPHATE PHOSPHATASE F (TPPF)	-2.52913	6.83e-23	1.42925	7.67293
AT5G58330	lactate/malate dehydrogenase family protein;(source:Araport11)	NADP-DEPENDENT MALATE DEHYDROGENASE (NADP-MDH)	-2.53077	1.19e-14	4.50349	24.2111
AT2G41240	Encodes a member of the basic helix-loop-helix transcription factor family protein. Functions as a key regulator of iron-deficiency responses independent of the master regulator FIT. Likely regulates genes involved in the distribution of iron within the plant. Phosphatidylinositol 4-phosphate 5-kinase (PIP5K) enzyme family member.	BASIC HELIX-LOOP-HELIX PROTEIN 100 (BHLH100)	-2.53093	1.15e-05	0.636087	3.40804
AT2G24800	Peroxidase superfamily protein;(source:Araport11)		-2.53977	0.00167113	0.227058	1.22725
AT1G78440	Encodes a gibberellin 2-oxidase that acts on C19 gibberellins.	ARABIDOPSIS THALIANA GIBBERELLIN 2-OXIDASE 1 (ATGA2OX1)	-2.54589	0.000119036	0.328546	1.77341
AT1G20130	GDSL-motif esterase/acyltransferase/lipase. Enzyme group with broad substrate specificity that may catalyze acyltransfer or hydrolase reactions with lipid and non-lipid substrates.		-2.54923	0.0261453	0.0767611	0.420894
AT5G08050	Encodes a grana core localized protein. Mutant plants have reduced NPQ, affected organization of light-havesting complex II and an enhanced grana stacking.	(RIQ1)	-2.5532	0.00186567	3.11263	17.0084
AT4G21940	member of Calcium Dependent Protein Kinase	CALCIUM-DEPENDENT PROTEIN KINASE 15 (CPK15)	-2.55761	0.00439195	0.108896	0.595635
AT4G25640	Encodes a multidrug and toxin efflux family transporter. Involved in flavonoid metabolism, affecting Root growth, seed development and germination, and pollen development, release and viability.	DETOXIFYING EFFLUX CARRIER 35 (DTX35)	-2.55948	1.57e-33	20.0978	110.347
AT3G45680	Major facilitator superfamily protein;(source:Araport11)	(NPF2.3)	-2.56323	9.12e-132	8.35965	45.9556
AT3G21670	Major facilitator superfamily protein;(source:Araport11)	NRT1/ PTR FAMILY 6.4 (NPF6.4)	-2.56604	1.18e-25	1.29132	7.12155
AT4G12440	adenine phosphoribosyl transferase 4;(source:Araport11)	ADENINE PHOSPHORIBOSYL TRANSFERASE 4 (APT4)	-2.57564	1.56e-12	1.13871	6.30367
AT1G10640	Pectin lyase-like superfamily protein;(source:Araport11)		-2.57892	8.96e-06	0.242197	1.34921
AT5G04150	Encodes a member of the basic helix-loop-helix transcription factor family protein. Functions as a key regulator of iron-deficiency responses independent of the master regulator FIT. Likely regulates genes involved in the distribution of iron within the plant.	(BHLH101)	-2.5895	3.67e-08	0.731553	4.08665
AT5G03390	hypothetical protein (DUF295);(source:Araport11)	DUF295 ORGANELLAR A 11 (ATDOA11)	-2.60549	7.58e-06	0.308677	1.75177
AT1G52410	Contains a novel calcium-binding repeat sequence. Binds TSK in vitro. Localizes to small cytoplasmic vesicles in interphase cells. In cells synchronized for cell division, TSA1 and TSK relocalize to ends of spindle microtubules that are ahead of separating chromatids during metaphase and anaphase of mitosis. May be involved in mitosis together with TSK. Expressed preferentially in the flower and …	TSK-ASSOCIATING PROTEIN 1 (TSA1)	-2.60598	2.42e-78	3.17299	17.9482
AT1G60260	beta glucosidase 5;(source:Araport11)	BETA GLUCOSIDASE 5 (BGLU5)	-2.61058	3.62e-10	0.560597	3.17448
AT1G13610	alpha/beta-Hydrolases superfamily protein;(source:Araport11)		-2.61362	6.58e-08	0.492723	2.81762
AT3G61220	CytADR/SDR1 is an aldehyde reductase that catalyzes the reduction of the aldehyde carbonyl groups on alpha,beta-unsaturated aldehydes with more than 5 carbons in vitro. It can also act on menthone and neomenthol in vitro, but these do not represent likely endogenous activities of this enzyme in planta. GFP-tagged CytADR appears to localize to the cytosol where it likely plays a role in detoxifyin…	SHORT-CHAIN DEHYDROGENASE/REDUCTASE 1 (SDR1)	-2.62456	7.57e-71	6.27445	36.0014
AT1G06853	None;(source:Araport11)		-2.62841	0.00199474	0.980929	5.58277
AT1G77520	O-methyltransferase family protein;(source:Araport11)		-2.64039	1.43e-59	4.56196	26.4479
AT4G37150	Encodes a protein shown to have carboxylesterase activity, methyl salicylate esterase activity, methyl jasmonate esterase activity, and methyl IAA esterase activity in vitro. MES9 appears to be involved in MeSA hydrolysis in planta. Expression of MES9 can restore systemic acquired resistance in SAR-deficient tobacco plants. This protein does not act on MeGA4, or MEGA9 in vitro.	METHYL ESTERASE 9 (MES9)	-2.64916	2.64e-71	6.45028	37.6386
AT3G23810	S-adenosyl-l-homocysteine (SAH) hydrolase 2;(source:Araport11)	S-ADENOSYL-L-HOMOCYSTEINE (SAH) HYDROLASE 2 (SAHH2)	-2.65055	1.27e-202	43.0363	251.608
AT3G28220	TRAF-like family protein;(source:Araport11)		-2.65539	0.0107678	0.134985	0.786141
AT3G47760	ABC2 homolog 4;(source:Araport11)	ATP-BINDING CASSETTE A5 (ABCA5)	-2.65828	7.08e-08	0.238834	1.39596
AT3G27400	Encodes a pectate lyase involved in response to nematodes.	(PLL18)	-2.66572	2.82e-12	0.683843	4.05467
AT1G80340	Encodes a protein with gibberellin 3 &#946;-hydroxylase activity. The protein was heterologously expressed in E. coli and shown to catalyze the hydroxylation of both GA9 and GA20.	GIBBERELLIN 3-OXIDASE 2 (GA3OX2)	-2.66655	1.02e-11	1.04289	6.16111
AT3G61890	Encodes a homeodomain leucine zipper class I (HD-Zip I) protein. Loss of function mutant has abnormally shaped leaves and stems.	HOMEOBOX 12 (HB-12)	-2.66925	5.62e-28	2.69113	15.8881
AT1G65484	Secreted peptide which functions in plant growth and pathogen defense.	(STMP3)	-2.67163	2.56e-05	0.660634	3.91037
AT1G16515	transmembrane protein;(source:Araport11)		-2.69416	3.99e-05	0.607419	3.64995
AT4G28660	Similar to PsbW subunit of photosystem II.	PHOTOSYSTEM II REACTION CENTER PSB28 PROTEIN (PSB28)	-2.69488	2.18e-18	1.78464	10.76
AT1G20990	Cysteine/Histidine-rich C1 domain family protein;(source:Araport11)		-2.70485	0.00114909	0.176201	1.06728
AT5G24770	Has acid phosphatase activity dependent on the presence of divalent cations (Mg2+, Co2+, Zn2+, Mn2+) and anti-insect activity. Insects fed with the protein show a retarded development. Induced in response to abscisic acid, jasmonic acid, salt, water deficiency and wounding.	VEGETATIVE STORAGE PROTEIN 2 (VSP2)	-2.70498	1.87e-22	1.28193	7.77658
AT4G23670	Polyketide cyclase/dehydrase and lipid transport superfamily protein;(source:Araport11)		-2.70822	4.65e-73	367.388	2232.89
AT2G38870	Predicted to encode a PR (pathogenesis-related) peptide that belongs to the PR-6 proteinase inhibitor family. Six putative PR-6-type protein encoding genes are found in Arabidopsis: At2g38900, At2g38870, At5g43570, At5g43580, At3g50020 and At3g46860.		-2.71106	2.29e-76	14.151	86.2816
AT4G13280	Catalyzes the conversion of farnesyl diphosphate to (Z)-gamma-bisabolene and the additional minor products E-nerolidol and alpha-bisabolol. Expressed in cortex and sub-epidermal layers of roots, leaf hydathodes and flower stigmata. Induced by wounding.	TERPENOID SYNTHASE 12 (TPS12)	-2.7392	4.41e-49	3.19882	19.8487
AT5G15725	GOLVEN (GLV)/ROOT GROWTH FACTORS/CLE-Like small signaling peptide. Expressed in roots. Overexpression results in altered root gravitropism.	GOLVEN 9 (GLV9)	-2.7457	3.73e-07	0.912775	5.71973
AT3G17609	Encodes a homolog of HY5 (HYH). Involved in phyB signaling pathway.	HY5-HOMOLOG (HYH)	-2.74662	9.22e-13	6.47576	40.4872
AT5G56860	Encodes a member of the GATA factor family of zinc finger transcription factors. Modulate chlorophyll biosynthesis and glutamate synthase (GLU1/Fd-GOGAT) expression.	GATA, NITRATE-INDUCIBLE, CARBON METABOLISM-INVOLVED (GNC)	-2.74884	4.05e-05	0.201029	1.26744
AT5G44130	Fasciclin-like arabinogalactan protein. Possibly involved in embryogenesis and seed development.	FASCICLIN-LIKE ARABINOGALACTAN PROTEIN 13 PRECURSOR (FLA13)	-2.76084	6.13e-102	8.12302	51.2446
AT4G35160	Encodes a cytosolic N-acetylserotonin O-methyltransferase that can convert N-acetylserotonin to melatonin and serotonin to 5-methoxytryptamine in the process of melatonin synthesis. It does not have caffeic acid O- methyltransferase activity.	N-ACETYLSEROTONIN O-METHYLTRANSFERASE (ASMT)	-2.77182	8.16e-162	14.6977	93.3502
AT1G78070	Transducin/WD40 repeat-like superfamily protein;(source:Araport11)		-2.77559	1.51e-73	3.57778	22.7986
AT5G09520	hydroxyproline-rich glycoprotein family protein;(source:Araport11)	PRO-GLU-LEU|ILE|VAL-PRO-LYS 2 (PELPK2)	-2.77715	5.78e-95	13.3747	85.3506
AT5G03210	Encodes a small polypeptide contributing to resistance to potyvirus.	DBP-INTERACTING PROTEIN 2 (DIP2)	-2.78039	0.00167916	0.242745	1.55041
AT1G45201	Target of AtGRP7 regulation.	TRIACYLGLYCEROL LIPASE-LIKE 1 (TLL1)	-2.79844	6.93e-165	9.56718	61.9075
AT5G47240	nudix hydrolase homolog 8;(source:Araport11)	NUDIX HYDROLASE HOMOLOG 8 (NUDT8)	-2.80582	3.84e-09	4.31879	28.0572
AT1G62280	Encodes a protein with ten predicted transmembrane helices. The SLAH1 protein has similarity to the SLAC1 protein involved in ion homeostasis in guard cells. Although it is not expressed in guard cells, it can complement a slac1-2 mutant suggesting that it performs a similar function. SLAH1:GFP localizes to the plasma membrane.	SLAC1 HOMOLOGUE 1 (SLAH1)	-2.81034	1.12e-152	9.92938	64.8043
AT3G54500	Member of a small family (4 proteins) in Arabidopsis that have some overlap in function. LNK2 along with LNK1 functions in the integration of light signaling and circadian clock. It is regulated by the clock TOC1 complex. Functions as a transcriptional coactivator.	NIGHT LIGHT-INDUCIBLE AND CLOCK-REGULATED 2 (LNK2)	-2.81117	2.89e-240	17.2285	112.523
AT5G37550	hypothetical protein;(source:Araport11)		-2.81126	1.42e-18	1.32442	8.64619
AT3G26310	putative cytochrome P450	CYTOCHROME P450, FAMILY 71, SUBFAMILY B, POLYPEPTIDE 35 (CYP71B35)	-2.81764	0.0208903	0.072305	0.477646
AT5G38800	basic leucine-zipper 43;(source:Araport11)	BASIC LEUCINE-ZIPPER 43 (bZIP43)	-2.82257	0.00167683	0.278633	1.85537
AT3G49570	response to low sulfur 3;(source:Araport11)	RESPONSE TO LOW SULFUR 3 (LSU3)	-2.82976	6.65e-27	2.85544	18.9018
AT4G29930	basic helix-loop-helix (bHLH) DNA-binding superfamily protein;(source:Araport11)		-2.83402	4.17e-70	2.59172	17.212
AT3G09600	Encodes a MYB-like transcription factor similar to CIRCADIAN CLOCK-ASSOCIATED1 (CCA1) and ELONGATED HYPOCOTYL (LHY). Involved in the regulation of circadian clock by modulating the pattern of histone 3 (H3) acetylation. Functions as a transcriptional activator of evening element containing clock genes. Involved in heat shock response.	REVEILLE 8 (RVE8)	-2.83524	2.83e-53	2.68826	17.842
AT5G24780	encodes an acid phosphatase similar to soybean vegetative storage proteins. Gene expression is induced by wounding and jasmonic acid.	VEGETATIVE STORAGE PROTEIN 1 (VSP1)	-2.83936	8.06e-113	8.64131	57.5609
AT5G43570	Predicted to encode a PR (pathogenesis-related) peptide that belongs to the PR-6 proteinase inhibitor family. Six putative PR-6-type protein encoding genes are found in Arabidopsis: At2g38900, At2g38870, At5g43570, At5g43580, At3g50020 and At3g46860.		-2.8415	0.000614375	0.463758	3.11751
AT5G04745	None;(source:Araport11)		-2.85843	0.00805077	0.33588	2.27244
AT5G03270	lysine decarboxylase family protein;(source:Araport11)	LONELY GUY 6 (LOG6)	-2.87239	0.000175957	0.218984	1.48157
AT3G05955	None;(source:Araport11)		-2.87476	0.0211562	0.218373	1.50898
AT5G48850	Homologous to the wheat sulphate deficiency-induced gene sdi1. Expression in root and leaf is induced by sulfur starvation. Knockout mutants retained higher root and leaf sulfate concentrations, indicating a role in regulation of stored sulfate pools.	SULPHUR DEFICIENCY-INDUCED 1 (ATSDI1)	-2.88257	1.57e-50	3.5693	24.5314
AT3G16400	Encodes a nitrile-specifier protein NSP1 responsible for constitutive and herbivore-induced simple nitrile formation in rosette leaves. NSP1 is one out of five (At3g16400/NSP1, At2g33070/NSP2, At3g16390/NSP3, At3g16410/NSP4 and At5g48180/NSP5) A. thaliana epithiospecifier protein (ESP) homologues that promote simple nitrile, but not epithionitrile or thiocyanate formation. The mRNA is cell-to-cel…	NITRILE SPECIFIER PROTEIN 1 (NSP1)	-2.88559	0	189.375	1302.31
AT4G03540	Uncharacterized protein family (UPF0497);(source:Araport11)	CASP-LIKE PROTEIN 1C1 (CASPL1C1)	-2.88654	4.35e-24	2.30777	15.9036
AT3G44990	Encodes a xyloglucan endotransglycosylase/hydrolase. Protein sequence and phylogenetic analysis indicates that this enzyme resides in Group III-A of the XTH family, with high similarity to Tropaeolum majus (nasturtium) xyloglucanase 1 (TmNXG1).Enzyme kinetic analysis indicates predominant xyloglucan endo-hydrolase activity (EC 3.2.1.151) with only limited potential to act as a xyloglucan endo-tra…	XYLOGLUCAN ENDOTRANSGLUCOSYLASE/HYDROLASE 31 (XTH31)	-2.89287	3.35e-84	56.8322	392.677
AT4G12480	Encodes a putative lipid transfer protein, vernalization-responsive and cold-induced. It is involved in priming the SAR and ISR responses, specifically in propagating the cell-to-cell mobile signal.	EARLY ARABIDOPSIS ALUMINUM INDUCED 1 (EARLI1)	-2.89519	7.67e-36	3.55535	24.6171
AT1G66540	Cytochrome P450 superfamily protein;(source:Araport11)		-2.89909	1.01e-08	0.254969	1.77396
AT1G06963	None;(source:Araport11)		-2.91412	0.000249456	0.293315	2.06008
AT5G64940	ABC1K8 is a member of an atypical protein kinase family that is induced by heavy metals. Loss of function mutations affect the metabolic profile of chloroplast lipids. It appears to function along with ABC1K7 in mediating lipid membrane changes in response to stress. The mRNA is cell-to-cell mobile.	ABC2 HOMOLOG 13 (ATH13)	-2.93947	6.74e-33	7.15186	51.0768
AT2G21140	Proline-rich protein expressed in expanding leaves, stems, flowers, and siliques.	PROLINE-RICH PROTEIN 2 (PRP2)	-2.94199	0.00698748	0.111334	0.809256
AT5G20820	SAUR-like auxin-responsive protein family;(source:Araport11)	SMALL AUXIN UPREGULATED RNA 76 (SAUR76)	-2.94511	1.84e-16	2.00187	14.3144
AT5G27810	MADS-box transcription factor family protein;(source:Araport11)		-2.95545	0.0103222	0.155142	1.11485
AT1G62975	basic helix-loop-helix (bHLH) DNA-binding superfamily protein;(source:Araport11)		-2.96184	2.99e-72	4.25671	30.8136
AT1G04247	Natural antisense transcript overlaps with AT1G04220;(source:Araport11)		-2.96987	6.68e-22	0.828899	6.05742
AT1G64500	A member of a protein family found in plants and animals that contain conserved C-terminal glutaredoxin-like and putative zinc-binding cysteine-rich domains. It is involved in light stimulated actin bundling and chloroplast movement. The mRNA is cell-to-cell mobile.		-2.97727	4.12e-20	1.30624	9.58015
AT2G45660	Controls flowering and is required for CO to promote flowering. It acts downstream of FT. Overexpression of (SOC1) AGL20 suppresses not only the late flowering of plants that have functional FRI and FLC alleles but also the delayed phase transitions during the vegetative stages of development. AGL20/SOC1 acts with AGL24 to promote flowering and inflorescence meristem identity.AGL20 upregulates ex…	AGAMOUS-LIKE 20 (AGL20)	-2.98077	8.88e-26	1.19445	8.76003
AT2G39510	Encodes a plasma membrane-localized amino acid transporter likely involved in amino acid export in the developing seed.	USUALLY MULTIPLE ACIDS MOVE IN AND OUT TRANSPORTERS 14 (UMAMIT14)	-2.98458	8.66e-76	4.2288	31.1671
AT5G58910	putative laccase, a member of laccase family of genes (17 members in Arabidopsis).	LACCASE 16 (LAC16)	-2.99443	1.42e-34	1.62148	12.0413
AT1G64380	encodes a member of the DREB subfamily A-6 of ERF/AP2 transcription factor family. The protein contains one AP2 domain. There are 8 members in this subfamily including RAP2.4.		-2.99613	1.32e-31	1.38726	10.2812
AT3G49760	basic leucine-zipper 5;(source:Araport11)	BASIC LEUCINE-ZIPPER 5 (bZIP5)	-2.99681	1.03e-37	2.79035	20.6845
AT5G59720	encodes a low molecular weight heat shock protein that contains the heat shock element in the promoter region. Expression is induced in response to heat shock.	HEAT SHOCK PROTEIN 18.2 (HSP18.2)	-3.01118	5.24e-25	1.81338	13.5404
AT1G66725	Encodes a microRNA that targets several SAMT family members. miR163, is highly expressed in A. thaliana diploids but down-regulated in A. thaliana autotetraploids and repressed in A. arenosa and A. suecica. MicroRNAs are regulatory RNAs with a mature length of ~21-nucleotides that are processed from hairpin precursors by Dicer-like enzymes. MicroRNAs can negatively regulate gene expression by att…	MICRORNA163 (MIR163)	-3.01426	1.07e-40	13.0507	98.1261
AT3G28420	Putative membrane lipoprotein;(source:Araport11)		-3.02432	5.75e-05	0.251966	1.90587
AT3G57540	Remorin family protein;(source:Araport11)	REMORIN GROUP 4 1 (REM4.1)	-3.05056	6.85e-48	3.24986	25.0525
AT5G44390	FAD-binding Berberine family protein;(source:Araport11)	(ATBBE25)	-3.06111	5.75e-58	2.01694	15.6678
AT2G36870	Encodes a xyloglucan endotransglycosylase/hydrolase. Protein sequence and phylogenetic analysis indicates that this enzyme resides in Group III-A of the XTH family, with high similarity to Tropaeolum majus (nasturtium) xyloglucanase 1 (TmNXG1). By sequence similarity to XTH31 (At3g44990) and in vivo analysis, likely to exhibit predominant xyloglucan endo-hydrolase activity (EC 3.2.1.151) with onl…	XYLOGLUCAN ENDOTRANSGLUCOSYLASE/HYDROLASE 32 (XTH32)	-3.06979	5.22e-44	1.53623	12.0104
AT2G38600	HAD superfamily, subfamily IIIB acid phosphatase;(source:Araport11)		-3.06984	1.45e-10	0.555494	4.32137
AT4G28110	Member of the R2R3 factor gene family. Expression is induced in response to desiccation, ABA and salt treatment. Overexpression of Myb41 results in abnormal cuticle development and decreased cell expansion.	MYB DOMAIN PROTEIN 41 (MYB41)	-3.08923	6.7e-12	0.674602	5.36298
AT2G37180	a member of the plasma membrane intrinsic protein PIP2. functions as aquaporin and is involved in desiccation.	RESPONSIVE TO DESICCATION 28 (RD28)	-3.092	0	82.1448	651.901
AT4G08570	Heavy metal transport/detoxification superfamily protein;(source:Araport11)	(HIPP24)	-3.0932	2.87e-21	1.21857	9.68531
AT3G16450	Mannose-binding lectin superfamily protein;(source:Araport11)	JACALIN-RELATED LECTIN 33 (JAL33)	-3.10088	0	141.659	1130.84
AT4G21440	Encodes a MYB transcription factor involved in wounding and osmotic stress response. Member of the R2R3 factor gene family.	MYB-LIKE 102 (MYB102)	-3.11386	0.00274214	0.107388	0.873582
AT2G23000	serine carboxypeptidase-like 10;(source:Araport11)	SERINE CARBOXYPEPTIDASE-LIKE 10 (scpl10)	-3.11398	3.49e-17	0.46159	3.72667
AT1G29600	Zinc finger C-x8-C-x5-C-x3-H type family protein;(source:Araport11)		-3.115	6.46e-10	0.36542	2.97324
AT2G37970	SOUL heme-binding family protein;(source:Araport11)	(SOUL-1)	-3.12039	1.34e-05	0.327031	2.6465
AT3G46650	UDP-Glycosyltransferase superfamily protein;(source:Araport11)		-3.12241	4.64e-07	0.254083	2.06897
AT1G68620	alpha/beta-Hydrolases superfamily protein;(source:Araport11)		-3.133	1.75e-32	1.28512	10.4418
AT4G37420	glycosyltransferase family protein (DUF23);(source:Araport11)		-3.13484	0.00509945	0.0565513	0.461318
AT3G09785	None;(source:Araport11)		-3.13773	0.00502873	0.489933	4.03181
AT3G62990	myelin transcription factor-like protein;(source:Araport11)		-3.14564	0.00131861	0.234391	1.91329
AT5G54165	Avr9/Cf-9 rapidly elicited protein;(source:Araport11)		-3.14824	4.29e-07	0.922386	7.59084
AT3G49120	Class III peroxidase Perx34. Expressed in roots, leaves and stems. Located in the cell wall. Involved in cell elongation. Expression activated by light. May play a role in generating H2O2 during defense response. The mRNA is cell-to-cell mobile.	PEROXIDASE CB (PRXCB)	-3.14836	0	20.3196	167.647
AT5G48880	Encodes a peroxisomal 3-keto-acyl-CoA thiolase 2 precursor. EC2.3.1.16 thiolases. AT5G48880.1 is named PKT1 and AT5G48880.2 is named PKT2.	3-KETO-ACYL-COENZYME A THIOLASE 5 (KAT5)	-3.1572	5.03e-78	2.15398	17.9117
AT2G01610	Plant invertase/pectin methylesterase inhibitor superfamily protein;(source:Araport11)		-3.16483	1.24e-21	1.06457	8.90573
AT3G49780	Phytosulfokine 3 precursor, coding for a unique plant peptide growth factor. Plants overexpressing this gene (under a 35S promoter), develop normal cotyledons and hypocotyls but their growth, in particular that of their roots, was faster than that of wildtype.	PHYTOSULFOKINE 4 PRECURSOR (PSK4)	-3.17012	5.02e-51	13.7284	114.992
AT2G19970	CAP (Cysteine-rich secretory proteins, Antigen 5, and Pathogenesis-related 1 protein) superfamily protein;(source:Araport11)		-3.18421	1.43e-126	9.47269	80.1116
AT1G74890	Encodes a nuclear response regulator that acts as a negative regulator in cytokinin-mediated signal transduction. Transcript accumulates in leaves and roots in response to cytokinin treatment.	RESPONSE REGULATOR 15 (ARR15)	-3.18486	7.89e-10	0.450001	3.81006
AT4G39360	hypothetical protein;(source:Araport11)		-3.20049	3.96e-09	0.530558	4.56831
AT4G31940	The gene encodes a cytochrome P450 enzyme, CYP82C. It is involved in the early Fe deficiency response.CYP82C4 hydroxylates fraxetin to generate sideretin (5-hydroxyfraxetin). Fraxetin and sideretin are catecholic coumarins secreted into the rhizosphere under conditions of low iron availability and help mobilize this nutrient from insoluble iron(III) pools in the soil.The mRNA is cell-to-cell mobi…	CYTOCHROME P450, FAMILY 82, SUBFAMILY C, POLYPEPTIDE 4 (CYP82C4)	-3.20808	1.19e-23	2.66613	22.9072
AT5G42680	MIZU-KUSSEI-like protein (Protein of unknown function, DUF617);(source:Araport11)		-3.21208	0.000130489	0.156866	1.3377
AT2G46750	Encodes a homolog of rat L-gulono-1,4-lactone (L-GulL) oxidase that is involved in the biosynthesis of L-ascorbic acid.	L -GULONO-1,4-LACTONE ( L -GULL) OXIDASE 2 (GULLO2)	-3.21556	1.84e-154	5.76798	49.7936
AT3G26460	Polyketide cyclase/dehydrase and lipid transport superfamily protein;(source:Araport11)		-3.21597	3.68e-154	12.1331	104.784
AT4G17680	SBP (S-ribonuclease binding protein) family protein;(source:Araport11)		-3.2319	6.58e-06	0.164446	1.44554
AT5G53700	RNA-binding (RRM/RBD/RNP motifs) family protein;(source:Araport11)		-3.23635	0.000899252	0.124187	1.08344
AT5G17165	hypothetical protein;(source:Araport11)		-3.24738	1.71e-05	0.567854	5.01166
AT3G21890	B-box type zinc finger family protein;(source:Araport11)	B-BOX DOMAIN PROTEIN 31 (BBX31)	-3.25069	0.0243299	0.281744	2.49353
AT5G12270	2-oxoglutarate (2OG) and Fe(II)-dependent oxygenase superfamily protein;(source:Araport11)		-3.26637	4.69e-18	0.61109	5.47472
AT4G23496	Belongs to a six-member gene family in Arabidopsis; all members share high sequence similarity in amino- and carboxy-terminal regions. Regulates cortical microtubule organization. Mutant plants exhibit altered patterns of root, leaf and petal growth as a result of defective anisotropic cell expansion.	SPIRAL1-LIKE5 (SP1L5)	-3.26852	1.57e-32	1.63614	14.6992
AT1G35250	Thioesterase superfamily protein;(source:Araport11)	ACYL-LIPID THIOESTERASE 2 (ALT2)	-3.30783	1.79e-79	2.39018	22.0476
AT5G58770	AtCPT7 synthesizes medium-chain polyprenols of approximately 55 carbons in length. The enzyme utlizes geranylgeranyl pyrophosphate (GGPP) and isopentenyl pyrophosphate (IPP) as substrates. The enzymatic product accumulates into plastdial membranes (DOI:10.1105/tpc.16.00796).	CIS-PRENYLTRANSFERASE 4 (CPT4)	-3.3098	1.42e-65	2.53631	23.4193
AT5G38980	transmembrane protein;(source:Araport11)		-3.32645	0.0117069	0.126038	1.17299
AT1G10360	Encodes glutathione transferase belonging to the tau class of GSTs. Naming convention according to Wagner et al. (2002).	GLUTATHIONE S-TRANSFERASE TAU 18 (GSTU18)	-3.33896	3.98e-31	1.58228	14.8979
AT2G16005	ROSY1 protein contains a MD-2-related lipid-recognition domain. It is rapidly upregulated in response to gravistimulation.	INTERACTOR OF SYNAPTOTAGMIN1 (ROSY1)	-3.35312	0	39.3774	374.195
AT2G22760	basic helix-loop-helix (bHLH) DNA-binding superfamily protein;(source:Araport11)		-3.3681	0.00272116	0.07843	0.762816
AT4G37760	squalene epoxidase 3;(source:Araport11)	SQUALENE EPOXIDASE 3 (SQE3)	-3.40221	2.46e-127	3.38619	33.332
AT2G34610	cotton fiber protein;(source:Araport11)		-3.40243	5.47e-45	2.06641	20.2688
AT4G39000	glycosyl hydrolase 9B17;(source:Araport11)	GLYCOSYL HYDROLASE 9B17 (GH9B17)	-3.41616	2.74e-20	0.5285	5.26803
AT5G44574	transmembrane protein;(source:Araport11)		-3.43517	1.32e-33	1.42286	14.341
AT2G47560	RING/U-box superfamily protein;(source:Araport11)	ARABIDOPSIS T??XICOS EN LEVADURA 64 (ATL64)	-3.458	6.91e-28	1.17068	11.9642
AT4G13290	putative cytochrome P450	CYTOCHROME P450, FAMILY 71, SUBFAMILY A, POLYPEPTIDE 19 (CYP71A19)	-3.46884	1.54e-151	3.48023	35.7859
AT5G04950	Encodes a nicotianamide synthase.	NICOTIANAMINE SYNTHASE 1 (NAS1)	-3.48039	5.53e-206	14.6066	151.709
AT1G48800	Terpenoid cyclases/Protein prenyltransferases superfamily protein;(source:Araport11)		-3.49368	0.000181424	0.0743507	0.784983
AT2G01520	Encodes a cis-cinnamic acid responsive gene that is a member of the major latex protein-like gene family and plays a role in promoting vegetative growth and delaying &#64258;owering. The mRNA is cell-to-cell mobile.	MLP-LIKE PROTEIN 328 (MLP328)	-3.49555	1.82e-70	231.867	2434.35
AT5G15950	Adenosylmethionine decarboxylase family protein;(source:Araport11)	S-ADENOSYLMETHIONINE DECARBOXYLASE 2 (SAMDC2)	-3.51616	6.52e-18	3.56506	38.0205
AT5G44400	FAD-binding Berberine family protein;(source:Araport11)	(ATBBE26)	-3.51875	9.39e-45	0.921548	9.81242
AT1G01420	Phosphatidylinositol 4-phosphate 5-kinase (PIP5K) enzyme family member.	UDP-GLUCOSYL TRANSFERASE 72B3 (UGT72B3)	-3.5307	3.78e-30	0.684497	7.3829
AT1G55030	RNI-like superfamily protein;(source:Araport11)		-3.53438	0.0222156	0.0385194	0.418419
AT4G37800	xyloglucan endotransglucosylase/hydrolase 7;(source:Araport11)	XYLOGLUCAN ENDOTRANSGLUCOSYLASE/HYDROLASE 7 (XTH7)	-3.53737	1.36e-44	1.39344	15.0361
AT5G17700	MATE efflux family protein;(source:Araport11)		-3.54532	9.94e-12	0.170953	1.87126
AT4G21760	beta-glucosidase 47;(source:Araport11)	BETA-GLUCOSIDASE 47 (BGLU47)	-3.54663	2.55e-07	0.150991	1.63119
AT2G31380	a B-box zinc finger protein that interacts with COP1. contains a novel 11 amino acid motif at the C-terminus (also found at the N-terminus of HY5) that is involved in the COP1 interaction.	SALT TOLERANCE HOMOLOGUE (STH)	-3.55484	3.23e-21	0.670019	7.3344
AT2G19990	Encodes a PR-1-like protein homolog that is differentially expressed in resistant compared to susceptible cultivars by powdery mildew infection. The deduced amino acid sequence has 24 amino acids comprising the signal peptide and 140 amino acids of the mature peptide (15 kDa). Northern blot analysis showed accumulation of the corresponding mRNA 12 h after inoculation of resistant barley cultivars…	PATHOGENESIS-RELATED PROTEIN-1-LIKE (PR-1-LIKE)	-3.56393	1.87e-31	1.46551	16.0818
AT3G23290	LIGHT-DEPENDENT SHORT HYPOCOTYLS-like protein (DUF640);(source:Araport11)	LIGHT SENSITIVE HYPOCOTYLS 4 (LSH4)	-3.57347	0.000170896	0.102331	1.14357
AT4G04990	serine/arginine repetitive matrix-like protein (DUF761);(source:Araport11)		-3.58246	4.62e-16	0.56538	6.35981
AT4G37310	member of CYP81H	CYTOCHROME P450, FAMILY 81, SUBFAMILY H, POLYPEPTIDE 1 (CYP81H1)	-3.5994	1.93e-81	1.62223	18.2759
AT4G14690	Encodes an early light-induced protein. ELIPs are thought not to be directly involved in the synthesis and assembly of specific photosynthetic complexes, but rather affect the biogenesis of all chlorophyll-binding complexes. A study (PMID 17553115) has shown that the chlorophyll synthesis pathway was downregulated as a result of constitutive ELIP2 expression, leading to decreased chlorophyll avai…	EARLY LIGHT-INDUCIBLE PROTEIN 2 (ELIP2)	-3.59983	2.99e-11	0.46569	5.27386
AT4G04750	Major facilitator superfamily protein;(source:Araport11)	MITOCHONDRIAL F1F0-ATP SYNTHASE INHIBITOR FACTOR 1 (IF1)	-3.60462	2.01e-24	0.466183	5.27202
AT2G24850	Encodes a tyrosine aminotransferase that is responsive to treatment with jasmonic acid.	TYROSINE AMINOTRANSFERASE 3 (TAT3)	-3.60953	3.84e-09	0.152014	1.72799
AT1G60270	beta glucosidase 6;(source:Araport11)	BETA GLUCOSIDASE 6 (BGLU6)	-3.61852	1.04e-09	1.29823	14.8551
AT1G68845	hypothetical protein;(source:Araport11)		-3.6197	0.000449014	0.222464	2.55195
AT3G02885	GASA5, is involved in the regulation of seedling thermotolerance.	GAST1 PROTEIN HOMOLOG 5 (GASA5)	-3.62296	5.55e-75	3.33373	38.265
AT1G76420	Identified in an enhancer trap line; member of the NAC family of proteins. Expressed at the boundary between the shoot meristem and lateral organs and the polar nuclei in the embryo sac. Together with CUC2-DA1-UBP15 part of a regulatory module which controls the initiation of axillary meristems, thereby determining plant architecture. Regulates axillary meristem initiation by directly binding to …	CUP SHAPED COTYLEDON3 (CUC3)	-3.62359	0.00042159	0.0838133	0.966969
AT4G14060	Polyketide cyclase/dehydrase and lipid transport superfamily protein;(source:Araport11)		-3.63269	6.65e-46	2.19444	25.3691
AT5G36140	Encodes a member of the CYP716A subfamily of cytochrome P450 monooxygenases with triterpene oxidizing activity catalyzing C-28 hydroxylation of alpha-amyrin, beta-amyrin, and lupeol, producing uvaol, erythrodiol, and betulin, respectively.In particular, 22alpha-hydroxylation activity has been observed against alpha-amyrin. Should be merged with At5g36130.	CYTOCHROME P450, FAMILY 716, SUBFAMILY A, POLYPEPTIDE 2 (CYP716A2)	-3.66592	2.33e-48	1.98899	23.3893
AT5G38000	Zinc-binding dehydrogenase family protein;(source:Araport11)		-3.68875	2.49e-97	2.65447	31.8239
AT5G60900	Encodes a receptor-like protein kinase.	RECEPTOR-LIKE PROTEIN KINASE 1 (RLK1)	-3.70415	0.000240482	0.042379	0.512813
AT2G23840	HNH endonuclease;(source:Araport11)		-3.70737	5.6e-05	0.112504	1.36534
AT1G52560	HSP20-like chaperones superfamily protein;(source:Araport11)	(HSP26.5)	-3.73152	6.75e-25	0.929698	11.4933
AT4G37410	member of CYP81F The mRNA is cell-to-cell mobile.	CYTOCHROME P450, FAMILY 81, SUBFAMILY F, POLYPEPTIDE 4 (CYP81F4)	-3.74741	1.81e-30	0.639814	7.95255
[truncated: 84 more rows]
